# Supplementary material for: Marine population-genetic inferences reveal stronger oceanic structure in protists than Archaeplastida (plants) and Metazoa (animals)
Source: Sci Adv. 2026 Jun 10;12(24):eadz7158. doi: 10.1126/sciadv.adz7158 (PMC13251859; doi:10.1126/sciadv.adz7158)
Supplement: Supplementary file 2 — Data S1 to S7 [file sciadv.adz7158_data_s1_to_s7.zip]

Archive with 7 entries (7 files):
- sciadv.adz7158_data_s1.xlsx
- sciadv.adz7158_data_s2.csv
- sciadv.adz7158_data_s3.csv
- sciadv.adz7158_data_s4.csv
- sciadv.adz7158_data_s5.csv
- sciadv.adz7158_data_s6.csv
- sciadv.adz7158_data_s7.csv
