# Supplementary material for: Marine population-genetic inferences reveal stronger oceanic structure in protists than Archaeplastida (plants) and Metazoa (animals)
Source: Sci Adv. 2026 Jun 10;12(24):eadz7158. doi: 10.1126/sciadv.adz7158 (PMC13251859; doi:10.1126/sciadv.adz7158)
Supplement: Supplementary file 2 — Data S1 to S7 [file sciadv.adz7158_data_s1_to_s7.zip › sciadv.adz7158_data_s1.xlsx]

## Sheet: Sheet1
id_sequence	Percentaje_of_taxonomic_assignation	taxonomic_annotation
eKOI00000004	88.5	['Eukaryota', 'Archaeplastida', 'Archaeplastida_X', 'Archaeplastida_XX', 'Rhodophyta', 'Florideophyceae', 'Gigartinales', 'Dumontiaceae', 'Pikea', 'Pikea_californica', 'KT456506']
eKOI00000008	88.5	['Eukaryota', 'Archaeplastida', 'Archaeplastida_X', 'Archaeplastida_XX', 'Rhodophyta', 'Florideophyceae', 'Gigartinales', 'Dumontiaceae', 'Pikea', 'Pikea_californica', 'KT456506']
eKOI00000007	88.2	['Eukaryota', 'Archaeplastida', 'Archaeplastida_X', 'Archaeplastida_XX', 'Rhodophyta', 'Florideophyceae', 'Gigartinales', 'Dumontiaceae', 'Pikea', 'Pikea_californica', 'KT456506']
eKOI00000006	87.9	['Eukaryota', 'Archaeplastida', 'Archaeplastida_X', 'Archaeplastida_XX', 'Rhodophyta', 'Florideophyceae', 'Gigartinales', 'Dumontiaceae', 'Pikea', 'Pikea_californica', 'KT456506']
eKOI00000002	87.9	['Eukaryota', 'Archaeplastida', 'Archaeplastida_X', 'Archaeplastida_XX', 'Rhodophyta', 'Florideophyceae', 'Gigartinales', 'Dumontiaceae', 'Pikea', 'Pikea_californica', 'KT456506']
eKOI00000001	87.5	['Eukaryota', 'Archaeplastida', 'Archaeplastida_X', 'Archaeplastida_XX', 'Rhodophyta', 'Florideophyceae', 'Gigartinales', 'Dumontiaceae', 'Pikea', 'Pikea_californica', 'KT456506']
eKOI00000005	87.9	['Eukaryota', 'Archaeplastida', 'Archaeplastida_X', 'Archaeplastida_XX', 'Rhodophyta', 'Florideophyceae', 'Gigartinales', 'Dumontiaceae', 'Pikea', 'Pikea_californica', 'KT456506']
eKOI00000003	87.9	['Eukaryota', 'Archaeplastida', 'Archaeplastida_X', 'Archaeplastida_XX', 'Rhodophyta', 'Florideophyceae', 'Gigartinales', 'Dumontiaceae', 'Pikea', 'Pikea_californica', 'KT456506']
eKOI00000009	87.9	['Eukaryota', 'Archaeplastida', 'Archaeplastida_X', 'Archaeplastida_XX', 'Rhodophyta', 'Florideophyceae', 'Gigartinales', 'Dumontiaceae', 'Pikea', 'Pikea_californica', 'KT456506']
eKOI00000010	87.9	['Eukaryota', 'Archaeplastida', 'Archaeplastida_X', 'Archaeplastida_XX', 'Rhodophyta', 'Florideophyceae', 'Gigartinales', 'Dumontiaceae', 'Pikea', 'Pikea_californica', 'KT456506']
eKOI00000012	87.9	['Eukaryota', 'Archaeplastida', 'Archaeplastida_X', 'Archaeplastida_XX', 'Rhodophyta', 'Florideophyceae', 'Gigartinales', 'Dumontiaceae', 'Pikea', 'Pikea_californica', 'KT456506']
eKOI00000011	87.9	['Eukaryota', 'Archaeplastida', 'Archaeplastida_X', 'Archaeplastida_XX', 'Rhodophyta', 'Florideophyceae', 'Gigartinales', 'Dumontiaceae', 'Pikea', 'Pikea_californica', 'KT456506']
eKOI00000014	87.9	['Eukaryota', 'Archaeplastida', 'Archaeplastida_X', 'Archaeplastida_XX', 'Rhodophyta', 'Florideophyceae', 'Gigartinales', 'Dumontiaceae', 'Pikea', 'Pikea_californica', 'KT456506']
eKOI00000013	88.5	['Eukaryota', 'Archaeplastida', 'Archaeplastida_X', 'Archaeplastida_XX', 'Rhodophyta', 'Florideophyceae', 'Gigartinales', 'Dumontiaceae', 'Pikea', 'Pikea_californica', 'KT456506']
eKOI00000015	87.9	['Eukaryota', 'Archaeplastida', 'Archaeplastida_X', 'Archaeplastida_XX', 'Rhodophyta', 'Florideophyceae', 'Gigartinales', 'Dumontiaceae', 'Pikea', 'Pikea_californica', 'KT456506']
eKOI00000016	87.9	['Eukaryota', 'Archaeplastida', 'Archaeplastida_X', 'Archaeplastida_XX', 'Rhodophyta', 'Florideophyceae', 'Gigartinales', 'Dumontiaceae', 'Pikea', 'Pikea_californica', 'KT456506']
eKOI00000020	87.2	['Eukaryota', 'Archaeplastida', 'Archaeplastida_X', 'Archaeplastida_XX', 'Rhodophyta', 'Florideophyceae', 'Gigartinales', 'Dumontiaceae', 'Pikea', 'Pikea_californica', 'KT456506']
eKOI00000019	87.9	['Eukaryota', 'Archaeplastida', 'Archaeplastida_X', 'Archaeplastida_XX', 'Rhodophyta', 'Florideophyceae', 'Gigartinales', 'Dumontiaceae', 'Pikea', 'Pikea_californica', 'KT456506']
eKOI00000017	87.5	['Eukaryota', 'Archaeplastida', 'Archaeplastida_X', 'Archaeplastida_XX', 'Rhodophyta', 'Florideophyceae', 'Gigartinales', 'Dumontiaceae', 'Pikea', 'Pikea_californica', 'KT456506']
eKOI00000021	87.2	['Eukaryota', 'Archaeplastida', 'Archaeplastida_X', 'Archaeplastida_XX', 'Rhodophyta', 'Florideophyceae', 'Gigartinales', 'Dumontiaceae', 'Pikea', 'Pikea_californica', 'KT456506']
eKOI00000018	88.8	['Eukaryota', 'Archaeplastida', 'Archaeplastida_X', 'Archaeplastida_XX', 'Rhodophyta', 'Florideophyceae', 'Gigartinales', 'Dumontiaceae', 'Pikea', 'Pikea_californica', 'KT456506']
eKOI00000023	88.2	['Eukaryota', 'Archaeplastida', 'Archaeplastida_X', 'Archaeplastida_XX', 'Rhodophyta', 'Florideophyceae', 'Gigartinales', 'Dumontiaceae', 'Pikea', 'Pikea_californica', 'KT456506']
eKOI00000022	87.5	['Eukaryota', 'Archaeplastida', 'Archaeplastida_X', 'Archaeplastida_XX', 'Rhodophyta', 'Florideophyceae', 'Gigartinales', 'Dumontiaceae', 'Pikea', 'Pikea_californica', 'KT456506']
eKOI00000024	87.9	['Eukaryota', 'Archaeplastida', 'Archaeplastida_X', 'Archaeplastida_XX', 'Rhodophyta', 'Florideophyceae', 'Gigartinales', 'Dumontiaceae', 'Pikea', 'Pikea_californica', 'KT456506']
eKOI00000026	87.5	['Eukaryota', 'Archaeplastida', 'Archaeplastida_X', 'Archaeplastida_XX', 'Rhodophyta', 'Florideophyceae', 'Gigartinales', 'Dumontiaceae', 'Pikea', 'Pikea_californica', 'KT456506']
eKOI00000027	87.2	['Eukaryota', 'Archaeplastida', 'Archaeplastida_X', 'Archaeplastida_XX', 'Rhodophyta', 'Florideophyceae', 'Rhodymeniales', 'Champiaceae', 'Dictyothamnion', 'Dictyothamnion_saltatum', 'KU707854']
eKOI00000029	87.9	['Eukaryota', 'Archaeplastida', 'Archaeplastida_X', 'Archaeplastida_XX', 'Rhodophyta', 'Florideophyceae', 'Gigartinales', 'Dumontiaceae', 'Pikea', 'Pikea_californica', 'KT456506']
eKOI00000028	87.2	['Eukaryota', 'Archaeplastida', 'Archaeplastida_X', 'Archaeplastida_XX', 'Rhodophyta', 'Florideophyceae', 'Gigartinales', 'Dumontiaceae', 'Pikea', 'Pikea_californica', 'KT456506']
eKOI00000025	88.2	['Eukaryota', 'Archaeplastida', 'Archaeplastida_X', 'Archaeplastida_XX', 'Rhodophyta', 'Florideophyceae', 'Gigartinales', 'Dumontiaceae', 'Pikea', 'Pikea_californica', 'KT456506']
eKOI00000030	87.5	['Eukaryota', 'Archaeplastida', 'Archaeplastida_X', 'Archaeplastida_XX', 'Rhodophyta', 'Florideophyceae', 'Gigartinales', 'Dumontiaceae', 'Pikea', 'Pikea_californica', 'KT456506']
eKOI00000032	88.2	['Eukaryota', 'Archaeplastida', 'Archaeplastida_X', 'Archaeplastida_XX', 'Rhodophyta', 'Florideophyceae', 'Gigartinales', 'Dumontiaceae', 'Pikea', 'Pikea_californica', 'KT456506']
eKOI00000031	88.2	['Eukaryota', 'Archaeplastida', 'Archaeplastida_X', 'Archaeplastida_XX', 'Rhodophyta', 'Florideophyceae', 'Gigartinales', 'Dumontiaceae', 'Pikea', 'Pikea_californica', 'KT456506']
eKOI00000033	87.9	['Eukaryota', 'Archaeplastida', 'Archaeplastida_X', 'Archaeplastida_XX', 'Rhodophyta', 'Florideophyceae', 'Gigartinales', 'Dumontiaceae', 'Pikea', 'Pikea_californica', 'KT456506']
eKOI00000034	87.2	['Eukaryota', 'Archaeplastida', 'Archaeplastida_X', 'Archaeplastida_XX', 'Rhodophyta', 'Florideophyceae', 'Gigartinales', 'Dumontiaceae', 'Pikea', 'Pikea_californica', 'KT456506']
eKOI00000036	88.2	['Eukaryota', 'Archaeplastida', 'Archaeplastida_X', 'Archaeplastida_XX', 'Rhodophyta', 'Florideophyceae', 'Gigartinales', 'Dumontiaceae', 'Pikea', 'Pikea_californica', 'KT456506']
eKOI00000035	87.9	['Eukaryota', 'Archaeplastida', 'Archaeplastida_X', 'Archaeplastida_XX', 'Rhodophyta', 'Florideophyceae', 'Gigartinales', 'Dumontiaceae', 'Pikea', 'Pikea_californica', 'KT456506']
eKOI00000037	88.2	['Eukaryota', 'Archaeplastida', 'Archaeplastida_X', 'Archaeplastida_XX', 'Rhodophyta', 'Florideophyceae', 'Gigartinales', 'Dumontiaceae', 'Pikea', 'Pikea_californica', 'KT456506']
eKOI00000038	87.5	['Eukaryota', 'Archaeplastida', 'Archaeplastida_X', 'Archaeplastida_XX', 'Rhodophyta', 'Florideophyceae', 'Gigartinales', 'Dumontiaceae', 'Pikea', 'Pikea_californica', 'KT456506']
eKOI00000039	88.2	['Eukaryota', 'Archaeplastida', 'Archaeplastida_X', 'Archaeplastida_XX', 'Rhodophyta', 'Florideophyceae', 'Gigartinales', 'Dumontiaceae', 'Pikea', 'Pikea_californica', 'KT456506']
eKOI00000040	87.5	['Eukaryota', 'Archaeplastida', 'Archaeplastida_X', 'Archaeplastida_XX', 'Rhodophyta', 'Florideophyceae', 'Gigartinales', 'Dumontiaceae', 'Pikea', 'Pikea_californica', 'KT456506']
eKOI00000041	87.5	['Eukaryota', 'Archaeplastida', 'Archaeplastida_X', 'Archaeplastida_XX', 'Rhodophyta', 'Florideophyceae', 'Gigartinales', 'Dumontiaceae', 'Pikea', 'Pikea_californica', 'KT456506']
eKOI00000042	86.9	['Eukaryota', 'Archaeplastida', 'Archaeplastida_X', 'Archaeplastida_XX', 'Rhodophyta', 'Florideophyceae', 'Rhodymeniales', 'Champiaceae', 'Dictyothamnion', 'Dictyothamnion_saltatum', 'KU707854']
eKOI00000044	87.9	['Eukaryota', 'Archaeplastida', 'Archaeplastida_X', 'Archaeplastida_XX', 'Rhodophyta', 'Florideophyceae', 'Gigartinales', 'Dumontiaceae', 'Pikea', 'Pikea_californica', 'KT456506']
eKOI00000046	87.2	['Eukaryota', 'Archaeplastida', 'Archaeplastida_X', 'Archaeplastida_XX', 'Rhodophyta', 'Florideophyceae', 'Rhodymeniales', 'Champiaceae', 'Dictyothamnion', 'Dictyothamnion_saltatum', 'KU707854']
eKOI00000045	87.9	['Eukaryota', 'Archaeplastida', 'Archaeplastida_X', 'Archaeplastida_XX', 'Rhodophyta', 'Florideophyceae', 'Gigartinales', 'Dumontiaceae', 'Pikea', 'Pikea_californica', 'KT456506']
eKOI00000043	87.5	['Eukaryota', 'Archaeplastida', 'Archaeplastida_X', 'Archaeplastida_XX', 'Rhodophyta', 'Florideophyceae', 'Gigartinales', 'Dumontiaceae', 'Pikea', 'Pikea_californica', 'KT456506']
eKOI00000047	88.2	['Eukaryota', 'Archaeplastida', 'Archaeplastida_X', 'Archaeplastida_XX', 'Rhodophyta', 'Florideophyceae', 'Gigartinales', 'Dumontiaceae', 'Pikea', 'Pikea_californica', 'KT456506']
eKOI00000048	87.9	['Eukaryota', 'Archaeplastida', 'Archaeplastida_X', 'Archaeplastida_XX', 'Rhodophyta', 'Florideophyceae', 'Gigartinales', 'Dumontiaceae', 'Pikea', 'Pikea_californica', 'KT456506']
eKOI00000049	87.5	['Eukaryota', 'Archaeplastida', 'Archaeplastida_X', 'Archaeplastida_XX', 'Rhodophyta', 'Florideophyceae', 'Gigartinales', 'Dumontiaceae', 'Pikea', 'Pikea_californica', 'KT456506']
eKOI00000051	88.5	['Eukaryota', 'Archaeplastida', 'Archaeplastida_X', 'Archaeplastida_XX', 'Rhodophyta', 'Florideophyceae', 'Gigartinales', 'Dumontiaceae', 'Pikea', 'Pikea_californica', 'KT456506']
eKOI00000050	87.9	['Eukaryota', 'Archaeplastida', 'Archaeplastida_X', 'Archaeplastida_XX', 'Rhodophyta', 'Florideophyceae', 'Gigartinales', 'Dumontiaceae', 'Pikea', 'Pikea_californica', 'KT456506']
eKOI00000052	88.2	['Eukaryota', 'Archaeplastida', 'Archaeplastida_X', 'Archaeplastida_XX', 'Rhodophyta', 'Florideophyceae', 'Gigartinales', 'Dumontiaceae', 'Pikea', 'Pikea_californica', 'KT456506']
eKOI00000053	88.2	['Eukaryota', 'Archaeplastida', 'Archaeplastida_X', 'Archaeplastida_XX', 'Rhodophyta', 'Florideophyceae', 'Gigartinales', 'Dumontiaceae', 'Pikea', 'Pikea_californica', 'KT456506']
eKOI00000055	87.5	['Eukaryota', 'Archaeplastida', 'Archaeplastida_X', 'Archaeplastida_XX', 'Rhodophyta', 'Florideophyceae', 'Gigartinales', 'Dumontiaceae', 'Pikea', 'Pikea_californica', 'KT456506']
eKOI00000054	88.2	['Eukaryota', 'Archaeplastida', 'Archaeplastida_X', 'Archaeplastida_XX', 'Rhodophyta', 'Florideophyceae', 'Gigartinales', 'Dumontiaceae', 'Pikea', 'Pikea_californica', 'KT456506']
eKOI00000056	87.5	['Eukaryota', 'Archaeplastida', 'Archaeplastida_X', 'Archaeplastida_XX', 'Rhodophyta', 'Florideophyceae', 'Gigartinales', 'Dumontiaceae', 'Pikea', 'Pikea_californica', 'KT456506']
eKOI00000057	87.9	['Eukaryota', 'Archaeplastida', 'Archaeplastida_X', 'Archaeplastida_XX', 'Rhodophyta', 'Florideophyceae', 'Gigartinales', 'Dumontiaceae', 'Pikea', 'Pikea_californica', 'KT456506']
eKOI00000058	87.5	['Eukaryota', 'Archaeplastida', 'Archaeplastida_X', 'Archaeplastida_XX', 'Rhodophyta', 'Florideophyceae', 'Gigartinales', 'Dumontiaceae', 'Pikea', 'Pikea_californica', 'KT456506']
eKOI00000059	87.9	['Eukaryota', 'Archaeplastida', 'Archaeplastida_X', 'Archaeplastida_XX', 'Rhodophyta', 'Florideophyceae', 'Gigartinales', 'Dumontiaceae', 'Pikea', 'Pikea_californica', 'KT456506']
eKOI00000060	87.9	['Eukaryota', 'Archaeplastida', 'Archaeplastida_X', 'Archaeplastida_XX', 'Rhodophyta', 'Florideophyceae', 'Gigartinales', 'Dumontiaceae', 'Pikea', 'Pikea_californica', 'KT456506']
eKOI00000063	88.8	['Eukaryota', 'Archaeplastida', 'Archaeplastida_X', 'Archaeplastida_XX', 'Rhodophyta', 'Florideophyceae', 'Gigartinales', 'Dumontiaceae', 'Pikea', 'Pikea_californica', 'KT456506']
eKOI00000062	87.9	['Eukaryota', 'Archaeplastida', 'Archaeplastida_X', 'Archaeplastida_XX', 'Rhodophyta', 'Florideophyceae', 'Gigartinales', 'Dumontiaceae', 'Pikea', 'Pikea_californica', 'KT456506']
eKOI00000061	87.9	['Eukaryota', 'Archaeplastida', 'Archaeplastida_X', 'Archaeplastida_XX', 'Rhodophyta', 'Florideophyceae', 'Gigartinales', 'Dumontiaceae', 'Pikea', 'Pikea_californica', 'KT456506']
eKOI00000064	87.9	['Eukaryota', 'Archaeplastida', 'Archaeplastida_X', 'Archaeplastida_XX', 'Rhodophyta', 'Florideophyceae', 'Gigartinales', 'Dumontiaceae', 'Pikea', 'Pikea_californica', 'KT456506']
eKOI00000065	87.2	['Eukaryota', 'Archaeplastida', 'Archaeplastida_X', 'Archaeplastida_XX', 'Rhodophyta', 'Florideophyceae', 'Gigartinales', 'Dumontiaceae', 'Pikea', 'Pikea_californica', 'KT456506']
eKOI00000067	88.8	['Eukaryota', 'Archaeplastida', 'Archaeplastida_X', 'Archaeplastida_XX', 'Rhodophyta', 'Florideophyceae', 'Gigartinales', 'Dumontiaceae', 'Pikea', 'Pikea_californica', 'KT456506']
eKOI00000066	88.5	['Eukaryota', 'Archaeplastida', 'Archaeplastida_X', 'Archaeplastida_XX', 'Rhodophyta', 'Florideophyceae', 'Gigartinales', 'Dumontiaceae', 'Pikea', 'Pikea_californica', 'KT456506']
eKOI00000070	87.9	['Eukaryota', 'Archaeplastida', 'Archaeplastida_X', 'Archaeplastida_XX', 'Rhodophyta', 'Florideophyceae', 'Gigartinales', 'Dumontiaceae', 'Pikea', 'Pikea_californica', 'KT456506']
eKOI00000068	88.2	['Eukaryota', 'Archaeplastida', 'Archaeplastida_X', 'Archaeplastida_XX', 'Rhodophyta', 'Florideophyceae', 'Gigartinales', 'Dumontiaceae', 'Pikea', 'Pikea_californica', 'KT456506']
eKOI00000069	87.9	['Eukaryota', 'Archaeplastida', 'Archaeplastida_X', 'Archaeplastida_XX', 'Rhodophyta', 'Florideophyceae', 'Gigartinales', 'Dumontiaceae', 'Pikea', 'Pikea_californica', 'KT456506']
eKOI00000071	87.2	['Eukaryota', 'Archaeplastida', 'Archaeplastida_X', 'Archaeplastida_XX', 'Rhodophyta', 'Florideophyceae', 'Peyssonneliales', 'Peyssonneliaceae', 'Peyssonnelia', 'Brasilophycus_sp', 'HQ545339']
eKOI00000072	86.9	['Eukaryota', 'Archaeplastida', 'Archaeplastida_X', 'Archaeplastida_XX', 'Rhodophyta', 'Florideophyceae', 'Peyssonneliales', 'Peyssonneliaceae', 'Peyssonnelia', 'Brasilophycus_sp', 'HQ545339']
eKOI00000074	87.5	['Eukaryota', 'Archaeplastida', 'Archaeplastida_X', 'Archaeplastida_XX', 'Rhodophyta', 'Florideophyceae', 'Gigartinales', 'Dumontiaceae', 'Pikea', 'Pikea_californica', 'KT456506']
eKOI00000077	87.5	['Eukaryota', 'Archaeplastida', 'Archaeplastida_X', 'Archaeplastida_XX', 'Rhodophyta', 'Florideophyceae', 'Gigartinales', 'Dumontiaceae', 'Pikea', 'Pikea_californica', 'KT456506']
eKOI00000076	87.9	['Eukaryota', 'Archaeplastida', 'Archaeplastida_X', 'Archaeplastida_XX', 'Rhodophyta', 'Florideophyceae', 'Gigartinales', 'Dumontiaceae', 'Pikea', 'Pikea_californica', 'KT456506']
eKOI00000075	85.9	['Eukaryota', 'Archaeplastida', 'Archaeplastida_X', 'Archaeplastida_XX', 'Rhodophyta', 'Florideophyceae', 'Gigartinales', 'Cystocloniaceae', 'Rhodophyllis', 'Rhodophyllis_sp', 'MG462772']
eKOI00000073	85.3	['Eukaryota', 'Archaeplastida', 'Archaeplastida_X', 'Archaeplastida_XX', 'Rhodophyta', 'Florideophyceae', 'Gigartinales', 'Phyllophoraceae', 'Schottera', 'Schottera_koreana', 'KU749578']
eKOI00000078	87.5	['Eukaryota', 'Archaeplastida', 'Archaeplastida_X', 'Archaeplastida_XX', 'Rhodophyta', 'Florideophyceae', 'Gigartinales', 'Dumontiaceae', 'Pikea', 'Pikea_californica', 'KT456506']
eKOI00000080	88.2	['Eukaryota', 'Archaeplastida', 'Archaeplastida_X', 'Archaeplastida_XX', 'Rhodophyta', 'Florideophyceae', 'Gigartinales', 'Dumontiaceae', 'Pikea', 'Pikea_californica', 'KT456506']
eKOI00000079	88.5	['Eukaryota', 'Archaeplastida', 'Archaeplastida_X', 'Archaeplastida_XX', 'Rhodophyta', 'Florideophyceae', 'Gigartinales', 'Dumontiaceae', 'Pikea', 'Pikea_californica', 'KT456506']
eKOI00000081	87.5	['Eukaryota', 'Archaeplastida', 'Archaeplastida_X', 'Archaeplastida_XX', 'Rhodophyta', 'Florideophyceae', 'Gigartinales', 'Dumontiaceae', 'Pikea', 'Pikea_californica', 'KT456506']
eKOI00000082	87.9	['Eukaryota', 'Archaeplastida', 'Archaeplastida_X', 'Archaeplastida_XX', 'Rhodophyta', 'Florideophyceae', 'Gigartinales', 'Dumontiaceae', 'Pikea', 'Pikea_californica', 'KT456506']
eKOI00000083	87.9	['Eukaryota', 'Archaeplastida', 'Archaeplastida_X', 'Archaeplastida_XX', 'Rhodophyta', 'Florideophyceae', 'Gigartinales', 'Dumontiaceae', 'Pikea', 'Pikea_californica', 'KT456506']
eKOI00000084	87.5	['Eukaryota', 'Archaeplastida', 'Archaeplastida_X', 'Archaeplastida_XX', 'Rhodophyta', 'Florideophyceae', 'Gigartinales', 'Dumontiaceae', 'Pikea', 'Pikea_californica', 'KT456506']
eKOI00000085	87.9	['Eukaryota', 'Archaeplastida', 'Archaeplastida_X', 'Archaeplastida_XX', 'Rhodophyta', 'Florideophyceae', 'Gigartinales', 'Dumontiaceae', 'Pikea', 'Pikea_californica', 'KT456506']
eKOI00000086	87.5	['Eukaryota', 'Archaeplastida', 'Archaeplastida_X', 'Archaeplastida_XX', 'Rhodophyta', 'Florideophyceae', 'Gigartinales', 'Dumontiaceae', 'Pikea', 'Pikea_californica', 'KT456506']
eKOI00000087	87.2	['Eukaryota', 'Archaeplastida', 'Archaeplastida_X', 'Archaeplastida_XX', 'Rhodophyta', 'Florideophyceae', 'Rhodymeniales', 'Champiaceae', 'Dictyothamnion', 'Dictyothamnion_saltatum', 'KU707854']
eKOI00000088	87.2	['Eukaryota', 'Archaeplastida', 'Archaeplastida_X', 'Archaeplastida_XX', 'Rhodophyta', 'Florideophyceae', 'Gigartinales', 'Dumontiaceae', 'Pikea', 'Pikea_californica', 'KT456506']
eKOI00000090	87.9	['Eukaryota', 'Archaeplastida', 'Archaeplastida_X', 'Archaeplastida_XX', 'Rhodophyta', 'Florideophyceae', 'Gigartinales', 'Dumontiaceae', 'Pikea', 'Pikea_californica', 'KT456506']
eKOI00000089	87.9	['Eukaryota', 'Archaeplastida', 'Archaeplastida_X', 'Archaeplastida_XX', 'Rhodophyta', 'Florideophyceae', 'Gigartinales', 'Dumontiaceae', 'Pikea', 'Pikea_californica', 'KT456506']
eKOI00000091	87.5	['Eukaryota', 'Archaeplastida', 'Archaeplastida_X', 'Archaeplastida_XX', 'Rhodophyta', 'Florideophyceae', 'Gigartinales', 'Dumontiaceae', 'Pikea', 'Pikea_californica', 'KT456506']
eKOI00000093	85.3	['Eukaryota', 'Archaeplastida', 'Archaeplastida_X', 'Archaeplastida_XX', 'Rhodophyta', 'Florideophyceae', 'Gigartinales', 'Phyllophoraceae', 'Schottera', 'Schottera_koreana', 'KU749578']
eKOI00000092	87.5	['Eukaryota', 'Archaeplastida', 'Archaeplastida_X', 'Archaeplastida_XX', 'Rhodophyta', 'Florideophyceae', 'Gigartinales', 'Dumontiaceae', 'Pikea', 'Pikea_californica', 'KT456506']
eKOI00000096	87.2	['Eukaryota', 'Archaeplastida', 'Archaeplastida_X', 'Archaeplastida_XX', 'Rhodophyta', 'Florideophyceae', 'Gigartinales', 'Dumontiaceae', 'Pikea', 'Pikea_californica', 'KT456506']
eKOI00000095	87.2	['Eukaryota', 'Archaeplastida', 'Archaeplastida_X', 'Archaeplastida_XX', 'Rhodophyta', 'Florideophyceae', 'Gigartinales', 'Dumontiaceae', 'Pikea', 'Pikea_californica', 'KT456506']
eKOI00000094	87.2	['Eukaryota', 'Archaeplastida', 'Archaeplastida_X', 'Archaeplastida_XX', 'Rhodophyta', 'Florideophyceae', 'Gigartinales', 'Dumontiaceae', 'Pikea', 'Pikea_californica', 'KT456506']
eKOI00000097	87.9	['Eukaryota', 'Archaeplastida', 'Archaeplastida_X', 'Archaeplastida_XX', 'Rhodophyta', 'Florideophyceae', 'Gigartinales', 'Dumontiaceae', 'Pikea', 'Pikea_californica', 'KT456506']
eKOI00000098	87.9	['Eukaryota', 'Archaeplastida', 'Archaeplastida_X', 'Archaeplastida_XX', 'Rhodophyta', 'Florideophyceae', 'Gigartinales', 'Dumontiaceae', 'Pikea', 'Pikea_californica', 'KT456506']
eKOI00000099	87.9	['Eukaryota', 'Archaeplastida', 'Archaeplastida_X', 'Archaeplastida_XX', 'Rhodophyta', 'Florideophyceae', 'Gigartinales', 'Dumontiaceae', 'Pikea', 'Pikea_californica', 'KT456506']
eKOI00000101	87.2	['Eukaryota', 'Archaeplastida', 'Archaeplastida_X', 'Archaeplastida_XX', 'Rhodophyta', 'Florideophyceae', 'Gigartinales', 'Dumontiaceae', 'Pikea', 'Pikea_californica', 'KT456506']
eKOI00000102	88.2	['Eukaryota', 'Archaeplastida', 'Archaeplastida_X', 'Archaeplastida_XX', 'Rhodophyta', 'Florideophyceae', 'Gigartinales', 'Dumontiaceae', 'Pikea', 'Pikea_californica', 'KT456506']
eKOI00000100	88.5	['Eukaryota', 'Archaeplastida', 'Archaeplastida_X', 'Archaeplastida_XX', 'Rhodophyta', 'Florideophyceae', 'Gigartinales', 'Dumontiaceae', 'Pikea', 'Pikea_californica', 'KT456506']
eKOI00000104	87.5	['Eukaryota', 'Archaeplastida', 'Archaeplastida_X', 'Archaeplastida_XX', 'Rhodophyta', 'Florideophyceae', 'Gigartinales', 'Dumontiaceae', 'Pikea', 'Pikea_californica', 'KT456506']
eKOI00000103	88.2	['Eukaryota', 'Archaeplastida', 'Archaeplastida_X', 'Archaeplastida_XX', 'Rhodophyta', 'Florideophyceae', 'Gigartinales', 'Dumontiaceae', 'Pikea', 'Pikea_californica', 'KT456506']
eKOI00000105	88.5	['Eukaryota', 'Archaeplastida', 'Archaeplastida_X', 'Archaeplastida_XX', 'Rhodophyta', 'Florideophyceae', 'Gigartinales', 'Dumontiaceae', 'Pikea', 'Pikea_californica', 'KT456506']
eKOI00000106	88.2	['Eukaryota', 'Archaeplastida', 'Archaeplastida_X', 'Archaeplastida_XX', 'Rhodophyta', 'Florideophyceae', 'Gigartinales', 'Dumontiaceae', 'Pikea', 'Pikea_californica', 'KT456506']
eKOI00000107	87.9	['Eukaryota', 'Archaeplastida', 'Archaeplastida_X', 'Archaeplastida_XX', 'Rhodophyta', 'Florideophyceae', 'Gigartinales', 'Dumontiaceae', 'Pikea', 'Pikea_californica', 'KT456506']
eKOI00000109	87.2	['Eukaryota', 'Archaeplastida', 'Archaeplastida_X', 'Archaeplastida_XX', 'Rhodophyta', 'Florideophyceae', 'Gigartinales', 'Dumontiaceae', 'Pikea', 'Pikea_californica', 'KT456506']
eKOI00000110	87.9	['Eukaryota', 'Archaeplastida', 'Archaeplastida_X', 'Archaeplastida_XX', 'Rhodophyta', 'Florideophyceae', 'Gigartinales', 'Dumontiaceae', 'Pikea', 'Pikea_californica', 'KT456506']
eKOI00000111	85.6	['Eukaryota', 'Archaeplastida', 'Archaeplastida_X', 'Archaeplastida_XX', 'Rhodophyta', 'Florideophyceae', 'Gigartinales', 'Phyllophoraceae', 'Schottera', 'Schottera_koreana', 'KU749578']
eKOI00000108	88.2	['Eukaryota', 'Archaeplastida', 'Archaeplastida_X', 'Archaeplastida_XX', 'Rhodophyta', 'Florideophyceae', 'Gigartinales', 'Dumontiaceae', 'Pikea', 'Pikea_californica', 'KT456506']
eKOI00000112	87.5	['Eukaryota', 'Archaeplastida', 'Archaeplastida_X', 'Archaeplastida_XX', 'Rhodophyta', 'Florideophyceae', 'Gigartinales', 'Dumontiaceae', 'Pikea', 'Pikea_californica', 'KT456506']
eKOI00000113	88.2	['Eukaryota', 'Archaeplastida', 'Archaeplastida_X', 'Archaeplastida_XX', 'Rhodophyta', 'Florideophyceae', 'Gigartinales', 'Dumontiaceae', 'Pikea', 'Pikea_californica', 'KT456506']
eKOI00000114	87.9	['Eukaryota', 'Archaeplastida', 'Archaeplastida_X', 'Archaeplastida_XX', 'Rhodophyta', 'Florideophyceae', 'Gigartinales', 'Dumontiaceae', 'Pikea', 'Pikea_californica', 'KT456506']
eKOI00000115	87.5	['Eukaryota', 'Archaeplastida', 'Archaeplastida_X', 'Archaeplastida_XX', 'Rhodophyta', 'Florideophyceae', 'Gigartinales', 'Dumontiaceae', 'Pikea', 'Pikea_californica', 'KT456506']
eKOI00000116	87.5	['Eukaryota', 'Archaeplastida', 'Archaeplastida_X', 'Archaeplastida_XX', 'Rhodophyta', 'Florideophyceae', 'Gigartinales', 'Dumontiaceae', 'Pikea', 'Pikea_californica', 'KT456506']
eKOI00000117	85.6	['Eukaryota', 'Archaeplastida', 'Archaeplastida_X', 'Archaeplastida_XX', 'Rhodophyta', 'Florideophyceae', 'Gigartinales', 'Phyllophoraceae', 'Schottera', 'Schottera_koreana', 'KU749578']
eKOI00000118	87.9	['Eukaryota', 'Archaeplastida', 'Archaeplastida_X', 'Archaeplastida_XX', 'Rhodophyta', 'Florideophyceae', 'Gigartinales', 'Dumontiaceae', 'Pikea', 'Pikea_californica', 'KT456506']
eKOI00000119	87.2	['Eukaryota', 'Archaeplastida', 'Archaeplastida_X', 'Archaeplastida_XX', 'Rhodophyta', 'Florideophyceae', 'Gigartinales', 'Dumontiaceae', 'Pikea', 'Pikea_californica', 'KT456506']
eKOI00000120	88.8	['Eukaryota', 'Archaeplastida', 'Archaeplastida_X', 'Archaeplastida_XX', 'Rhodophyta', 'Florideophyceae', 'Gigartinales', 'Dumontiaceae', 'Pikea', 'Pikea_californica', 'KT456506']
eKOI00000121	87.9	['Eukaryota', 'Archaeplastida', 'Archaeplastida_X', 'Archaeplastida_XX', 'Rhodophyta', 'Florideophyceae', 'Gigartinales', 'Dumontiaceae', 'Pikea', 'Pikea_californica', 'KT456506']
eKOI00000122	87.9	['Eukaryota', 'Archaeplastida', 'Archaeplastida_X', 'Archaeplastida_XX', 'Rhodophyta', 'Florideophyceae', 'Gigartinales', 'Dumontiaceae', 'Pikea', 'Pikea_californica', 'KT456506']
eKOI00000123	87.2	['Eukaryota', 'Archaeplastida', 'Archaeplastida_X', 'Archaeplastida_XX', 'Rhodophyta', 'Florideophyceae', 'Gigartinales', 'Dumontiaceae', 'Pikea', 'Pikea_californica', 'KT456506']
eKOI00000124	88.2	['Eukaryota', 'Archaeplastida', 'Archaeplastida_X', 'Archaeplastida_XX', 'Rhodophyta', 'Florideophyceae', 'Gigartinales', 'Dumontiaceae', 'Pikea', 'Pikea_californica', 'KT456506']
eKOI00000125	87.9	['Eukaryota', 'Archaeplastida', 'Archaeplastida_X', 'Archaeplastida_XX', 'Rhodophyta', 'Florideophyceae', 'Gigartinales', 'Dumontiaceae', 'Pikea', 'Pikea_californica', 'KT456506']
eKOI00000126	87.9	['Eukaryota', 'Archaeplastida', 'Archaeplastida_X', 'Archaeplastida_XX', 'Rhodophyta', 'Florideophyceae', 'Gigartinales', 'Dumontiaceae', 'Pikea', 'Pikea_californica', 'KT456506']
eKOI00000127	88.2	['Eukaryota', 'Archaeplastida', 'Archaeplastida_X', 'Archaeplastida_XX', 'Rhodophyta', 'Florideophyceae', 'Gigartinales', 'Dumontiaceae', 'Pikea', 'Pikea_californica', 'KT456506']
eKOI00000128	87.2	['Eukaryota', 'Archaeplastida', 'Archaeplastida_X', 'Archaeplastida_XX', 'Rhodophyta', 'Florideophyceae', 'Gigartinales', 'Dumontiaceae', 'Pikea', 'Pikea_californica', 'KT456506']
eKOI00000129	87.9	['Eukaryota', 'Archaeplastida', 'Archaeplastida_X', 'Archaeplastida_XX', 'Rhodophyta', 'Florideophyceae', 'Gigartinales', 'Dumontiaceae', 'Pikea', 'Pikea_californica', 'KT456506']
eKOI00000130	87.9	['Eukaryota', 'Archaeplastida', 'Archaeplastida_X', 'Archaeplastida_XX', 'Rhodophyta', 'Florideophyceae', 'Gigartinales', 'Dumontiaceae', 'Pikea', 'Pikea_californica', 'KT456506']
eKOI00000131	87.2	['Eukaryota', 'Archaeplastida', 'Archaeplastida_X', 'Archaeplastida_XX', 'Rhodophyta', 'Florideophyceae', 'Peyssonneliales', 'Peyssonneliaceae', 'Peyssonnelia', 'Brasilophycus_sp', 'HQ545339']
eKOI00000132	88.5	['Eukaryota', 'Archaeplastida', 'Archaeplastida_X', 'Archaeplastida_XX', 'Rhodophyta', 'Florideophyceae', 'Gigartinales', 'Dumontiaceae', 'Pikea', 'Pikea_californica', 'KT456506']
eKOI00000133	87.9	['Eukaryota', 'Archaeplastida', 'Archaeplastida_X', 'Archaeplastida_XX', 'Rhodophyta', 'Florideophyceae', 'Gigartinales', 'Dumontiaceae', 'Pikea', 'Pikea_californica', 'KT456506']
eKOI00000134	87.2	['Eukaryota', 'Archaeplastida', 'Archaeplastida_X', 'Archaeplastida_XX', 'Rhodophyta', 'Florideophyceae', 'Gigartinales', 'Dumontiaceae', 'Pikea', 'Pikea_californica', 'KT456506']
eKOI00000135	87.5	['Eukaryota', 'Archaeplastida', 'Archaeplastida_X', 'Archaeplastida_XX', 'Rhodophyta', 'Florideophyceae', 'Gigartinales', 'Dumontiaceae', 'Pikea', 'Pikea_californica', 'KT456506']
eKOI00000136	87.2	['Eukaryota', 'Archaeplastida', 'Archaeplastida_X', 'Archaeplastida_XX', 'Rhodophyta', 'Florideophyceae', 'Gigartinales', 'Dumontiaceae', 'Pikea', 'Pikea_californica', 'KT456506']
eKOI00000137	87.2	['Eukaryota', 'Archaeplastida', 'Archaeplastida_X', 'Archaeplastida_XX', 'Rhodophyta', 'Florideophyceae', 'Gigartinales', 'Dumontiaceae', 'Pikea', 'Pikea_californica', 'KT456506']
eKOI00000138	85.3	['Eukaryota', 'Archaeplastida', 'Archaeplastida_X', 'Archaeplastida_XX', 'Rhodophyta', 'Florideophyceae', 'Gigartinales', 'Phyllophoraceae', 'Schottera', 'Schottera_koreana', 'KU749578']
eKOI00000139	87.2	['Eukaryota', 'Archaeplastida', 'Archaeplastida_X', 'Archaeplastida_XX', 'Rhodophyta', 'Florideophyceae', 'Gigartinales', 'Dumontiaceae', 'Pikea', 'Pikea_californica', 'KT456506']
eKOI00000140	88.2	['Eukaryota', 'Archaeplastida', 'Archaeplastida_X', 'Archaeplastida_XX', 'Rhodophyta', 'Florideophyceae', 'Gigartinales', 'Dumontiaceae', 'Pikea', 'Pikea_californica', 'KT456506']
eKOI00000141	88.2	['Eukaryota', 'Archaeplastida', 'Archaeplastida_X', 'Archaeplastida_XX', 'Rhodophyta', 'Florideophyceae', 'Gigartinales', 'Dumontiaceae', 'Pikea', 'Pikea_californica', 'KT456506']
eKOI00000142	87.9	['Eukaryota', 'Archaeplastida', 'Archaeplastida_X', 'Archaeplastida_XX', 'Rhodophyta', 'Florideophyceae', 'Gigartinales', 'Dumontiaceae', 'Pikea', 'Pikea_californica', 'KT456506']
eKOI00000143	87.2	['Eukaryota', 'Archaeplastida', 'Archaeplastida_X', 'Archaeplastida_XX', 'Rhodophyta', 'Florideophyceae', 'Peyssonneliales', 'Peyssonneliaceae', 'Peyssonnelia', 'Brasilophycus_sp', 'HQ545339']
eKOI00000144	88.2	['Eukaryota', 'Archaeplastida', 'Archaeplastida_X', 'Archaeplastida_XX', 'Rhodophyta', 'Florideophyceae', 'Gigartinales', 'Dumontiaceae', 'Pikea', 'Pikea_californica', 'KT456506']
eKOI00000145	87.9	['Eukaryota', 'Archaeplastida', 'Archaeplastida_X', 'Archaeplastida_XX', 'Rhodophyta', 'Florideophyceae', 'Gigartinales', 'Dumontiaceae', 'Pikea', 'Pikea_californica', 'KT456506']
eKOI00000146	88.2	['Eukaryota', 'Archaeplastida', 'Archaeplastida_X', 'Archaeplastida_XX', 'Rhodophyta', 'Florideophyceae', 'Gigartinales', 'Dumontiaceae', 'Pikea', 'Pikea_californica', 'KT456506']
eKOI00000147	87.9	['Eukaryota', 'Archaeplastida', 'Archaeplastida_X', 'Archaeplastida_XX', 'Rhodophyta', 'Florideophyceae', 'Gigartinales', 'Dumontiaceae', 'Pikea', 'Pikea_californica', 'KT456506']
eKOI00000148	88.2	['Eukaryota', 'Archaeplastida', 'Archaeplastida_X', 'Archaeplastida_XX', 'Rhodophyta', 'Florideophyceae', 'Gigartinales', 'Dumontiaceae', 'Pikea', 'Pikea_californica', 'KT456506']
eKOI00000149	88.5	['Eukaryota', 'Archaeplastida', 'Archaeplastida_X', 'Archaeplastida_XX', 'Rhodophyta', 'Florideophyceae', 'Gigartinales', 'Dumontiaceae', 'Pikea', 'Pikea_californica', 'KT456506']
eKOI00000151	87.2	['Eukaryota', 'Archaeplastida', 'Archaeplastida_X', 'Archaeplastida_XX', 'Rhodophyta', 'Florideophyceae', 'Gigartinales', 'Dumontiaceae', 'Pikea', 'Pikea_californica', 'KT456506']
eKOI00000150	87.9	['Eukaryota', 'Archaeplastida', 'Archaeplastida_X', 'Archaeplastida_XX', 'Rhodophyta', 'Florideophyceae', 'Gigartinales', 'Dumontiaceae', 'Pikea', 'Pikea_californica', 'KT456506']
eKOI00000152	88.2	['Eukaryota', 'Archaeplastida', 'Archaeplastida_X', 'Archaeplastida_XX', 'Rhodophyta', 'Florideophyceae', 'Gigartinales', 'Dumontiaceae', 'Pikea', 'Pikea_californica', 'KT456506']
eKOI00000153	88.2	['Eukaryota', 'Archaeplastida', 'Archaeplastida_X', 'Archaeplastida_XX', 'Rhodophyta', 'Florideophyceae', 'Gigartinales', 'Dumontiaceae', 'Pikea', 'Pikea_californica', 'KT456506']
eKOI00000155	88.5	['Eukaryota', 'Archaeplastida', 'Archaeplastida_X', 'Archaeplastida_XX', 'Rhodophyta', 'Florideophyceae', 'Gigartinales', 'Dumontiaceae', 'Pikea', 'Pikea_californica', 'KT456506']
eKOI00000156	87.5	['Eukaryota', 'Archaeplastida', 'Archaeplastida_X', 'Archaeplastida_XX', 'Rhodophyta', 'Florideophyceae', 'Gigartinales', 'Dumontiaceae', 'Pikea', 'Pikea_californica', 'KT456506']
eKOI00000154	87.9	['Eukaryota', 'Archaeplastida', 'Archaeplastida_X', 'Archaeplastida_XX', 'Rhodophyta', 'Florideophyceae', 'Gigartinales', 'Dumontiaceae', 'Pikea', 'Pikea_californica', 'KT456506']
eKOI00000157	88.2	['Eukaryota', 'Archaeplastida', 'Archaeplastida_X', 'Archaeplastida_XX', 'Rhodophyta', 'Florideophyceae', 'Gigartinales', 'Dumontiaceae', 'Pikea', 'Pikea_californica', 'KT456506']
eKOI00000159	87.5	['Eukaryota', 'Archaeplastida', 'Archaeplastida_X', 'Archaeplastida_XX', 'Rhodophyta', 'Florideophyceae', 'Gigartinales', 'Dumontiaceae', 'Pikea', 'Pikea_californica', 'KT456506']
eKOI00000161	88.2	['Eukaryota', 'Archaeplastida', 'Archaeplastida_X', 'Archaeplastida_XX', 'Rhodophyta', 'Florideophyceae', 'Gigartinales', 'Dumontiaceae', 'Pikea', 'Pikea_californica', 'KT456506']
eKOI00000160	87.9	['Eukaryota', 'Archaeplastida', 'Archaeplastida_X', 'Archaeplastida_XX', 'Rhodophyta', 'Florideophyceae', 'Gigartinales', 'Dumontiaceae', 'Pikea', 'Pikea_californica', 'KT456506']
eKOI00000158	85	['Eukaryota', 'Archaeplastida', 'Archaeplastida_X', 'Archaeplastida_XX', 'Rhodophyta', 'Florideophyceae', 'Gigartinales', 'Phyllophoraceae', 'Schottera', 'Schottera_koreana', 'KU749578']
eKOI00000162	88.2	['Eukaryota', 'Archaeplastida', 'Archaeplastida_X', 'Archaeplastida_XX', 'Rhodophyta', 'Florideophyceae', 'Gigartinales', 'Dumontiaceae', 'Pikea', 'Pikea_californica', 'KT456506']
eKOI00000163	88.2	['Eukaryota', 'Archaeplastida', 'Archaeplastida_X', 'Archaeplastida_XX', 'Rhodophyta', 'Florideophyceae', 'Gigartinales', 'Dumontiaceae', 'Pikea', 'Pikea_californica', 'KT456506']
eKOI00000164	87.9	['Eukaryota', 'Archaeplastida', 'Archaeplastida_X', 'Archaeplastida_XX', 'Rhodophyta', 'Florideophyceae', 'Gigartinales', 'Dumontiaceae', 'Pikea', 'Pikea_californica', 'KT456506']
eKOI00000165	85.3	['Eukaryota', 'Archaeplastida', 'Archaeplastida_X', 'Archaeplastida_XX', 'Rhodophyta', 'Florideophyceae', 'Gigartinales', 'Phyllophoraceae', 'Schottera', 'Schottera_koreana', 'KU749578']
eKOI00000167	87.9	['Eukaryota', 'Archaeplastida', 'Archaeplastida_X', 'Archaeplastida_XX', 'Rhodophyta', 'Florideophyceae', 'Gigartinales', 'Dumontiaceae', 'Pikea', 'Pikea_californica', 'KT456506']
eKOI00000168	86.9	['Eukaryota', 'Archaeplastida', 'Archaeplastida_X', 'Archaeplastida_XX', 'Rhodophyta', 'Florideophyceae', 'Peyssonneliales', 'Peyssonneliaceae', 'Peyssonnelia', 'Brasilophycus_sp', 'HQ545339']
eKOI00000166	87.9	['Eukaryota', 'Archaeplastida', 'Archaeplastida_X', 'Archaeplastida_XX', 'Rhodophyta', 'Florideophyceae', 'Gigartinales', 'Dumontiaceae', 'Pikea', 'Pikea_californica', 'KT456506']
eKOI00000169	87.2	['Eukaryota', 'Archaeplastida', 'Archaeplastida_X', 'Archaeplastida_XX', 'Rhodophyta', 'Florideophyceae', 'Gigartinales', 'Dumontiaceae', 'Pikea', 'Pikea_californica', 'KT456506']
eKOI00000170	88.2	['Eukaryota', 'Archaeplastida', 'Archaeplastida_X', 'Archaeplastida_XX', 'Rhodophyta', 'Florideophyceae', 'Gigartinales', 'Dumontiaceae', 'Pikea', 'Pikea_californica', 'KT456506']
eKOI00000171	87.9	['Eukaryota', 'Archaeplastida', 'Archaeplastida_X', 'Archaeplastida_XX', 'Rhodophyta', 'Florideophyceae', 'Gigartinales', 'Dumontiaceae', 'Pikea', 'Pikea_californica', 'KT456506']
eKOI00000172	88.2	['Eukaryota', 'Archaeplastida', 'Archaeplastida_X', 'Archaeplastida_XX', 'Rhodophyta', 'Florideophyceae', 'Gigartinales', 'Dumontiaceae', 'Pikea', 'Pikea_californica', 'KT456506']
eKOI00000173	87.5	['Eukaryota', 'Archaeplastida', 'Archaeplastida_X', 'Archaeplastida_XX', 'Rhodophyta', 'Florideophyceae', 'Gigartinales', 'Dumontiaceae', 'Pikea', 'Pikea_californica', 'KT456506']
eKOI00000174	87.2	['Eukaryota', 'Archaeplastida', 'Archaeplastida_X', 'Archaeplastida_XX', 'Rhodophyta', 'Florideophyceae', 'Rhodymeniales', 'Champiaceae', 'Dictyothamnion', 'Dictyothamnion_saltatum', 'KU707854']
eKOI00000175	85	['Eukaryota', 'Archaeplastida', 'Archaeplastida_X', 'Archaeplastida_XX', 'Rhodophyta', 'Florideophyceae', 'Gigartinales', 'Phyllophoraceae', 'Schottera', 'Schottera_koreana', 'KU749578']
eKOI00000177	88.2	['Eukaryota', 'Archaeplastida', 'Archaeplastida_X', 'Archaeplastida_XX', 'Rhodophyta', 'Florideophyceae', 'Gigartinales', 'Dumontiaceae', 'Pikea', 'Pikea_californica', 'KT456506']
eKOI00000176	87.9	['Eukaryota', 'Archaeplastida', 'Archaeplastida_X', 'Archaeplastida_XX', 'Rhodophyta', 'Florideophyceae', 'Gigartinales', 'Dumontiaceae', 'Pikea', 'Pikea_californica', 'KT456506']
eKOI00000178	87.5	['Eukaryota', 'Archaeplastida', 'Archaeplastida_X', 'Archaeplastida_XX', 'Rhodophyta', 'Florideophyceae', 'Gigartinales', 'Dumontiaceae', 'Pikea', 'Pikea_californica', 'KT456506']
eKOI00000180	87.5	['Eukaryota', 'Archaeplastida', 'Archaeplastida_X', 'Archaeplastida_XX', 'Rhodophyta', 'Florideophyceae', 'Gigartinales', 'Dumontiaceae', 'Pikea', 'Pikea_californica', 'KT456506']
eKOI00000179	87.9	['Eukaryota', 'Archaeplastida', 'Archaeplastida_X', 'Archaeplastida_XX', 'Rhodophyta', 'Florideophyceae', 'Gigartinales', 'Dumontiaceae', 'Pikea', 'Pikea_californica', 'KT456506']
eKOI00000181	88.2	['Eukaryota', 'Archaeplastida', 'Archaeplastida_X', 'Archaeplastida_XX', 'Rhodophyta', 'Florideophyceae', 'Gigartinales', 'Dumontiaceae', 'Pikea', 'Pikea_californica', 'KT456506']
eKOI00000182	87.9	['Eukaryota', 'Archaeplastida', 'Archaeplastida_X', 'Archaeplastida_XX', 'Rhodophyta', 'Florideophyceae', 'Gigartinales', 'Dumontiaceae', 'Pikea', 'Pikea_californica', 'KT456506']
eKOI00000184	88.2	['Eukaryota', 'Archaeplastida', 'Archaeplastida_X', 'Archaeplastida_XX', 'Rhodophyta', 'Florideophyceae', 'Gigartinales', 'Dumontiaceae', 'Pikea', 'Pikea_californica', 'KT456506']
eKOI00000183	87.9	['Eukaryota', 'Archaeplastida', 'Archaeplastida_X', 'Archaeplastida_XX', 'Rhodophyta', 'Florideophyceae', 'Gigartinales', 'Dumontiaceae', 'Pikea', 'Pikea_californica', 'KT456506']
eKOI00000185	87.5	['Eukaryota', 'Archaeplastida', 'Archaeplastida_X', 'Archaeplastida_XX', 'Rhodophyta', 'Florideophyceae', 'Gigartinales', 'Dumontiaceae', 'Pikea', 'Pikea_californica', 'KT456506']
eKOI00000186	87.5	['Eukaryota', 'Archaeplastida', 'Archaeplastida_X', 'Archaeplastida_XX', 'Rhodophyta', 'Florideophyceae', 'Gigartinales', 'Dumontiaceae', 'Pikea', 'Pikea_californica', 'KT456506']
eKOI00000187	86.6	['Eukaryota', 'Archaeplastida', 'Archaeplastida_X', 'Archaeplastida_XX', 'Rhodophyta', 'Florideophyceae', 'Bonnemaisoniales', 'Naccariaceae', 'Atractophora', 'Atractophora_hypnoides', 'GQ497303']
eKOI00000188	87.5	['Eukaryota', 'Archaeplastida', 'Archaeplastida_X', 'Archaeplastida_XX', 'Rhodophyta', 'Florideophyceae', 'Gigartinales', 'Dumontiaceae', 'Pikea', 'Pikea_californica', 'KT456506']
eKOI00000189	86.9	['Eukaryota', 'Archaeplastida', 'Archaeplastida_X', 'Archaeplastida_XX', 'Rhodophyta', 'Florideophyceae', 'Gigartinales', 'Dumontiaceae', 'Pikea', 'Pikea_californica', 'KT456506']
eKOI00000190	87.5	['Eukaryota', 'Archaeplastida', 'Archaeplastida_X', 'Archaeplastida_XX', 'Rhodophyta', 'Florideophyceae', 'Gigartinales', 'Dumontiaceae', 'Pikea', 'Pikea_californica', 'KT456506']
eKOI00000193	87.9	['Eukaryota', 'Archaeplastida', 'Archaeplastida_X', 'Archaeplastida_XX', 'Rhodophyta', 'Florideophyceae', 'Gigartinales', 'Dumontiaceae', 'Pikea', 'Pikea_californica', 'KT456506']
eKOI00000191	87.5	['Eukaryota', 'Archaeplastida', 'Archaeplastida_X', 'Archaeplastida_XX', 'Rhodophyta', 'Florideophyceae', 'Gigartinales', 'Dumontiaceae', 'Pikea', 'Pikea_californica', 'KT456506']
eKOI00000192	87.2	['Eukaryota', 'Archaeplastida', 'Archaeplastida_X', 'Archaeplastida_XX', 'Rhodophyta', 'Florideophyceae', 'Gigartinales', 'Dumontiaceae', 'Pikea', 'Pikea_californica', 'KT456506']
eKOI00000194	87.2	['Eukaryota', 'Archaeplastida', 'Archaeplastida_X', 'Archaeplastida_XX', 'Rhodophyta', 'Florideophyceae', 'Gigartinales', 'Dumontiaceae', 'Pikea', 'Pikea_californica', 'KT456506']
eKOI00000195	87.2	['Eukaryota', 'Archaeplastida', 'Archaeplastida_X', 'Archaeplastida_XX', 'Rhodophyta', 'Florideophyceae', 'Gigartinales', 'Dumontiaceae', 'Pikea', 'Pikea_californica', 'KT456506']
eKOI00000196	87.5	['Eukaryota', 'Archaeplastida', 'Archaeplastida_X', 'Archaeplastida_XX', 'Rhodophyta', 'Florideophyceae', 'Gigartinales', 'Dumontiaceae', 'Pikea', 'Pikea_californica', 'KT456506']
eKOI00000197	88.2	['Eukaryota', 'Archaeplastida', 'Archaeplastida_X', 'Archaeplastida_XX', 'Rhodophyta', 'Florideophyceae', 'Gigartinales', 'Dumontiaceae', 'Pikea', 'Pikea_californica', 'KT456506']
eKOI00000198	87.2	['Eukaryota', 'Archaeplastida', 'Archaeplastida_X', 'Archaeplastida_XX', 'Rhodophyta', 'Florideophyceae', 'Gigartinales', 'Dumontiaceae', 'Pikea', 'Pikea_californica', 'KT456506']
eKOI00000199	87.5	['Eukaryota', 'Archaeplastida', 'Archaeplastida_X', 'Archaeplastida_XX', 'Rhodophyta', 'Florideophyceae', 'Peyssonneliales', 'Peyssonneliaceae', 'Peyssonnelia', 'Brasilophycus_sp', 'HQ545339']
eKOI00000201	87.9	['Eukaryota', 'Archaeplastida', 'Archaeplastida_X', 'Archaeplastida_XX', 'Rhodophyta', 'Florideophyceae', 'Gigartinales', 'Dumontiaceae', 'Pikea', 'Pikea_californica', 'KT456506']
eKOI00000200	87.5	['Eukaryota', 'Archaeplastida', 'Archaeplastida_X', 'Archaeplastida_XX', 'Rhodophyta', 'Florideophyceae', 'Gigartinales', 'Dumontiaceae', 'Pikea', 'Pikea_californica', 'KT456506']
eKOI00000202	87.5	['Eukaryota', 'Archaeplastida', 'Archaeplastida_X', 'Archaeplastida_XX', 'Rhodophyta', 'Florideophyceae', 'Gigartinales', 'Dumontiaceae', 'Pikea', 'Pikea_californica', 'KT456506']
eKOI00000203	86.3	['Eukaryota', 'Archaeplastida', 'Archaeplastida_X', 'Archaeplastida_XX', 'Rhodophyta', 'Florideophyceae', 'Bonnemaisoniales', 'Naccariaceae', 'Atractophora', 'Atractophora_hypnoides', 'GQ497303']
eKOI00000205	87.5	['Eukaryota', 'Archaeplastida', 'Archaeplastida_X', 'Archaeplastida_XX', 'Rhodophyta', 'Florideophyceae', 'Gigartinales', 'Dumontiaceae', 'Pikea', 'Pikea_californica', 'KT456506']
eKOI00000204	87.9	['Eukaryota', 'Archaeplastida', 'Archaeplastida_X', 'Archaeplastida_XX', 'Rhodophyta', 'Florideophyceae', 'Gigartinales', 'Dumontiaceae', 'Pikea', 'Pikea_californica', 'KT456506']
eKOI00000206	87.5	['Eukaryota', 'Archaeplastida', 'Archaeplastida_X', 'Archaeplastida_XX', 'Rhodophyta', 'Florideophyceae', 'Gigartinales', 'Dumontiaceae', 'Pikea', 'Pikea_californica', 'KT456506']
eKOI00000207	85	['Eukaryota', 'Archaeplastida', 'Archaeplastida_X', 'Archaeplastida_XX', 'Rhodophyta', 'Florideophyceae', 'Gigartinales', 'Phyllophoraceae', 'Schottera', 'Schottera_koreana', 'KU749578']
eKOI00000208	88.8	['Eukaryota', 'Archaeplastida', 'Archaeplastida_X', 'Archaeplastida_XX', 'Rhodophyta', 'Florideophyceae', 'Gigartinales', 'Dumontiaceae', 'Pikea', 'Pikea_californica', 'KT456506']
eKOI00000209	87.5	['Eukaryota', 'Archaeplastida', 'Archaeplastida_X', 'Archaeplastida_XX', 'Rhodophyta', 'Florideophyceae', 'Gigartinales', 'Dumontiaceae', 'Pikea', 'Pikea_californica', 'KT456506']
eKOI00000210	87.5	['Eukaryota', 'Archaeplastida', 'Archaeplastida_X', 'Archaeplastida_XX', 'Rhodophyta', 'Florideophyceae', 'Gigartinales', 'Dumontiaceae', 'Pikea', 'Pikea_californica', 'KT456506']
eKOI00000211	86.6	['Eukaryota', 'Archaeplastida', 'Archaeplastida_X', 'Archaeplastida_XX', 'Rhodophyta', 'Florideophyceae', 'Rhodymeniales', 'Champiaceae', 'Dictyothamnion', 'Dictyothamnion_saltatum', 'KU707854']
eKOI00000212	88.5	['Eukaryota', 'Archaeplastida', 'Archaeplastida_X', 'Archaeplastida_XX', 'Rhodophyta', 'Florideophyceae', 'Gigartinales', 'Dumontiaceae', 'Pikea', 'Pikea_californica', 'KT456506']
eKOI00000213	87.9	['Eukaryota', 'Archaeplastida', 'Archaeplastida_X', 'Archaeplastida_XX', 'Rhodophyta', 'Florideophyceae', 'Gigartinales', 'Dumontiaceae', 'Pikea', 'Pikea_californica', 'KT456506']
eKOI00000214	87.9	['Eukaryota', 'Archaeplastida', 'Archaeplastida_X', 'Archaeplastida_XX', 'Rhodophyta', 'Florideophyceae', 'Gigartinales', 'Dumontiaceae', 'Pikea', 'Pikea_californica', 'KT456506']
eKOI00000215	87.9	['Eukaryota', 'Archaeplastida', 'Archaeplastida_X', 'Archaeplastida_XX', 'Rhodophyta', 'Florideophyceae', 'Gigartinales', 'Dumontiaceae', 'Pikea', 'Pikea_californica', 'KT456506']
eKOI00000216	87.9	['Eukaryota', 'Archaeplastida', 'Archaeplastida_X', 'Archaeplastida_XX', 'Rhodophyta', 'Florideophyceae', 'Gigartinales', 'Dumontiaceae', 'Pikea', 'Pikea_californica', 'KT456506']
eKOI00000218	88.5	['Eukaryota', 'Archaeplastida', 'Archaeplastida_X', 'Archaeplastida_XX', 'Rhodophyta', 'Florideophyceae', 'Gigartinales', 'Dumontiaceae', 'Pikea', 'Pikea_californica', 'KT456506']
eKOI00000217	87.9	['Eukaryota', 'Archaeplastida', 'Archaeplastida_X', 'Archaeplastida_XX', 'Rhodophyta', 'Florideophyceae', 'Gigartinales', 'Dumontiaceae', 'Pikea', 'Pikea_californica', 'KT456506']
eKOI00000219	88.8	['Eukaryota', 'Archaeplastida', 'Archaeplastida_X', 'Archaeplastida_XX', 'Rhodophyta', 'Florideophyceae', 'Gigartinales', 'Dumontiaceae', 'Pikea', 'Pikea_californica', 'KT456506']
eKOI00000221	86.9	['Eukaryota', 'Archaeplastida', 'Archaeplastida_X', 'Archaeplastida_XX', 'Rhodophyta', 'Florideophyceae', 'Peyssonneliales', 'Peyssonneliaceae', 'Peyssonnelia', 'Brasilophycus_sp', 'HQ545339']
eKOI00000220	88.2	['Eukaryota', 'Archaeplastida', 'Archaeplastida_X', 'Archaeplastida_XX', 'Rhodophyta', 'Florideophyceae', 'Gigartinales', 'Dumontiaceae', 'Pikea', 'Pikea_californica', 'KT456506']
eKOI00000223	88.2	['Eukaryota', 'Archaeplastida', 'Archaeplastida_X', 'Archaeplastida_XX', 'Rhodophyta', 'Florideophyceae', 'Gigartinales', 'Dumontiaceae', 'Pikea', 'Pikea_californica', 'KT456506']
eKOI00000222	87.5	['Eukaryota', 'Archaeplastida', 'Archaeplastida_X', 'Archaeplastida_XX', 'Rhodophyta', 'Florideophyceae', 'Gigartinales', 'Dumontiaceae', 'Pikea', 'Pikea_californica', 'KT456506']
eKOI00000224	85.6	['Eukaryota', 'Archaeplastida', 'Archaeplastida_X', 'Archaeplastida_XX', 'Rhodophyta', 'Florideophyceae', 'Gigartinales', 'Phyllophoraceae', 'Schottera', 'Schottera_koreana', 'KU749578']
eKOI00000227	88.2	['Eukaryota', 'Archaeplastida', 'Archaeplastida_X', 'Archaeplastida_XX', 'Rhodophyta', 'Florideophyceae', 'Gigartinales', 'Dumontiaceae', 'Pikea', 'Pikea_californica', 'KT456506']
eKOI00000225	87.5	['Eukaryota', 'Archaeplastida', 'Archaeplastida_X', 'Archaeplastida_XX', 'Rhodophyta', 'Florideophyceae', 'Gigartinales', 'Dumontiaceae', 'Pikea', 'Pikea_californica', 'KT456506']
eKOI00000226	87.5	['Eukaryota', 'Archaeplastida', 'Archaeplastida_X', 'Archaeplastida_XX', 'Rhodophyta', 'Florideophyceae', 'Gigartinales', 'Dumontiaceae', 'Pikea', 'Pikea_californica', 'KT456506']
eKOI00000228	87.9	['Eukaryota', 'Archaeplastida', 'Archaeplastida_X', 'Archaeplastida_XX', 'Rhodophyta', 'Florideophyceae', 'Gigartinales', 'Dumontiaceae', 'Pikea', 'Pikea_californica', 'KT456506']
eKOI00000229	87.5	['Eukaryota', 'Archaeplastida', 'Archaeplastida_X', 'Archaeplastida_XX', 'Rhodophyta', 'Florideophyceae', 'Gigartinales', 'Dumontiaceae', 'Pikea', 'Pikea_californica', 'KT456506']
eKOI00000230	87.9	['Eukaryota', 'Archaeplastida', 'Archaeplastida_X', 'Archaeplastida_XX', 'Rhodophyta', 'Florideophyceae', 'Gigartinales', 'Dumontiaceae', 'Pikea', 'Pikea_californica', 'KT456506']
eKOI00000231	87.9	['Eukaryota', 'Archaeplastida', 'Archaeplastida_X', 'Archaeplastida_XX', 'Rhodophyta', 'Florideophyceae', 'Gigartinales', 'Dumontiaceae', 'Pikea', 'Pikea_californica', 'KT456506']
eKOI00000232	87.2	['Eukaryota', 'Archaeplastida', 'Archaeplastida_X', 'Archaeplastida_XX', 'Rhodophyta', 'Florideophyceae', 'Gigartinales', 'Dumontiaceae', 'Pikea', 'Pikea_californica', 'KT456506']
eKOI00000235	87.9	['Eukaryota', 'Archaeplastida', 'Archaeplastida_X', 'Archaeplastida_XX', 'Rhodophyta', 'Florideophyceae', 'Gigartinales', 'Dumontiaceae', 'Pikea', 'Pikea_californica', 'KT456506']
eKOI00000233	87.5	['Eukaryota', 'Archaeplastida', 'Archaeplastida_X', 'Archaeplastida_XX', 'Rhodophyta', 'Florideophyceae', 'Gigartinales', 'Dumontiaceae', 'Pikea', 'Pikea_californica', 'KT456506']
eKOI00000236	87.2	['Eukaryota', 'Archaeplastida', 'Archaeplastida_X', 'Archaeplastida_XX', 'Rhodophyta', 'Florideophyceae', 'Gigartinales', 'Dumontiaceae', 'Pikea', 'Pikea_californica', 'KT456506']
eKOI00000234	88.2	['Eukaryota', 'Archaeplastida', 'Archaeplastida_X', 'Archaeplastida_XX', 'Rhodophyta', 'Florideophyceae', 'Gigartinales', 'Dumontiaceae', 'Pikea', 'Pikea_californica', 'KT456506']
eKOI00000237	88.2	['Eukaryota', 'Archaeplastida', 'Archaeplastida_X', 'Archaeplastida_XX', 'Rhodophyta', 'Florideophyceae', 'Gigartinales', 'Dumontiaceae', 'Pikea', 'Pikea_californica', 'KT456506']
eKOI00000238	87.2	['Eukaryota', 'Archaeplastida', 'Archaeplastida_X', 'Archaeplastida_XX', 'Rhodophyta', 'Florideophyceae', 'Rhodymeniales', 'Champiaceae', 'Dictyothamnion', 'Dictyothamnion_saltatum', 'KU707854']
eKOI00000239	87.5	['Eukaryota', 'Archaeplastida', 'Archaeplastida_X', 'Archaeplastida_XX', 'Rhodophyta', 'Florideophyceae', 'Gigartinales', 'Dumontiaceae', 'Pikea', 'Pikea_californica', 'KT456506']
eKOI00000240	87.2	['Eukaryota', 'Archaeplastida', 'Archaeplastida_X', 'Archaeplastida_XX', 'Rhodophyta', 'Florideophyceae', 'Peyssonneliales', 'Peyssonneliaceae', 'Peyssonnelia', 'Brasilophycus_sp', 'HQ545339']
eKOI00000241	88.2	['Eukaryota', 'Archaeplastida', 'Archaeplastida_X', 'Archaeplastida_XX', 'Rhodophyta', 'Florideophyceae', 'Gigartinales', 'Dumontiaceae', 'Pikea', 'Pikea_californica', 'KT456506']
eKOI00000242	87.9	['Eukaryota', 'Archaeplastida', 'Archaeplastida_X', 'Archaeplastida_XX', 'Rhodophyta', 'Florideophyceae', 'Gigartinales', 'Dumontiaceae', 'Pikea', 'Pikea_californica', 'KT456506']
eKOI00000244	87.9	['Eukaryota', 'Archaeplastida', 'Archaeplastida_X', 'Archaeplastida_XX', 'Rhodophyta', 'Florideophyceae', 'Gigartinales', 'Dumontiaceae', 'Pikea', 'Pikea_californica', 'KT456506']
eKOI00000243	87.9	['Eukaryota', 'Archaeplastida', 'Archaeplastida_X', 'Archaeplastida_XX', 'Rhodophyta', 'Florideophyceae', 'Gigartinales', 'Dumontiaceae', 'Pikea', 'Pikea_californica', 'KT456506']
eKOI00000245	87.9	['Eukaryota', 'Archaeplastida', 'Archaeplastida_X', 'Archaeplastida_XX', 'Rhodophyta', 'Florideophyceae', 'Gigartinales', 'Dumontiaceae', 'Pikea', 'Pikea_californica', 'KT456506']
eKOI00000246	87.5	['Eukaryota', 'Archaeplastida', 'Archaeplastida_X', 'Archaeplastida_XX', 'Rhodophyta', 'Florideophyceae', 'Gigartinales', 'Dumontiaceae', 'Pikea', 'Pikea_californica', 'KT456506']
eKOI00000247	88.2	['Eukaryota', 'Archaeplastida', 'Archaeplastida_X', 'Archaeplastida_XX', 'Rhodophyta', 'Florideophyceae', 'Gigartinales', 'Dumontiaceae', 'Pikea', 'Pikea_californica', 'KT456506']
eKOI00000249	88.2	['Eukaryota', 'Archaeplastida', 'Archaeplastida_X', 'Archaeplastida_XX', 'Rhodophyta', 'Florideophyceae', 'Gigartinales', 'Dumontiaceae', 'Pikea', 'Pikea_californica', 'KT456506']
eKOI00000248	87.5	['Eukaryota', 'Archaeplastida', 'Archaeplastida_X', 'Archaeplastida_XX', 'Rhodophyta', 'Florideophyceae', 'Gigartinales', 'Dumontiaceae', 'Pikea', 'Pikea_californica', 'KT456506']
eKOI00000250	87.9	['Eukaryota', 'Archaeplastida', 'Archaeplastida_X', 'Archaeplastida_XX', 'Rhodophyta', 'Florideophyceae', 'Gigartinales', 'Dumontiaceae', 'Pikea', 'Pikea_californica', 'KT456506']
eKOI00000254	87.5	['Eukaryota', 'Archaeplastida', 'Archaeplastida_X', 'Archaeplastida_XX', 'Rhodophyta', 'Florideophyceae', 'Gigartinales', 'Dumontiaceae', 'Pikea', 'Pikea_californica', 'KT456506']
eKOI00000252	88.2	['Eukaryota', 'Archaeplastida', 'Archaeplastida_X', 'Archaeplastida_XX', 'Rhodophyta', 'Florideophyceae', 'Gigartinales', 'Dumontiaceae', 'Pikea', 'Pikea_californica', 'KT456506']
eKOI00000255	87.9	['Eukaryota', 'Archaeplastida', 'Archaeplastida_X', 'Archaeplastida_XX', 'Rhodophyta', 'Florideophyceae', 'Gigartinales', 'Dumontiaceae', 'Pikea', 'Pikea_californica', 'KT456506']
eKOI00000256	87.5	['Eukaryota', 'Archaeplastida', 'Archaeplastida_X', 'Archaeplastida_XX', 'Rhodophyta', 'Florideophyceae', 'Gigartinales', 'Dumontiaceae', 'Pikea', 'Pikea_californica', 'KT456506']
eKOI00000251	87.5	['Eukaryota', 'Archaeplastida', 'Archaeplastida_X', 'Archaeplastida_XX', 'Rhodophyta', 'Florideophyceae', 'Gigartinales', 'Dumontiaceae', 'Pikea', 'Pikea_californica', 'KT456506']
eKOI00000257	87.5	['Eukaryota', 'Archaeplastida', 'Archaeplastida_X', 'Archaeplastida_XX', 'Rhodophyta', 'Florideophyceae', 'Gigartinales', 'Dumontiaceae', 'Pikea', 'Pikea_californica', 'KT456506']
eKOI00000253	87.5	['Eukaryota', 'Archaeplastida', 'Archaeplastida_X', 'Archaeplastida_XX', 'Rhodophyta', 'Florideophyceae', 'Gigartinales', 'Dumontiaceae', 'Pikea', 'Pikea_californica', 'KT456506']
eKOI00000258	87.2	['Eukaryota', 'Archaeplastida', 'Archaeplastida_X', 'Archaeplastida_XX', 'Rhodophyta', 'Florideophyceae', 'Gigartinales', 'Dumontiaceae', 'Pikea', 'Pikea_californica', 'KT456506']
eKOI00000260	87.5	['Eukaryota', 'Archaeplastida', 'Archaeplastida_X', 'Archaeplastida_XX', 'Rhodophyta', 'Florideophyceae', 'Gigartinales', 'Dumontiaceae', 'Pikea', 'Pikea_californica', 'KT456506']
eKOI00000259	87.2	['Eukaryota', 'Archaeplastida', 'Archaeplastida_X', 'Archaeplastida_XX', 'Rhodophyta', 'Florideophyceae', 'Gigartinales', 'Dumontiaceae', 'Pikea', 'Pikea_californica', 'KT456506']
eKOI00000261	88.5	['Eukaryota', 'Archaeplastida', 'Archaeplastida_X', 'Archaeplastida_XX', 'Rhodophyta', 'Florideophyceae', 'Gigartinales', 'Dumontiaceae', 'Pikea', 'Pikea_californica', 'KT456506']
eKOI00000262	87.9	['Eukaryota', 'Archaeplastida', 'Archaeplastida_X', 'Archaeplastida_XX', 'Rhodophyta', 'Florideophyceae', 'Gigartinales', 'Dumontiaceae', 'Pikea', 'Pikea_californica', 'KT456506']
eKOI00000263	87.9	['Eukaryota', 'Archaeplastida', 'Archaeplastida_X', 'Archaeplastida_XX', 'Rhodophyta', 'Florideophyceae', 'Gigartinales', 'Dumontiaceae', 'Pikea', 'Pikea_californica', 'KT456506']
eKOI00000266	87.5	['Eukaryota', 'Archaeplastida', 'Archaeplastida_X', 'Archaeplastida_XX', 'Rhodophyta', 'Florideophyceae', 'Gigartinales', 'Dumontiaceae', 'Pikea', 'Pikea_californica', 'KT456506']
eKOI00000264	87.9	['Eukaryota', 'Archaeplastida', 'Archaeplastida_X', 'Archaeplastida_XX', 'Rhodophyta', 'Florideophyceae', 'Gigartinales', 'Dumontiaceae', 'Pikea', 'Pikea_californica', 'KT456506']
eKOI00000265	87.9	['Eukaryota', 'Archaeplastida', 'Archaeplastida_X', 'Archaeplastida_XX', 'Rhodophyta', 'Florideophyceae', 'Gigartinales', 'Dumontiaceae', 'Pikea', 'Pikea_californica', 'KT456506']
eKOI00000267	87.2	['Eukaryota', 'Archaeplastida', 'Archaeplastida_X', 'Archaeplastida_XX', 'Rhodophyta', 'Florideophyceae', 'Gigartinales', 'Dumontiaceae', 'Pikea', 'Pikea_californica', 'KT456506']
eKOI00000271	87.9	['Eukaryota', 'Archaeplastida', 'Archaeplastida_X', 'Archaeplastida_XX', 'Rhodophyta', 'Florideophyceae', 'Gigartinales', 'Dumontiaceae', 'Pikea', 'Pikea_californica', 'KT456506']
eKOI00000272	87.2	['Eukaryota', 'Archaeplastida', 'Archaeplastida_X', 'Archaeplastida_XX', 'Rhodophyta', 'Florideophyceae', 'Gigartinales', 'Dumontiaceae', 'Pikea', 'Pikea_californica', 'KT456506']
eKOI00000268	86.9	['Eukaryota', 'Archaeplastida', 'Archaeplastida_X', 'Archaeplastida_XX', 'Rhodophyta', 'Florideophyceae', 'Rhodymeniales', 'Champiaceae', 'Dictyothamnion', 'Dictyothamnion_saltatum', 'KU707854']
eKOI00000274	87.9	['Eukaryota', 'Archaeplastida', 'Archaeplastida_X', 'Archaeplastida_XX', 'Rhodophyta', 'Florideophyceae', 'Gigartinales', 'Dumontiaceae', 'Pikea', 'Pikea_californica', 'KT456506']
eKOI00000269	88.2	['Eukaryota', 'Archaeplastida', 'Archaeplastida_X', 'Archaeplastida_XX', 'Rhodophyta', 'Florideophyceae', 'Gigartinales', 'Dumontiaceae', 'Pikea', 'Pikea_californica', 'KT456506']
eKOI00000273	88.2	['Eukaryota', 'Archaeplastida', 'Archaeplastida_X', 'Archaeplastida_XX', 'Rhodophyta', 'Florideophyceae', 'Gigartinales', 'Dumontiaceae', 'Pikea', 'Pikea_californica', 'KT456506']
eKOI00000275	87.9	['Eukaryota', 'Archaeplastida', 'Archaeplastida_X', 'Archaeplastida_XX', 'Rhodophyta', 'Florideophyceae', 'Gigartinales', 'Dumontiaceae', 'Pikea', 'Pikea_californica', 'KT456506']
eKOI00000276	87.9	['Eukaryota', 'Archaeplastida', 'Archaeplastida_X', 'Archaeplastida_XX', 'Rhodophyta', 'Florideophyceae', 'Gigartinales', 'Dumontiaceae', 'Pikea', 'Pikea_californica', 'KT456506']
eKOI00000270	87.9	['Eukaryota', 'Archaeplastida', 'Archaeplastida_X', 'Archaeplastida_XX', 'Rhodophyta', 'Florideophyceae', 'Gigartinales', 'Dumontiaceae', 'Pikea', 'Pikea_californica', 'KT456506']
eKOI00000277	87.9	['Eukaryota', 'Archaeplastida', 'Archaeplastida_X', 'Archaeplastida_XX', 'Rhodophyta', 'Florideophyceae', 'Gigartinales', 'Dumontiaceae', 'Pikea', 'Pikea_californica', 'KT456506']
eKOI00000279	88.8	['Eukaryota', 'Archaeplastida', 'Archaeplastida_X', 'Archaeplastida_XX', 'Rhodophyta', 'Florideophyceae', 'Gigartinales', 'Dumontiaceae', 'Pikea', 'Pikea_californica', 'KT456506']
eKOI00000278	87.9	['Eukaryota', 'Archaeplastida', 'Archaeplastida_X', 'Archaeplastida_XX', 'Rhodophyta', 'Florideophyceae', 'Gigartinales', 'Dumontiaceae', 'Pikea', 'Pikea_californica', 'KT456506']
eKOI00000281	88.2	['Eukaryota', 'Archaeplastida', 'Archaeplastida_X', 'Archaeplastida_XX', 'Rhodophyta', 'Florideophyceae', 'Gigartinales', 'Dumontiaceae', 'Pikea', 'Pikea_californica', 'KT456506']
eKOI00000280	87.9	['Eukaryota', 'Archaeplastida', 'Archaeplastida_X', 'Archaeplastida_XX', 'Rhodophyta', 'Florideophyceae', 'Gigartinales', 'Dumontiaceae', 'Pikea', 'Pikea_californica', 'KT456506']
eKOI00000282	88.2	['Eukaryota', 'Archaeplastida', 'Archaeplastida_X', 'Archaeplastida_XX', 'Rhodophyta', 'Florideophyceae', 'Gigartinales', 'Dumontiaceae', 'Pikea', 'Pikea_californica', 'KT456506']
eKOI00000283	86.6	['Eukaryota', 'Archaeplastida', 'Archaeplastida_X', 'Archaeplastida_XX', 'Rhodophyta', 'Florideophyceae', 'Rhodymeniales', 'Champiaceae', 'Dictyothamnion', 'Dictyothamnion_saltatum', 'KU707854']
eKOI00000284	88.5	['Eukaryota', 'Archaeplastida', 'Archaeplastida_X', 'Archaeplastida_XX', 'Rhodophyta', 'Florideophyceae', 'Gigartinales', 'Dumontiaceae', 'Pikea', 'Pikea_californica', 'KT456506']
eKOI00000285	87.2	['Eukaryota', 'Archaeplastida', 'Archaeplastida_X', 'Archaeplastida_XX', 'Rhodophyta', 'Florideophyceae', 'Gigartinales', 'Dumontiaceae', 'Pikea', 'Pikea_californica', 'KT456506']
eKOI00000286	85	['Eukaryota', 'Archaeplastida', 'Archaeplastida_X', 'Archaeplastida_XX', 'Rhodophyta', 'Florideophyceae', 'Gigartinales', 'Phyllophoraceae', 'Schottera', 'Schottera_koreana', 'KU749578']
eKOI00000287	87.2	['Eukaryota', 'Archaeplastida', 'Archaeplastida_X', 'Archaeplastida_XX', 'Rhodophyta', 'Florideophyceae', 'Gigartinales', 'Dumontiaceae', 'Pikea', 'Pikea_californica', 'KT456506']
eKOI00000289	87.2	['Eukaryota', 'Archaeplastida', 'Archaeplastida_X', 'Archaeplastida_XX', 'Rhodophyta', 'Florideophyceae', 'Gigartinales', 'Dumontiaceae', 'Pikea', 'Pikea_californica', 'KT456506']
eKOI00000290	88.5	['Eukaryota', 'Archaeplastida', 'Archaeplastida_X', 'Archaeplastida_XX', 'Rhodophyta', 'Florideophyceae', 'Gigartinales', 'Dumontiaceae', 'Pikea', 'Pikea_californica', 'KT456506']
eKOI00000288	87.5	['Eukaryota', 'Archaeplastida', 'Archaeplastida_X', 'Archaeplastida_XX', 'Rhodophyta', 'Florideophyceae', 'Gigartinales', 'Dumontiaceae', 'Pikea', 'Pikea_californica', 'KT456506']
eKOI00000291	87.2	['Eukaryota', 'Archaeplastida', 'Archaeplastida_X', 'Archaeplastida_XX', 'Rhodophyta', 'Florideophyceae', 'Gigartinales', 'Dumontiaceae', 'Pikea', 'Pikea_californica', 'KT456506']
eKOI00000293	87.5	['Eukaryota', 'Archaeplastida', 'Archaeplastida_X', 'Archaeplastida_XX', 'Rhodophyta', 'Florideophyceae', 'Gigartinales', 'Dumontiaceae', 'Pikea', 'Pikea_californica', 'KT456506']
eKOI00000292	88.2	['Eukaryota', 'Archaeplastida', 'Archaeplastida_X', 'Archaeplastida_XX', 'Rhodophyta', 'Florideophyceae', 'Gigartinales', 'Dumontiaceae', 'Pikea', 'Pikea_californica', 'KT456506']
eKOI00000294	87.9	['Eukaryota', 'Archaeplastida', 'Archaeplastida_X', 'Archaeplastida_XX', 'Rhodophyta', 'Florideophyceae', 'Gigartinales', 'Dumontiaceae', 'Pikea', 'Pikea_californica', 'KT456506']
eKOI00000295	87.5	['Eukaryota', 'Archaeplastida', 'Archaeplastida_X', 'Archaeplastida_XX', 'Rhodophyta', 'Florideophyceae', 'Gigartinales', 'Dumontiaceae', 'Pikea', 'Pikea_californica', 'KT456506']
eKOI00000296	87.5	['Eukaryota', 'Archaeplastida', 'Archaeplastida_X', 'Archaeplastida_XX', 'Rhodophyta', 'Florideophyceae', 'Gigartinales', 'Dumontiaceae', 'Pikea', 'Pikea_californica', 'KT456506']
eKOI00000298	87.9	['Eukaryota', 'Archaeplastida', 'Archaeplastida_X', 'Archaeplastida_XX', 'Rhodophyta', 'Florideophyceae', 'Gigartinales', 'Dumontiaceae', 'Pikea', 'Pikea_californica', 'KT456506']
eKOI00000297	87.2	['Eukaryota', 'Archaeplastida', 'Archaeplastida_X', 'Archaeplastida_XX', 'Rhodophyta', 'Florideophyceae', 'Gigartinales', 'Dumontiaceae', 'Pikea', 'Pikea_californica', 'KT456506']
eKOI00000299	87.9	['Eukaryota', 'Archaeplastida', 'Archaeplastida_X', 'Archaeplastida_XX', 'Rhodophyta', 'Florideophyceae', 'Gigartinales', 'Dumontiaceae', 'Pikea', 'Pikea_californica', 'KT456506']
eKOI00000300	88.2	['Eukaryota', 'Archaeplastida', 'Archaeplastida_X', 'Archaeplastida_XX', 'Rhodophyta', 'Florideophyceae', 'Gigartinales', 'Dumontiaceae', 'Pikea', 'Pikea_californica', 'KT456506']
eKOI00000301	87.9	['Eukaryota', 'Archaeplastida', 'Archaeplastida_X', 'Archaeplastida_XX', 'Rhodophyta', 'Florideophyceae', 'Gigartinales', 'Dumontiaceae', 'Pikea', 'Pikea_californica', 'KT456506']
eKOI00000306	87.9	['Eukaryota', 'Archaeplastida', 'Archaeplastida_X', 'Archaeplastida_XX', 'Rhodophyta', 'Florideophyceae', 'Gigartinales', 'Dumontiaceae', 'Pikea', 'Pikea_californica', 'KT456506']
eKOI00000304	86.9	['Eukaryota', 'Archaeplastida', 'Archaeplastida_X', 'Archaeplastida_XX', 'Rhodophyta', 'Florideophyceae', 'Rhodymeniales', 'Champiaceae', 'Dictyothamnion', 'Dictyothamnion_saltatum', 'KU707854']
eKOI00000303	86.6	['Eukaryota', 'Archaeplastida', 'Archaeplastida_X', 'Archaeplastida_XX', 'Rhodophyta', 'Florideophyceae', 'Rhodymeniales', 'Champiaceae', 'Dictyothamnion', 'Dictyothamnion_saltatum', 'KU707854']
eKOI00000302	87.9	['Eukaryota', 'Archaeplastida', 'Archaeplastida_X', 'Archaeplastida_XX', 'Rhodophyta', 'Florideophyceae', 'Gigartinales', 'Dumontiaceae', 'Pikea', 'Pikea_californica', 'KT456506']
eKOI00000307	89.1	['Eukaryota', 'Archaeplastida', 'Archaeplastida_X', 'Archaeplastida_XX', 'Rhodophyta', 'Florideophyceae', 'Gigartinales', 'Dumontiaceae', 'Pikea', 'Pikea_californica', 'KT456506']
eKOI00000310	85	['Eukaryota', 'Archaeplastida', 'Archaeplastida_X', 'Archaeplastida_XX', 'Rhodophyta', 'Florideophyceae', 'Gigartinales', 'Phyllophoraceae', 'Schottera', 'Schottera_koreana', 'KU749578']
eKOI00000305	88.2	['Eukaryota', 'Archaeplastida', 'Archaeplastida_X', 'Archaeplastida_XX', 'Rhodophyta', 'Florideophyceae', 'Gigartinales', 'Dumontiaceae', 'Pikea', 'Pikea_californica', 'KT456506']
eKOI00000312	87.9	['Eukaryota', 'Archaeplastida', 'Archaeplastida_X', 'Archaeplastida_XX', 'Rhodophyta', 'Florideophyceae', 'Gigartinales', 'Dumontiaceae', 'Pikea', 'Pikea_californica', 'KT456506']
eKOI00000308	87.9	['Eukaryota', 'Archaeplastida', 'Archaeplastida_X', 'Archaeplastida_XX', 'Rhodophyta', 'Florideophyceae', 'Gigartinales', 'Dumontiaceae', 'Pikea', 'Pikea_californica', 'KT456506']
eKOI00000313	87.2	['Eukaryota', 'Archaeplastida', 'Archaeplastida_X', 'Archaeplastida_XX', 'Rhodophyta', 'Florideophyceae', 'Gigartinales', 'Dumontiaceae', 'Pikea', 'Pikea_californica', 'KT456506']
eKOI00000315	87.5	['Eukaryota', 'Archaeplastida', 'Archaeplastida_X', 'Archaeplastida_XX', 'Rhodophyta', 'Florideophyceae', 'Gigartinales', 'Dumontiaceae', 'Pikea', 'Pikea_californica', 'KT456506']
eKOI00000311	87.5	['Eukaryota', 'Archaeplastida', 'Archaeplastida_X', 'Archaeplastida_XX', 'Rhodophyta', 'Florideophyceae', 'Gigartinales', 'Dumontiaceae', 'Pikea', 'Pikea_californica', 'KT456506']
eKOI00000309	88.2	['Eukaryota', 'Archaeplastida', 'Archaeplastida_X', 'Archaeplastida_XX', 'Rhodophyta', 'Florideophyceae', 'Gigartinales', 'Dumontiaceae', 'Pikea', 'Pikea_californica', 'KT456506']
eKOI00000319	87.5	['Eukaryota', 'Archaeplastida', 'Archaeplastida_X', 'Archaeplastida_XX', 'Rhodophyta', 'Florideophyceae', 'Gigartinales', 'Dumontiaceae', 'Pikea', 'Pikea_californica', 'KT456506']
eKOI00000317	85	['Eukaryota', 'Archaeplastida', 'Archaeplastida_X', 'Archaeplastida_XX', 'Rhodophyta', 'Florideophyceae', 'Gigartinales', 'Phyllophoraceae', 'Schottera', 'Schottera_koreana', 'KU749578']
eKOI00000314	87.9	['Eukaryota', 'Archaeplastida', 'Archaeplastida_X', 'Archaeplastida_XX', 'Rhodophyta', 'Florideophyceae', 'Gigartinales', 'Dumontiaceae', 'Pikea', 'Pikea_californica', 'KT456506']
eKOI00000322	88.5	['Eukaryota', 'Archaeplastida', 'Archaeplastida_X', 'Archaeplastida_XX', 'Rhodophyta', 'Florideophyceae', 'Gigartinales', 'Dumontiaceae', 'Pikea', 'Pikea_californica', 'KT456506']
eKOI00000316	87.9	['Eukaryota', 'Archaeplastida', 'Archaeplastida_X', 'Archaeplastida_XX', 'Rhodophyta', 'Florideophyceae', 'Gigartinales', 'Dumontiaceae', 'Pikea', 'Pikea_californica', 'KT456506']
eKOI00000321	87.2	['Eukaryota', 'Archaeplastida', 'Archaeplastida_X', 'Archaeplastida_XX', 'Rhodophyta', 'Florideophyceae', 'Gigartinales', 'Dumontiaceae', 'Pikea', 'Pikea_californica', 'KT456506']
eKOI00000320	88.2	['Eukaryota', 'Archaeplastida', 'Archaeplastida_X', 'Archaeplastida_XX', 'Rhodophyta', 'Florideophyceae', 'Gigartinales', 'Dumontiaceae', 'Pikea', 'Pikea_californica', 'KT456506']
eKOI00000323	87.9	['Eukaryota', 'Archaeplastida', 'Archaeplastida_X', 'Archaeplastida_XX', 'Rhodophyta', 'Florideophyceae', 'Gigartinales', 'Dumontiaceae', 'Pikea', 'Pikea_californica', 'KT456506']
eKOI00000318	87.5	['Eukaryota', 'Archaeplastida', 'Archaeplastida_X', 'Archaeplastida_XX', 'Rhodophyta', 'Florideophyceae', 'Gigartinales', 'Dumontiaceae', 'Pikea', 'Pikea_californica', 'KT456506']
eKOI00000324	88.2	['Eukaryota', 'Archaeplastida', 'Archaeplastida_X', 'Archaeplastida_XX', 'Rhodophyta', 'Florideophyceae', 'Gigartinales', 'Dumontiaceae', 'Pikea', 'Pikea_californica', 'KT456506']
eKOI00000325	87.5	['Eukaryota', 'Archaeplastida', 'Archaeplastida_X', 'Archaeplastida_XX', 'Rhodophyta', 'Florideophyceae', 'Gigartinales', 'Dumontiaceae', 'Pikea', 'Pikea_californica', 'KT456506']
eKOI00000327	87.5	['Eukaryota', 'Archaeplastida', 'Archaeplastida_X', 'Archaeplastida_XX', 'Rhodophyta', 'Florideophyceae', 'Gigartinales', 'Dumontiaceae', 'Pikea', 'Pikea_californica', 'KT456506']
eKOI00000326	88.2	['Eukaryota', 'Archaeplastida', 'Archaeplastida_X', 'Archaeplastida_XX', 'Rhodophyta', 'Florideophyceae', 'Gigartinales', 'Dumontiaceae', 'Pikea', 'Pikea_californica', 'KT456506']
eKOI00000329	88.5	['Eukaryota', 'Archaeplastida', 'Archaeplastida_X', 'Archaeplastida_XX', 'Rhodophyta', 'Florideophyceae', 'Gigartinales', 'Dumontiaceae', 'Pikea', 'Pikea_californica', 'KT456506']
eKOI00000331	87.5	['Eukaryota', 'Archaeplastida', 'Archaeplastida_X', 'Archaeplastida_XX', 'Rhodophyta', 'Florideophyceae', 'Gigartinales', 'Dumontiaceae', 'Pikea', 'Pikea_californica', 'KT456506']
eKOI00000332	86.6	['Eukaryota', 'Archaeplastida', 'Archaeplastida_X', 'Archaeplastida_XX', 'Rhodophyta', 'Florideophyceae', 'Peyssonneliales', 'Peyssonneliaceae', 'Peyssonnelia', 'Brasilophycus_sp', 'HQ545339']
eKOI00000333	87.2	['Eukaryota', 'Archaeplastida', 'Archaeplastida_X', 'Archaeplastida_XX', 'Rhodophyta', 'Florideophyceae', 'Gigartinales', 'Dumontiaceae', 'Pikea', 'Pikea_californica', 'KT456506']
eKOI00000334	87.5	['Eukaryota', 'Archaeplastida', 'Archaeplastida_X', 'Archaeplastida_XX', 'Rhodophyta', 'Florideophyceae', 'Gigartinales', 'Dumontiaceae', 'Pikea', 'Pikea_californica', 'KT456506']
eKOI00000335	87.5	['Eukaryota', 'Archaeplastida', 'Archaeplastida_X', 'Archaeplastida_XX', 'Rhodophyta', 'Florideophyceae', 'Gigartinales', 'Dumontiaceae', 'Pikea', 'Pikea_californica', 'KT456506']
eKOI00000336	88.2	['Eukaryota', 'Archaeplastida', 'Archaeplastida_X', 'Archaeplastida_XX', 'Rhodophyta', 'Florideophyceae', 'Gigartinales', 'Dumontiaceae', 'Pikea', 'Pikea_californica', 'KT456506']
eKOI00000330	87.2	['Eukaryota', 'Archaeplastida', 'Archaeplastida_X', 'Archaeplastida_XX', 'Rhodophyta', 'Florideophyceae', 'Peyssonneliales', 'Peyssonneliaceae', 'Peyssonnelia', 'Brasilophycus_sp', 'HQ545339']
eKOI00000337	87.2	['Eukaryota', 'Archaeplastida', 'Archaeplastida_X', 'Archaeplastida_XX', 'Rhodophyta', 'Florideophyceae', 'Gigartinales', 'Dumontiaceae', 'Pikea', 'Pikea_californica', 'KT456506']
eKOI00000339	87.9	['Eukaryota', 'Archaeplastida', 'Archaeplastida_X', 'Archaeplastida_XX', 'Rhodophyta', 'Florideophyceae', 'Gigartinales', 'Dumontiaceae', 'Pikea', 'Pikea_californica', 'KT456506']
eKOI00000328	87.9	['Eukaryota', 'Archaeplastida', 'Archaeplastida_X', 'Archaeplastida_XX', 'Rhodophyta', 'Florideophyceae', 'Gigartinales', 'Dumontiaceae', 'Pikea', 'Pikea_californica', 'KT456506']
eKOI00000340	87.5	['Eukaryota', 'Archaeplastida', 'Archaeplastida_X', 'Archaeplastida_XX', 'Rhodophyta', 'Florideophyceae', 'Gigartinales', 'Dumontiaceae', 'Pikea', 'Pikea_californica', 'KT456506']
eKOI00000338	88.8	['Eukaryota', 'Archaeplastida', 'Archaeplastida_X', 'Archaeplastida_XX', 'Rhodophyta', 'Florideophyceae', 'Gigartinales', 'Dumontiaceae', 'Pikea', 'Pikea_californica', 'KT456506']
eKOI00000344	88.2	['Eukaryota', 'Archaeplastida', 'Archaeplastida_X', 'Archaeplastida_XX', 'Rhodophyta', 'Florideophyceae', 'Gigartinales', 'Dumontiaceae', 'Pikea', 'Pikea_californica', 'KT456506']
eKOI00000341	87.9	['Eukaryota', 'Archaeplastida', 'Archaeplastida_X', 'Archaeplastida_XX', 'Rhodophyta', 'Florideophyceae', 'Gigartinales', 'Dumontiaceae', 'Pikea', 'Pikea_californica', 'KT456506']
eKOI00000343	87.2	['Eukaryota', 'Archaeplastida', 'Archaeplastida_X', 'Archaeplastida_XX', 'Rhodophyta', 'Florideophyceae', 'Gigartinales', 'Dumontiaceae', 'Pikea', 'Pikea_californica', 'KT456506']
eKOI00000345	87.5	['Eukaryota', 'Archaeplastida', 'Archaeplastida_X', 'Archaeplastida_XX', 'Rhodophyta', 'Florideophyceae', 'Gigartinales', 'Dumontiaceae', 'Pikea', 'Pikea_californica', 'KT456506']
eKOI00000346	87.5	['Eukaryota', 'Archaeplastida', 'Archaeplastida_X', 'Archaeplastida_XX', 'Rhodophyta', 'Florideophyceae', 'Gigartinales', 'Dumontiaceae', 'Pikea', 'Pikea_californica', 'KT456506']
eKOI00000342	85	['Eukaryota', 'Archaeplastida', 'Archaeplastida_X', 'Archaeplastida_XX', 'Rhodophyta', 'Florideophyceae', 'Gigartinales', 'Phyllophoraceae', 'Schottera', 'Schottera_koreana', 'KU749578']
eKOI00000347	88.8	['Eukaryota', 'Archaeplastida', 'Archaeplastida_X', 'Archaeplastida_XX', 'Rhodophyta', 'Florideophyceae', 'Gigartinales', 'Dumontiaceae', 'Pikea', 'Pikea_californica', 'KT456506']
eKOI00000352	87.9	['Eukaryota', 'Archaeplastida', 'Archaeplastida_X', 'Archaeplastida_XX', 'Rhodophyta', 'Florideophyceae', 'Gigartinales', 'Dumontiaceae', 'Pikea', 'Pikea_californica', 'KT456506']
eKOI00000349	87.9	['Eukaryota', 'Archaeplastida', 'Archaeplastida_X', 'Archaeplastida_XX', 'Rhodophyta', 'Florideophyceae', 'Gigartinales', 'Dumontiaceae', 'Pikea', 'Pikea_californica', 'KT456506']
eKOI00000350	87.5	['Eukaryota', 'Archaeplastida', 'Archaeplastida_X', 'Archaeplastida_XX', 'Rhodophyta', 'Florideophyceae', 'Gigartinales', 'Dumontiaceae', 'Pikea', 'Pikea_californica', 'KT456506']
eKOI00000353	85	['Eukaryota', 'Archaeplastida', 'Archaeplastida_X', 'Archaeplastida_XX', 'Rhodophyta', 'Florideophyceae', 'Gigartinales', 'Phyllophoraceae', 'Schottera', 'Schottera_koreana', 'KU749578']
eKOI00000348	88.2	['Eukaryota', 'Archaeplastida', 'Archaeplastida_X', 'Archaeplastida_XX', 'Rhodophyta', 'Florideophyceae', 'Gigartinales', 'Dumontiaceae', 'Pikea', 'Pikea_californica', 'KT456506']
eKOI00000351	87.9	['Eukaryota', 'Archaeplastida', 'Archaeplastida_X', 'Archaeplastida_XX', 'Rhodophyta', 'Florideophyceae', 'Gigartinales', 'Dumontiaceae', 'Pikea', 'Pikea_californica', 'KT456506']
eKOI00000354	87.2	['Eukaryota', 'Archaeplastida', 'Archaeplastida_X', 'Archaeplastida_XX', 'Rhodophyta', 'Florideophyceae', 'Peyssonneliales', 'Peyssonneliaceae', 'Peyssonnelia', 'Brasilophycus_sp', 'HQ545339']
eKOI00000355	87.5	['Eukaryota', 'Archaeplastida', 'Archaeplastida_X', 'Archaeplastida_XX', 'Rhodophyta', 'Florideophyceae', 'Gigartinales', 'Dumontiaceae', 'Pikea', 'Pikea_californica', 'KT456506']
eKOI00000356	88.2	['Eukaryota', 'Archaeplastida', 'Archaeplastida_X', 'Archaeplastida_XX', 'Rhodophyta', 'Florideophyceae', 'Gigartinales', 'Dumontiaceae', 'Pikea', 'Pikea_californica', 'KT456506']
eKOI00000359	87.2	['Eukaryota', 'Archaeplastida', 'Archaeplastida_X', 'Archaeplastida_XX', 'Rhodophyta', 'Florideophyceae', 'Gigartinales', 'Dumontiaceae', 'Pikea', 'Pikea_californica', 'KT456506']
eKOI00000360	87.5	['Eukaryota', 'Archaeplastida', 'Archaeplastida_X', 'Archaeplastida_XX', 'Rhodophyta', 'Florideophyceae', 'Gigartinales', 'Dumontiaceae', 'Pikea', 'Pikea_californica', 'KT456506']
eKOI00000357	87.9	['Eukaryota', 'Archaeplastida', 'Archaeplastida_X', 'Archaeplastida_XX', 'Rhodophyta', 'Florideophyceae', 'Gigartinales', 'Dumontiaceae', 'Pikea', 'Pikea_californica', 'KT456506']
eKOI00000358	88.5	['Eukaryota', 'Archaeplastida', 'Archaeplastida_X', 'Archaeplastida_XX', 'Rhodophyta', 'Florideophyceae', 'Gigartinales', 'Dumontiaceae', 'Pikea', 'Pikea_californica', 'KT456506']
eKOI00000361	87.5	['Eukaryota', 'Archaeplastida', 'Archaeplastida_X', 'Archaeplastida_XX', 'Rhodophyta', 'Florideophyceae', 'Gigartinales', 'Dumontiaceae', 'Pikea', 'Pikea_californica', 'KT456506']
eKOI00000363	85	['Eukaryota', 'Archaeplastida', 'Archaeplastida_X', 'Archaeplastida_XX', 'Rhodophyta', 'Florideophyceae', 'Gigartinales', 'Phyllophoraceae', 'Schottera', 'Schottera_koreana', 'KU749578']
eKOI00000362	87.9	['Eukaryota', 'Archaeplastida', 'Archaeplastida_X', 'Archaeplastida_XX', 'Rhodophyta', 'Florideophyceae', 'Gigartinales', 'Dumontiaceae', 'Pikea', 'Pikea_californica', 'KT456506']
eKOI00000365	87.5	['Eukaryota', 'Archaeplastida', 'Archaeplastida_X', 'Archaeplastida_XX', 'Rhodophyta', 'Florideophyceae', 'Gigartinales', 'Dumontiaceae', 'Pikea', 'Pikea_californica', 'KT456506']
eKOI00000367	87.5	['Eukaryota', 'Archaeplastida', 'Archaeplastida_X', 'Archaeplastida_XX', 'Rhodophyta', 'Florideophyceae', 'Gigartinales', 'Dumontiaceae', 'Pikea', 'Pikea_californica', 'KT456506']
eKOI00000364	87.5	['Eukaryota', 'Archaeplastida', 'Archaeplastida_X', 'Archaeplastida_XX', 'Rhodophyta', 'Florideophyceae', 'Gigartinales', 'Dumontiaceae', 'Pikea', 'Pikea_californica', 'KT456506']
eKOI00000366	87.9	['Eukaryota', 'Archaeplastida', 'Archaeplastida_X', 'Archaeplastida_XX', 'Rhodophyta', 'Florideophyceae', 'Gigartinales', 'Dumontiaceae', 'Pikea', 'Pikea_californica', 'KT456506']
eKOI00000369	87.5	['Eukaryota', 'Archaeplastida', 'Archaeplastida_X', 'Archaeplastida_XX', 'Rhodophyta', 'Florideophyceae', 'Gigartinales', 'Dumontiaceae', 'Pikea', 'Pikea_californica', 'KT456506']
eKOI00000368	87.5	['Eukaryota', 'Archaeplastida', 'Archaeplastida_X', 'Archaeplastida_XX', 'Rhodophyta', 'Florideophyceae', 'Gigartinales', 'Dumontiaceae', 'Pikea', 'Pikea_californica', 'KT456506']
eKOI00000370	88.5	['Eukaryota', 'Archaeplastida', 'Archaeplastida_X', 'Archaeplastida_XX', 'Rhodophyta', 'Florideophyceae', 'Gigartinales', 'Dumontiaceae', 'Pikea', 'Pikea_californica', 'KT456506']
eKOI00000373	85	['Eukaryota', 'Archaeplastida', 'Archaeplastida_X', 'Archaeplastida_XX', 'Rhodophyta', 'Florideophyceae', 'Gigartinales', 'Phyllophoraceae', 'Schottera', 'Schottera_koreana', 'KU749578']
eKOI00000371	87.9	['Eukaryota', 'Archaeplastida', 'Archaeplastida_X', 'Archaeplastida_XX', 'Rhodophyta', 'Florideophyceae', 'Gigartinales', 'Dumontiaceae', 'Pikea', 'Pikea_californica', 'KT456506']
eKOI00000374	87.5	['Eukaryota', 'Archaeplastida', 'Archaeplastida_X', 'Archaeplastida_XX', 'Rhodophyta', 'Florideophyceae', 'Gigartinales', 'Dumontiaceae', 'Pikea', 'Pikea_californica', 'KT456506']
eKOI00000376	88.2	['Eukaryota', 'Archaeplastida', 'Archaeplastida_X', 'Archaeplastida_XX', 'Rhodophyta', 'Florideophyceae', 'Gigartinales', 'Dumontiaceae', 'Pikea', 'Pikea_californica', 'KT456506']
eKOI00000372	87.2	['Eukaryota', 'Archaeplastida', 'Archaeplastida_X', 'Archaeplastida_XX', 'Rhodophyta', 'Florideophyceae', 'Rhodymeniales', 'Champiaceae', 'Dictyothamnion', 'Dictyothamnion_saltatum', 'KU707854']
eKOI00000378	87.5	['Eukaryota', 'Archaeplastida', 'Archaeplastida_X', 'Archaeplastida_XX', 'Rhodophyta', 'Florideophyceae', 'Gigartinales', 'Dumontiaceae', 'Pikea', 'Pikea_californica', 'KT456506']
eKOI00000375	88.2	['Eukaryota', 'Archaeplastida', 'Archaeplastida_X', 'Archaeplastida_XX', 'Rhodophyta', 'Florideophyceae', 'Gigartinales', 'Dumontiaceae', 'Pikea', 'Pikea_californica', 'KT456506']
eKOI00000377	87.9	['Eukaryota', 'Archaeplastida', 'Archaeplastida_X', 'Archaeplastida_XX', 'Rhodophyta', 'Florideophyceae', 'Gigartinales', 'Dumontiaceae', 'Pikea', 'Pikea_californica', 'KT456506']
eKOI00000379	87.2	['Eukaryota', 'Archaeplastida', 'Archaeplastida_X', 'Archaeplastida_XX', 'Rhodophyta', 'Florideophyceae', 'Gigartinales', 'Dumontiaceae', 'Pikea', 'Pikea_californica', 'KT456506']
eKOI00000381	88.5	['Eukaryota', 'Archaeplastida', 'Archaeplastida_X', 'Archaeplastida_XX', 'Rhodophyta', 'Florideophyceae', 'Gigartinales', 'Dumontiaceae', 'Pikea', 'Pikea_californica', 'KT456506']
eKOI00000380	87.9	['Eukaryota', 'Archaeplastida', 'Archaeplastida_X', 'Archaeplastida_XX', 'Rhodophyta', 'Florideophyceae', 'Gigartinales', 'Dumontiaceae', 'Pikea', 'Pikea_californica', 'KT456506']
eKOI00000382	86.6	['Eukaryota', 'Archaeplastida', 'Archaeplastida_X', 'Archaeplastida_XX', 'Rhodophyta', 'Florideophyceae', 'Gigartinales', 'Dumontiaceae', 'Pikea', 'Pikea_californica', 'KT456506']
eKOI00000384	88.2	['Eukaryota', 'Archaeplastida', 'Archaeplastida_X', 'Archaeplastida_XX', 'Rhodophyta', 'Florideophyceae', 'Gigartinales', 'Dumontiaceae', 'Pikea', 'Pikea_californica', 'KT456506']
eKOI00000386	87.5	['Eukaryota', 'Archaeplastida', 'Archaeplastida_X', 'Archaeplastida_XX', 'Rhodophyta', 'Florideophyceae', 'Gigartinales', 'Dumontiaceae', 'Pikea', 'Pikea_californica', 'KT456506']
eKOI00000383	87.2	['Eukaryota', 'Archaeplastida', 'Archaeplastida_X', 'Archaeplastida_XX', 'Rhodophyta', 'Florideophyceae', 'Gigartinales', 'Dumontiaceae', 'Pikea', 'Pikea_californica', 'KT456506']
eKOI00000385	87.5	['Eukaryota', 'Archaeplastida', 'Archaeplastida_X', 'Archaeplastida_XX', 'Rhodophyta', 'Florideophyceae', 'Gigartinales', 'Dumontiaceae', 'Pikea', 'Pikea_californica', 'KT456506']
eKOI00000387	87.9	['Eukaryota', 'Archaeplastida', 'Archaeplastida_X', 'Archaeplastida_XX', 'Rhodophyta', 'Florideophyceae', 'Gigartinales', 'Dumontiaceae', 'Pikea', 'Pikea_californica', 'KT456506']
eKOI00000388	87.9	['Eukaryota', 'Archaeplastida', 'Archaeplastida_X', 'Archaeplastida_XX', 'Rhodophyta', 'Florideophyceae', 'Gigartinales', 'Dumontiaceae', 'Pikea', 'Pikea_californica', 'KT456506']
eKOI00000389	87.5	['Eukaryota', 'Archaeplastida', 'Archaeplastida_X', 'Archaeplastida_XX', 'Rhodophyta', 'Florideophyceae', 'Gigartinales', 'Dumontiaceae', 'Pikea', 'Pikea_californica', 'KT456506']
eKOI00000390	87.5	['Eukaryota', 'Archaeplastida', 'Archaeplastida_X', 'Archaeplastida_XX', 'Rhodophyta', 'Florideophyceae', 'Gigartinales', 'Dumontiaceae', 'Pikea', 'Pikea_californica', 'KT456506']
eKOI00000391	85	['Eukaryota', 'Archaeplastida', 'Archaeplastida_X', 'Archaeplastida_XX', 'Rhodophyta', 'Florideophyceae', 'Gigartinales', 'Phyllophoraceae', 'Schottera', 'Schottera_koreana', 'KU749578']
eKOI00000392	87.5	['Eukaryota', 'Archaeplastida', 'Archaeplastida_X', 'Archaeplastida_XX', 'Rhodophyta', 'Florideophyceae', 'Gigartinales', 'Dumontiaceae', 'Pikea', 'Pikea_californica', 'KT456506']
eKOI00000394	87.9	['Eukaryota', 'Archaeplastida', 'Archaeplastida_X', 'Archaeplastida_XX', 'Rhodophyta', 'Florideophyceae', 'Gigartinales', 'Dumontiaceae', 'Pikea', 'Pikea_californica', 'KT456506']
eKOI00000393	88.2	['Eukaryota', 'Archaeplastida', 'Archaeplastida_X', 'Archaeplastida_XX', 'Rhodophyta', 'Florideophyceae', 'Gigartinales', 'Dumontiaceae', 'Pikea', 'Pikea_californica', 'KT456506']
eKOI00000395	88.2	['Eukaryota', 'Archaeplastida', 'Archaeplastida_X', 'Archaeplastida_XX', 'Rhodophyta', 'Florideophyceae', 'Gigartinales', 'Dumontiaceae', 'Pikea', 'Pikea_californica', 'KT456506']
eKOI00000396	87.5	['Eukaryota', 'Archaeplastida', 'Archaeplastida_X', 'Archaeplastida_XX', 'Rhodophyta', 'Florideophyceae', 'Gigartinales', 'Dumontiaceae', 'Pikea', 'Pikea_californica', 'KT456506']
eKOI00000397	87.5	['Eukaryota', 'Archaeplastida', 'Archaeplastida_X', 'Archaeplastida_XX', 'Rhodophyta', 'Florideophyceae', 'Gigartinales', 'Dumontiaceae', 'Pikea', 'Pikea_californica', 'KT456506']
eKOI00000399	87.5	['Eukaryota', 'Archaeplastida', 'Archaeplastida_X', 'Archaeplastida_XX', 'Rhodophyta', 'Florideophyceae', 'Gigartinales', 'Dumontiaceae', 'Pikea', 'Pikea_californica', 'KT456506']
eKOI00000402	87.5	['Eukaryota', 'Archaeplastida', 'Archaeplastida_X', 'Archaeplastida_XX', 'Rhodophyta', 'Florideophyceae', 'Gigartinales', 'Dumontiaceae', 'Pikea', 'Pikea_californica', 'KT456506']
eKOI00000401	87.2	['Eukaryota', 'Archaeplastida', 'Archaeplastida_X', 'Archaeplastida_XX', 'Rhodophyta', 'Florideophyceae', 'Gigartinales', 'Dumontiaceae', 'Pikea', 'Pikea_californica', 'KT456506']
eKOI00000403	87.5	['Eukaryota', 'Archaeplastida', 'Archaeplastida_X', 'Archaeplastida_XX', 'Rhodophyta', 'Florideophyceae', 'Gigartinales', 'Dumontiaceae', 'Pikea', 'Pikea_californica', 'KT456506']
eKOI00000398	85	['Eukaryota', 'Archaeplastida', 'Archaeplastida_X', 'Archaeplastida_XX', 'Rhodophyta', 'Florideophyceae', 'Gigartinales', 'Phyllophoraceae', 'Schottera', 'Schottera_koreana', 'KU749578']
eKOI00000400	87.5	['Eukaryota', 'Archaeplastida', 'Archaeplastida_X', 'Archaeplastida_XX', 'Rhodophyta', 'Florideophyceae', 'Gigartinales', 'Dumontiaceae', 'Pikea', 'Pikea_californica', 'KT456506']
eKOI00000405	87.5	['Eukaryota', 'Archaeplastida', 'Archaeplastida_X', 'Archaeplastida_XX', 'Rhodophyta', 'Florideophyceae', 'Gigartinales', 'Dumontiaceae', 'Pikea', 'Pikea_californica', 'KT456506']
eKOI00000404	87.9	['Eukaryota', 'Archaeplastida', 'Archaeplastida_X', 'Archaeplastida_XX', 'Rhodophyta', 'Florideophyceae', 'Gigartinales', 'Dumontiaceae', 'Pikea', 'Pikea_californica', 'KT456506']
eKOI00000406	88.2	['Eukaryota', 'Archaeplastida', 'Archaeplastida_X', 'Archaeplastida_XX', 'Rhodophyta', 'Florideophyceae', 'Gigartinales', 'Dumontiaceae', 'Pikea', 'Pikea_californica', 'KT456506']
eKOI00000407	87.5	['Eukaryota', 'Archaeplastida', 'Archaeplastida_X', 'Archaeplastida_XX', 'Rhodophyta', 'Florideophyceae', 'Gigartinales', 'Dumontiaceae', 'Pikea', 'Pikea_californica', 'KT456506']
eKOI00000408	88.5	['Eukaryota', 'Archaeplastida', 'Archaeplastida_X', 'Archaeplastida_XX', 'Rhodophyta', 'Florideophyceae', 'Gigartinales', 'Dumontiaceae', 'Pikea', 'Pikea_californica', 'KT456506']
eKOI00000409	88.2	['Eukaryota', 'Archaeplastida', 'Archaeplastida_X', 'Archaeplastida_XX', 'Rhodophyta', 'Florideophyceae', 'Gigartinales', 'Dumontiaceae', 'Pikea', 'Pikea_californica', 'KT456506']
eKOI00000410	87.9	['Eukaryota', 'Archaeplastida', 'Archaeplastida_X', 'Archaeplastida_XX', 'Rhodophyta', 'Florideophyceae', 'Gigartinales', 'Dumontiaceae', 'Pikea', 'Pikea_californica', 'KT456506']
eKOI00000412	87.5	['Eukaryota', 'Archaeplastida', 'Archaeplastida_X', 'Archaeplastida_XX', 'Rhodophyta', 'Florideophyceae', 'Gigartinales', 'Dumontiaceae', 'Pikea', 'Pikea_californica', 'KT456506']
eKOI00000411	87.5	['Eukaryota', 'Archaeplastida', 'Archaeplastida_X', 'Archaeplastida_XX', 'Rhodophyta', 'Florideophyceae', 'Gigartinales', 'Dumontiaceae', 'Pikea', 'Pikea_californica', 'KT456506']
eKOI00000413	88.2	['Eukaryota', 'Archaeplastida', 'Archaeplastida_X', 'Archaeplastida_XX', 'Rhodophyta', 'Florideophyceae', 'Gigartinales', 'Dumontiaceae', 'Pikea', 'Pikea_californica', 'KT456506']
eKOI00000414	88.8	['Eukaryota', 'Archaeplastida', 'Archaeplastida_X', 'Archaeplastida_XX', 'Rhodophyta', 'Florideophyceae', 'Gigartinales', 'Dumontiaceae', 'Pikea', 'Pikea_californica', 'KT456506']
eKOI00000415	87.9	['Eukaryota', 'Archaeplastida', 'Archaeplastida_X', 'Archaeplastida_XX', 'Rhodophyta', 'Florideophyceae', 'Gigartinales', 'Dumontiaceae', 'Pikea', 'Pikea_californica', 'KT456506']
eKOI00000417	87.9	['Eukaryota', 'Archaeplastida', 'Archaeplastida_X', 'Archaeplastida_XX', 'Rhodophyta', 'Florideophyceae', 'Gigartinales', 'Dumontiaceae', 'Pikea', 'Pikea_californica', 'KT456506']
eKOI00000419	87.2	['Eukaryota', 'Archaeplastida', 'Archaeplastida_X', 'Archaeplastida_XX', 'Rhodophyta', 'Florideophyceae', 'Gigartinales', 'Dumontiaceae', 'Pikea', 'Pikea_californica', 'KT456506']
eKOI00000420	85.3	['Eukaryota', 'Archaeplastida', 'Archaeplastida_X', 'Archaeplastida_XX', 'Rhodophyta', 'Florideophyceae', 'Gigartinales', 'Phyllophoraceae', 'Schottera', 'Schottera_koreana', 'KU749578']
eKOI00000418	88.2	['Eukaryota', 'Archaeplastida', 'Archaeplastida_X', 'Archaeplastida_XX', 'Rhodophyta', 'Florideophyceae', 'Gigartinales', 'Dumontiaceae', 'Pikea', 'Pikea_californica', 'KT456506']
eKOI00000421	88.2	['Eukaryota', 'Archaeplastida', 'Archaeplastida_X', 'Archaeplastida_XX', 'Rhodophyta', 'Florideophyceae', 'Gigartinales', 'Dumontiaceae', 'Pikea', 'Pikea_californica', 'KT456506']
eKOI00000416	87.9	['Eukaryota', 'Archaeplastida', 'Archaeplastida_X', 'Archaeplastida_XX', 'Rhodophyta', 'Florideophyceae', 'Gigartinales', 'Dumontiaceae', 'Pikea', 'Pikea_californica', 'KT456506']
eKOI00000423	87.5	['Eukaryota', 'Archaeplastida', 'Archaeplastida_X', 'Archaeplastida_XX', 'Rhodophyta', 'Florideophyceae', 'Gigartinales', 'Dumontiaceae', 'Pikea', 'Pikea_californica', 'KT456506']
eKOI00000422	87.5	['Eukaryota', 'Archaeplastida', 'Archaeplastida_X', 'Archaeplastida_XX', 'Rhodophyta', 'Florideophyceae', 'Gigartinales', 'Dumontiaceae', 'Pikea', 'Pikea_californica', 'KT456506']
eKOI00000424	87.9	['Eukaryota', 'Archaeplastida', 'Archaeplastida_X', 'Archaeplastida_XX', 'Rhodophyta', 'Florideophyceae', 'Gigartinales', 'Dumontiaceae', 'Pikea', 'Pikea_californica', 'KT456506']
eKOI00000426	87.2	['Eukaryota', 'Archaeplastida', 'Archaeplastida_X', 'Archaeplastida_XX', 'Rhodophyta', 'Florideophyceae', 'Gigartinales', 'Dumontiaceae', 'Pikea', 'Pikea_californica', 'KT456506']
eKOI00000425	87.5	['Eukaryota', 'Archaeplastida', 'Archaeplastida_X', 'Archaeplastida_XX', 'Rhodophyta', 'Florideophyceae', 'Gigartinales', 'Dumontiaceae', 'Pikea', 'Pikea_californica', 'KT456506']
eKOI00000428	86.9	['Eukaryota', 'Archaeplastida', 'Archaeplastida_X', 'Archaeplastida_XX', 'Rhodophyta', 'Florideophyceae', 'Rhodymeniales', 'Champiaceae', 'Dictyothamnion', 'Dictyothamnion_saltatum', 'KU707854']
eKOI00000427	88.2	['Eukaryota', 'Archaeplastida', 'Archaeplastida_X', 'Archaeplastida_XX', 'Rhodophyta', 'Florideophyceae', 'Gigartinales', 'Dumontiaceae', 'Pikea', 'Pikea_californica', 'KT456506']
eKOI00000429	87.5	['Eukaryota', 'Archaeplastida', 'Archaeplastida_X', 'Archaeplastida_XX', 'Rhodophyta', 'Florideophyceae', 'Gigartinales', 'Dumontiaceae', 'Pikea', 'Pikea_californica', 'KT456506']
eKOI00000430	87.5	['Eukaryota', 'Archaeplastida', 'Archaeplastida_X', 'Archaeplastida_XX', 'Rhodophyta', 'Florideophyceae', 'Gigartinales', 'Dumontiaceae', 'Pikea', 'Pikea_californica', 'KT456506']
eKOI00000431	87.9	['Eukaryota', 'Archaeplastida', 'Archaeplastida_X', 'Archaeplastida_XX', 'Rhodophyta', 'Florideophyceae', 'Gigartinales', 'Dumontiaceae', 'Pikea', 'Pikea_californica', 'KT456506']
eKOI00000432	86.3	['Eukaryota', 'Archaeplastida', 'Archaeplastida_X', 'Archaeplastida_XX', 'Rhodophyta', 'Florideophyceae', 'Rhodymeniales', 'Champiaceae', 'Dictyothamnion', 'Dictyothamnion_saltatum', 'KU707854']
eKOI00000433	87.5	['Eukaryota', 'Archaeplastida', 'Archaeplastida_X', 'Archaeplastida_XX', 'Rhodophyta', 'Florideophyceae', 'Gigartinales', 'Dumontiaceae', 'Pikea', 'Pikea_californica', 'KT456506']
eKOI00000434	87.2	['Eukaryota', 'Archaeplastida', 'Archaeplastida_X', 'Archaeplastida_XX', 'Rhodophyta', 'Florideophyceae', 'Gigartinales', 'Dumontiaceae', 'Pikea', 'Pikea_californica', 'KT456506']
eKOI00000435	87.9	['Eukaryota', 'Archaeplastida', 'Archaeplastida_X', 'Archaeplastida_XX', 'Rhodophyta', 'Florideophyceae', 'Gigartinales', 'Dumontiaceae', 'Pikea', 'Pikea_californica', 'KT456506']
eKOI00000438	87.5	['Eukaryota', 'Archaeplastida', 'Archaeplastida_X', 'Archaeplastida_XX', 'Rhodophyta', 'Florideophyceae', 'Gigartinales', 'Dumontiaceae', 'Pikea', 'Pikea_californica', 'KT456506']
eKOI00000437	87.2	['Eukaryota', 'Archaeplastida', 'Archaeplastida_X', 'Archaeplastida_XX', 'Rhodophyta', 'Florideophyceae', 'Gigartinales', 'Dumontiaceae', 'Pikea', 'Pikea_californica', 'KT456506']
eKOI00000439	87.5	['Eukaryota', 'Archaeplastida', 'Archaeplastida_X', 'Archaeplastida_XX', 'Rhodophyta', 'Florideophyceae', 'Gigartinales', 'Dumontiaceae', 'Pikea', 'Pikea_californica', 'KT456506']
eKOI00000436	88.2	['Eukaryota', 'Archaeplastida', 'Archaeplastida_X', 'Archaeplastida_XX', 'Rhodophyta', 'Florideophyceae', 'Gigartinales', 'Dumontiaceae', 'Pikea', 'Pikea_californica', 'KT456506']
eKOI00000441	87.5	['Eukaryota', 'Archaeplastida', 'Archaeplastida_X', 'Archaeplastida_XX', 'Rhodophyta', 'Florideophyceae', 'Gigartinales', 'Dumontiaceae', 'Pikea', 'Pikea_californica', 'KT456506']
eKOI00000442	87.5	['Eukaryota', 'Archaeplastida', 'Archaeplastida_X', 'Archaeplastida_XX', 'Rhodophyta', 'Florideophyceae', 'Gigartinales', 'Dumontiaceae', 'Pikea', 'Pikea_californica', 'KT456506']
eKOI00000440	87.9	['Eukaryota', 'Archaeplastida', 'Archaeplastida_X', 'Archaeplastida_XX', 'Rhodophyta', 'Florideophyceae', 'Gigartinales', 'Dumontiaceae', 'Pikea', 'Pikea_californica', 'KT456506']
eKOI00000443	87.9	['Eukaryota', 'Archaeplastida', 'Archaeplastida_X', 'Archaeplastida_XX', 'Rhodophyta', 'Florideophyceae', 'Gigartinales', 'Dumontiaceae', 'Pikea', 'Pikea_californica', 'KT456506']
eKOI00000446	88.2	['Eukaryota', 'Archaeplastida', 'Archaeplastida_X', 'Archaeplastida_XX', 'Rhodophyta', 'Florideophyceae', 'Gigartinales', 'Dumontiaceae', 'Pikea', 'Pikea_californica', 'KT456506']
eKOI00000444	88.2	['Eukaryota', 'Archaeplastida', 'Archaeplastida_X', 'Archaeplastida_XX', 'Rhodophyta', 'Florideophyceae', 'Gigartinales', 'Dumontiaceae', 'Pikea', 'Pikea_californica', 'KT456506']
eKOI00000445	87.5	['Eukaryota', 'Archaeplastida', 'Archaeplastida_X', 'Archaeplastida_XX', 'Rhodophyta', 'Florideophyceae', 'Gigartinales', 'Dumontiaceae', 'Pikea', 'Pikea_californica', 'KT456506']
eKOI00000447	88.2	['Eukaryota', 'Archaeplastida', 'Archaeplastida_X', 'Archaeplastida_XX', 'Rhodophyta', 'Florideophyceae', 'Gigartinales', 'Dumontiaceae', 'Pikea', 'Pikea_californica', 'KT456506']
eKOI00000449	87.5	['Eukaryota', 'Archaeplastida', 'Archaeplastida_X', 'Archaeplastida_XX', 'Rhodophyta', 'Florideophyceae', 'Gigartinales', 'Dumontiaceae', 'Pikea', 'Pikea_californica', 'KT456506']
eKOI00000448	87.5	['Eukaryota', 'Archaeplastida', 'Archaeplastida_X', 'Archaeplastida_XX', 'Rhodophyta', 'Florideophyceae', 'Gigartinales', 'Dumontiaceae', 'Pikea', 'Pikea_californica', 'KT456506']
eKOI00000450	85	['Eukaryota', 'Archaeplastida', 'Archaeplastida_X', 'Archaeplastida_XX', 'Rhodophyta', 'Florideophyceae', 'Gigartinales', 'Phyllophoraceae', 'Schottera', 'Schottera_koreana', 'KU749578']
eKOI00000451	88.2	['Eukaryota', 'Archaeplastida', 'Archaeplastida_X', 'Archaeplastida_XX', 'Rhodophyta', 'Florideophyceae', 'Gigartinales', 'Dumontiaceae', 'Pikea', 'Pikea_californica', 'KT456506']
eKOI00000452	87.2	['Eukaryota', 'Archaeplastida', 'Archaeplastida_X', 'Archaeplastida_XX', 'Rhodophyta', 'Florideophyceae', 'Gigartinales', 'Dumontiaceae', 'Pikea', 'Pikea_californica', 'KT456506']
eKOI00000454	88.2	['Eukaryota', 'Archaeplastida', 'Archaeplastida_X', 'Archaeplastida_XX', 'Rhodophyta', 'Florideophyceae', 'Gigartinales', 'Dumontiaceae', 'Pikea', 'Pikea_californica', 'KT456506']
eKOI00000453	87.9	['Eukaryota', 'Archaeplastida', 'Archaeplastida_X', 'Archaeplastida_XX', 'Rhodophyta', 'Florideophyceae', 'Gigartinales', 'Dumontiaceae', 'Pikea', 'Pikea_californica', 'KT456506']
eKOI00000455	88.5	['Eukaryota', 'Archaeplastida', 'Archaeplastida_X', 'Archaeplastida_XX', 'Rhodophyta', 'Florideophyceae', 'Gigartinales', 'Dumontiaceae', 'Pikea', 'Pikea_californica', 'KT456506']
eKOI00000456	87.2	['Eukaryota', 'Archaeplastida', 'Archaeplastida_X', 'Archaeplastida_XX', 'Rhodophyta', 'Florideophyceae', 'Gigartinales', 'Dumontiaceae', 'Pikea', 'Pikea_californica', 'KT456506']
eKOI00000459	87.9	['Eukaryota', 'Archaeplastida', 'Archaeplastida_X', 'Archaeplastida_XX', 'Rhodophyta', 'Florideophyceae', 'Gigartinales', 'Dumontiaceae', 'Pikea', 'Pikea_californica', 'KT456506']
eKOI00000457	87.5	['Eukaryota', 'Archaeplastida', 'Archaeplastida_X', 'Archaeplastida_XX', 'Rhodophyta', 'Florideophyceae', 'Gigartinales', 'Dumontiaceae', 'Pikea', 'Pikea_californica', 'KT456506']
eKOI00000458	87.5	['Eukaryota', 'Archaeplastida', 'Archaeplastida_X', 'Archaeplastida_XX', 'Rhodophyta', 'Florideophyceae', 'Gigartinales', 'Dumontiaceae', 'Pikea', 'Pikea_californica', 'KT456506']
eKOI00000460	87.5	['Eukaryota', 'Archaeplastida', 'Archaeplastida_X', 'Archaeplastida_XX', 'Rhodophyta', 'Florideophyceae', 'Gigartinales', 'Dumontiaceae', 'Pikea', 'Pikea_californica', 'KT456506']
eKOI00000461	87.5	['Eukaryota', 'Archaeplastida', 'Archaeplastida_X', 'Archaeplastida_XX', 'Rhodophyta', 'Florideophyceae', 'Gigartinales', 'Dumontiaceae', 'Pikea', 'Pikea_californica', 'KT456506']
eKOI00000462	87.5	['Eukaryota', 'Archaeplastida', 'Archaeplastida_X', 'Archaeplastida_XX', 'Rhodophyta', 'Florideophyceae', 'Gigartinales', 'Dumontiaceae', 'Pikea', 'Pikea_californica', 'KT456506']
eKOI00000463	86.6	['Eukaryota', 'Archaeplastida', 'Archaeplastida_X', 'Archaeplastida_XX', 'Rhodophyta', 'Florideophyceae', 'Rhodymeniales', 'Champiaceae', 'Dictyothamnion', 'Dictyothamnion_saltatum', 'KU707854']
eKOI00000465	87.5	['Eukaryota', 'Archaeplastida', 'Archaeplastida_X', 'Archaeplastida_XX', 'Rhodophyta', 'Florideophyceae', 'Gigartinales', 'Dumontiaceae', 'Pikea', 'Pikea_californica', 'KT456506']
eKOI00000464	87.9	['Eukaryota', 'Archaeplastida', 'Archaeplastida_X', 'Archaeplastida_XX', 'Rhodophyta', 'Florideophyceae', 'Gigartinales', 'Dumontiaceae', 'Pikea', 'Pikea_californica', 'KT456506']
eKOI00000466	85.9	['Eukaryota', 'Archaeplastida', 'Archaeplastida_X', 'Archaeplastida_XX', 'Rhodophyta', 'Florideophyceae', 'Halymeniales', 'Halymeniaceae', 'Polyopes', 'Polyopes_affinis', 'OR635820']
eKOI00000467	87.9	['Eukaryota', 'Archaeplastida', 'Archaeplastida_X', 'Archaeplastida_XX', 'Rhodophyta', 'Florideophyceae', 'Gigartinales', 'Dumontiaceae', 'Pikea', 'Pikea_californica', 'KT456506']
eKOI00000468	85.3	['Eukaryota', 'Archaeplastida', 'Archaeplastida_X', 'Archaeplastida_XX', 'Rhodophyta', 'Florideophyceae', 'Gigartinales', 'Phyllophoraceae', 'Schottera', 'Schottera_koreana', 'KU749578']
eKOI00000469	87.5	['Eukaryota', 'Archaeplastida', 'Archaeplastida_X', 'Archaeplastida_XX', 'Rhodophyta', 'Florideophyceae', 'Gigartinales', 'Dumontiaceae', 'Pikea', 'Pikea_californica', 'KT456506']
eKOI00000470	85	['Eukaryota', 'Archaeplastida', 'Archaeplastida_X', 'Archaeplastida_XX', 'Rhodophyta', 'Florideophyceae', 'Gigartinales', 'Phyllophoraceae', 'Schottera', 'Schottera_koreana', 'KU749578']
eKOI00000471	88.2	['Eukaryota', 'Archaeplastida', 'Archaeplastida_X', 'Archaeplastida_XX', 'Rhodophyta', 'Florideophyceae', 'Gigartinales', 'Dumontiaceae', 'Pikea', 'Pikea_californica', 'KT456506']
eKOI00000474	87.9	['Eukaryota', 'Archaeplastida', 'Archaeplastida_X', 'Archaeplastida_XX', 'Rhodophyta', 'Florideophyceae', 'Gigartinales', 'Dumontiaceae', 'Pikea', 'Pikea_californica', 'KT456506']
eKOI00000472	87.5	['Eukaryota', 'Archaeplastida', 'Archaeplastida_X', 'Archaeplastida_XX', 'Rhodophyta', 'Florideophyceae', 'Gigartinales', 'Dumontiaceae', 'Pikea', 'Pikea_californica', 'KT456506']
eKOI00000476	87.9	['Eukaryota', 'Archaeplastida', 'Archaeplastida_X', 'Archaeplastida_XX', 'Rhodophyta', 'Florideophyceae', 'Gigartinales', 'Dumontiaceae', 'Pikea', 'Pikea_californica', 'KT456506']
eKOI00000475	87.9	['Eukaryota', 'Archaeplastida', 'Archaeplastida_X', 'Archaeplastida_XX', 'Rhodophyta', 'Florideophyceae', 'Gigartinales', 'Dumontiaceae', 'Pikea', 'Pikea_californica', 'KT456506']
eKOI00000478	87.5	['Eukaryota', 'Archaeplastida', 'Archaeplastida_X', 'Archaeplastida_XX', 'Rhodophyta', 'Florideophyceae', 'Gigartinales', 'Dumontiaceae', 'Pikea', 'Pikea_californica', 'KT456506']
eKOI00000473	87.5	['Eukaryota', 'Archaeplastida', 'Archaeplastida_X', 'Archaeplastida_XX', 'Rhodophyta', 'Florideophyceae', 'Gigartinales', 'Dumontiaceae', 'Pikea', 'Pikea_californica', 'KT456506']
eKOI00000477	87.9	['Eukaryota', 'Archaeplastida', 'Archaeplastida_X', 'Archaeplastida_XX', 'Rhodophyta', 'Florideophyceae', 'Gigartinales', 'Dumontiaceae', 'Pikea', 'Pikea_californica', 'KT456506']
eKOI00000479	87.9	['Eukaryota', 'Archaeplastida', 'Archaeplastida_X', 'Archaeplastida_XX', 'Rhodophyta', 'Florideophyceae', 'Gigartinales', 'Dumontiaceae', 'Pikea', 'Pikea_californica', 'KT456506']
eKOI00000480	87.5	['Eukaryota', 'Archaeplastida', 'Archaeplastida_X', 'Archaeplastida_XX', 'Rhodophyta', 'Florideophyceae', 'Gigartinales', 'Dumontiaceae', 'Pikea', 'Pikea_californica', 'KT456506']
eKOI00000481	86.6	['Eukaryota', 'Archaeplastida', 'Archaeplastida_X', 'Archaeplastida_XX', 'Rhodophyta', 'Florideophyceae', 'Rhodymeniales', 'Champiaceae', 'Dictyothamnion', 'Dictyothamnion_saltatum', 'KU707854']
eKOI00000482	87.5	['Eukaryota', 'Archaeplastida', 'Archaeplastida_X', 'Archaeplastida_XX', 'Rhodophyta', 'Florideophyceae', 'Gigartinales', 'Dumontiaceae', 'Pikea', 'Pikea_californica', 'KT456506']
eKOI00000483	85.3	['Eukaryota', 'Archaeplastida', 'Archaeplastida_X', 'Archaeplastida_XX', 'Rhodophyta', 'Florideophyceae', 'Gigartinales', 'Phyllophoraceae', 'Schottera', 'Schottera_koreana', 'KU749578']
eKOI00000484	87.5	['Eukaryota', 'Archaeplastida', 'Archaeplastida_X', 'Archaeplastida_XX', 'Rhodophyta', 'Florideophyceae', 'Gigartinales', 'Dumontiaceae', 'Pikea', 'Pikea_californica', 'KT456506']
eKOI00000485	87.5	['Eukaryota', 'Archaeplastida', 'Archaeplastida_X', 'Archaeplastida_XX', 'Rhodophyta', 'Florideophyceae', 'Gigartinales', 'Dumontiaceae', 'Pikea', 'Pikea_californica', 'KT456506']
eKOI00000486	87.9	['Eukaryota', 'Archaeplastida', 'Archaeplastida_X', 'Archaeplastida_XX', 'Rhodophyta', 'Florideophyceae', 'Gigartinales', 'Dumontiaceae', 'Pikea', 'Pikea_californica', 'KT456506']
eKOI00000487	87.5	['Eukaryota', 'Archaeplastida', 'Archaeplastida_X', 'Archaeplastida_XX', 'Rhodophyta', 'Florideophyceae', 'Gigartinales', 'Dumontiaceae', 'Pikea', 'Pikea_californica', 'KT456506']
eKOI00000488	85	['Eukaryota', 'Archaeplastida', 'Archaeplastida_X', 'Archaeplastida_XX', 'Rhodophyta', 'Florideophyceae', 'Gigartinales', 'Phyllophoraceae', 'Schottera', 'Schottera_koreana', 'KU749578']
eKOI00000490	86.9	['Eukaryota', 'Archaeplastida', 'Archaeplastida_X', 'Archaeplastida_XX', 'Rhodophyta', 'Florideophyceae', 'Gigartinales', 'Dumontiaceae', 'Pikea', 'Pikea_californica', 'KT456506']
eKOI00000491	88.2	['Eukaryota', 'Archaeplastida', 'Archaeplastida_X', 'Archaeplastida_XX', 'Rhodophyta', 'Florideophyceae', 'Gigartinales', 'Dumontiaceae', 'Pikea', 'Pikea_californica', 'KT456506']
eKOI00000492	88.2	['Eukaryota', 'Archaeplastida', 'Archaeplastida_X', 'Archaeplastida_XX', 'Rhodophyta', 'Florideophyceae', 'Gigartinales', 'Dumontiaceae', 'Pikea', 'Pikea_californica', 'KT456506']
eKOI00000493	84.3	['Eukaryota', 'Archaeplastida', 'Archaeplastida_X', 'Archaeplastida_XX', 'Rhodophyta', 'Florideophyceae', 'Ceramiales', 'Rhodomelaceae', 'Herposiphonia', 'Herposiphonia_versicolor', 'MF093983']
eKOI00000495	88.2	['Eukaryota', 'Archaeplastida', 'Archaeplastida_X', 'Archaeplastida_XX', 'Rhodophyta', 'Florideophyceae', 'Gigartinales', 'Dumontiaceae', 'Pikea', 'Pikea_californica', 'KT456506']
eKOI00000489	88.2	['Eukaryota', 'Archaeplastida', 'Archaeplastida_X', 'Archaeplastida_XX', 'Rhodophyta', 'Florideophyceae', 'Gigartinales', 'Dumontiaceae', 'Pikea', 'Pikea_californica', 'KT456506']
eKOI00000494	86.6	['Eukaryota', 'Archaeplastida', 'Archaeplastida_X', 'Archaeplastida_XX', 'Rhodophyta', 'Florideophyceae', 'Rhodymeniales', 'Champiaceae', 'Dictyothamnion', 'Dictyothamnion_saltatum', 'KU707854']
eKOI00000496	87.5	['Eukaryota', 'Archaeplastida', 'Archaeplastida_X', 'Archaeplastida_XX', 'Rhodophyta', 'Florideophyceae', 'Gigartinales', 'Dumontiaceae', 'Pikea', 'Pikea_californica', 'KT456506']
eKOI00000497	85.6	['Eukaryota', 'Archaeplastida', 'Archaeplastida_X', 'Archaeplastida_XX', 'Rhodophyta', 'Florideophyceae', 'Gigartinales', 'Phyllophoraceae', 'Schottera', 'Schottera_koreana', 'KU749578']
eKOI00000498	87.5	['Eukaryota', 'Archaeplastida', 'Archaeplastida_X', 'Archaeplastida_XX', 'Rhodophyta', 'Florideophyceae', 'Gigartinales', 'Dumontiaceae', 'Pikea', 'Pikea_californica', 'KT456506']
eKOI00000499	87.5	['Eukaryota', 'Archaeplastida', 'Archaeplastida_X', 'Archaeplastida_XX', 'Rhodophyta', 'Florideophyceae', 'Gigartinales', 'Dumontiaceae', 'Pikea', 'Pikea_californica', 'KT456506']
eKOI00000500	88.8	['Eukaryota', 'Archaeplastida', 'Archaeplastida_X', 'Archaeplastida_XX', 'Rhodophyta', 'Florideophyceae', 'Gigartinales', 'Dumontiaceae', 'Pikea', 'Pikea_californica', 'KT456506']
eKOI00000502	87.5	['Eukaryota', 'Archaeplastida', 'Archaeplastida_X', 'Archaeplastida_XX', 'Rhodophyta', 'Florideophyceae', 'Gigartinales', 'Dumontiaceae', 'Pikea', 'Pikea_californica', 'KT456506']
eKOI00000501	87.5	['Eukaryota', 'Archaeplastida', 'Archaeplastida_X', 'Archaeplastida_XX', 'Rhodophyta', 'Florideophyceae', 'Gigartinales', 'Dumontiaceae', 'Pikea', 'Pikea_californica', 'KT456506']
eKOI00000503	87.5	['Eukaryota', 'Archaeplastida', 'Archaeplastida_X', 'Archaeplastida_XX', 'Rhodophyta', 'Florideophyceae', 'Gigartinales', 'Dumontiaceae', 'Pikea', 'Pikea_californica', 'KT456506']
eKOI00000506	85	['Eukaryota', 'Archaeplastida', 'Archaeplastida_X', 'Archaeplastida_XX', 'Rhodophyta', 'Florideophyceae', 'Gigartinales', 'Phyllophoraceae', 'Schottera', 'Schottera_koreana', 'KU749578']
eKOI00000504	87.9	['Eukaryota', 'Archaeplastida', 'Archaeplastida_X', 'Archaeplastida_XX', 'Rhodophyta', 'Florideophyceae', 'Gigartinales', 'Dumontiaceae', 'Pikea', 'Pikea_californica', 'KT456506']
eKOI00000505	88.5	['Eukaryota', 'Archaeplastida', 'Archaeplastida_X', 'Archaeplastida_XX', 'Rhodophyta', 'Florideophyceae', 'Gigartinales', 'Dumontiaceae', 'Pikea', 'Pikea_californica', 'KT456506']
eKOI00000507	85	['Eukaryota', 'Archaeplastida', 'Archaeplastida_X', 'Archaeplastida_XX', 'Rhodophyta', 'Florideophyceae', 'Gigartinales', 'Phyllophoraceae', 'Schottera', 'Schottera_koreana', 'KU749578']
eKOI00000509	87.9	['Eukaryota', 'Archaeplastida', 'Archaeplastida_X', 'Archaeplastida_XX', 'Rhodophyta', 'Florideophyceae', 'Gigartinales', 'Dumontiaceae', 'Pikea', 'Pikea_californica', 'KT456506']
eKOI00000508	87.5	['Eukaryota', 'Archaeplastida', 'Archaeplastida_X', 'Archaeplastida_XX', 'Rhodophyta', 'Florideophyceae', 'Gigartinales', 'Dumontiaceae', 'Pikea', 'Pikea_californica', 'KT456506']
eKOI00000511	87.2	['Eukaryota', 'Archaeplastida', 'Archaeplastida_X', 'Archaeplastida_XX', 'Rhodophyta', 'Florideophyceae', 'Gigartinales', 'Dumontiaceae', 'Pikea', 'Pikea_californica', 'KT456506']
eKOI00000514	85.6	['Eukaryota', 'Archaeplastida', 'Archaeplastida_X', 'Archaeplastida_XX', 'Rhodophyta', 'Florideophyceae', 'Gigartinales', 'Phyllophoraceae', 'Schottera', 'Schottera_koreana', 'KU749578']
eKOI00000510	87.9	['Eukaryota', 'Archaeplastida', 'Archaeplastida_X', 'Archaeplastida_XX', 'Rhodophyta', 'Florideophyceae', 'Gigartinales', 'Dumontiaceae', 'Pikea', 'Pikea_californica', 'KT456506']
eKOI00000512	87.5	['Eukaryota', 'Archaeplastida', 'Archaeplastida_X', 'Archaeplastida_XX', 'Rhodophyta', 'Florideophyceae', 'Gigartinales', 'Dumontiaceae', 'Pikea', 'Pikea_californica', 'KT456506']
eKOI00000513	87.5	['Eukaryota', 'Archaeplastida', 'Archaeplastida_X', 'Archaeplastida_XX', 'Rhodophyta', 'Florideophyceae', 'Gigartinales', 'Dumontiaceae', 'Pikea', 'Pikea_californica', 'KT456506']
eKOI00000516	87.2	['Eukaryota', 'Archaeplastida', 'Archaeplastida_X', 'Archaeplastida_XX', 'Rhodophyta', 'Florideophyceae', 'Gigartinales', 'Dumontiaceae', 'Pikea', 'Pikea_californica', 'KT456506']
eKOI00000515	88.2	['Eukaryota', 'Archaeplastida', 'Archaeplastida_X', 'Archaeplastida_XX', 'Rhodophyta', 'Florideophyceae', 'Gigartinales', 'Dumontiaceae', 'Pikea', 'Pikea_californica', 'KT456506']
eKOI00000517	87.5	['Eukaryota', 'Archaeplastida', 'Archaeplastida_X', 'Archaeplastida_XX', 'Rhodophyta', 'Florideophyceae', 'Gigartinales', 'Dumontiaceae', 'Pikea', 'Pikea_californica', 'KT456506']
eKOI00000518	87.2	['Eukaryota', 'Archaeplastida', 'Archaeplastida_X', 'Archaeplastida_XX', 'Rhodophyta', 'Florideophyceae', 'Gigartinales', 'Dumontiaceae', 'Pikea', 'Pikea_californica', 'KT456506']
eKOI00000519	87.5	['Eukaryota', 'Archaeplastida', 'Archaeplastida_X', 'Archaeplastida_XX', 'Rhodophyta', 'Florideophyceae', 'Gigartinales', 'Dumontiaceae', 'Pikea', 'Pikea_californica', 'KT456506']
eKOI00000520	87.5	['Eukaryota', 'Archaeplastida', 'Archaeplastida_X', 'Archaeplastida_XX', 'Rhodophyta', 'Florideophyceae', 'Gigartinales', 'Dumontiaceae', 'Pikea', 'Pikea_californica', 'KT456506']
eKOI00000522	84	['Eukaryota', 'Archaeplastida', 'Archaeplastida_X', 'Archaeplastida_XX', 'Rhodophyta', 'Florideophyceae', 'Gigartinales', 'Phyllophoraceae', 'Schottera', 'Schottera_koreana', 'KU749578']
eKOI00000521	88.2	['Eukaryota', 'Archaeplastida', 'Archaeplastida_X', 'Archaeplastida_XX', 'Rhodophyta', 'Florideophyceae', 'Gigartinales', 'Dumontiaceae', 'Pikea', 'Pikea_californica', 'KT456506']
eKOI00000523	88.2	['Eukaryota', 'Archaeplastida', 'Archaeplastida_X', 'Archaeplastida_XX', 'Rhodophyta', 'Florideophyceae', 'Gigartinales', 'Dumontiaceae', 'Pikea', 'Pikea_californica', 'KT456506']
eKOI00000524	88.2	['Eukaryota', 'Archaeplastida', 'Archaeplastida_X', 'Archaeplastida_XX', 'Rhodophyta', 'Florideophyceae', 'Gigartinales', 'Dumontiaceae', 'Pikea', 'Pikea_californica', 'KT456506']
eKOI00000526	88.2	['Eukaryota', 'Archaeplastida', 'Archaeplastida_X', 'Archaeplastida_XX', 'Rhodophyta', 'Florideophyceae', 'Gigartinales', 'Dumontiaceae', 'Pikea', 'Pikea_californica', 'KT456506']
eKOI00000525	88.2	['Eukaryota', 'Archaeplastida', 'Archaeplastida_X', 'Archaeplastida_XX', 'Rhodophyta', 'Florideophyceae', 'Gigartinales', 'Dumontiaceae', 'Pikea', 'Pikea_californica', 'KT456506']
eKOI00000527	87.5	['Eukaryota', 'Archaeplastida', 'Archaeplastida_X', 'Archaeplastida_XX', 'Rhodophyta', 'Florideophyceae', 'Gigartinales', 'Dumontiaceae', 'Pikea', 'Pikea_californica', 'KT456506']
eKOI00000528	88.2	['Eukaryota', 'Archaeplastida', 'Archaeplastida_X', 'Archaeplastida_XX', 'Rhodophyta', 'Florideophyceae', 'Gigartinales', 'Dumontiaceae', 'Pikea', 'Pikea_californica', 'KT456506']
eKOI00000530	87.9	['Eukaryota', 'Archaeplastida', 'Archaeplastida_X', 'Archaeplastida_XX', 'Rhodophyta', 'Florideophyceae', 'Gigartinales', 'Dumontiaceae', 'Pikea', 'Pikea_californica', 'KT456506']
eKOI00000531	87.2	['Eukaryota', 'Archaeplastida', 'Archaeplastida_X', 'Archaeplastida_XX', 'Rhodophyta', 'Florideophyceae', 'Gigartinales', 'Dumontiaceae', 'Pikea', 'Pikea_californica', 'KT456506']
eKOI00000533	87.2	['Eukaryota', 'Archaeplastida', 'Archaeplastida_X', 'Archaeplastida_XX', 'Rhodophyta', 'Florideophyceae', 'Gigartinales', 'Dumontiaceae', 'Pikea', 'Pikea_californica', 'KT456506']
eKOI00000532	87.5	['Eukaryota', 'Archaeplastida', 'Archaeplastida_X', 'Archaeplastida_XX', 'Rhodophyta', 'Florideophyceae', 'Gigartinales', 'Dumontiaceae', 'Pikea', 'Pikea_californica', 'KT456506']
eKOI00000535	87.9	['Eukaryota', 'Archaeplastida', 'Archaeplastida_X', 'Archaeplastida_XX', 'Rhodophyta', 'Florideophyceae', 'Gigartinales', 'Dumontiaceae', 'Pikea', 'Pikea_californica', 'KT456506']
eKOI00000536	87.9	['Eukaryota', 'Archaeplastida', 'Archaeplastida_X', 'Archaeplastida_XX', 'Rhodophyta', 'Florideophyceae', 'Gigartinales', 'Dumontiaceae', 'Pikea', 'Pikea_californica', 'KT456506']
eKOI00000529	87.9	['Eukaryota', 'Archaeplastida', 'Archaeplastida_X', 'Archaeplastida_XX', 'Rhodophyta', 'Florideophyceae', 'Gigartinales', 'Dumontiaceae', 'Pikea', 'Pikea_californica', 'KT456506']
eKOI00000537	88.2	['Eukaryota', 'Archaeplastida', 'Archaeplastida_X', 'Archaeplastida_XX', 'Rhodophyta', 'Florideophyceae', 'Gigartinales', 'Dumontiaceae', 'Pikea', 'Pikea_californica', 'KT456506']
eKOI00000534	87.2	['Eukaryota', 'Archaeplastida', 'Archaeplastida_X', 'Archaeplastida_XX', 'Rhodophyta', 'Florideophyceae', 'Gigartinales', 'Dumontiaceae', 'Pikea', 'Pikea_californica', 'KT456506']
eKOI00000538	85	['Eukaryota', 'Archaeplastida', 'Archaeplastida_X', 'Archaeplastida_XX', 'Rhodophyta', 'Florideophyceae', 'Gigartinales', 'Phyllophoraceae', 'Schottera', 'Schottera_koreana', 'KU749578']
eKOI00000540	87.5	['Eukaryota', 'Archaeplastida', 'Archaeplastida_X', 'Archaeplastida_XX', 'Rhodophyta', 'Florideophyceae', 'Gigartinales', 'Dumontiaceae', 'Pikea', 'Pikea_californica', 'KT456506']
eKOI00000543	87.2	['Eukaryota', 'Archaeplastida', 'Archaeplastida_X', 'Archaeplastida_XX', 'Rhodophyta', 'Florideophyceae', 'Gigartinales', 'Dumontiaceae', 'Pikea', 'Pikea_californica', 'KT456506']
eKOI00000542	87.9	['Eukaryota', 'Archaeplastida', 'Archaeplastida_X', 'Archaeplastida_XX', 'Rhodophyta', 'Florideophyceae', 'Gigartinales', 'Dumontiaceae', 'Pikea', 'Pikea_californica', 'KT456506']
eKOI00000541	87.9	['Eukaryota', 'Archaeplastida', 'Archaeplastida_X', 'Archaeplastida_XX', 'Rhodophyta', 'Florideophyceae', 'Gigartinales', 'Dumontiaceae', 'Pikea', 'Pikea_californica', 'KT456506']
eKOI00000539	87.5	['Eukaryota', 'Archaeplastida', 'Archaeplastida_X', 'Archaeplastida_XX', 'Rhodophyta', 'Florideophyceae', 'Gigartinales', 'Dumontiaceae', 'Pikea', 'Pikea_californica', 'KT456506']
eKOI00000544	87.9	['Eukaryota', 'Archaeplastida', 'Archaeplastida_X', 'Archaeplastida_XX', 'Rhodophyta', 'Florideophyceae', 'Gigartinales', 'Dumontiaceae', 'Pikea', 'Pikea_californica', 'KT456506']
eKOI00000545	88.5	['Eukaryota', 'Archaeplastida', 'Archaeplastida_X', 'Archaeplastida_XX', 'Rhodophyta', 'Florideophyceae', 'Gigartinales', 'Dumontiaceae', 'Pikea', 'Pikea_californica', 'KT456506']
eKOI00000547	84.7	['Eukaryota', 'Archaeplastida', 'Archaeplastida_X', 'Archaeplastida_XX', 'Rhodophyta', 'Florideophyceae', 'Gigartinales', 'Phyllophoraceae', 'Schottera', 'Schottera_koreana', 'KU749578']
eKOI00000546	87.2	['Eukaryota', 'Archaeplastida', 'Archaeplastida_X', 'Archaeplastida_XX', 'Rhodophyta', 'Florideophyceae', 'Rhodymeniales', 'Champiaceae', 'Dictyothamnion', 'Dictyothamnion_saltatum', 'KU707854']
eKOI00000550	88.5	['Eukaryota', 'Archaeplastida', 'Archaeplastida_X', 'Archaeplastida_XX', 'Rhodophyta', 'Florideophyceae', 'Gigartinales', 'Dumontiaceae', 'Pikea', 'Pikea_californica', 'KT456506']
eKOI00000548	87.9	['Eukaryota', 'Archaeplastida', 'Archaeplastida_X', 'Archaeplastida_XX', 'Rhodophyta', 'Florideophyceae', 'Gigartinales', 'Dumontiaceae', 'Pikea', 'Pikea_californica', 'KT456506']
eKOI00000551	88.2	['Eukaryota', 'Archaeplastida', 'Archaeplastida_X', 'Archaeplastida_XX', 'Rhodophyta', 'Florideophyceae', 'Gigartinales', 'Dumontiaceae', 'Pikea', 'Pikea_californica', 'KT456506']
eKOI00000553	87.2	['Eukaryota', 'Archaeplastida', 'Archaeplastida_X', 'Archaeplastida_XX', 'Rhodophyta', 'Florideophyceae', 'Peyssonneliales', 'Peyssonneliaceae', 'Peyssonnelia', 'Brasilophycus_sp', 'HQ545339']
eKOI00000552	87.9	['Eukaryota', 'Archaeplastida', 'Archaeplastida_X', 'Archaeplastida_XX', 'Rhodophyta', 'Florideophyceae', 'Gigartinales', 'Dumontiaceae', 'Pikea', 'Pikea_californica', 'KT456506']
eKOI00000554	88.2	['Eukaryota', 'Archaeplastida', 'Archaeplastida_X', 'Archaeplastida_XX', 'Rhodophyta', 'Florideophyceae', 'Gigartinales', 'Dumontiaceae', 'Pikea', 'Pikea_californica', 'KT456506']
eKOI00000549	88.2	['Eukaryota', 'Archaeplastida', 'Archaeplastida_X', 'Archaeplastida_XX', 'Rhodophyta', 'Florideophyceae', 'Gigartinales', 'Dumontiaceae', 'Pikea', 'Pikea_californica', 'KT456506']
eKOI00000555	87.5	['Eukaryota', 'Archaeplastida', 'Archaeplastida_X', 'Archaeplastida_XX', 'Rhodophyta', 'Florideophyceae', 'Gigartinales', 'Dumontiaceae', 'Pikea', 'Pikea_californica', 'KT456506']
eKOI00000556	87.9	['Eukaryota', 'Archaeplastida', 'Archaeplastida_X', 'Archaeplastida_XX', 'Rhodophyta', 'Florideophyceae', 'Gigartinales', 'Dumontiaceae', 'Pikea', 'Pikea_californica', 'KT456506']
eKOI00000557	87.5	['Eukaryota', 'Archaeplastida', 'Archaeplastida_X', 'Archaeplastida_XX', 'Rhodophyta', 'Florideophyceae', 'Gigartinales', 'Dumontiaceae', 'Pikea', 'Pikea_californica', 'KT456506']
eKOI00000559	87.5	['Eukaryota', 'Archaeplastida', 'Archaeplastida_X', 'Archaeplastida_XX', 'Rhodophyta', 'Florideophyceae', 'Gigartinales', 'Dumontiaceae', 'Pikea', 'Pikea_californica', 'KT456506']
eKOI00000561	88.2	['Eukaryota', 'Archaeplastida', 'Archaeplastida_X', 'Archaeplastida_XX', 'Rhodophyta', 'Florideophyceae', 'Gigartinales', 'Dumontiaceae', 'Pikea', 'Pikea_californica', 'KT456506']
eKOI00000562	87.2	['Eukaryota', 'Archaeplastida', 'Archaeplastida_X', 'Archaeplastida_XX', 'Rhodophyta', 'Florideophyceae', 'Peyssonneliales', 'Peyssonneliaceae', 'Peyssonnelia', 'Brasilophycus_sp', 'HQ545339']
eKOI00000560	87.2	['Eukaryota', 'Archaeplastida', 'Archaeplastida_X', 'Archaeplastida_XX', 'Rhodophyta', 'Florideophyceae', 'Gigartinales', 'Dumontiaceae', 'Pikea', 'Pikea_californica', 'KT456506']
eKOI00000564	87.5	['Eukaryota', 'Archaeplastida', 'Archaeplastida_X', 'Archaeplastida_XX', 'Rhodophyta', 'Florideophyceae', 'Gigartinales', 'Dumontiaceae', 'Pikea', 'Pikea_californica', 'KT456506']
eKOI00000558	87.5	['Eukaryota', 'Archaeplastida', 'Archaeplastida_X', 'Archaeplastida_XX', 'Rhodophyta', 'Florideophyceae', 'Gigartinales', 'Dumontiaceae', 'Pikea', 'Pikea_californica', 'KT456506']
eKOI00000565	87.2	['Eukaryota', 'Archaeplastida', 'Archaeplastida_X', 'Archaeplastida_XX', 'Rhodophyta', 'Florideophyceae', 'Gigartinales', 'Dumontiaceae', 'Pikea', 'Pikea_californica', 'KT456506']
eKOI00000569	87.5	['Eukaryota', 'Archaeplastida', 'Archaeplastida_X', 'Archaeplastida_XX', 'Rhodophyta', 'Florideophyceae', 'Gigartinales', 'Dumontiaceae', 'Pikea', 'Pikea_californica', 'KT456506']
eKOI00000563	85	['Eukaryota', 'Archaeplastida', 'Archaeplastida_X', 'Archaeplastida_XX', 'Rhodophyta', 'Florideophyceae', 'Gigartinales', 'Phyllophoraceae', 'Schottera', 'Schottera_koreana', 'KU749578']
eKOI00000568	87.5	['Eukaryota', 'Archaeplastida', 'Archaeplastida_X', 'Archaeplastida_XX', 'Rhodophyta', 'Florideophyceae', 'Gigartinales', 'Dumontiaceae', 'Pikea', 'Pikea_californica', 'KT456506']
eKOI00000566	85	['Eukaryota', 'Archaeplastida', 'Archaeplastida_X', 'Archaeplastida_XX', 'Rhodophyta', 'Florideophyceae', 'Gigartinales', 'Phyllophoraceae', 'Schottera', 'Schottera_koreana', 'KU749578']
eKOI00000570	87.2	['Eukaryota', 'Archaeplastida', 'Archaeplastida_X', 'Archaeplastida_XX', 'Rhodophyta', 'Florideophyceae', 'Gigartinales', 'Dumontiaceae', 'Pikea', 'Pikea_californica', 'KT456506']
eKOI00000572	87.2	['Eukaryota', 'Archaeplastida', 'Archaeplastida_X', 'Archaeplastida_XX', 'Rhodophyta', 'Florideophyceae', 'Gigartinales', 'Dumontiaceae', 'Pikea', 'Pikea_californica', 'KT456506']
eKOI00000571	88.5	['Eukaryota', 'Archaeplastida', 'Archaeplastida_X', 'Archaeplastida_XX', 'Rhodophyta', 'Florideophyceae', 'Gigartinales', 'Dumontiaceae', 'Pikea', 'Pikea_californica', 'KT456506']
eKOI00000573	87.5	['Eukaryota', 'Archaeplastida', 'Archaeplastida_X', 'Archaeplastida_XX', 'Rhodophyta', 'Florideophyceae', 'Gigartinales', 'Dumontiaceae', 'Pikea', 'Pikea_californica', 'KT456506']
eKOI00000574	87.5	['Eukaryota', 'Archaeplastida', 'Archaeplastida_X', 'Archaeplastida_XX', 'Rhodophyta', 'Florideophyceae', 'Gigartinales', 'Dumontiaceae', 'Pikea', 'Pikea_californica', 'KT456506']
eKOI00000575	84.7	['Eukaryota', 'Archaeplastida', 'Archaeplastida_X', 'Archaeplastida_XX', 'Rhodophyta', 'Florideophyceae', 'Gigartinales', 'Phyllophoraceae', 'Schottera', 'Schottera_koreana', 'KU749578']
eKOI00000567	85.6	['Eukaryota', 'Archaeplastida', 'Archaeplastida_X', 'Archaeplastida_XX', 'Rhodophyta', 'Florideophyceae', 'Gigartinales', 'Phyllophoraceae', 'Schottera', 'Schottera_koreana', 'KU749578']
eKOI00000578	84.7	['Eukaryota', 'Archaeplastida', 'Archaeplastida_X', 'Archaeplastida_XX', 'Rhodophyta', 'Florideophyceae', 'Gigartinales', 'Phyllophoraceae', 'Schottera', 'Schottera_koreana', 'KU749578']
eKOI00000576	87.9	['Eukaryota', 'Archaeplastida', 'Archaeplastida_X', 'Archaeplastida_XX', 'Rhodophyta', 'Florideophyceae', 'Gigartinales', 'Dumontiaceae', 'Pikea', 'Pikea_californica', 'KT456506']
eKOI00000577	87.5	['Eukaryota', 'Archaeplastida', 'Archaeplastida_X', 'Archaeplastida_XX', 'Rhodophyta', 'Florideophyceae', 'Gigartinales', 'Dumontiaceae', 'Pikea', 'Pikea_californica', 'KT456506']
eKOI00000579	87.5	['Eukaryota', 'Archaeplastida', 'Archaeplastida_X', 'Archaeplastida_XX', 'Rhodophyta', 'Florideophyceae', 'Gigartinales', 'Dumontiaceae', 'Pikea', 'Pikea_californica', 'KT456506']
eKOI00000581	85.3	['Eukaryota', 'Archaeplastida', 'Archaeplastida_X', 'Archaeplastida_XX', 'Rhodophyta', 'Florideophyceae', 'Gigartinales', 'Phyllophoraceae', 'Schottera', 'Schottera_koreana', 'KU749578']
eKOI00000580	87.5	['Eukaryota', 'Archaeplastida', 'Archaeplastida_X', 'Archaeplastida_XX', 'Rhodophyta', 'Florideophyceae', 'Gigartinales', 'Dumontiaceae', 'Pikea', 'Pikea_californica', 'KT456506']
eKOI00000585	87.5	['Eukaryota', 'Archaeplastida', 'Archaeplastida_X', 'Archaeplastida_XX', 'Rhodophyta', 'Florideophyceae', 'Gigartinales', 'Dumontiaceae', 'Pikea', 'Pikea_californica', 'KT456506']
eKOI00000584	88.2	['Eukaryota', 'Archaeplastida', 'Archaeplastida_X', 'Archaeplastida_XX', 'Rhodophyta', 'Florideophyceae', 'Gigartinales', 'Dumontiaceae', 'Pikea', 'Pikea_californica', 'KT456506']
eKOI00000583	88.2	['Eukaryota', 'Archaeplastida', 'Archaeplastida_X', 'Archaeplastida_XX', 'Rhodophyta', 'Florideophyceae', 'Gigartinales', 'Dumontiaceae', 'Pikea', 'Pikea_californica', 'KT456506']
eKOI00000587	86.9	['Eukaryota', 'Archaeplastida', 'Archaeplastida_X', 'Archaeplastida_XX', 'Rhodophyta', 'Florideophyceae', 'Gigartinales', 'Dumontiaceae', 'Pikea', 'Pikea_californica', 'KT456506']
eKOI00000586	87.5	['Eukaryota', 'Archaeplastida', 'Archaeplastida_X', 'Archaeplastida_XX', 'Rhodophyta', 'Florideophyceae', 'Gigartinales', 'Dumontiaceae', 'Pikea', 'Pikea_californica', 'KT456506']
eKOI00000588	87.9	['Eukaryota', 'Archaeplastida', 'Archaeplastida_X', 'Archaeplastida_XX', 'Rhodophyta', 'Florideophyceae', 'Gigartinales', 'Dumontiaceae', 'Pikea', 'Pikea_californica', 'KT456506']
eKOI00000592	88.8	['Eukaryota', 'Archaeplastida', 'Archaeplastida_X', 'Archaeplastida_XX', 'Rhodophyta', 'Florideophyceae', 'Gigartinales', 'Dumontiaceae', 'Pikea', 'Pikea_californica', 'KT456506']
eKOI00000582	88.2	['Eukaryota', 'Archaeplastida', 'Archaeplastida_X', 'Archaeplastida_XX', 'Rhodophyta', 'Florideophyceae', 'Gigartinales', 'Dumontiaceae', 'Pikea', 'Pikea_californica', 'KT456506']
eKOI00000589	88.5	['Eukaryota', 'Archaeplastida', 'Archaeplastida_X', 'Archaeplastida_XX', 'Rhodophyta', 'Florideophyceae', 'Gigartinales', 'Dumontiaceae', 'Pikea', 'Pikea_californica', 'KT456506']
eKOI00000593	88.2	['Eukaryota', 'Archaeplastida', 'Archaeplastida_X', 'Archaeplastida_XX', 'Rhodophyta', 'Florideophyceae', 'Gigartinales', 'Dumontiaceae', 'Pikea', 'Pikea_californica', 'KT456506']
eKOI00000594	87.5	['Eukaryota', 'Archaeplastida', 'Archaeplastida_X', 'Archaeplastida_XX', 'Rhodophyta', 'Florideophyceae', 'Gigartinales', 'Dumontiaceae', 'Pikea', 'Pikea_californica', 'KT456506']
eKOI00000595	87.5	['Eukaryota', 'Archaeplastida', 'Archaeplastida_X', 'Archaeplastida_XX', 'Rhodophyta', 'Florideophyceae', 'Gigartinales', 'Dumontiaceae', 'Pikea', 'Pikea_californica', 'KT456506']
eKOI00000597	87.5	['Eukaryota', 'Archaeplastida', 'Archaeplastida_X', 'Archaeplastida_XX', 'Rhodophyta', 'Florideophyceae', 'Gigartinales', 'Dumontiaceae', 'Pikea', 'Pikea_californica', 'KT456506']
eKOI00000599	88.5	['Eukaryota', 'Archaeplastida', 'Archaeplastida_X', 'Archaeplastida_XX', 'Rhodophyta', 'Florideophyceae', 'Gigartinales', 'Dumontiaceae', 'Pikea', 'Pikea_californica', 'KT456506']
eKOI00000596	87.5	['Eukaryota', 'Archaeplastida', 'Archaeplastida_X', 'Archaeplastida_XX', 'Rhodophyta', 'Florideophyceae', 'Gigartinales', 'Dumontiaceae', 'Pikea', 'Pikea_californica', 'KT456506']
eKOI00000598	88.5	['Eukaryota', 'Archaeplastida', 'Archaeplastida_X', 'Archaeplastida_XX', 'Rhodophyta', 'Florideophyceae', 'Gigartinales', 'Dumontiaceae', 'Pikea', 'Pikea_californica', 'KT456506']
eKOI00000590	87.5	['Eukaryota', 'Archaeplastida', 'Archaeplastida_X', 'Archaeplastida_XX', 'Rhodophyta', 'Florideophyceae', 'Gigartinales', 'Dumontiaceae', 'Pikea', 'Pikea_californica', 'KT456506']
eKOI00000600	84.7	['Eukaryota', 'Archaeplastida', 'Archaeplastida_X', 'Archaeplastida_XX', 'Rhodophyta', 'Florideophyceae', 'Gigartinales', 'Phyllophoraceae', 'Schottera', 'Schottera_koreana', 'KU749578']
eKOI00000603	85	['Eukaryota', 'Archaeplastida', 'Archaeplastida_X', 'Archaeplastida_XX', 'Rhodophyta', 'Florideophyceae', 'Gigartinales', 'Phyllophoraceae', 'Schottera', 'Schottera_koreana', 'KU749578']
eKOI00000602	88.5	['Eukaryota', 'Archaeplastida', 'Archaeplastida_X', 'Archaeplastida_XX', 'Rhodophyta', 'Florideophyceae', 'Gigartinales', 'Dumontiaceae', 'Pikea', 'Pikea_californica', 'KT456506']
eKOI00000591	87.9	['Eukaryota', 'Archaeplastida', 'Archaeplastida_X', 'Archaeplastida_XX', 'Rhodophyta', 'Florideophyceae', 'Gigartinales', 'Dumontiaceae', 'Pikea', 'Pikea_californica', 'KT456506']
eKOI00000605	87.9	['Eukaryota', 'Archaeplastida', 'Archaeplastida_X', 'Archaeplastida_XX', 'Rhodophyta', 'Florideophyceae', 'Gigartinales', 'Dumontiaceae', 'Pikea', 'Pikea_californica', 'KT456506']
eKOI00000604	88.8	['Eukaryota', 'Archaeplastida', 'Archaeplastida_X', 'Archaeplastida_XX', 'Rhodophyta', 'Florideophyceae', 'Gigartinales', 'Dumontiaceae', 'Pikea', 'Pikea_californica', 'KT456506']
eKOI00000601	87.9	['Eukaryota', 'Archaeplastida', 'Archaeplastida_X', 'Archaeplastida_XX', 'Rhodophyta', 'Florideophyceae', 'Gigartinales', 'Dumontiaceae', 'Pikea', 'Pikea_californica', 'KT456506']
eKOI00000606	87.9	['Eukaryota', 'Archaeplastida', 'Archaeplastida_X', 'Archaeplastida_XX', 'Rhodophyta', 'Florideophyceae', 'Gigartinales', 'Dumontiaceae', 'Pikea', 'Pikea_californica', 'KT456506']
eKOI00000608	86.9	['Eukaryota', 'Archaeplastida', 'Archaeplastida_X', 'Archaeplastida_XX', 'Rhodophyta', 'Florideophyceae', 'Gigartinales', 'Dumontiaceae', 'Pikea', 'Pikea_californica', 'KT456506']
eKOI00000610	87.5	['Eukaryota', 'Archaeplastida', 'Archaeplastida_X', 'Archaeplastida_XX', 'Rhodophyta', 'Florideophyceae', 'Gigartinales', 'Dumontiaceae', 'Pikea', 'Pikea_californica', 'KT456506']
eKOI00000607	87.9	['Eukaryota', 'Archaeplastida', 'Archaeplastida_X', 'Archaeplastida_XX', 'Rhodophyta', 'Florideophyceae', 'Gigartinales', 'Dumontiaceae', 'Pikea', 'Pikea_californica', 'KT456506']
eKOI00000611	85.9	['Eukaryota', 'Archaeplastida', 'Archaeplastida_X', 'Archaeplastida_XX', 'Rhodophyta', 'Florideophyceae', 'Gigartinales', 'Cystocloniaceae', 'Rhodophyllis', 'Rhodophyllis_sp', 'MG462772']
eKOI00000612	87.5	['Eukaryota', 'Archaeplastida', 'Archaeplastida_X', 'Archaeplastida_XX', 'Rhodophyta', 'Florideophyceae', 'Gigartinales', 'Dumontiaceae', 'Pikea', 'Pikea_californica', 'KT456506']
eKOI00000614	88.2	['Eukaryota', 'Archaeplastida', 'Archaeplastida_X', 'Archaeplastida_XX', 'Rhodophyta', 'Florideophyceae', 'Gigartinales', 'Dumontiaceae', 'Pikea', 'Pikea_californica', 'KT456506']
eKOI00000613	86.6	['Eukaryota', 'Archaeplastida', 'Archaeplastida_X', 'Archaeplastida_XX', 'Rhodophyta', 'Florideophyceae', 'Rhodymeniales', 'Champiaceae', 'Dictyothamnion', 'Dictyothamnion_saltatum', 'KU707854']
eKOI00000616	87.9	['Eukaryota', 'Archaeplastida', 'Archaeplastida_X', 'Archaeplastida_XX', 'Rhodophyta', 'Florideophyceae', 'Gigartinales', 'Dumontiaceae', 'Pikea', 'Pikea_californica', 'KT456506']
eKOI00000617	87.9	['Eukaryota', 'Archaeplastida', 'Archaeplastida_X', 'Archaeplastida_XX', 'Rhodophyta', 'Florideophyceae', 'Gigartinales', 'Dumontiaceae', 'Pikea', 'Pikea_californica', 'KT456506']
eKOI00000609	87.5	['Eukaryota', 'Archaeplastida', 'Archaeplastida_X', 'Archaeplastida_XX', 'Rhodophyta', 'Florideophyceae', 'Gigartinales', 'Dumontiaceae', 'Pikea', 'Pikea_californica', 'KT456506']
eKOI00000615	88.2	['Eukaryota', 'Archaeplastida', 'Archaeplastida_X', 'Archaeplastida_XX', 'Rhodophyta', 'Florideophyceae', 'Gigartinales', 'Dumontiaceae', 'Pikea', 'Pikea_californica', 'KT456506']
eKOI00000620	87.9	['Eukaryota', 'Archaeplastida', 'Archaeplastida_X', 'Archaeplastida_XX', 'Rhodophyta', 'Florideophyceae', 'Gigartinales', 'Dumontiaceae', 'Pikea', 'Pikea_californica', 'KT456506']
eKOI00000619	87.2	['Eukaryota', 'Archaeplastida', 'Archaeplastida_X', 'Archaeplastida_XX', 'Rhodophyta', 'Florideophyceae', 'Gigartinales', 'Dumontiaceae', 'Pikea', 'Pikea_californica', 'KT456506']
eKOI00000618	88.2	['Eukaryota', 'Archaeplastida', 'Archaeplastida_X', 'Archaeplastida_XX', 'Rhodophyta', 'Florideophyceae', 'Gigartinales', 'Dumontiaceae', 'Pikea', 'Pikea_californica', 'KT456506']
eKOI00000621	88.2	['Eukaryota', 'Archaeplastida', 'Archaeplastida_X', 'Archaeplastida_XX', 'Rhodophyta', 'Florideophyceae', 'Gigartinales', 'Dumontiaceae', 'Pikea', 'Pikea_californica', 'KT456506']
eKOI00000624	85	['Eukaryota', 'Archaeplastida', 'Archaeplastida_X', 'Archaeplastida_XX', 'Rhodophyta', 'Florideophyceae', 'Gigartinales', 'Phyllophoraceae', 'Schottera', 'Schottera_koreana', 'KU749578']
eKOI00000623	87.5	['Eukaryota', 'Archaeplastida', 'Archaeplastida_X', 'Archaeplastida_XX', 'Rhodophyta', 'Florideophyceae', 'Gigartinales', 'Dumontiaceae', 'Pikea', 'Pikea_californica', 'KT456506']
eKOI00000622	88.2	['Eukaryota', 'Archaeplastida', 'Archaeplastida_X', 'Archaeplastida_XX', 'Rhodophyta', 'Florideophyceae', 'Gigartinales', 'Dumontiaceae', 'Pikea', 'Pikea_californica', 'KT456506']
eKOI00000626	88.2	['Eukaryota', 'Archaeplastida', 'Archaeplastida_X', 'Archaeplastida_XX', 'Rhodophyta', 'Florideophyceae', 'Gigartinales', 'Dumontiaceae', 'Pikea', 'Pikea_californica', 'KT456506']
eKOI00000629	87.2	['Eukaryota', 'Archaeplastida', 'Archaeplastida_X', 'Archaeplastida_XX', 'Rhodophyta', 'Florideophyceae', 'Gigartinales', 'Dumontiaceae', 'Pikea', 'Pikea_californica', 'KT456506']
eKOI00000625	85.6	['Eukaryota', 'Archaeplastida', 'Archaeplastida_X', 'Archaeplastida_XX', 'Rhodophyta', 'Florideophyceae', 'Gigartinales', 'Phyllophoraceae', 'Schottera', 'Schottera_koreana', 'KU749578']
eKOI00000627	88.2	['Eukaryota', 'Archaeplastida', 'Archaeplastida_X', 'Archaeplastida_XX', 'Rhodophyta', 'Florideophyceae', 'Gigartinales', 'Dumontiaceae', 'Pikea', 'Pikea_californica', 'KT456506']
eKOI00000628	87.9	['Eukaryota', 'Archaeplastida', 'Archaeplastida_X', 'Archaeplastida_XX', 'Rhodophyta', 'Florideophyceae', 'Gigartinales', 'Dumontiaceae', 'Pikea', 'Pikea_californica', 'KT456506']
eKOI00000630	88.2	['Eukaryota', 'Archaeplastida', 'Archaeplastida_X', 'Archaeplastida_XX', 'Rhodophyta', 'Florideophyceae', 'Gigartinales', 'Dumontiaceae', 'Pikea', 'Pikea_californica', 'KT456506']
eKOI00000631	87.2	['Eukaryota', 'Archaeplastida', 'Archaeplastida_X', 'Archaeplastida_XX', 'Rhodophyta', 'Florideophyceae', 'Gigartinales', 'Dumontiaceae', 'Pikea', 'Pikea_californica', 'KT456506']
eKOI00000632	88.2	['Eukaryota', 'Archaeplastida', 'Archaeplastida_X', 'Archaeplastida_XX', 'Rhodophyta', 'Florideophyceae', 'Gigartinales', 'Dumontiaceae', 'Pikea', 'Pikea_californica', 'KT456506']
eKOI00000633	88.2	['Eukaryota', 'Archaeplastida', 'Archaeplastida_X', 'Archaeplastida_XX', 'Rhodophyta', 'Florideophyceae', 'Gigartinales', 'Dumontiaceae', 'Pikea', 'Pikea_californica', 'KT456506']
eKOI00000635	88.5	['Eukaryota', 'Archaeplastida', 'Archaeplastida_X', 'Archaeplastida_XX', 'Rhodophyta', 'Florideophyceae', 'Gigartinales', 'Dumontiaceae', 'Pikea', 'Pikea_californica', 'KT456506']
eKOI00000637	87.9	['Eukaryota', 'Archaeplastida', 'Archaeplastida_X', 'Archaeplastida_XX', 'Rhodophyta', 'Florideophyceae', 'Gigartinales', 'Dumontiaceae', 'Pikea', 'Pikea_californica', 'KT456506']
eKOI00000634	88.2	['Eukaryota', 'Archaeplastida', 'Archaeplastida_X', 'Archaeplastida_XX', 'Rhodophyta', 'Florideophyceae', 'Gigartinales', 'Dumontiaceae', 'Pikea', 'Pikea_californica', 'KT456506']
eKOI00000638	88.2	['Eukaryota', 'Archaeplastida', 'Archaeplastida_X', 'Archaeplastida_XX', 'Rhodophyta', 'Florideophyceae', 'Gigartinales', 'Dumontiaceae', 'Pikea', 'Pikea_californica', 'KT456506']
eKOI00000639	87.5	['Eukaryota', 'Archaeplastida', 'Archaeplastida_X', 'Archaeplastida_XX', 'Rhodophyta', 'Florideophyceae', 'Gigartinales', 'Dumontiaceae', 'Pikea', 'Pikea_californica', 'KT456506']
eKOI00000640	87.5	['Eukaryota', 'Archaeplastida', 'Archaeplastida_X', 'Archaeplastida_XX', 'Rhodophyta', 'Florideophyceae', 'Gigartinales', 'Dumontiaceae', 'Pikea', 'Pikea_californica', 'KT456506']
eKOI00000641	87.5	['Eukaryota', 'Archaeplastida', 'Archaeplastida_X', 'Archaeplastida_XX', 'Rhodophyta', 'Florideophyceae', 'Gigartinales', 'Dumontiaceae', 'Pikea', 'Pikea_californica', 'KT456506']
eKOI00000636	84.7	['Eukaryota', 'Archaeplastida', 'Archaeplastida_X', 'Archaeplastida_XX', 'Rhodophyta', 'Florideophyceae', 'Palmariales', 'Palmariaceae', 'Palmaria', 'Palmaria_decipiens', 'MN967053']
eKOI00000642	87.5	['Eukaryota', 'Archaeplastida', 'Archaeplastida_X', 'Archaeplastida_XX', 'Rhodophyta', 'Florideophyceae', 'Gigartinales', 'Dumontiaceae', 'Pikea', 'Pikea_californica', 'KT456506']
eKOI00000643	87.5	['Eukaryota', 'Archaeplastida', 'Archaeplastida_X', 'Archaeplastida_XX', 'Rhodophyta', 'Florideophyceae', 'Gigartinales', 'Dumontiaceae', 'Pikea', 'Pikea_californica', 'KT456506']
eKOI00000645	88.2	['Eukaryota', 'Archaeplastida', 'Archaeplastida_X', 'Archaeplastida_XX', 'Rhodophyta', 'Florideophyceae', 'Gigartinales', 'Dumontiaceae', 'Pikea', 'Pikea_californica', 'KT456506']
eKOI00000647	87.5	['Eukaryota', 'Archaeplastida', 'Archaeplastida_X', 'Archaeplastida_XX', 'Rhodophyta', 'Florideophyceae', 'Gigartinales', 'Dumontiaceae', 'Pikea', 'Pikea_californica', 'KT456506']
eKOI00000644	85.3	['Eukaryota', 'Archaeplastida', 'Archaeplastida_X', 'Archaeplastida_XX', 'Rhodophyta', 'Florideophyceae', 'Gigartinales', 'Phyllophoraceae', 'Schottera', 'Schottera_koreana', 'KU749578']
eKOI00000646	87.5	['Eukaryota', 'Archaeplastida', 'Archaeplastida_X', 'Archaeplastida_XX', 'Rhodophyta', 'Florideophyceae', 'Gigartinales', 'Dumontiaceae', 'Pikea', 'Pikea_californica', 'KT456506']
eKOI00000648	87.5	['Eukaryota', 'Archaeplastida', 'Archaeplastida_X', 'Archaeplastida_XX', 'Rhodophyta', 'Florideophyceae', 'Gigartinales', 'Dumontiaceae', 'Pikea', 'Pikea_californica', 'KT456506']
eKOI00000649	88.2	['Eukaryota', 'Archaeplastida', 'Archaeplastida_X', 'Archaeplastida_XX', 'Rhodophyta', 'Florideophyceae', 'Gigartinales', 'Dumontiaceae', 'Pikea', 'Pikea_californica', 'KT456506']
eKOI00000650	87.9	['Eukaryota', 'Archaeplastida', 'Archaeplastida_X', 'Archaeplastida_XX', 'Rhodophyta', 'Florideophyceae', 'Gigartinales', 'Dumontiaceae', 'Pikea', 'Pikea_californica', 'KT456506']
eKOI00000651	88.2	['Eukaryota', 'Archaeplastida', 'Archaeplastida_X', 'Archaeplastida_XX', 'Rhodophyta', 'Florideophyceae', 'Gigartinales', 'Dumontiaceae', 'Pikea', 'Pikea_californica', 'KT456506']
eKOI00000652	87.5	['Eukaryota', 'Archaeplastida', 'Archaeplastida_X', 'Archaeplastida_XX', 'Rhodophyta', 'Florideophyceae', 'Gigartinales', 'Dumontiaceae', 'Pikea', 'Pikea_californica', 'KT456506']
eKOI00000653	87.5	['Eukaryota', 'Archaeplastida', 'Archaeplastida_X', 'Archaeplastida_XX', 'Rhodophyta', 'Florideophyceae', 'Gigartinales', 'Dumontiaceae', 'Pikea', 'Pikea_californica', 'KT456506']
eKOI00000654	87.9	['Eukaryota', 'Archaeplastida', 'Archaeplastida_X', 'Archaeplastida_XX', 'Rhodophyta', 'Florideophyceae', 'Gigartinales', 'Dumontiaceae', 'Pikea', 'Pikea_californica', 'KT456506']
eKOI00000655	86.9	['Eukaryota', 'Archaeplastida', 'Archaeplastida_X', 'Archaeplastida_XX', 'Rhodophyta', 'Florideophyceae', 'Rhodymeniales', 'Champiaceae', 'Dictyothamnion', 'Dictyothamnion_saltatum', 'KU707854']
eKOI00000656	87.9	['Eukaryota', 'Archaeplastida', 'Archaeplastida_X', 'Archaeplastida_XX', 'Rhodophyta', 'Florideophyceae', 'Gigartinales', 'Dumontiaceae', 'Pikea', 'Pikea_californica', 'KT456506']
eKOI00000657	85.3	['Eukaryota', 'Archaeplastida', 'Archaeplastida_X', 'Archaeplastida_XX', 'Rhodophyta', 'Florideophyceae', 'Gigartinales', 'Phyllophoraceae', 'Schottera', 'Schottera_koreana', 'KU749578']
eKOI00000658	87.5	['Eukaryota', 'Archaeplastida', 'Archaeplastida_X', 'Archaeplastida_XX', 'Rhodophyta', 'Florideophyceae', 'Rhodymeniales', 'Champiaceae', 'Dictyothamnion', 'Dictyothamnion_saltatum', 'KU707854']
eKOI00000659	87.9	['Eukaryota', 'Archaeplastida', 'Archaeplastida_X', 'Archaeplastida_XX', 'Rhodophyta', 'Florideophyceae', 'Gigartinales', 'Dumontiaceae', 'Pikea', 'Pikea_californica', 'KT456506']
eKOI00000660	87.5	['Eukaryota', 'Archaeplastida', 'Archaeplastida_X', 'Archaeplastida_XX', 'Rhodophyta', 'Florideophyceae', 'Gigartinales', 'Dumontiaceae', 'Pikea', 'Pikea_californica', 'KT456506']
eKOI00000661	84.7	['Eukaryota', 'Archaeplastida', 'Archaeplastida_X', 'Archaeplastida_XX', 'Rhodophyta', 'Florideophyceae', 'Gigartinales', 'Phyllophoraceae', 'Schottera', 'Schottera_koreana', 'KU749578']
eKOI00000662	87.5	['Eukaryota', 'Archaeplastida', 'Archaeplastida_X', 'Archaeplastida_XX', 'Rhodophyta', 'Florideophyceae', 'Gigartinales', 'Dumontiaceae', 'Pikea', 'Pikea_californica', 'KT456506']
eKOI00000663	88.2	['Eukaryota', 'Archaeplastida', 'Archaeplastida_X', 'Archaeplastida_XX', 'Rhodophyta', 'Florideophyceae', 'Gigartinales', 'Dumontiaceae', 'Pikea', 'Pikea_californica', 'KT456506']
eKOI00000664	86.9	['Eukaryota', 'Archaeplastida', 'Archaeplastida_X', 'Archaeplastida_XX', 'Rhodophyta', 'Florideophyceae', 'Gigartinales', 'Dumontiaceae', 'Pikea', 'Pikea_californica', 'KT456506']
eKOI00000665	87.9	['Eukaryota', 'Archaeplastida', 'Archaeplastida_X', 'Archaeplastida_XX', 'Rhodophyta', 'Florideophyceae', 'Gigartinales', 'Dumontiaceae', 'Pikea', 'Pikea_californica', 'KT456506']
eKOI00000666	87.2	['Eukaryota', 'Archaeplastida', 'Archaeplastida_X', 'Archaeplastida_XX', 'Rhodophyta', 'Florideophyceae', 'Gigartinales', 'Dumontiaceae', 'Pikea', 'Pikea_californica', 'KT456506']
eKOI00000667	87.5	['Eukaryota', 'Archaeplastida', 'Archaeplastida_X', 'Archaeplastida_XX', 'Rhodophyta', 'Florideophyceae', 'Gigartinales', 'Dumontiaceae', 'Pikea', 'Pikea_californica', 'KT456506']
eKOI00000668	87.5	['Eukaryota', 'Archaeplastida', 'Archaeplastida_X', 'Archaeplastida_XX', 'Rhodophyta', 'Florideophyceae', 'Gigartinales', 'Dumontiaceae', 'Pikea', 'Pikea_californica', 'KT456506']
eKOI00000669	87.9	['Eukaryota', 'Archaeplastida', 'Archaeplastida_X', 'Archaeplastida_XX', 'Rhodophyta', 'Florideophyceae', 'Gigartinales', 'Dumontiaceae', 'Pikea', 'Pikea_californica', 'KT456506']
eKOI00000670	88.2	['Eukaryota', 'Archaeplastida', 'Archaeplastida_X', 'Archaeplastida_XX', 'Rhodophyta', 'Florideophyceae', 'Gigartinales', 'Dumontiaceae', 'Pikea', 'Pikea_californica', 'KT456506']
eKOI00000671	87.5	['Eukaryota', 'Archaeplastida', 'Archaeplastida_X', 'Archaeplastida_XX', 'Rhodophyta', 'Florideophyceae', 'Gigartinales', 'Dumontiaceae', 'Pikea', 'Pikea_californica', 'KT456506']
eKOI00000672	87.9	['Eukaryota', 'Archaeplastida', 'Archaeplastida_X', 'Archaeplastida_XX', 'Rhodophyta', 'Florideophyceae', 'Gigartinales', 'Dumontiaceae', 'Pikea', 'Pikea_californica', 'KT456506']
eKOI00000673	87.5	['Eukaryota', 'Archaeplastida', 'Archaeplastida_X', 'Archaeplastida_XX', 'Rhodophyta', 'Florideophyceae', 'Gigartinales', 'Dumontiaceae', 'Pikea', 'Pikea_californica', 'KT456506']
eKOI00000674	87.5	['Eukaryota', 'Archaeplastida', 'Archaeplastida_X', 'Archaeplastida_XX', 'Rhodophyta', 'Florideophyceae', 'Gigartinales', 'Dumontiaceae', 'Pikea', 'Pikea_californica', 'KT456506']
eKOI00000675	87.2	['Eukaryota', 'Archaeplastida', 'Archaeplastida_X', 'Archaeplastida_XX', 'Rhodophyta', 'Florideophyceae', 'Gigartinales', 'Dumontiaceae', 'Pikea', 'Pikea_californica', 'KT456506']
eKOI00000676	87.5	['Eukaryota', 'Archaeplastida', 'Archaeplastida_X', 'Archaeplastida_XX', 'Rhodophyta', 'Florideophyceae', 'Gigartinales', 'Dumontiaceae', 'Pikea', 'Pikea_californica', 'KT456506']
eKOI00000677	87.5	['Eukaryota', 'Archaeplastida', 'Archaeplastida_X', 'Archaeplastida_XX', 'Rhodophyta', 'Florideophyceae', 'Gigartinales', 'Dumontiaceae', 'Pikea', 'Pikea_californica', 'KT456506']
eKOI00000678	87.5	['Eukaryota', 'Archaeplastida', 'Archaeplastida_X', 'Archaeplastida_XX', 'Rhodophyta', 'Florideophyceae', 'Gigartinales', 'Dumontiaceae', 'Pikea', 'Pikea_californica', 'KT456506']
eKOI00000679	87.2	['Eukaryota', 'Archaeplastida', 'Archaeplastida_X', 'Archaeplastida_XX', 'Rhodophyta', 'Florideophyceae', 'Gigartinales', 'Dumontiaceae', 'Pikea', 'Pikea_californica', 'KT456506']
eKOI00000680	86.6	['Eukaryota', 'Archaeplastida', 'Archaeplastida_X', 'Archaeplastida_XX', 'Rhodophyta', 'Florideophyceae', 'Gigartinales', 'Dumontiaceae', 'Pikea', 'Pikea_californica', 'KT456506']
eKOI00000682	84.7	['Eukaryota', 'Archaeplastida', 'Archaeplastida_X', 'Archaeplastida_XX', 'Rhodophyta', 'Florideophyceae', 'Gigartinales', 'Phyllophoraceae', 'Schottera', 'Schottera_koreana', 'KU749578']
eKOI00000681	87.5	['Eukaryota', 'Archaeplastida', 'Archaeplastida_X', 'Archaeplastida_XX', 'Rhodophyta', 'Florideophyceae', 'Gigartinales', 'Dumontiaceae', 'Pikea', 'Pikea_californica', 'KT456506']
eKOI00000684	85.6	['Eukaryota', 'Archaeplastida', 'Archaeplastida_X', 'Archaeplastida_XX', 'Rhodophyta', 'Florideophyceae', 'Gigartinales', 'Phyllophoraceae', 'Schottera', 'Schottera_koreana', 'KU749578']
eKOI00000683	87.5	['Eukaryota', 'Archaeplastida', 'Archaeplastida_X', 'Archaeplastida_XX', 'Rhodophyta', 'Florideophyceae', 'Gigartinales', 'Dumontiaceae', 'Pikea', 'Pikea_californica', 'KT456506']
eKOI00000685	87.5	['Eukaryota', 'Archaeplastida', 'Archaeplastida_X', 'Archaeplastida_XX', 'Rhodophyta', 'Florideophyceae', 'Gigartinales', 'Dumontiaceae', 'Pikea', 'Pikea_californica', 'KT456506']
eKOI00000686	88.2	['Eukaryota', 'Archaeplastida', 'Archaeplastida_X', 'Archaeplastida_XX', 'Rhodophyta', 'Florideophyceae', 'Gigartinales', 'Dumontiaceae', 'Pikea', 'Pikea_californica', 'KT456506']
eKOI00000688	87.5	['Eukaryota', 'Archaeplastida', 'Archaeplastida_X', 'Archaeplastida_XX', 'Rhodophyta', 'Florideophyceae', 'Gigartinales', 'Dumontiaceae', 'Pikea', 'Pikea_californica', 'KT456506']
eKOI00000687	88.2	['Eukaryota', 'Archaeplastida', 'Archaeplastida_X', 'Archaeplastida_XX', 'Rhodophyta', 'Florideophyceae', 'Gigartinales', 'Dumontiaceae', 'Pikea', 'Pikea_californica', 'KT456506']
eKOI00000689	87.9	['Eukaryota', 'Archaeplastida', 'Archaeplastida_X', 'Archaeplastida_XX', 'Rhodophyta', 'Florideophyceae', 'Gigartinales', 'Dumontiaceae', 'Pikea', 'Pikea_californica', 'KT456506']
eKOI00000690	87.5	['Eukaryota', 'Archaeplastida', 'Archaeplastida_X', 'Archaeplastida_XX', 'Rhodophyta', 'Florideophyceae', 'Gigartinales', 'Dumontiaceae', 'Pikea', 'Pikea_californica', 'KT456506']
eKOI00000692	87.5	['Eukaryota', 'Archaeplastida', 'Archaeplastida_X', 'Archaeplastida_XX', 'Rhodophyta', 'Florideophyceae', 'Gigartinales', 'Dumontiaceae', 'Pikea', 'Pikea_californica', 'KT456506']
eKOI00000693	87.9	['Eukaryota', 'Archaeplastida', 'Archaeplastida_X', 'Archaeplastida_XX', 'Rhodophyta', 'Florideophyceae', 'Gigartinales', 'Dumontiaceae', 'Pikea', 'Pikea_californica', 'KT456506']
eKOI00000694	86.9	['Eukaryota', 'Archaeplastida', 'Archaeplastida_X', 'Archaeplastida_XX', 'Rhodophyta', 'Florideophyceae', 'Gigartinales', 'Dumontiaceae', 'Pikea', 'Pikea_californica', 'KT456506']
eKOI00000695	87.5	['Eukaryota', 'Archaeplastida', 'Archaeplastida_X', 'Archaeplastida_XX', 'Rhodophyta', 'Florideophyceae', 'Gigartinales', 'Dumontiaceae', 'Pikea', 'Pikea_californica', 'KT456506']
eKOI00000696	87.5	['Eukaryota', 'Archaeplastida', 'Archaeplastida_X', 'Archaeplastida_XX', 'Rhodophyta', 'Florideophyceae', 'Gigartinales', 'Dumontiaceae', 'Pikea', 'Pikea_californica', 'KT456506']
eKOI00000691	88.2	['Eukaryota', 'Archaeplastida', 'Archaeplastida_X', 'Archaeplastida_XX', 'Rhodophyta', 'Florideophyceae', 'Gigartinales', 'Dumontiaceae', 'Pikea', 'Pikea_californica', 'KT456506']
eKOI00000697	87.5	['Eukaryota', 'Archaeplastida', 'Archaeplastida_X', 'Archaeplastida_XX', 'Rhodophyta', 'Florideophyceae', 'Gigartinales', 'Dumontiaceae', 'Pikea', 'Pikea_californica', 'KT456506']
eKOI00000698	87.5	['Eukaryota', 'Archaeplastida', 'Archaeplastida_X', 'Archaeplastida_XX', 'Rhodophyta', 'Florideophyceae', 'Gigartinales', 'Dumontiaceae', 'Pikea', 'Pikea_californica', 'KT456506']
eKOI00000699	87.5	['Eukaryota', 'Archaeplastida', 'Archaeplastida_X', 'Archaeplastida_XX', 'Rhodophyta', 'Florideophyceae', 'Gigartinales', 'Dumontiaceae', 'Pikea', 'Pikea_californica', 'KT456506']
eKOI00000702	87.5	['Eukaryota', 'Archaeplastida', 'Archaeplastida_X', 'Archaeplastida_XX', 'Rhodophyta', 'Florideophyceae', 'Gigartinales', 'Dumontiaceae', 'Pikea', 'Pikea_californica', 'KT456506']
eKOI00000700	87.5	['Eukaryota', 'Archaeplastida', 'Archaeplastida_X', 'Archaeplastida_XX', 'Rhodophyta', 'Florideophyceae', 'Gigartinales', 'Dumontiaceae', 'Pikea', 'Pikea_californica', 'KT456506']
eKOI00000703	87.5	['Eukaryota', 'Archaeplastida', 'Archaeplastida_X', 'Archaeplastida_XX', 'Rhodophyta', 'Florideophyceae', 'Gigartinales', 'Dumontiaceae', 'Pikea', 'Pikea_californica', 'KT456506']
eKOI00000701	87.9	['Eukaryota', 'Archaeplastida', 'Archaeplastida_X', 'Archaeplastida_XX', 'Rhodophyta', 'Florideophyceae', 'Gigartinales', 'Dumontiaceae', 'Pikea', 'Pikea_californica', 'KT456506']
eKOI00000704	87.5	['Eukaryota', 'Archaeplastida', 'Archaeplastida_X', 'Archaeplastida_XX', 'Rhodophyta', 'Florideophyceae', 'Gigartinales', 'Dumontiaceae', 'Pikea', 'Pikea_californica', 'KT456506']
eKOI00000705	87.5	['Eukaryota', 'Archaeplastida', 'Archaeplastida_X', 'Archaeplastida_XX', 'Rhodophyta', 'Florideophyceae', 'Gigartinales', 'Dumontiaceae', 'Pikea', 'Pikea_californica', 'KT456506']
eKOI00000706	87.5	['Eukaryota', 'Archaeplastida', 'Archaeplastida_X', 'Archaeplastida_XX', 'Rhodophyta', 'Florideophyceae', 'Gigartinales', 'Dumontiaceae', 'Pikea', 'Pikea_californica', 'KT456506']
eKOI00000707	87.5	['Eukaryota', 'Archaeplastida', 'Archaeplastida_X', 'Archaeplastida_XX', 'Rhodophyta', 'Florideophyceae', 'Gigartinales', 'Dumontiaceae', 'Pikea', 'Pikea_californica', 'KT456506']
eKOI00000709	87.9	['Eukaryota', 'Archaeplastida', 'Archaeplastida_X', 'Archaeplastida_XX', 'Rhodophyta', 'Florideophyceae', 'Gigartinales', 'Dumontiaceae', 'Pikea', 'Pikea_californica', 'KT456506']
eKOI00000708	87.5	['Eukaryota', 'Archaeplastida', 'Archaeplastida_X', 'Archaeplastida_XX', 'Rhodophyta', 'Florideophyceae', 'Gigartinales', 'Dumontiaceae', 'Pikea', 'Pikea_californica', 'KT456506']
eKOI00000711	87.5	['Eukaryota', 'Archaeplastida', 'Archaeplastida_X', 'Archaeplastida_XX', 'Rhodophyta', 'Florideophyceae', 'Gigartinales', 'Dumontiaceae', 'Pikea', 'Pikea_californica', 'KT456506']
eKOI00000710	87.5	['Eukaryota', 'Archaeplastida', 'Archaeplastida_X', 'Archaeplastida_XX', 'Rhodophyta', 'Florideophyceae', 'Gigartinales', 'Dumontiaceae', 'Pikea', 'Pikea_californica', 'KT456506']
eKOI00000712	87.5	['Eukaryota', 'Archaeplastida', 'Archaeplastida_X', 'Archaeplastida_XX', 'Rhodophyta', 'Florideophyceae', 'Gigartinales', 'Dumontiaceae', 'Pikea', 'Pikea_californica', 'KT456506']
eKOI00000713	87.2	['Eukaryota', 'Archaeplastida', 'Archaeplastida_X', 'Archaeplastida_XX', 'Rhodophyta', 'Florideophyceae', 'Gigartinales', 'Dumontiaceae', 'Pikea', 'Pikea_californica', 'KT456506']
eKOI00000714	87.5	['Eukaryota', 'Archaeplastida', 'Archaeplastida_X', 'Archaeplastida_XX', 'Rhodophyta', 'Florideophyceae', 'Gigartinales', 'Dumontiaceae', 'Pikea', 'Pikea_californica', 'KT456506']
eKOI00000715	87.5	['Eukaryota', 'Archaeplastida', 'Archaeplastida_X', 'Archaeplastida_XX', 'Rhodophyta', 'Florideophyceae', 'Gigartinales', 'Dumontiaceae', 'Pikea', 'Pikea_californica', 'KT456506']
eKOI00000716	87.5	['Eukaryota', 'Archaeplastida', 'Archaeplastida_X', 'Archaeplastida_XX', 'Rhodophyta', 'Florideophyceae', 'Gigartinales', 'Dumontiaceae', 'Pikea', 'Pikea_californica', 'KT456506']
eKOI00000717	87.5	['Eukaryota', 'Archaeplastida', 'Archaeplastida_X', 'Archaeplastida_XX', 'Rhodophyta', 'Florideophyceae', 'Gigartinales', 'Dumontiaceae', 'Pikea', 'Pikea_californica', 'KT456506']
eKOI00000718	87.2	['Eukaryota', 'Archaeplastida', 'Archaeplastida_X', 'Archaeplastida_XX', 'Rhodophyta', 'Florideophyceae', 'Gigartinales', 'Dumontiaceae', 'Pikea', 'Pikea_californica', 'KT456506']
eKOI00000719	87.5	['Eukaryota', 'Archaeplastida', 'Archaeplastida_X', 'Archaeplastida_XX', 'Rhodophyta', 'Florideophyceae', 'Gigartinales', 'Dumontiaceae', 'Pikea', 'Pikea_californica', 'KT456506']
eKOI00000720	86.9	['Eukaryota', 'Archaeplastida', 'Archaeplastida_X', 'Archaeplastida_XX', 'Rhodophyta', 'Florideophyceae', 'Gigartinales', 'Dumontiaceae', 'Pikea', 'Pikea_californica', 'KT456506']
eKOI00000721	87.5	['Eukaryota', 'Archaeplastida', 'Archaeplastida_X', 'Archaeplastida_XX', 'Rhodophyta', 'Florideophyceae', 'Gigartinales', 'Dumontiaceae', 'Pikea', 'Pikea_californica', 'KT456506']
eKOI00000722	86.9	['Eukaryota', 'Archaeplastida', 'Archaeplastida_X', 'Archaeplastida_XX', 'Rhodophyta', 'Florideophyceae', 'Gigartinales', 'Dumontiaceae', 'Pikea', 'Pikea_californica', 'KT456506']
eKOI00000724	87.5	['Eukaryota', 'Archaeplastida', 'Archaeplastida_X', 'Archaeplastida_XX', 'Rhodophyta', 'Florideophyceae', 'Gigartinales', 'Dumontiaceae', 'Pikea', 'Pikea_californica', 'KT456506']
eKOI00000725	87.5	['Eukaryota', 'Archaeplastida', 'Archaeplastida_X', 'Archaeplastida_XX', 'Rhodophyta', 'Florideophyceae', 'Gigartinales', 'Dumontiaceae', 'Pikea', 'Pikea_californica', 'KT456506']
eKOI00000727	87.2	['Eukaryota', 'Archaeplastida', 'Archaeplastida_X', 'Archaeplastida_XX', 'Rhodophyta', 'Florideophyceae', 'Gigartinales', 'Dumontiaceae', 'Pikea', 'Pikea_californica', 'KT456506']
eKOI00000726	87.5	['Eukaryota', 'Archaeplastida', 'Archaeplastida_X', 'Archaeplastida_XX', 'Rhodophyta', 'Florideophyceae', 'Gigartinales', 'Dumontiaceae', 'Pikea', 'Pikea_californica', 'KT456506']
eKOI00000723	87.5	['Eukaryota', 'Archaeplastida', 'Archaeplastida_X', 'Archaeplastida_XX', 'Rhodophyta', 'Florideophyceae', 'Gigartinales', 'Dumontiaceae', 'Pikea', 'Pikea_californica', 'KT456506']
eKOI00000728	87.5	['Eukaryota', 'Archaeplastida', 'Archaeplastida_X', 'Archaeplastida_XX', 'Rhodophyta', 'Florideophyceae', 'Gigartinales', 'Dumontiaceae', 'Pikea', 'Pikea_californica', 'KT456506']
eKOI00000729	86.9	['Eukaryota', 'Archaeplastida', 'Archaeplastida_X', 'Archaeplastida_XX', 'Rhodophyta', 'Florideophyceae', 'Gigartinales', 'Dumontiaceae', 'Pikea', 'Pikea_californica', 'KT456506']
eKOI00000730	87.2	['Eukaryota', 'Archaeplastida', 'Archaeplastida_X', 'Archaeplastida_XX', 'Rhodophyta', 'Florideophyceae', 'Gigartinales', 'Dumontiaceae', 'Pikea', 'Pikea_californica', 'KT456506']
eKOI00000732	87.5	['Eukaryota', 'Archaeplastida', 'Archaeplastida_X', 'Archaeplastida_XX', 'Rhodophyta', 'Florideophyceae', 'Gigartinales', 'Dumontiaceae', 'Pikea', 'Pikea_californica', 'KT456506']
eKOI00000731	87.2	['Eukaryota', 'Archaeplastida', 'Archaeplastida_X', 'Archaeplastida_XX', 'Rhodophyta', 'Florideophyceae', 'Gigartinales', 'Dumontiaceae', 'Pikea', 'Pikea_californica', 'KT456506']
eKOI00000733	87.2	['Eukaryota', 'Archaeplastida', 'Archaeplastida_X', 'Archaeplastida_XX', 'Rhodophyta', 'Florideophyceae', 'Gigartinales', 'Dumontiaceae', 'Pikea', 'Pikea_californica', 'KT456506']
eKOI00000734	86.9	['Eukaryota', 'Archaeplastida', 'Archaeplastida_X', 'Archaeplastida_XX', 'Rhodophyta', 'Florideophyceae', 'Gigartinales', 'Dumontiaceae', 'Pikea', 'Pikea_californica', 'KT456506']
eKOI00000736	87.5	['Eukaryota', 'Archaeplastida', 'Archaeplastida_X', 'Archaeplastida_XX', 'Rhodophyta', 'Florideophyceae', 'Gigartinales', 'Dumontiaceae', 'Pikea', 'Pikea_californica', 'KT456506']
eKOI00000735	87.5	['Eukaryota', 'Archaeplastida', 'Archaeplastida_X', 'Archaeplastida_XX', 'Rhodophyta', 'Florideophyceae', 'Gigartinales', 'Dumontiaceae', 'Pikea', 'Pikea_californica', 'KT456506']
eKOI00000737	87.5	['Eukaryota', 'Archaeplastida', 'Archaeplastida_X', 'Archaeplastida_XX', 'Rhodophyta', 'Florideophyceae', 'Gigartinales', 'Dumontiaceae', 'Pikea', 'Pikea_californica', 'KT456506']
eKOI00000738	87.5	['Eukaryota', 'Archaeplastida', 'Archaeplastida_X', 'Archaeplastida_XX', 'Rhodophyta', 'Florideophyceae', 'Gigartinales', 'Dumontiaceae', 'Pikea', 'Pikea_californica', 'KT456506']
eKOI00000740	87.5	['Eukaryota', 'Archaeplastida', 'Archaeplastida_X', 'Archaeplastida_XX', 'Rhodophyta', 'Florideophyceae', 'Gigartinales', 'Dumontiaceae', 'Pikea', 'Pikea_californica', 'KT456506']
eKOI00000739	86.9	['Eukaryota', 'Archaeplastida', 'Archaeplastida_X', 'Archaeplastida_XX', 'Rhodophyta', 'Florideophyceae', 'Rhodymeniales', 'Champiaceae', 'Dictyothamnion', 'Dictyothamnion_saltatum', 'KU707854']
eKOI00000741	87.5	['Eukaryota', 'Archaeplastida', 'Archaeplastida_X', 'Archaeplastida_XX', 'Rhodophyta', 'Florideophyceae', 'Gigartinales', 'Dumontiaceae', 'Pikea', 'Pikea_californica', 'KT456506']
eKOI00000742	88.2	['Eukaryota', 'Archaeplastida', 'Archaeplastida_X', 'Archaeplastida_XX', 'Rhodophyta', 'Florideophyceae', 'Gigartinales', 'Dumontiaceae', 'Pikea', 'Pikea_californica', 'KT456506']
eKOI00000743	85.9	['Eukaryota', 'Archaeplastida', 'Archaeplastida_X', 'Archaeplastida_XX', 'Rhodophyta', 'Florideophyceae', 'Halymeniales', 'Halymeniaceae', 'Polyopes', 'Polyopes_affinis', 'OR635820']
eKOI00000744	87.9	['Eukaryota', 'Archaeplastida', 'Archaeplastida_X', 'Archaeplastida_XX', 'Rhodophyta', 'Florideophyceae', 'Gigartinales', 'Dumontiaceae', 'Pikea', 'Pikea_californica', 'KT456506']
eKOI00000745	87.5	['Eukaryota', 'Archaeplastida', 'Archaeplastida_X', 'Archaeplastida_XX', 'Rhodophyta', 'Florideophyceae', 'Gigartinales', 'Dumontiaceae', 'Pikea', 'Pikea_californica', 'KT456506']
eKOI00000746	87.5	['Eukaryota', 'Archaeplastida', 'Archaeplastida_X', 'Archaeplastida_XX', 'Rhodophyta', 'Florideophyceae', 'Gigartinales', 'Dumontiaceae', 'Pikea', 'Pikea_californica', 'KT456506']
eKOI00000747	86.3	['Eukaryota', 'Archaeplastida', 'Archaeplastida_X', 'Archaeplastida_XX', 'Rhodophyta', 'Florideophyceae', 'Rhodymeniales', 'Champiaceae', 'Dictyothamnion', 'Dictyothamnion_saltatum', 'KU707854']
eKOI00000748	87.5	['Eukaryota', 'Archaeplastida', 'Archaeplastida_X', 'Archaeplastida_XX', 'Rhodophyta', 'Florideophyceae', 'Gigartinales', 'Dumontiaceae', 'Pikea', 'Pikea_californica', 'KT456506']
eKOI00000749	87.5	['Eukaryota', 'Archaeplastida', 'Archaeplastida_X', 'Archaeplastida_XX', 'Rhodophyta', 'Florideophyceae', 'Gigartinales', 'Dumontiaceae', 'Pikea', 'Pikea_californica', 'KT456506']
eKOI00000750	87.9	['Eukaryota', 'Archaeplastida', 'Archaeplastida_X', 'Archaeplastida_XX', 'Rhodophyta', 'Florideophyceae', 'Gigartinales', 'Dumontiaceae', 'Pikea', 'Pikea_californica', 'KT456506']
eKOI00000751	85.3	['Eukaryota', 'Archaeplastida', 'Archaeplastida_X', 'Archaeplastida_XX', 'Rhodophyta', 'Florideophyceae', 'Gigartinales', 'Phyllophoraceae', 'Schottera', 'Schottera_koreana', 'KU749578']
eKOI00000752	87.5	['Eukaryota', 'Archaeplastida', 'Archaeplastida_X', 'Archaeplastida_XX', 'Rhodophyta', 'Florideophyceae', 'Gigartinales', 'Dumontiaceae', 'Pikea', 'Pikea_californica', 'KT456506']
eKOI00000753	86.9	['Eukaryota', 'Archaeplastida', 'Archaeplastida_X', 'Archaeplastida_XX', 'Rhodophyta', 'Florideophyceae', 'Gigartinales', 'Dumontiaceae', 'Pikea', 'Pikea_californica', 'KT456506']
eKOI00000754	87.5	['Eukaryota', 'Archaeplastida', 'Archaeplastida_X', 'Archaeplastida_XX', 'Rhodophyta', 'Florideophyceae', 'Gigartinales', 'Dumontiaceae', 'Pikea', 'Pikea_californica', 'KT456506']
eKOI00000755	87.5	['Eukaryota', 'Archaeplastida', 'Archaeplastida_X', 'Archaeplastida_XX', 'Rhodophyta', 'Florideophyceae', 'Gigartinales', 'Dumontiaceae', 'Pikea', 'Pikea_californica', 'KT456506']
eKOI00000757	86.3	['Eukaryota', 'Archaeplastida', 'Archaeplastida_X', 'Archaeplastida_XX', 'Rhodophyta', 'Florideophyceae', 'Rhodymeniales', 'Champiaceae', 'Dictyothamnion', 'Dictyothamnion_saltatum', 'KU707854']
eKOI00000759	87.5	['Eukaryota', 'Archaeplastida', 'Archaeplastida_X', 'Archaeplastida_XX', 'Rhodophyta', 'Florideophyceae', 'Gigartinales', 'Dumontiaceae', 'Pikea', 'Pikea_californica', 'KT456506']
eKOI00000760	87.5	['Eukaryota', 'Archaeplastida', 'Archaeplastida_X', 'Archaeplastida_XX', 'Rhodophyta', 'Florideophyceae', 'Gigartinales', 'Dumontiaceae', 'Pikea', 'Pikea_californica', 'KT456506']
eKOI00000761	84.3	['Eukaryota', 'Archaeplastida', 'Archaeplastida_X', 'Archaeplastida_XX', 'Rhodophyta', 'Florideophyceae', 'Ceramiales', 'Rhodomelaceae', 'Herposiphonia', 'Herposiphonia_versicolor', 'MF093983']
eKOI00000756	87.5	['Eukaryota', 'Archaeplastida', 'Archaeplastida_X', 'Archaeplastida_XX', 'Rhodophyta', 'Florideophyceae', 'Gigartinales', 'Dumontiaceae', 'Pikea', 'Pikea_californica', 'KT456506']
eKOI00000762	88.2	['Eukaryota', 'Archaeplastida', 'Archaeplastida_X', 'Archaeplastida_XX', 'Rhodophyta', 'Florideophyceae', 'Gigartinales', 'Dumontiaceae', 'Pikea', 'Pikea_californica', 'KT456506']
eKOI00000763	87.5	['Eukaryota', 'Archaeplastida', 'Archaeplastida_X', 'Archaeplastida_XX', 'Rhodophyta', 'Florideophyceae', 'Gigartinales', 'Dumontiaceae', 'Pikea', 'Pikea_californica', 'KT456506']
eKOI00000764	87.5	['Eukaryota', 'Archaeplastida', 'Archaeplastida_X', 'Archaeplastida_XX', 'Rhodophyta', 'Florideophyceae', 'Gigartinales', 'Dumontiaceae', 'Pikea', 'Pikea_californica', 'KT456506']
eKOI00000765	86.9	['Eukaryota', 'Archaeplastida', 'Archaeplastida_X', 'Archaeplastida_XX', 'Rhodophyta', 'Florideophyceae', 'Gigartinales', 'Dumontiaceae', 'Pikea', 'Pikea_californica', 'KT456506']
eKOI00000766	87.9	['Eukaryota', 'Archaeplastida', 'Archaeplastida_X', 'Archaeplastida_XX', 'Rhodophyta', 'Florideophyceae', 'Gigartinales', 'Dumontiaceae', 'Pikea', 'Pikea_californica', 'KT456506']
eKOI00000758	87.2	['Eukaryota', 'Archaeplastida', 'Archaeplastida_X', 'Archaeplastida_XX', 'Rhodophyta', 'Florideophyceae', 'Gigartinales', 'Dumontiaceae', 'Pikea', 'Pikea_californica', 'KT456506']
eKOI00000767	87.5	['Eukaryota', 'Archaeplastida', 'Archaeplastida_X', 'Archaeplastida_XX', 'Rhodophyta', 'Florideophyceae', 'Gigartinales', 'Dumontiaceae', 'Pikea', 'Pikea_californica', 'KT456506']
eKOI00000768	87.5	['Eukaryota', 'Archaeplastida', 'Archaeplastida_X', 'Archaeplastida_XX', 'Rhodophyta', 'Florideophyceae', 'Gigartinales', 'Dumontiaceae', 'Pikea', 'Pikea_californica', 'KT456506']
eKOI00000769	87.2	['Eukaryota', 'Archaeplastida', 'Archaeplastida_X', 'Archaeplastida_XX', 'Rhodophyta', 'Florideophyceae', 'Gigartinales', 'Dumontiaceae', 'Pikea', 'Pikea_californica', 'KT456506']
eKOI00000770	87.5	['Eukaryota', 'Archaeplastida', 'Archaeplastida_X', 'Archaeplastida_XX', 'Rhodophyta', 'Florideophyceae', 'Gigartinales', 'Dumontiaceae', 'Pikea', 'Pikea_californica', 'KT456506']
eKOI00000772	88.8	['Eukaryota', 'Archaeplastida', 'Archaeplastida_X', 'Archaeplastida_XX', 'Rhodophyta', 'Florideophyceae', 'Gigartinales', 'Dumontiaceae', 'Pikea', 'Pikea_californica', 'KT456506']
eKOI00000771	87.9	['Eukaryota', 'Archaeplastida', 'Archaeplastida_X', 'Archaeplastida_XX', 'Rhodophyta', 'Florideophyceae', 'Gigartinales', 'Dumontiaceae', 'Pikea', 'Pikea_californica', 'KT456506']
eKOI00000773	87.9	['Eukaryota', 'Archaeplastida', 'Archaeplastida_X', 'Archaeplastida_XX', 'Rhodophyta', 'Florideophyceae', 'Gigartinales', 'Dumontiaceae', 'Pikea', 'Pikea_californica', 'KT456506']
eKOI00000774	87.9	['Eukaryota', 'Archaeplastida', 'Archaeplastida_X', 'Archaeplastida_XX', 'Rhodophyta', 'Florideophyceae', 'Gigartinales', 'Dumontiaceae', 'Pikea', 'Pikea_californica', 'KT456506']
eKOI00000775	87.9	['Eukaryota', 'Archaeplastida', 'Archaeplastida_X', 'Archaeplastida_XX', 'Rhodophyta', 'Florideophyceae', 'Gigartinales', 'Dumontiaceae', 'Pikea', 'Pikea_californica', 'KT456506']
eKOI00000776	87.2	['Eukaryota', 'Archaeplastida', 'Archaeplastida_X', 'Archaeplastida_XX', 'Rhodophyta', 'Florideophyceae', 'Gigartinales', 'Dumontiaceae', 'Pikea', 'Pikea_californica', 'KT456506']
eKOI00000777	87.9	['Eukaryota', 'Archaeplastida', 'Archaeplastida_X', 'Archaeplastida_XX', 'Rhodophyta', 'Florideophyceae', 'Gigartinales', 'Dumontiaceae', 'Pikea', 'Pikea_californica', 'KT456506']
eKOI00000778	88.2	['Eukaryota', 'Archaeplastida', 'Archaeplastida_X', 'Archaeplastida_XX', 'Rhodophyta', 'Florideophyceae', 'Gigartinales', 'Dumontiaceae', 'Pikea', 'Pikea_californica', 'KT456506']
eKOI00000780	87.5	['Eukaryota', 'Archaeplastida', 'Archaeplastida_X', 'Archaeplastida_XX', 'Rhodophyta', 'Florideophyceae', 'Gigartinales', 'Dumontiaceae', 'Pikea', 'Pikea_californica', 'KT456506']
eKOI00000779	87.5	['Eukaryota', 'Archaeplastida', 'Archaeplastida_X', 'Archaeplastida_XX', 'Rhodophyta', 'Florideophyceae', 'Gigartinales', 'Dumontiaceae', 'Pikea', 'Pikea_californica', 'KT456506']
eKOI00000781	87.5	['Eukaryota', 'Archaeplastida', 'Archaeplastida_X', 'Archaeplastida_XX', 'Rhodophyta', 'Florideophyceae', 'Gigartinales', 'Dumontiaceae', 'Pikea', 'Pikea_californica', 'KT456506']
eKOI00000782	87.5	['Eukaryota', 'Archaeplastida', 'Archaeplastida_X', 'Archaeplastida_XX', 'Rhodophyta', 'Florideophyceae', 'Gigartinales', 'Dumontiaceae', 'Pikea', 'Pikea_californica', 'KT456506']
eKOI00000784	87.9	['Eukaryota', 'Archaeplastida', 'Archaeplastida_X', 'Archaeplastida_XX', 'Rhodophyta', 'Florideophyceae', 'Gigartinales', 'Dumontiaceae', 'Pikea', 'Pikea_californica', 'KT456506']
eKOI00000783	87.5	['Eukaryota', 'Archaeplastida', 'Archaeplastida_X', 'Archaeplastida_XX', 'Rhodophyta', 'Florideophyceae', 'Gigartinales', 'Dumontiaceae', 'Pikea', 'Pikea_californica', 'KT456506']
eKOI00000785	87.9	['Eukaryota', 'Archaeplastida', 'Archaeplastida_X', 'Archaeplastida_XX', 'Rhodophyta', 'Florideophyceae', 'Gigartinales', 'Dumontiaceae', 'Pikea', 'Pikea_californica', 'KT456506']
eKOI00000786	87.5	['Eukaryota', 'Archaeplastida', 'Archaeplastida_X', 'Archaeplastida_XX', 'Rhodophyta', 'Florideophyceae', 'Gigartinales', 'Dumontiaceae', 'Pikea', 'Pikea_californica', 'KT456506']
eKOI00000787	87.2	['Eukaryota', 'Archaeplastida', 'Archaeplastida_X', 'Archaeplastida_XX', 'Rhodophyta', 'Florideophyceae', 'Gigartinales', 'Dumontiaceae', 'Pikea', 'Pikea_californica', 'KT456506']
eKOI00000788	88.2	['Eukaryota', 'Archaeplastida', 'Archaeplastida_X', 'Archaeplastida_XX', 'Rhodophyta', 'Florideophyceae', 'Gigartinales', 'Dumontiaceae', 'Pikea', 'Pikea_californica', 'KT456506']
eKOI00000791	87.9	['Eukaryota', 'Archaeplastida', 'Archaeplastida_X', 'Archaeplastida_XX', 'Rhodophyta', 'Florideophyceae', 'Gigartinales', 'Dumontiaceae', 'Pikea', 'Pikea_californica', 'KT456506']
eKOI00000792	87.9	['Eukaryota', 'Archaeplastida', 'Archaeplastida_X', 'Archaeplastida_XX', 'Rhodophyta', 'Florideophyceae', 'Gigartinales', 'Dumontiaceae', 'Pikea', 'Pikea_californica', 'KT456506']
eKOI00000790	87.5	['Eukaryota', 'Archaeplastida', 'Archaeplastida_X', 'Archaeplastida_XX', 'Rhodophyta', 'Florideophyceae', 'Gigartinales', 'Dumontiaceae', 'Pikea', 'Pikea_californica', 'KT456506']
eKOI00000789	87.9	['Eukaryota', 'Archaeplastida', 'Archaeplastida_X', 'Archaeplastida_XX', 'Rhodophyta', 'Florideophyceae', 'Gigartinales', 'Dumontiaceae', 'Pikea', 'Pikea_californica', 'KT456506']
eKOI00000793	88.2	['Eukaryota', 'Archaeplastida', 'Archaeplastida_X', 'Archaeplastida_XX', 'Rhodophyta', 'Florideophyceae', 'Gigartinales', 'Dumontiaceae', 'Pikea', 'Pikea_californica', 'KT456506']
eKOI00000794	87.9	['Eukaryota', 'Archaeplastida', 'Archaeplastida_X', 'Archaeplastida_XX', 'Rhodophyta', 'Florideophyceae', 'Gigartinales', 'Dumontiaceae', 'Pikea', 'Pikea_californica', 'KT456506']
eKOI00000795	87.5	['Eukaryota', 'Archaeplastida', 'Archaeplastida_X', 'Archaeplastida_XX', 'Rhodophyta', 'Florideophyceae', 'Gigartinales', 'Dumontiaceae', 'Pikea', 'Pikea_californica', 'KT456506']
eKOI00000796	87.5	['Eukaryota', 'Archaeplastida', 'Archaeplastida_X', 'Archaeplastida_XX', 'Rhodophyta', 'Florideophyceae', 'Gigartinales', 'Dumontiaceae', 'Pikea', 'Pikea_californica', 'KT456506']
eKOI00000799	88.2	['Eukaryota', 'Archaeplastida', 'Archaeplastida_X', 'Archaeplastida_XX', 'Rhodophyta', 'Florideophyceae', 'Gigartinales', 'Dumontiaceae', 'Pikea', 'Pikea_californica', 'KT456506']
eKOI00000798	87.5	['Eukaryota', 'Archaeplastida', 'Archaeplastida_X', 'Archaeplastida_XX', 'Rhodophyta', 'Florideophyceae', 'Gigartinales', 'Dumontiaceae', 'Pikea', 'Pikea_californica', 'KT456506']
eKOI00000797	87.5	['Eukaryota', 'Archaeplastida', 'Archaeplastida_X', 'Archaeplastida_XX', 'Rhodophyta', 'Florideophyceae', 'Gigartinales', 'Dumontiaceae', 'Pikea', 'Pikea_californica', 'KT456506']
eKOI00000800	87.9	['Eukaryota', 'Archaeplastida', 'Archaeplastida_X', 'Archaeplastida_XX', 'Rhodophyta', 'Florideophyceae', 'Gigartinales', 'Dumontiaceae', 'Pikea', 'Pikea_californica', 'KT456506']
eKOI00000801	87.5	['Eukaryota', 'Archaeplastida', 'Archaeplastida_X', 'Archaeplastida_XX', 'Rhodophyta', 'Florideophyceae', 'Gigartinales', 'Dumontiaceae', 'Pikea', 'Pikea_californica', 'KT456506']
eKOI00000802	87.5	['Eukaryota', 'Archaeplastida', 'Archaeplastida_X', 'Archaeplastida_XX', 'Rhodophyta', 'Florideophyceae', 'Gigartinales', 'Dumontiaceae', 'Pikea', 'Pikea_californica', 'KT456506']
eKOI00000803	87.5	['Eukaryota', 'Archaeplastida', 'Archaeplastida_X', 'Archaeplastida_XX', 'Rhodophyta', 'Florideophyceae', 'Gigartinales', 'Dumontiaceae', 'Pikea', 'Pikea_californica', 'KT456506']
eKOI00000804	85.3	['Eukaryota', 'Archaeplastida', 'Archaeplastida_X', 'Archaeplastida_XX', 'Rhodophyta', 'Florideophyceae', 'Gigartinales', 'Phyllophoraceae', 'Schottera', 'Schottera_koreana', 'KU749578']
eKOI00000805	88.2	['Eukaryota', 'Archaeplastida', 'Archaeplastida_X', 'Archaeplastida_XX', 'Rhodophyta', 'Florideophyceae', 'Gigartinales', 'Dumontiaceae', 'Pikea', 'Pikea_californica', 'KT456506']
eKOI00000807	87.5	['Eukaryota', 'Archaeplastida', 'Archaeplastida_X', 'Archaeplastida_XX', 'Rhodophyta', 'Florideophyceae', 'Gigartinales', 'Dumontiaceae', 'Pikea', 'Pikea_californica', 'KT456506']
eKOI00000806	87.5	['Eukaryota', 'Archaeplastida', 'Archaeplastida_X', 'Archaeplastida_XX', 'Rhodophyta', 'Florideophyceae', 'Gigartinales', 'Dumontiaceae', 'Pikea', 'Pikea_californica', 'KT456506']
eKOI00000808	85.3	['Eukaryota', 'Archaeplastida', 'Archaeplastida_X', 'Archaeplastida_XX', 'Rhodophyta', 'Florideophyceae', 'Gigartinales', 'Phyllophoraceae', 'Schottera', 'Schottera_koreana', 'KU749578']
eKOI00000809	88.5	['Eukaryota', 'Archaeplastida', 'Archaeplastida_X', 'Archaeplastida_XX', 'Rhodophyta', 'Florideophyceae', 'Gigartinales', 'Dumontiaceae', 'Pikea', 'Pikea_californica', 'KT456506']
eKOI00000810	86.9	['Eukaryota', 'Archaeplastida', 'Archaeplastida_X', 'Archaeplastida_XX', 'Rhodophyta', 'Florideophyceae', 'Rhodymeniales', 'Champiaceae', 'Dictyothamnion', 'Dictyothamnion_saltatum', 'KU707854']
eKOI00000811	87.5	['Eukaryota', 'Archaeplastida', 'Archaeplastida_X', 'Archaeplastida_XX', 'Rhodophyta', 'Florideophyceae', 'Gigartinales', 'Dumontiaceae', 'Pikea', 'Pikea_californica', 'KT456506']
eKOI00000812	87.9	['Eukaryota', 'Archaeplastida', 'Archaeplastida_X', 'Archaeplastida_XX', 'Rhodophyta', 'Florideophyceae', 'Gigartinales', 'Dumontiaceae', 'Pikea', 'Pikea_californica', 'KT456506']
eKOI00000813	87.9	['Eukaryota', 'Archaeplastida', 'Archaeplastida_X', 'Archaeplastida_XX', 'Rhodophyta', 'Florideophyceae', 'Gigartinales', 'Dumontiaceae', 'Pikea', 'Pikea_californica', 'KT456506']
eKOI00000814	87.2	['Eukaryota', 'Archaeplastida', 'Archaeplastida_X', 'Archaeplastida_XX', 'Rhodophyta', 'Florideophyceae', 'Gigartinales', 'Dumontiaceae', 'Pikea', 'Pikea_californica', 'KT456506']
eKOI00000815	87.5	['Eukaryota', 'Archaeplastida', 'Archaeplastida_X', 'Archaeplastida_XX', 'Rhodophyta', 'Florideophyceae', 'Gigartinales', 'Dumontiaceae', 'Pikea', 'Pikea_californica', 'KT456506']
eKOI00000816	87.5	['Eukaryota', 'Archaeplastida', 'Archaeplastida_X', 'Archaeplastida_XX', 'Rhodophyta', 'Florideophyceae', 'Gigartinales', 'Dumontiaceae', 'Pikea', 'Pikea_californica', 'KT456506']
eKOI00000817	87.5	['Eukaryota', 'Archaeplastida', 'Archaeplastida_X', 'Archaeplastida_XX', 'Rhodophyta', 'Florideophyceae', 'Gigartinales', 'Dumontiaceae', 'Pikea', 'Pikea_californica', 'KT456506']
eKOI00000818	86.6	['Eukaryota', 'Archaeplastida', 'Archaeplastida_X', 'Archaeplastida_XX', 'Rhodophyta', 'Florideophyceae', 'Gigartinales', 'Dumontiaceae', 'Pikea', 'Pikea_californica', 'KT456506']
eKOI00000820	87.9	['Eukaryota', 'Archaeplastida', 'Archaeplastida_X', 'Archaeplastida_XX', 'Rhodophyta', 'Florideophyceae', 'Gigartinales', 'Dumontiaceae', 'Pikea', 'Pikea_californica', 'KT456506']
eKOI00000819	88.2	['Eukaryota', 'Archaeplastida', 'Archaeplastida_X', 'Archaeplastida_XX', 'Rhodophyta', 'Florideophyceae', 'Gigartinales', 'Dumontiaceae', 'Pikea', 'Pikea_californica', 'KT456506']
eKOI00000822	87.9	['Eukaryota', 'Archaeplastida', 'Archaeplastida_X', 'Archaeplastida_XX', 'Rhodophyta', 'Florideophyceae', 'Gigartinales', 'Dumontiaceae', 'Pikea', 'Pikea_californica', 'KT456506']
eKOI00000823	87.9	['Eukaryota', 'Archaeplastida', 'Archaeplastida_X', 'Archaeplastida_XX', 'Rhodophyta', 'Florideophyceae', 'Gigartinales', 'Dumontiaceae', 'Pikea', 'Pikea_californica', 'KT456506']
eKOI00000821	85	['Eukaryota', 'Archaeplastida', 'Archaeplastida_X', 'Archaeplastida_XX', 'Rhodophyta', 'Florideophyceae', 'Gigartinales', 'Phyllophoraceae', 'Schottera', 'Schottera_koreana', 'KU749578']
eKOI00000825	87.9	['Eukaryota', 'Archaeplastida', 'Archaeplastida_X', 'Archaeplastida_XX', 'Rhodophyta', 'Florideophyceae', 'Gigartinales', 'Dumontiaceae', 'Pikea', 'Pikea_californica', 'KT456506']
eKOI00000826	87.9	['Eukaryota', 'Archaeplastida', 'Archaeplastida_X', 'Archaeplastida_XX', 'Rhodophyta', 'Florideophyceae', 'Gigartinales', 'Dumontiaceae', 'Pikea', 'Pikea_californica', 'KT456506']
eKOI00000828	87.2	['Eukaryota', 'Archaeplastida', 'Archaeplastida_X', 'Archaeplastida_XX', 'Rhodophyta', 'Florideophyceae', 'Gigartinales', 'Dumontiaceae', 'Pikea', 'Pikea_californica', 'KT456506']
eKOI00000824	87.5	['Eukaryota', 'Archaeplastida', 'Archaeplastida_X', 'Archaeplastida_XX', 'Rhodophyta', 'Florideophyceae', 'Gigartinales', 'Dumontiaceae', 'Pikea', 'Pikea_californica', 'KT456506']
eKOI00000827	87.5	['Eukaryota', 'Archaeplastida', 'Archaeplastida_X', 'Archaeplastida_XX', 'Rhodophyta', 'Florideophyceae', 'Gigartinales', 'Dumontiaceae', 'Pikea', 'Pikea_californica', 'KT456506']
eKOI00000829	87.2	['Eukaryota', 'Archaeplastida', 'Archaeplastida_X', 'Archaeplastida_XX', 'Rhodophyta', 'Florideophyceae', 'Gigartinales', 'Dumontiaceae', 'Pikea', 'Pikea_californica', 'KT456506']
eKOI00000830	87.5	['Eukaryota', 'Archaeplastida', 'Archaeplastida_X', 'Archaeplastida_XX', 'Rhodophyta', 'Florideophyceae', 'Gigartinales', 'Dumontiaceae', 'Pikea', 'Pikea_californica', 'KT456506']
eKOI00000831	87.5	['Eukaryota', 'Archaeplastida', 'Archaeplastida_X', 'Archaeplastida_XX', 'Rhodophyta', 'Florideophyceae', 'Gigartinales', 'Dumontiaceae', 'Pikea', 'Pikea_californica', 'KT456506']
eKOI00000834	88.2	['Eukaryota', 'Archaeplastida', 'Archaeplastida_X', 'Archaeplastida_XX', 'Rhodophyta', 'Florideophyceae', 'Gigartinales', 'Dumontiaceae', 'Pikea', 'Pikea_californica', 'KT456506']
eKOI00000833	88.2	['Eukaryota', 'Archaeplastida', 'Archaeplastida_X', 'Archaeplastida_XX', 'Rhodophyta', 'Florideophyceae', 'Gigartinales', 'Dumontiaceae', 'Pikea', 'Pikea_californica', 'KT456506']
eKOI00000835	87.5	['Eukaryota', 'Archaeplastida', 'Archaeplastida_X', 'Archaeplastida_XX', 'Rhodophyta', 'Florideophyceae', 'Gigartinales', 'Dumontiaceae', 'Pikea', 'Pikea_californica', 'KT456506']
eKOI00000832	87.5	['Eukaryota', 'Archaeplastida', 'Archaeplastida_X', 'Archaeplastida_XX', 'Rhodophyta', 'Florideophyceae', 'Gigartinales', 'Dumontiaceae', 'Pikea', 'Pikea_californica', 'KT456506']
eKOI00000836	87.2	['Eukaryota', 'Archaeplastida', 'Archaeplastida_X', 'Archaeplastida_XX', 'Rhodophyta', 'Florideophyceae', 'Gigartinales', 'Dumontiaceae', 'Pikea', 'Pikea_californica', 'KT456506']
eKOI00000837	85.9	['Eukaryota', 'Archaeplastida', 'Archaeplastida_X', 'Archaeplastida_XX', 'Rhodophyta', 'Florideophyceae', 'Rhodymeniales', 'Champiaceae', 'Dictyothamnion', 'Dictyothamnion_saltatum', 'KU707854']
eKOI00000838	87.5	['Eukaryota', 'Archaeplastida', 'Archaeplastida_X', 'Archaeplastida_XX', 'Rhodophyta', 'Florideophyceae', 'Gigartinales', 'Dumontiaceae', 'Pikea', 'Pikea_californica', 'KT456506']
eKOI00000840	87.5	['Eukaryota', 'Archaeplastida', 'Archaeplastida_X', 'Archaeplastida_XX', 'Rhodophyta', 'Florideophyceae', 'Gigartinales', 'Dumontiaceae', 'Pikea', 'Pikea_californica', 'KT456506']
eKOI00000842	87.5	['Eukaryota', 'Archaeplastida', 'Archaeplastida_X', 'Archaeplastida_XX', 'Rhodophyta', 'Florideophyceae', 'Gigartinales', 'Dumontiaceae', 'Pikea', 'Pikea_californica', 'KT456506']
eKOI00000839	88.2	['Eukaryota', 'Archaeplastida', 'Archaeplastida_X', 'Archaeplastida_XX', 'Rhodophyta', 'Florideophyceae', 'Gigartinales', 'Dumontiaceae', 'Pikea', 'Pikea_californica', 'KT456506']
eKOI00000844	87.5	['Eukaryota', 'Archaeplastida', 'Archaeplastida_X', 'Archaeplastida_XX', 'Rhodophyta', 'Florideophyceae', 'Gigartinales', 'Dumontiaceae', 'Pikea', 'Pikea_californica', 'KT456506']
eKOI00000843	87.2	['Eukaryota', 'Archaeplastida', 'Archaeplastida_X', 'Archaeplastida_XX', 'Rhodophyta', 'Florideophyceae', 'Gigartinales', 'Dumontiaceae', 'Pikea', 'Pikea_californica', 'KT456506']
eKOI00000841	87.9	['Eukaryota', 'Archaeplastida', 'Archaeplastida_X', 'Archaeplastida_XX', 'Rhodophyta', 'Florideophyceae', 'Gigartinales', 'Dumontiaceae', 'Pikea', 'Pikea_californica', 'KT456506']
eKOI00000846	87.9	['Eukaryota', 'Archaeplastida', 'Archaeplastida_X', 'Archaeplastida_XX', 'Rhodophyta', 'Florideophyceae', 'Gigartinales', 'Dumontiaceae', 'Pikea', 'Pikea_californica', 'KT456506']
eKOI00000845	85.6	['Eukaryota', 'Archaeplastida', 'Archaeplastida_X', 'Archaeplastida_XX', 'Rhodophyta', 'Florideophyceae', 'Gigartinales', 'Phyllophoraceae', 'Schottera', 'Schottera_koreana', 'KU749578']
eKOI00000847	88.2	['Eukaryota', 'Archaeplastida', 'Archaeplastida_X', 'Archaeplastida_XX', 'Rhodophyta', 'Florideophyceae', 'Gigartinales', 'Dumontiaceae', 'Pikea', 'Pikea_californica', 'KT456506']
eKOI00000848	87.5	['Eukaryota', 'Archaeplastida', 'Archaeplastida_X', 'Archaeplastida_XX', 'Rhodophyta', 'Florideophyceae', 'Gigartinales', 'Dumontiaceae', 'Pikea', 'Pikea_californica', 'KT456506']
eKOI00000849	87.9	['Eukaryota', 'Archaeplastida', 'Archaeplastida_X', 'Archaeplastida_XX', 'Rhodophyta', 'Florideophyceae', 'Gigartinales', 'Dumontiaceae', 'Pikea', 'Pikea_californica', 'KT456506']
eKOI00000851	88.2	['Eukaryota', 'Archaeplastida', 'Archaeplastida_X', 'Archaeplastida_XX', 'Rhodophyta', 'Florideophyceae', 'Gigartinales', 'Dumontiaceae', 'Pikea', 'Pikea_californica', 'KT456506']
eKOI00000850	87.9	['Eukaryota', 'Archaeplastida', 'Archaeplastida_X', 'Archaeplastida_XX', 'Rhodophyta', 'Florideophyceae', 'Gigartinales', 'Dumontiaceae', 'Pikea', 'Pikea_californica', 'KT456506']
eKOI00000853	87.9	['Eukaryota', 'Archaeplastida', 'Archaeplastida_X', 'Archaeplastida_XX', 'Rhodophyta', 'Florideophyceae', 'Gigartinales', 'Dumontiaceae', 'Pikea', 'Pikea_californica', 'KT456506']
eKOI00000852	88.2	['Eukaryota', 'Archaeplastida', 'Archaeplastida_X', 'Archaeplastida_XX', 'Rhodophyta', 'Florideophyceae', 'Gigartinales', 'Dumontiaceae', 'Pikea', 'Pikea_californica', 'KT456506']
eKOI00000856	87.9	['Eukaryota', 'Archaeplastida', 'Archaeplastida_X', 'Archaeplastida_XX', 'Rhodophyta', 'Florideophyceae', 'Gigartinales', 'Dumontiaceae', 'Pikea', 'Pikea_californica', 'KT456506']
eKOI00000855	88.2	['Eukaryota', 'Archaeplastida', 'Archaeplastida_X', 'Archaeplastida_XX', 'Rhodophyta', 'Florideophyceae', 'Gigartinales', 'Dumontiaceae', 'Pikea', 'Pikea_californica', 'KT456506']
eKOI00000857	87.9	['Eukaryota', 'Archaeplastida', 'Archaeplastida_X', 'Archaeplastida_XX', 'Rhodophyta', 'Florideophyceae', 'Gigartinales', 'Dumontiaceae', 'Pikea', 'Pikea_californica', 'KT456506']
eKOI00000854	87.5	['Eukaryota', 'Archaeplastida', 'Archaeplastida_X', 'Archaeplastida_XX', 'Rhodophyta', 'Florideophyceae', 'Gigartinales', 'Dumontiaceae', 'Pikea', 'Pikea_californica', 'KT456506']
eKOI00000858	87.5	['Eukaryota', 'Archaeplastida', 'Archaeplastida_X', 'Archaeplastida_XX', 'Rhodophyta', 'Florideophyceae', 'Gigartinales', 'Dumontiaceae', 'Pikea', 'Pikea_californica', 'KT456506']
eKOI00000859	87.9	['Eukaryota', 'Archaeplastida', 'Archaeplastida_X', 'Archaeplastida_XX', 'Rhodophyta', 'Florideophyceae', 'Gigartinales', 'Dumontiaceae', 'Pikea', 'Pikea_californica', 'KT456506']
eKOI00000860	87.9	['Eukaryota', 'Archaeplastida', 'Archaeplastida_X', 'Archaeplastida_XX', 'Rhodophyta', 'Florideophyceae', 'Gigartinales', 'Dumontiaceae', 'Pikea', 'Pikea_californica', 'KT456506']
eKOI00000863	85.6	['Eukaryota', 'Archaeplastida', 'Archaeplastida_X', 'Archaeplastida_XX', 'Rhodophyta', 'Florideophyceae', 'Gigartinales', 'Phyllophoraceae', 'Schottera', 'Schottera_koreana', 'KU749578']
eKOI00000865	87.5	['Eukaryota', 'Archaeplastida', 'Archaeplastida_X', 'Archaeplastida_XX', 'Rhodophyta', 'Florideophyceae', 'Gigartinales', 'Dumontiaceae', 'Pikea', 'Pikea_californica', 'KT456506']
eKOI00000861	88.2	['Eukaryota', 'Archaeplastida', 'Archaeplastida_X', 'Archaeplastida_XX', 'Rhodophyta', 'Florideophyceae', 'Gigartinales', 'Dumontiaceae', 'Pikea', 'Pikea_californica', 'KT456506']
eKOI00000866	87.5	['Eukaryota', 'Archaeplastida', 'Archaeplastida_X', 'Archaeplastida_XX', 'Rhodophyta', 'Florideophyceae', 'Gigartinales', 'Dumontiaceae', 'Pikea', 'Pikea_californica', 'KT456506']
eKOI00000864	87.5	['Eukaryota', 'Archaeplastida', 'Archaeplastida_X', 'Archaeplastida_XX', 'Rhodophyta', 'Florideophyceae', 'Gigartinales', 'Dumontiaceae', 'Pikea', 'Pikea_californica', 'KT456506']
eKOI00000862	87.5	['Eukaryota', 'Archaeplastida', 'Archaeplastida_X', 'Archaeplastida_XX', 'Rhodophyta', 'Florideophyceae', 'Gigartinales', 'Dumontiaceae', 'Pikea', 'Pikea_californica', 'KT456506']
eKOI00000867	87.2	['Eukaryota', 'Archaeplastida', 'Archaeplastida_X', 'Archaeplastida_XX', 'Rhodophyta', 'Florideophyceae', 'Gigartinales', 'Dumontiaceae', 'Pikea', 'Pikea_californica', 'KT456506']
eKOI00000869	87.5	['Eukaryota', 'Archaeplastida', 'Archaeplastida_X', 'Archaeplastida_XX', 'Rhodophyta', 'Florideophyceae', 'Gigartinales', 'Dumontiaceae', 'Pikea', 'Pikea_californica', 'KT456506']
eKOI00000868	87.5	['Eukaryota', 'Archaeplastida', 'Archaeplastida_X', 'Archaeplastida_XX', 'Rhodophyta', 'Florideophyceae', 'Gigartinales', 'Dumontiaceae', 'Pikea', 'Pikea_californica', 'KT456506']
eKOI00000870	87.5	['Eukaryota', 'Archaeplastida', 'Archaeplastida_X', 'Archaeplastida_XX', 'Rhodophyta', 'Florideophyceae', 'Gigartinales', 'Dumontiaceae', 'Pikea', 'Pikea_californica', 'KT456506']
eKOI00000871	87.9	['Eukaryota', 'Archaeplastida', 'Archaeplastida_X', 'Archaeplastida_XX', 'Rhodophyta', 'Florideophyceae', 'Gigartinales', 'Dumontiaceae', 'Pikea', 'Pikea_californica', 'KT456506']
eKOI00000872	87.2	['Eukaryota', 'Archaeplastida', 'Archaeplastida_X', 'Archaeplastida_XX', 'Rhodophyta', 'Florideophyceae', 'Gigartinales', 'Dumontiaceae', 'Pikea', 'Pikea_californica', 'KT456506']
eKOI00000873	87.9	['Eukaryota', 'Archaeplastida', 'Archaeplastida_X', 'Archaeplastida_XX', 'Rhodophyta', 'Florideophyceae', 'Gigartinales', 'Dumontiaceae', 'Pikea', 'Pikea_californica', 'KT456506']
eKOI00000874	88.2	['Eukaryota', 'Archaeplastida', 'Archaeplastida_X', 'Archaeplastida_XX', 'Rhodophyta', 'Florideophyceae', 'Gigartinales', 'Dumontiaceae', 'Pikea', 'Pikea_californica', 'KT456506']
eKOI00000876	87.9	['Eukaryota', 'Archaeplastida', 'Archaeplastida_X', 'Archaeplastida_XX', 'Rhodophyta', 'Florideophyceae', 'Gigartinales', 'Dumontiaceae', 'Pikea', 'Pikea_californica', 'KT456506']
eKOI00000879	87.5	['Eukaryota', 'Archaeplastida', 'Archaeplastida_X', 'Archaeplastida_XX', 'Rhodophyta', 'Florideophyceae', 'Gigartinales', 'Dumontiaceae', 'Pikea', 'Pikea_californica', 'KT456506']
eKOI00000878	87.2	['Eukaryota', 'Archaeplastida', 'Archaeplastida_X', 'Archaeplastida_XX', 'Rhodophyta', 'Florideophyceae', 'Gigartinales', 'Dumontiaceae', 'Pikea', 'Pikea_californica', 'KT456506']
eKOI00000875	87.2	['Eukaryota', 'Archaeplastida', 'Archaeplastida_X', 'Archaeplastida_XX', 'Rhodophyta', 'Florideophyceae', 'Gigartinales', 'Dumontiaceae', 'Pikea', 'Pikea_californica', 'KT456506']
eKOI00000877	86.6	['Eukaryota', 'Archaeplastida', 'Archaeplastida_X', 'Archaeplastida_XX', 'Rhodophyta', 'Florideophyceae', 'Peyssonneliales', 'Peyssonneliaceae', 'Peyssonnelia', 'Brasilophycus_sp', 'HQ545339']
eKOI00000880	87.5	['Eukaryota', 'Archaeplastida', 'Archaeplastida_X', 'Archaeplastida_XX', 'Rhodophyta', 'Florideophyceae', 'Gigartinales', 'Dumontiaceae', 'Pikea', 'Pikea_californica', 'KT456506']
eKOI00000881	87.5	['Eukaryota', 'Archaeplastida', 'Archaeplastida_X', 'Archaeplastida_XX', 'Rhodophyta', 'Florideophyceae', 'Gigartinales', 'Dumontiaceae', 'Pikea', 'Pikea_californica', 'KT456506']
eKOI00000882	87.9	['Eukaryota', 'Archaeplastida', 'Archaeplastida_X', 'Archaeplastida_XX', 'Rhodophyta', 'Florideophyceae', 'Gigartinales', 'Dumontiaceae', 'Pikea', 'Pikea_californica', 'KT456506']
eKOI00000883	87.5	['Eukaryota', 'Archaeplastida', 'Archaeplastida_X', 'Archaeplastida_XX', 'Rhodophyta', 'Florideophyceae', 'Gigartinales', 'Dumontiaceae', 'Pikea', 'Pikea_californica', 'KT456506']
eKOI00000884	87.5	['Eukaryota', 'Archaeplastida', 'Archaeplastida_X', 'Archaeplastida_XX', 'Rhodophyta', 'Florideophyceae', 'Gigartinales', 'Dumontiaceae', 'Pikea', 'Pikea_californica', 'KT456506']
eKOI00000885	87.5	['Eukaryota', 'Archaeplastida', 'Archaeplastida_X', 'Archaeplastida_XX', 'Rhodophyta', 'Florideophyceae', 'Gigartinales', 'Dumontiaceae', 'Pikea', 'Pikea_californica', 'KT456506']
eKOI00000886	87.5	['Eukaryota', 'Archaeplastida', 'Archaeplastida_X', 'Archaeplastida_XX', 'Rhodophyta', 'Florideophyceae', 'Gigartinales', 'Dumontiaceae', 'Pikea', 'Pikea_californica', 'KT456506']
eKOI00000887	88.2	['Eukaryota', 'Archaeplastida', 'Archaeplastida_X', 'Archaeplastida_XX', 'Rhodophyta', 'Florideophyceae', 'Gigartinales', 'Dumontiaceae', 'Pikea', 'Pikea_californica', 'KT456506']
eKOI00000888	87.5	['Eukaryota', 'Archaeplastida', 'Archaeplastida_X', 'Archaeplastida_XX', 'Rhodophyta', 'Florideophyceae', 'Gigartinales', 'Dumontiaceae', 'Pikea', 'Pikea_californica', 'KT456506']
eKOI00000889	87.9	['Eukaryota', 'Archaeplastida', 'Archaeplastida_X', 'Archaeplastida_XX', 'Rhodophyta', 'Florideophyceae', 'Gigartinales', 'Dumontiaceae', 'Pikea', 'Pikea_californica', 'KT456506']
eKOI00000890	87.5	['Eukaryota', 'Archaeplastida', 'Archaeplastida_X', 'Archaeplastida_XX', 'Rhodophyta', 'Florideophyceae', 'Gigartinales', 'Dumontiaceae', 'Pikea', 'Pikea_californica', 'KT456506']
eKOI00000891	87.5	['Eukaryota', 'Archaeplastida', 'Archaeplastida_X', 'Archaeplastida_XX', 'Rhodophyta', 'Florideophyceae', 'Gigartinales', 'Dumontiaceae', 'Pikea', 'Pikea_californica', 'KT456506']
eKOI00000894	87.9	['Eukaryota', 'Archaeplastida', 'Archaeplastida_X', 'Archaeplastida_XX', 'Rhodophyta', 'Florideophyceae', 'Gigartinales', 'Dumontiaceae', 'Pikea', 'Pikea_californica', 'KT456506']
eKOI00000895	87.5	['Eukaryota', 'Archaeplastida', 'Archaeplastida_X', 'Archaeplastida_XX', 'Rhodophyta', 'Florideophyceae', 'Gigartinales', 'Dumontiaceae', 'Pikea', 'Pikea_californica', 'KT456506']
eKOI00000897	88.5	['Eukaryota', 'Archaeplastida', 'Archaeplastida_X', 'Archaeplastida_XX', 'Rhodophyta', 'Florideophyceae', 'Gigartinales', 'Dumontiaceae', 'Pikea', 'Pikea_californica', 'KT456506']
eKOI00000892	87.5	['Eukaryota', 'Archaeplastida', 'Archaeplastida_X', 'Archaeplastida_XX', 'Rhodophyta', 'Florideophyceae', 'Gigartinales', 'Dumontiaceae', 'Pikea', 'Pikea_californica', 'KT456506']
eKOI00000896	87.9	['Eukaryota', 'Archaeplastida', 'Archaeplastida_X', 'Archaeplastida_XX', 'Rhodophyta', 'Florideophyceae', 'Gigartinales', 'Dumontiaceae', 'Pikea', 'Pikea_californica', 'KT456506']
eKOI00000893	87.2	['Eukaryota', 'Archaeplastida', 'Archaeplastida_X', 'Archaeplastida_XX', 'Rhodophyta', 'Florideophyceae', 'Rhodymeniales', 'Champiaceae', 'Dictyothamnion', 'Dictyothamnion_saltatum', 'KU707854']
eKOI00000898	85.6	['Eukaryota', 'Archaeplastida', 'Archaeplastida_X', 'Archaeplastida_XX', 'Rhodophyta', 'Florideophyceae', 'Gigartinales', 'Phyllophoraceae', 'Schottera', 'Schottera_koreana', 'KU749578']
eKOI00000899	86.9	['Eukaryota', 'Archaeplastida', 'Archaeplastida_X', 'Archaeplastida_XX', 'Rhodophyta', 'Florideophyceae', 'Gigartinales', 'Dumontiaceae', 'Pikea', 'Pikea_californica', 'KT456506']
eKOI00000901	87.9	['Eukaryota', 'Archaeplastida', 'Archaeplastida_X', 'Archaeplastida_XX', 'Rhodophyta', 'Florideophyceae', 'Gigartinales', 'Dumontiaceae', 'Pikea', 'Pikea_californica', 'KT456506']
eKOI00000900	87.5	['Eukaryota', 'Archaeplastida', 'Archaeplastida_X', 'Archaeplastida_XX', 'Rhodophyta', 'Florideophyceae', 'Gigartinales', 'Dumontiaceae', 'Pikea', 'Pikea_californica', 'KT456506']
eKOI00000902	84.3	['Eukaryota', 'Archaeplastida', 'Archaeplastida_X', 'Archaeplastida_XX', 'Rhodophyta', 'Florideophyceae', 'Gigartinales', 'Phyllophoraceae', 'Schottera', 'Schottera_koreana', 'KU749578']
eKOI00000903	87.5	['Eukaryota', 'Archaeplastida', 'Archaeplastida_X', 'Archaeplastida_XX', 'Rhodophyta', 'Florideophyceae', 'Gigartinales', 'Dumontiaceae', 'Pikea', 'Pikea_californica', 'KT456506']
eKOI00000905	87.9	['Eukaryota', 'Archaeplastida', 'Archaeplastida_X', 'Archaeplastida_XX', 'Rhodophyta', 'Florideophyceae', 'Gigartinales', 'Dumontiaceae', 'Pikea', 'Pikea_californica', 'KT456506']
eKOI00000904	87.9	['Eukaryota', 'Archaeplastida', 'Archaeplastida_X', 'Archaeplastida_XX', 'Rhodophyta', 'Florideophyceae', 'Gigartinales', 'Dumontiaceae', 'Pikea', 'Pikea_californica', 'KT456506']
eKOI00000906	84.7	['Eukaryota', 'Archaeplastida', 'Archaeplastida_X', 'Archaeplastida_XX', 'Rhodophyta', 'Florideophyceae', 'Gigartinales', 'Phyllophoraceae', 'Schottera', 'Schottera_koreana', 'KU749578']
eKOI00000907	87.9	['Eukaryota', 'Archaeplastida', 'Archaeplastida_X', 'Archaeplastida_XX', 'Rhodophyta', 'Florideophyceae', 'Gigartinales', 'Dumontiaceae', 'Pikea', 'Pikea_californica', 'KT456506']
eKOI00000908	87.9	['Eukaryota', 'Archaeplastida', 'Archaeplastida_X', 'Archaeplastida_XX', 'Rhodophyta', 'Florideophyceae', 'Gigartinales', 'Dumontiaceae', 'Pikea', 'Pikea_californica', 'KT456506']
eKOI00000911	85	['Eukaryota', 'Archaeplastida', 'Archaeplastida_X', 'Archaeplastida_XX', 'Rhodophyta', 'Florideophyceae', 'Gigartinales', 'Phyllophoraceae', 'Schottera', 'Schottera_koreana', 'KU749578']
eKOI00000910	87.9	['Eukaryota', 'Archaeplastida', 'Archaeplastida_X', 'Archaeplastida_XX', 'Rhodophyta', 'Florideophyceae', 'Gigartinales', 'Dumontiaceae', 'Pikea', 'Pikea_californica', 'KT456506']
eKOI00000912	88.2	['Eukaryota', 'Archaeplastida', 'Archaeplastida_X', 'Archaeplastida_XX', 'Rhodophyta', 'Florideophyceae', 'Gigartinales', 'Dumontiaceae', 'Pikea', 'Pikea_californica', 'KT456506']
eKOI00000909	88.2	['Eukaryota', 'Archaeplastida', 'Archaeplastida_X', 'Archaeplastida_XX', 'Rhodophyta', 'Florideophyceae', 'Gigartinales', 'Dumontiaceae', 'Pikea', 'Pikea_californica', 'KT456506']
eKOI00000914	86.6	['Eukaryota', 'Archaeplastida', 'Archaeplastida_X', 'Archaeplastida_XX', 'Rhodophyta', 'Florideophyceae', 'Peyssonneliales', 'Peyssonneliaceae', 'Peyssonnelia', 'Brasilophycus_sp', 'HQ545339']
eKOI00000913	87.2	['Eukaryota', 'Archaeplastida', 'Archaeplastida_X', 'Archaeplastida_XX', 'Rhodophyta', 'Florideophyceae', 'Gigartinales', 'Dumontiaceae', 'Pikea', 'Pikea_californica', 'KT456506']
eKOI00000915	87.5	['Eukaryota', 'Archaeplastida', 'Archaeplastida_X', 'Archaeplastida_XX', 'Rhodophyta', 'Florideophyceae', 'Gigartinales', 'Dumontiaceae', 'Pikea', 'Pikea_californica', 'KT456506']
eKOI00000916	87.5	['Eukaryota', 'Archaeplastida', 'Archaeplastida_X', 'Archaeplastida_XX', 'Rhodophyta', 'Florideophyceae', 'Gigartinales', 'Dumontiaceae', 'Pikea', 'Pikea_californica', 'KT456506']
eKOI00000917	87.2	['Eukaryota', 'Archaeplastida', 'Archaeplastida_X', 'Archaeplastida_XX', 'Rhodophyta', 'Florideophyceae', 'Gigartinales', 'Dumontiaceae', 'Pikea', 'Pikea_californica', 'KT456506']
eKOI00000918	85.3	['Eukaryota', 'Archaeplastida', 'Archaeplastida_X', 'Archaeplastida_XX', 'Rhodophyta', 'Florideophyceae', 'Gigartinales', 'Phyllophoraceae', 'Schottera', 'Schottera_koreana', 'KU749578']
eKOI00000919	87.5	['Eukaryota', 'Archaeplastida', 'Archaeplastida_X', 'Archaeplastida_XX', 'Rhodophyta', 'Florideophyceae', 'Gigartinales', 'Dumontiaceae', 'Pikea', 'Pikea_californica', 'KT456506']
eKOI00000920	87.2	['Eukaryota', 'Archaeplastida', 'Archaeplastida_X', 'Archaeplastida_XX', 'Rhodophyta', 'Florideophyceae', 'Gigartinales', 'Dumontiaceae', 'Pikea', 'Pikea_californica', 'KT456506']
eKOI00000921	87.5	['Eukaryota', 'Archaeplastida', 'Archaeplastida_X', 'Archaeplastida_XX', 'Rhodophyta', 'Florideophyceae', 'Gigartinales', 'Dumontiaceae', 'Pikea', 'Pikea_californica', 'KT456506']
eKOI00000922	85.9	['Eukaryota', 'Archaeplastida', 'Archaeplastida_X', 'Archaeplastida_XX', 'Rhodophyta', 'Florideophyceae', 'Gigartinales', 'Dumontiaceae', 'Pikea', 'Pikea_californica', 'KT456506']
eKOI00000923	85.9	['Eukaryota', 'Archaeplastida', 'Archaeplastida_X', 'Archaeplastida_XX', 'Rhodophyta', 'Florideophyceae', 'Gigartinales', 'Cystocloniaceae', 'Rhodophyllis', 'Rhodophyllis_sp', 'MG462772']
eKOI00000925	88.5	['Eukaryota', 'Archaeplastida', 'Archaeplastida_X', 'Archaeplastida_XX', 'Rhodophyta', 'Florideophyceae', 'Gigartinales', 'Dumontiaceae', 'Pikea', 'Pikea_californica', 'KT456506']
eKOI00000927	87.5	['Eukaryota', 'Archaeplastida', 'Archaeplastida_X', 'Archaeplastida_XX', 'Rhodophyta', 'Florideophyceae', 'Gigartinales', 'Dumontiaceae', 'Pikea', 'Pikea_californica', 'KT456506']
eKOI00000926	87.9	['Eukaryota', 'Archaeplastida', 'Archaeplastida_X', 'Archaeplastida_XX', 'Rhodophyta', 'Florideophyceae', 'Gigartinales', 'Dumontiaceae', 'Pikea', 'Pikea_californica', 'KT456506']
eKOI00000924	87.5	['Eukaryota', 'Archaeplastida', 'Archaeplastida_X', 'Archaeplastida_XX', 'Rhodophyta', 'Florideophyceae', 'Gigartinales', 'Dumontiaceae', 'Pikea', 'Pikea_californica', 'KT456506']
eKOI00000928	87.2	['Eukaryota', 'Archaeplastida', 'Archaeplastida_X', 'Archaeplastida_XX', 'Rhodophyta', 'Florideophyceae', 'Gigartinales', 'Dumontiaceae', 'Pikea', 'Pikea_californica', 'KT456506']
eKOI00000930	87.9	['Eukaryota', 'Archaeplastida', 'Archaeplastida_X', 'Archaeplastida_XX', 'Rhodophyta', 'Florideophyceae', 'Gigartinales', 'Dumontiaceae', 'Pikea', 'Pikea_californica', 'KT456506']
eKOI00000931	87.5	['Eukaryota', 'Archaeplastida', 'Archaeplastida_X', 'Archaeplastida_XX', 'Rhodophyta', 'Florideophyceae', 'Gigartinales', 'Dumontiaceae', 'Pikea', 'Pikea_californica', 'KT456506']
eKOI00000929	87.5	['Eukaryota', 'Archaeplastida', 'Archaeplastida_X', 'Archaeplastida_XX', 'Rhodophyta', 'Florideophyceae', 'Gigartinales', 'Dumontiaceae', 'Pikea', 'Pikea_californica', 'KT456506']
eKOI00000932	87.5	['Eukaryota', 'Archaeplastida', 'Archaeplastida_X', 'Archaeplastida_XX', 'Rhodophyta', 'Florideophyceae', 'Gigartinales', 'Dumontiaceae', 'Pikea', 'Pikea_californica', 'KT456506']
eKOI00000936	87.2	['Eukaryota', 'Archaeplastida', 'Archaeplastida_X', 'Archaeplastida_XX', 'Rhodophyta', 'Florideophyceae', 'Gigartinales', 'Dumontiaceae', 'Pikea', 'Pikea_californica', 'KT456506']
eKOI00000934	84.7	['Eukaryota', 'Archaeplastida', 'Archaeplastida_X', 'Archaeplastida_XX', 'Rhodophyta', 'Florideophyceae', 'Gigartinales', 'Phyllophoraceae', 'Schottera', 'Schottera_koreana', 'KU749578']
eKOI00000933	85	['Eukaryota', 'Archaeplastida', 'Archaeplastida_X', 'Archaeplastida_XX', 'Rhodophyta', 'Florideophyceae', 'Gigartinales', 'Phyllophoraceae', 'Schottera', 'Schottera_koreana', 'KU749578']
eKOI00000935	85.3	['Eukaryota', 'Archaeplastida', 'Archaeplastida_X', 'Archaeplastida_XX', 'Rhodophyta', 'Florideophyceae', 'Gigartinales', 'Phyllophoraceae', 'Schottera', 'Schottera_koreana', 'KU749578']
eKOI00000939	88.8	['Eukaryota', 'Archaeplastida', 'Archaeplastida_X', 'Archaeplastida_XX', 'Rhodophyta', 'Florideophyceae', 'Gigartinales', 'Dumontiaceae', 'Pikea', 'Pikea_californica', 'KT456506']
eKOI00000937	87.5	['Eukaryota', 'Archaeplastida', 'Archaeplastida_X', 'Archaeplastida_XX', 'Rhodophyta', 'Florideophyceae', 'Gigartinales', 'Dumontiaceae', 'Pikea', 'Pikea_californica', 'KT456506']
eKOI00000938	87.9	['Eukaryota', 'Archaeplastida', 'Archaeplastida_X', 'Archaeplastida_XX', 'Rhodophyta', 'Florideophyceae', 'Gigartinales', 'Dumontiaceae', 'Pikea', 'Pikea_californica', 'KT456506']
eKOI00000941	87.2	['Eukaryota', 'Archaeplastida', 'Archaeplastida_X', 'Archaeplastida_XX', 'Rhodophyta', 'Florideophyceae', 'Gigartinales', 'Dumontiaceae', 'Pikea', 'Pikea_californica', 'KT456506']
eKOI00000940	87.9	['Eukaryota', 'Archaeplastida', 'Archaeplastida_X', 'Archaeplastida_XX', 'Rhodophyta', 'Florideophyceae', 'Gigartinales', 'Dumontiaceae', 'Pikea', 'Pikea_californica', 'KT456506']
eKOI00000942	87.5	['Eukaryota', 'Archaeplastida', 'Archaeplastida_X', 'Archaeplastida_XX', 'Rhodophyta', 'Florideophyceae', 'Gigartinales', 'Dumontiaceae', 'Pikea', 'Pikea_californica', 'KT456506']
eKOI00000943	87.5	['Eukaryota', 'Archaeplastida', 'Archaeplastida_X', 'Archaeplastida_XX', 'Rhodophyta', 'Florideophyceae', 'Gigartinales', 'Dumontiaceae', 'Pikea', 'Pikea_californica', 'KT456506']
eKOI00000945	87.2	['Eukaryota', 'Archaeplastida', 'Archaeplastida_X', 'Archaeplastida_XX', 'Rhodophyta', 'Florideophyceae', 'Gigartinales', 'Dumontiaceae', 'Pikea', 'Pikea_californica', 'KT456506']
eKOI00000944	87.9	['Eukaryota', 'Archaeplastida', 'Archaeplastida_X', 'Archaeplastida_XX', 'Rhodophyta', 'Florideophyceae', 'Gigartinales', 'Dumontiaceae', 'Pikea', 'Pikea_californica', 'KT456506']
eKOI00000949	88.2	['Eukaryota', 'Archaeplastida', 'Archaeplastida_X', 'Archaeplastida_XX', 'Rhodophyta', 'Florideophyceae', 'Gigartinales', 'Dumontiaceae', 'Pikea', 'Pikea_californica', 'KT456506']
eKOI00000947	87.9	['Eukaryota', 'Archaeplastida', 'Archaeplastida_X', 'Archaeplastida_XX', 'Rhodophyta', 'Florideophyceae', 'Gigartinales', 'Dumontiaceae', 'Pikea', 'Pikea_californica', 'KT456506']
eKOI00000952	86.3	['Eukaryota', 'Archaeplastida', 'Archaeplastida_X', 'Archaeplastida_XX', 'Rhodophyta', 'Florideophyceae', 'Gigartinales', 'Cystocloniaceae', 'Rhodophyllis', 'Rhodophyllis_sp', 'MG462772']
eKOI00000946	87.5	['Eukaryota', 'Archaeplastida', 'Archaeplastida_X', 'Archaeplastida_XX', 'Rhodophyta', 'Florideophyceae', 'Gigartinales', 'Dumontiaceae', 'Pikea', 'Pikea_californica', 'KT456506']
eKOI00000950	88.2	['Eukaryota', 'Archaeplastida', 'Archaeplastida_X', 'Archaeplastida_XX', 'Rhodophyta', 'Florideophyceae', 'Gigartinales', 'Dumontiaceae', 'Pikea', 'Pikea_californica', 'KT456506']
eKOI00000948	87.5	['Eukaryota', 'Archaeplastida', 'Archaeplastida_X', 'Archaeplastida_XX', 'Rhodophyta', 'Florideophyceae', 'Gigartinales', 'Dumontiaceae', 'Pikea', 'Pikea_californica', 'KT456506']
eKOI00000953	87.2	['Eukaryota', 'Archaeplastida', 'Archaeplastida_X', 'Archaeplastida_XX', 'Rhodophyta', 'Florideophyceae', 'Gigartinales', 'Dumontiaceae', 'Pikea', 'Pikea_californica', 'KT456506']
eKOI00000951	87.2	['Eukaryota', 'Archaeplastida', 'Archaeplastida_X', 'Archaeplastida_XX', 'Rhodophyta', 'Florideophyceae', 'Gigartinales', 'Dumontiaceae', 'Pikea', 'Pikea_californica', 'KT456506']
eKOI00000954	88.2	['Eukaryota', 'Archaeplastida', 'Archaeplastida_X', 'Archaeplastida_XX', 'Rhodophyta', 'Florideophyceae', 'Gigartinales', 'Dumontiaceae', 'Pikea', 'Pikea_californica', 'KT456506']
eKOI00000955	87.2	['Eukaryota', 'Archaeplastida', 'Archaeplastida_X', 'Archaeplastida_XX', 'Rhodophyta', 'Florideophyceae', 'Gigartinales', 'Dumontiaceae', 'Pikea', 'Pikea_californica', 'KT456506']
eKOI00000956	86.6	['Eukaryota', 'Archaeplastida', 'Archaeplastida_X', 'Archaeplastida_XX', 'Rhodophyta', 'Florideophyceae', 'Bonnemaisoniales', 'Naccariaceae', 'Atractophora', 'Atractophora_hypnoides', 'GQ497303']
eKOI00000957	87.5	['Eukaryota', 'Archaeplastida', 'Archaeplastida_X', 'Archaeplastida_XX', 'Rhodophyta', 'Florideophyceae', 'Gigartinales', 'Dumontiaceae', 'Pikea', 'Pikea_californica', 'KT456506']
eKOI00000958	85.3	['Eukaryota', 'Archaeplastida', 'Archaeplastida_X', 'Archaeplastida_XX', 'Rhodophyta', 'Florideophyceae', 'Gigartinales', 'Phyllophoraceae', 'Schottera', 'Schottera_koreana', 'KU749578']
eKOI00000961	87.5	['Eukaryota', 'Archaeplastida', 'Archaeplastida_X', 'Archaeplastida_XX', 'Rhodophyta', 'Florideophyceae', 'Gigartinales', 'Dumontiaceae', 'Pikea', 'Pikea_californica', 'KT456506']
eKOI00000960	86.9	['Eukaryota', 'Archaeplastida', 'Archaeplastida_X', 'Archaeplastida_XX', 'Rhodophyta', 'Florideophyceae', 'Rhodymeniales', 'Champiaceae', 'Dictyothamnion', 'Dictyothamnion_saltatum', 'KU707854']
eKOI00000959	87.5	['Eukaryota', 'Archaeplastida', 'Archaeplastida_X', 'Archaeplastida_XX', 'Rhodophyta', 'Florideophyceae', 'Gigartinales', 'Dumontiaceae', 'Pikea', 'Pikea_californica', 'KT456506']
eKOI00000963	87.5	['Eukaryota', 'Archaeplastida', 'Archaeplastida_X', 'Archaeplastida_XX', 'Rhodophyta', 'Florideophyceae', 'Gigartinales', 'Dumontiaceae', 'Pikea', 'Pikea_californica', 'KT456506']
eKOI00000962	87.5	['Eukaryota', 'Archaeplastida', 'Archaeplastida_X', 'Archaeplastida_XX', 'Rhodophyta', 'Florideophyceae', 'Gigartinales', 'Dumontiaceae', 'Pikea', 'Pikea_californica', 'KT456506']
eKOI00000964	86.6	['Eukaryota', 'Archaeplastida', 'Archaeplastida_X', 'Archaeplastida_XX', 'Rhodophyta', 'Florideophyceae', 'Rhodymeniales', 'Champiaceae', 'Dictyothamnion', 'Dictyothamnion_saltatum', 'KU707854']
eKOI00000965	87.2	['Eukaryota', 'Archaeplastida', 'Archaeplastida_X', 'Archaeplastida_XX', 'Rhodophyta', 'Florideophyceae', 'Gigartinales', 'Dumontiaceae', 'Pikea', 'Pikea_californica', 'KT456506']
eKOI00000966	88.2	['Eukaryota', 'Archaeplastida', 'Archaeplastida_X', 'Archaeplastida_XX', 'Rhodophyta', 'Florideophyceae', 'Gigartinales', 'Dumontiaceae', 'Pikea', 'Pikea_californica', 'KT456506']
eKOI00000967	87.2	['Eukaryota', 'Archaeplastida', 'Archaeplastida_X', 'Archaeplastida_XX', 'Rhodophyta', 'Florideophyceae', 'Gigartinales', 'Dumontiaceae', 'Pikea', 'Pikea_californica', 'KT456506']
eKOI00000970	87.9	['Eukaryota', 'Archaeplastida', 'Archaeplastida_X', 'Archaeplastida_XX', 'Rhodophyta', 'Florideophyceae', 'Gigartinales', 'Dumontiaceae', 'Pikea', 'Pikea_californica', 'KT456506']
eKOI00000969	88.2	['Eukaryota', 'Archaeplastida', 'Archaeplastida_X', 'Archaeplastida_XX', 'Rhodophyta', 'Florideophyceae', 'Gigartinales', 'Dumontiaceae', 'Pikea', 'Pikea_californica', 'KT456506']
eKOI00000968	87.5	['Eukaryota', 'Archaeplastida', 'Archaeplastida_X', 'Archaeplastida_XX', 'Rhodophyta', 'Florideophyceae', 'Gigartinales', 'Dumontiaceae', 'Pikea', 'Pikea_californica', 'KT456506']
eKOI00000972	87.2	['Eukaryota', 'Archaeplastida', 'Archaeplastida_X', 'Archaeplastida_XX', 'Rhodophyta', 'Florideophyceae', 'Gigartinales', 'Dumontiaceae', 'Pikea', 'Pikea_californica', 'KT456506']
eKOI00000971	87.2	['Eukaryota', 'Archaeplastida', 'Archaeplastida_X', 'Archaeplastida_XX', 'Rhodophyta', 'Florideophyceae', 'Gigartinales', 'Dumontiaceae', 'Pikea', 'Pikea_californica', 'KT456506']
eKOI00000973	87.9	['Eukaryota', 'Archaeplastida', 'Archaeplastida_X', 'Archaeplastida_XX', 'Rhodophyta', 'Florideophyceae', 'Gigartinales', 'Dumontiaceae', 'Pikea', 'Pikea_californica', 'KT456506']
eKOI00000974	87.5	['Eukaryota', 'Archaeplastida', 'Archaeplastida_X', 'Archaeplastida_XX', 'Rhodophyta', 'Florideophyceae', 'Gigartinales', 'Dumontiaceae', 'Pikea', 'Pikea_californica', 'KT456506']
eKOI00000978	88.8	['Eukaryota', 'Archaeplastida', 'Archaeplastida_X', 'Archaeplastida_XX', 'Rhodophyta', 'Florideophyceae', 'Gigartinales', 'Dumontiaceae', 'Pikea', 'Pikea_californica', 'KT456506']
eKOI00000975	88.2	['Eukaryota', 'Archaeplastida', 'Archaeplastida_X', 'Archaeplastida_XX', 'Rhodophyta', 'Florideophyceae', 'Gigartinales', 'Dumontiaceae', 'Pikea', 'Pikea_californica', 'KT456506']
eKOI00000977	87.5	['Eukaryota', 'Archaeplastida', 'Archaeplastida_X', 'Archaeplastida_XX', 'Rhodophyta', 'Florideophyceae', 'Gigartinales', 'Dumontiaceae', 'Pikea', 'Pikea_californica', 'KT456506']
eKOI00000980	87.9	['Eukaryota', 'Archaeplastida', 'Archaeplastida_X', 'Archaeplastida_XX', 'Rhodophyta', 'Florideophyceae', 'Gigartinales', 'Dumontiaceae', 'Pikea', 'Pikea_californica', 'KT456506']
eKOI00000976	87.9	['Eukaryota', 'Archaeplastida', 'Archaeplastida_X', 'Archaeplastida_XX', 'Rhodophyta', 'Florideophyceae', 'Gigartinales', 'Dumontiaceae', 'Pikea', 'Pikea_californica', 'KT456506']
eKOI00000979	87.5	['Eukaryota', 'Archaeplastida', 'Archaeplastida_X', 'Archaeplastida_XX', 'Rhodophyta', 'Florideophyceae', 'Gigartinales', 'Dumontiaceae', 'Pikea', 'Pikea_californica', 'KT456506']
eKOI00000981	87.5	['Eukaryota', 'Archaeplastida', 'Archaeplastida_X', 'Archaeplastida_XX', 'Rhodophyta', 'Florideophyceae', 'Gigartinales', 'Dumontiaceae', 'Pikea', 'Pikea_californica', 'KT456506']
eKOI00000983	87.5	['Eukaryota', 'Archaeplastida', 'Archaeplastida_X', 'Archaeplastida_XX', 'Rhodophyta', 'Florideophyceae', 'Gigartinales', 'Dumontiaceae', 'Pikea', 'Pikea_californica', 'KT456506']
eKOI00000984	87.2	['Eukaryota', 'Archaeplastida', 'Archaeplastida_X', 'Archaeplastida_XX', 'Rhodophyta', 'Florideophyceae', 'Gigartinales', 'Dumontiaceae', 'Pikea', 'Pikea_californica', 'KT456506']
eKOI00000985	87.9	['Eukaryota', 'Archaeplastida', 'Archaeplastida_X', 'Archaeplastida_XX', 'Rhodophyta', 'Florideophyceae', 'Gigartinales', 'Dumontiaceae', 'Pikea', 'Pikea_californica', 'KT456506']
eKOI00000986	87.2	['Eukaryota', 'Archaeplastida', 'Archaeplastida_X', 'Archaeplastida_XX', 'Rhodophyta', 'Florideophyceae', 'Gigartinales', 'Dumontiaceae', 'Pikea', 'Pikea_californica', 'KT456506']
eKOI00000982	87.2	['Eukaryota', 'Archaeplastida', 'Archaeplastida_X', 'Archaeplastida_XX', 'Rhodophyta', 'Florideophyceae', 'Gigartinales', 'Dumontiaceae', 'Pikea', 'Pikea_californica', 'KT456506']
eKOI00000987	87.5	['Eukaryota', 'Archaeplastida', 'Archaeplastida_X', 'Archaeplastida_XX', 'Rhodophyta', 'Florideophyceae', 'Gigartinales', 'Dumontiaceae', 'Pikea', 'Pikea_californica', 'KT456506']
eKOI00000988	88.2	['Eukaryota', 'Archaeplastida', 'Archaeplastida_X', 'Archaeplastida_XX', 'Rhodophyta', 'Florideophyceae', 'Gigartinales', 'Dumontiaceae', 'Pikea', 'Pikea_californica', 'KT456506']
eKOI00000989	86.9	['Eukaryota', 'Archaeplastida', 'Archaeplastida_X', 'Archaeplastida_XX', 'Rhodophyta', 'Florideophyceae', 'Rhodymeniales', 'Champiaceae', 'Dictyothamnion', 'Dictyothamnion_saltatum', 'KU707854']
eKOI00000990	87.9	['Eukaryota', 'Archaeplastida', 'Archaeplastida_X', 'Archaeplastida_XX', 'Rhodophyta', 'Florideophyceae', 'Gigartinales', 'Dumontiaceae', 'Pikea', 'Pikea_californica', 'KT456506']
eKOI00000993	87.9	['Eukaryota', 'Archaeplastida', 'Archaeplastida_X', 'Archaeplastida_XX', 'Rhodophyta', 'Florideophyceae', 'Gigartinales', 'Dumontiaceae', 'Pikea', 'Pikea_californica', 'KT456506']
eKOI00000992	87.5	['Eukaryota', 'Archaeplastida', 'Archaeplastida_X', 'Archaeplastida_XX', 'Rhodophyta', 'Florideophyceae', 'Gigartinales', 'Dumontiaceae', 'Pikea', 'Pikea_californica', 'KT456506']
eKOI00000991	87.9	['Eukaryota', 'Archaeplastida', 'Archaeplastida_X', 'Archaeplastida_XX', 'Rhodophyta', 'Florideophyceae', 'Gigartinales', 'Dumontiaceae', 'Pikea', 'Pikea_californica', 'KT456506']
eKOI00000995	88.2	['Eukaryota', 'Archaeplastida', 'Archaeplastida_X', 'Archaeplastida_XX', 'Rhodophyta', 'Florideophyceae', 'Gigartinales', 'Dumontiaceae', 'Pikea', 'Pikea_californica', 'KT456506']
eKOI00000994	87.2	['Eukaryota', 'Archaeplastida', 'Archaeplastida_X', 'Archaeplastida_XX', 'Rhodophyta', 'Florideophyceae', 'Gigartinales', 'Dumontiaceae', 'Pikea', 'Pikea_californica', 'KT456506']
eKOI00000997	85.6	['Eukaryota', 'Archaeplastida', 'Archaeplastida_X', 'Archaeplastida_XX', 'Rhodophyta', 'Florideophyceae', 'Gigartinales', 'Phyllophoraceae', 'Schottera', 'Schottera_koreana', 'KU749578']
eKOI00000996	87.5	['Eukaryota', 'Archaeplastida', 'Archaeplastida_X', 'Archaeplastida_XX', 'Rhodophyta', 'Florideophyceae', 'Gigartinales', 'Dumontiaceae', 'Pikea', 'Pikea_californica', 'KT456506']
eKOI00000998	88.2	['Eukaryota', 'Archaeplastida', 'Archaeplastida_X', 'Archaeplastida_XX', 'Rhodophyta', 'Florideophyceae', 'Gigartinales', 'Dumontiaceae', 'Pikea', 'Pikea_californica', 'KT456506']
eKOI00000999	88.5	['Eukaryota', 'Archaeplastida', 'Archaeplastida_X', 'Archaeplastida_XX', 'Rhodophyta', 'Florideophyceae', 'Gigartinales', 'Dumontiaceae', 'Pikea', 'Pikea_californica', 'KT456506']
eKOI00001000	87.5	['Eukaryota', 'Archaeplastida', 'Archaeplastida_X', 'Archaeplastida_XX', 'Rhodophyta', 'Florideophyceae', 'Gigartinales', 'Dumontiaceae', 'Pikea', 'Pikea_californica', 'KT456506']
eKOI00001001	87.5	['Eukaryota', 'Archaeplastida', 'Archaeplastida_X', 'Archaeplastida_XX', 'Rhodophyta', 'Florideophyceae', 'Gigartinales', 'Dumontiaceae', 'Pikea', 'Pikea_californica', 'KT456506']
eKOI00001004	86.9	['Eukaryota', 'Archaeplastida', 'Archaeplastida_X', 'Archaeplastida_XX', 'Rhodophyta', 'Florideophyceae', 'Peyssonneliales', 'Peyssonneliaceae', 'Peyssonnelia', 'Brasilophycus_sp', 'HQ545339']
eKOI00001002	87.5	['Eukaryota', 'Archaeplastida', 'Archaeplastida_X', 'Archaeplastida_XX', 'Rhodophyta', 'Florideophyceae', 'Gigartinales', 'Dumontiaceae', 'Pikea', 'Pikea_californica', 'KT456506']
eKOI00001003	86.9	['Eukaryota', 'Archaeplastida', 'Archaeplastida_X', 'Archaeplastida_XX', 'Rhodophyta', 'Florideophyceae', 'Gigartinales', 'Dumontiaceae', 'Pikea', 'Pikea_californica', 'KT456506']
eKOI00001006	88.5	['Eukaryota', 'Archaeplastida', 'Archaeplastida_X', 'Archaeplastida_XX', 'Rhodophyta', 'Florideophyceae', 'Gigartinales', 'Dumontiaceae', 'Pikea', 'Pikea_californica', 'KT456506']
eKOI00001008	87.9	['Eukaryota', 'Archaeplastida', 'Archaeplastida_X', 'Archaeplastida_XX', 'Rhodophyta', 'Florideophyceae', 'Gigartinales', 'Dumontiaceae', 'Pikea', 'Pikea_californica', 'KT456506']
eKOI00001005	87.9	['Eukaryota', 'Archaeplastida', 'Archaeplastida_X', 'Archaeplastida_XX', 'Rhodophyta', 'Florideophyceae', 'Gigartinales', 'Dumontiaceae', 'Pikea', 'Pikea_californica', 'KT456506']
eKOI00001009	87.5	['Eukaryota', 'Archaeplastida', 'Archaeplastida_X', 'Archaeplastida_XX', 'Rhodophyta', 'Florideophyceae', 'Gigartinales', 'Dumontiaceae', 'Pikea', 'Pikea_californica', 'KT456506']
eKOI00001007	84.7	['Eukaryota', 'Archaeplastida', 'Archaeplastida_X', 'Archaeplastida_XX', 'Rhodophyta', 'Florideophyceae', 'Gigartinales', 'Phyllophoraceae', 'Schottera', 'Schottera_koreana', 'KU749578']
eKOI00001011	87.9	['Eukaryota', 'Archaeplastida', 'Archaeplastida_X', 'Archaeplastida_XX', 'Rhodophyta', 'Florideophyceae', 'Gigartinales', 'Dumontiaceae', 'Pikea', 'Pikea_californica', 'KT456506']
eKOI00001013	87.5	['Eukaryota', 'Archaeplastida', 'Archaeplastida_X', 'Archaeplastida_XX', 'Rhodophyta', 'Florideophyceae', 'Gigartinales', 'Dumontiaceae', 'Pikea', 'Pikea_californica', 'KT456506']
eKOI00001012	87.9	['Eukaryota', 'Archaeplastida', 'Archaeplastida_X', 'Archaeplastida_XX', 'Rhodophyta', 'Florideophyceae', 'Gigartinales', 'Dumontiaceae', 'Pikea', 'Pikea_californica', 'KT456506']
eKOI00001014	88.2	['Eukaryota', 'Archaeplastida', 'Archaeplastida_X', 'Archaeplastida_XX', 'Rhodophyta', 'Florideophyceae', 'Gigartinales', 'Dumontiaceae', 'Pikea', 'Pikea_californica', 'KT456506']
eKOI00001010	87.9	['Eukaryota', 'Archaeplastida', 'Archaeplastida_X', 'Archaeplastida_XX', 'Rhodophyta', 'Florideophyceae', 'Gigartinales', 'Dumontiaceae', 'Pikea', 'Pikea_californica', 'KT456506']
eKOI00001016	87.2	['Eukaryota', 'Archaeplastida', 'Archaeplastida_X', 'Archaeplastida_XX', 'Rhodophyta', 'Florideophyceae', 'Gigartinales', 'Dumontiaceae', 'Pikea', 'Pikea_californica', 'KT456506']
eKOI00001015	87.5	['Eukaryota', 'Archaeplastida', 'Archaeplastida_X', 'Archaeplastida_XX', 'Rhodophyta', 'Florideophyceae', 'Gigartinales', 'Dumontiaceae', 'Pikea', 'Pikea_californica', 'KT456506']
eKOI00001017	87.5	['Eukaryota', 'Archaeplastida', 'Archaeplastida_X', 'Archaeplastida_XX', 'Rhodophyta', 'Florideophyceae', 'Gigartinales', 'Dumontiaceae', 'Pikea', 'Pikea_californica', 'KT456506']
eKOI00001018	87.9	['Eukaryota', 'Archaeplastida', 'Archaeplastida_X', 'Archaeplastida_XX', 'Rhodophyta', 'Florideophyceae', 'Gigartinales', 'Dumontiaceae', 'Pikea', 'Pikea_californica', 'KT456506']
eKOI00001019	88.2	['Eukaryota', 'Archaeplastida', 'Archaeplastida_X', 'Archaeplastida_XX', 'Rhodophyta', 'Florideophyceae', 'Gigartinales', 'Dumontiaceae', 'Pikea', 'Pikea_californica', 'KT456506']
eKOI00001020	87.5	['Eukaryota', 'Archaeplastida', 'Archaeplastida_X', 'Archaeplastida_XX', 'Rhodophyta', 'Florideophyceae', 'Gigartinales', 'Dumontiaceae', 'Pikea', 'Pikea_californica', 'KT456506']
eKOI00001021	87.2	['Eukaryota', 'Archaeplastida', 'Archaeplastida_X', 'Archaeplastida_XX', 'Rhodophyta', 'Florideophyceae', 'Gigartinales', 'Dumontiaceae', 'Pikea', 'Pikea_californica', 'KT456506']
eKOI00001023	87.5	['Eukaryota', 'Archaeplastida', 'Archaeplastida_X', 'Archaeplastida_XX', 'Rhodophyta', 'Florideophyceae', 'Gigartinales', 'Dumontiaceae', 'Pikea', 'Pikea_californica', 'KT456506']
eKOI00001025	87.5	['Eukaryota', 'Archaeplastida', 'Archaeplastida_X', 'Archaeplastida_XX', 'Rhodophyta', 'Florideophyceae', 'Gigartinales', 'Dumontiaceae', 'Pikea', 'Pikea_californica', 'KT456506']
eKOI00001024	87.5	['Eukaryota', 'Archaeplastida', 'Archaeplastida_X', 'Archaeplastida_XX', 'Rhodophyta', 'Florideophyceae', 'Gigartinales', 'Dumontiaceae', 'Pikea', 'Pikea_californica', 'KT456506']
eKOI00001026	87.9	['Eukaryota', 'Archaeplastida', 'Archaeplastida_X', 'Archaeplastida_XX', 'Rhodophyta', 'Florideophyceae', 'Gigartinales', 'Dumontiaceae', 'Pikea', 'Pikea_californica', 'KT456506']
eKOI00001027	88.2	['Eukaryota', 'Archaeplastida', 'Archaeplastida_X', 'Archaeplastida_XX', 'Rhodophyta', 'Florideophyceae', 'Gigartinales', 'Dumontiaceae', 'Pikea', 'Pikea_californica', 'KT456506']
eKOI00001022	87.5	['Eukaryota', 'Archaeplastida', 'Archaeplastida_X', 'Archaeplastida_XX', 'Rhodophyta', 'Florideophyceae', 'Gigartinales', 'Dumontiaceae', 'Pikea', 'Pikea_californica', 'KT456506']
eKOI00001029	87.5	['Eukaryota', 'Archaeplastida', 'Archaeplastida_X', 'Archaeplastida_XX', 'Rhodophyta', 'Florideophyceae', 'Gigartinales', 'Dumontiaceae', 'Pikea', 'Pikea_californica', 'KT456506']
eKOI00001028	87.5	['Eukaryota', 'Archaeplastida', 'Archaeplastida_X', 'Archaeplastida_XX', 'Rhodophyta', 'Florideophyceae', 'Gigartinales', 'Dumontiaceae', 'Pikea', 'Pikea_californica', 'KT456506']
eKOI00001030	87.2	['Eukaryota', 'Archaeplastida', 'Archaeplastida_X', 'Archaeplastida_XX', 'Rhodophyta', 'Florideophyceae', 'Gigartinales', 'Dumontiaceae', 'Pikea', 'Pikea_californica', 'KT456506']
eKOI00001031	88.2	['Eukaryota', 'Archaeplastida', 'Archaeplastida_X', 'Archaeplastida_XX', 'Rhodophyta', 'Florideophyceae', 'Gigartinales', 'Dumontiaceae', 'Pikea', 'Pikea_californica', 'KT456506']
eKOI00001032	86.6	['Eukaryota', 'Archaeplastida', 'Archaeplastida_X', 'Archaeplastida_XX', 'Rhodophyta', 'Florideophyceae', 'Rhodymeniales', 'Champiaceae', 'Dictyothamnion', 'Dictyothamnion_saltatum', 'KU707854']
eKOI00001035	87.5	['Eukaryota', 'Archaeplastida', 'Archaeplastida_X', 'Archaeplastida_XX', 'Rhodophyta', 'Florideophyceae', 'Gigartinales', 'Dumontiaceae', 'Pikea', 'Pikea_californica', 'KT456506']
eKOI00001033	87.2	['Eukaryota', 'Archaeplastida', 'Archaeplastida_X', 'Archaeplastida_XX', 'Rhodophyta', 'Florideophyceae', 'Gigartinales', 'Dumontiaceae', 'Pikea', 'Pikea_californica', 'KT456506']
eKOI00001036	87.5	['Eukaryota', 'Archaeplastida', 'Archaeplastida_X', 'Archaeplastida_XX', 'Rhodophyta', 'Florideophyceae', 'Gigartinales', 'Dumontiaceae', 'Pikea', 'Pikea_californica', 'KT456506']
eKOI00001034	85	['Eukaryota', 'Archaeplastida', 'Archaeplastida_X', 'Archaeplastida_XX', 'Rhodophyta', 'Florideophyceae', 'Gigartinales', 'Phyllophoraceae', 'Schottera', 'Schottera_koreana', 'KU749578']
eKOI00001037	87.9	['Eukaryota', 'Archaeplastida', 'Archaeplastida_X', 'Archaeplastida_XX', 'Rhodophyta', 'Florideophyceae', 'Gigartinales', 'Dumontiaceae', 'Pikea', 'Pikea_californica', 'KT456506']
eKOI00001038	87.5	['Eukaryota', 'Archaeplastida', 'Archaeplastida_X', 'Archaeplastida_XX', 'Rhodophyta', 'Florideophyceae', 'Gigartinales', 'Dumontiaceae', 'Pikea', 'Pikea_californica', 'KT456506']
eKOI00001040	87.9	['Eukaryota', 'Archaeplastida', 'Archaeplastida_X', 'Archaeplastida_XX', 'Rhodophyta', 'Florideophyceae', 'Gigartinales', 'Dumontiaceae', 'Pikea', 'Pikea_californica', 'KT456506']
eKOI00001041	87.2	['Eukaryota', 'Archaeplastida', 'Archaeplastida_X', 'Archaeplastida_XX', 'Rhodophyta', 'Florideophyceae', 'Gigartinales', 'Dumontiaceae', 'Pikea', 'Pikea_californica', 'KT456506']
eKOI00001039	88.2	['Eukaryota', 'Archaeplastida', 'Archaeplastida_X', 'Archaeplastida_XX', 'Rhodophyta', 'Florideophyceae', 'Gigartinales', 'Dumontiaceae', 'Pikea', 'Pikea_californica', 'KT456506']
eKOI00001042	87.5	['Eukaryota', 'Archaeplastida', 'Archaeplastida_X', 'Archaeplastida_XX', 'Rhodophyta', 'Florideophyceae', 'Gigartinales', 'Dumontiaceae', 'Pikea', 'Pikea_californica', 'KT456506']
eKOI00001043	87.2	['Eukaryota', 'Archaeplastida', 'Archaeplastida_X', 'Archaeplastida_XX', 'Rhodophyta', 'Florideophyceae', 'Gigartinales', 'Dumontiaceae', 'Pikea', 'Pikea_californica', 'KT456506']
eKOI00001044	87.5	['Eukaryota', 'Archaeplastida', 'Archaeplastida_X', 'Archaeplastida_XX', 'Rhodophyta', 'Florideophyceae', 'Gigartinales', 'Dumontiaceae', 'Pikea', 'Pikea_californica', 'KT456506']
eKOI00001045	87.5	['Eukaryota', 'Archaeplastida', 'Archaeplastida_X', 'Archaeplastida_XX', 'Rhodophyta', 'Florideophyceae', 'Gigartinales', 'Dumontiaceae', 'Pikea', 'Pikea_californica', 'KT456506']
eKOI00001046	87.9	['Eukaryota', 'Archaeplastida', 'Archaeplastida_X', 'Archaeplastida_XX', 'Rhodophyta', 'Florideophyceae', 'Gigartinales', 'Dumontiaceae', 'Pikea', 'Pikea_californica', 'KT456506']
eKOI00001049	85.7	['Eukaryota', 'Archaeplastida', 'Archaeplastida_X', 'Archaeplastida_XX', 'Rhodophyta', 'Florideophyceae', 'Gigartinales', 'Dumontiaceae', 'Pikea', 'Pikea_californica', 'KT456506']
eKOI00001047	87.9	['Eukaryota', 'Archaeplastida', 'Archaeplastida_X', 'Archaeplastida_XX', 'Rhodophyta', 'Florideophyceae', 'Gigartinales', 'Dumontiaceae', 'Pikea', 'Pikea_californica', 'KT456506']
eKOI00001048	88.2	['Eukaryota', 'Archaeplastida', 'Archaeplastida_X', 'Archaeplastida_XX', 'Rhodophyta', 'Florideophyceae', 'Gigartinales', 'Dumontiaceae', 'Pikea', 'Pikea_californica', 'KT456506']
eKOI00001051	87.2	['Eukaryota', 'Archaeplastida', 'Archaeplastida_X', 'Archaeplastida_XX', 'Rhodophyta', 'Florideophyceae', 'Gigartinales', 'Dumontiaceae', 'Pikea', 'Pikea_californica', 'KT456506']
eKOI00001050	87.5	['Eukaryota', 'Archaeplastida', 'Archaeplastida_X', 'Archaeplastida_XX', 'Rhodophyta', 'Florideophyceae', 'Gigartinales', 'Dumontiaceae', 'Pikea', 'Pikea_californica', 'KT456506']
eKOI00001052	87.9	['Eukaryota', 'Archaeplastida', 'Archaeplastida_X', 'Archaeplastida_XX', 'Rhodophyta', 'Florideophyceae', 'Gigartinales', 'Dumontiaceae', 'Pikea', 'Pikea_californica', 'KT456506']
eKOI00001054	86.6	['Eukaryota', 'Archaeplastida', 'Archaeplastida_X', 'Archaeplastida_XX', 'Rhodophyta', 'Florideophyceae', 'Rhodymeniales', 'Champiaceae', 'Dictyothamnion', 'Dictyothamnion_saltatum', 'KU707854']
eKOI00001055	87.5	['Eukaryota', 'Archaeplastida', 'Archaeplastida_X', 'Archaeplastida_XX', 'Rhodophyta', 'Florideophyceae', 'Gigartinales', 'Dumontiaceae', 'Pikea', 'Pikea_californica', 'KT456506']
eKOI00001056	88.2	['Eukaryota', 'Archaeplastida', 'Archaeplastida_X', 'Archaeplastida_XX', 'Rhodophyta', 'Florideophyceae', 'Gigartinales', 'Dumontiaceae', 'Pikea', 'Pikea_californica', 'KT456506']
eKOI00001058	88.2	['Eukaryota', 'Archaeplastida', 'Archaeplastida_X', 'Archaeplastida_XX', 'Rhodophyta', 'Florideophyceae', 'Gigartinales', 'Dumontiaceae', 'Pikea', 'Pikea_californica', 'KT456506']
eKOI00001053	87.5	['Eukaryota', 'Archaeplastida', 'Archaeplastida_X', 'Archaeplastida_XX', 'Rhodophyta', 'Florideophyceae', 'Gigartinales', 'Dumontiaceae', 'Pikea', 'Pikea_californica', 'KT456506']
eKOI00001057	87.9	['Eukaryota', 'Archaeplastida', 'Archaeplastida_X', 'Archaeplastida_XX', 'Rhodophyta', 'Florideophyceae', 'Gigartinales', 'Dumontiaceae', 'Pikea', 'Pikea_californica', 'KT456506']
eKOI00001059	87.9	['Eukaryota', 'Archaeplastida', 'Archaeplastida_X', 'Archaeplastida_XX', 'Rhodophyta', 'Florideophyceae', 'Gigartinales', 'Dumontiaceae', 'Pikea', 'Pikea_californica', 'KT456506']
eKOI00001060	87.2	['Eukaryota', 'Archaeplastida', 'Archaeplastida_X', 'Archaeplastida_XX', 'Rhodophyta', 'Florideophyceae', 'Gigartinales', 'Dumontiaceae', 'Pikea', 'Pikea_californica', 'KT456506']
eKOI00001061	87.5	['Eukaryota', 'Archaeplastida', 'Archaeplastida_X', 'Archaeplastida_XX', 'Rhodophyta', 'Florideophyceae', 'Gigartinales', 'Dumontiaceae', 'Pikea', 'Pikea_californica', 'KT456506']
eKOI00001062	87.9	['Eukaryota', 'Archaeplastida', 'Archaeplastida_X', 'Archaeplastida_XX', 'Rhodophyta', 'Florideophyceae', 'Gigartinales', 'Dumontiaceae', 'Pikea', 'Pikea_californica', 'KT456506']
eKOI00001066	87.9	['Eukaryota', 'Archaeplastida', 'Archaeplastida_X', 'Archaeplastida_XX', 'Rhodophyta', 'Florideophyceae', 'Gigartinales', 'Dumontiaceae', 'Pikea', 'Pikea_californica', 'KT456506']
eKOI00001064	86.6	['Eukaryota', 'Archaeplastida', 'Archaeplastida_X', 'Archaeplastida_XX', 'Rhodophyta', 'Florideophyceae', 'Bonnemaisoniales', 'Naccariaceae', 'Atractophora', 'Atractophora_hypnoides', 'GQ497303']
eKOI00001067	87.9	['Eukaryota', 'Archaeplastida', 'Archaeplastida_X', 'Archaeplastida_XX', 'Rhodophyta', 'Florideophyceae', 'Gigartinales', 'Dumontiaceae', 'Pikea', 'Pikea_californica', 'KT456506']
eKOI00001063	88.5	['Eukaryota', 'Archaeplastida', 'Archaeplastida_X', 'Archaeplastida_XX', 'Rhodophyta', 'Florideophyceae', 'Gigartinales', 'Dumontiaceae', 'Pikea', 'Pikea_californica', 'KT456506']
eKOI00001069	85.3	['Eukaryota', 'Archaeplastida', 'Archaeplastida_X', 'Archaeplastida_XX', 'Rhodophyta', 'Florideophyceae', 'Gigartinales', 'Phyllophoraceae', 'Schottera', 'Schottera_koreana', 'KU749578']
eKOI00001065	87.9	['Eukaryota', 'Archaeplastida', 'Archaeplastida_X', 'Archaeplastida_XX', 'Rhodophyta', 'Florideophyceae', 'Gigartinales', 'Dumontiaceae', 'Pikea', 'Pikea_californica', 'KT456506']
eKOI00001068	87.5	['Eukaryota', 'Archaeplastida', 'Archaeplastida_X', 'Archaeplastida_XX', 'Rhodophyta', 'Florideophyceae', 'Gigartinales', 'Dumontiaceae', 'Pikea', 'Pikea_californica', 'KT456506']
eKOI00001070	88.5	['Eukaryota', 'Archaeplastida', 'Archaeplastida_X', 'Archaeplastida_XX', 'Rhodophyta', 'Florideophyceae', 'Gigartinales', 'Dumontiaceae', 'Pikea', 'Pikea_californica', 'KT456506']
eKOI00001071	87.2	['Eukaryota', 'Archaeplastida', 'Archaeplastida_X', 'Archaeplastida_XX', 'Rhodophyta', 'Florideophyceae', 'Gigartinales', 'Dumontiaceae', 'Pikea', 'Pikea_californica', 'KT456506']
eKOI00001072	87.5	['Eukaryota', 'Archaeplastida', 'Archaeplastida_X', 'Archaeplastida_XX', 'Rhodophyta', 'Florideophyceae', 'Gigartinales', 'Dumontiaceae', 'Pikea', 'Pikea_californica', 'KT456506']
eKOI00001073	88.5	['Eukaryota', 'Archaeplastida', 'Archaeplastida_X', 'Archaeplastida_XX', 'Rhodophyta', 'Florideophyceae', 'Gigartinales', 'Dumontiaceae', 'Pikea', 'Pikea_californica', 'KT456506']
eKOI00001074	87.5	['Eukaryota', 'Archaeplastida', 'Archaeplastida_X', 'Archaeplastida_XX', 'Rhodophyta', 'Florideophyceae', 'Gigartinales', 'Dumontiaceae', 'Pikea', 'Pikea_californica', 'KT456506']
eKOI00001076	87.9	['Eukaryota', 'Archaeplastida', 'Archaeplastida_X', 'Archaeplastida_XX', 'Rhodophyta', 'Florideophyceae', 'Gigartinales', 'Dumontiaceae', 'Pikea', 'Pikea_californica', 'KT456506']
eKOI00001078	87.5	['Eukaryota', 'Archaeplastida', 'Archaeplastida_X', 'Archaeplastida_XX', 'Rhodophyta', 'Florideophyceae', 'Gigartinales', 'Dumontiaceae', 'Pikea', 'Pikea_californica', 'KT456506']
eKOI00001075	88.2	['Eukaryota', 'Archaeplastida', 'Archaeplastida_X', 'Archaeplastida_XX', 'Rhodophyta', 'Florideophyceae', 'Gigartinales', 'Dumontiaceae', 'Pikea', 'Pikea_californica', 'KT456506']
eKOI00001079	86.9	['Eukaryota', 'Archaeplastida', 'Archaeplastida_X', 'Archaeplastida_XX', 'Rhodophyta', 'Florideophyceae', 'Rhodymeniales', 'Champiaceae', 'Dictyothamnion', 'Dictyothamnion_saltatum', 'KU707854']
eKOI00001077	87.5	['Eukaryota', 'Archaeplastida', 'Archaeplastida_X', 'Archaeplastida_XX', 'Rhodophyta', 'Florideophyceae', 'Gigartinales', 'Dumontiaceae', 'Pikea', 'Pikea_californica', 'KT456506']
eKOI00001081	87.5	['Eukaryota', 'Archaeplastida', 'Archaeplastida_X', 'Archaeplastida_XX', 'Rhodophyta', 'Florideophyceae', 'Gigartinales', 'Dumontiaceae', 'Pikea', 'Pikea_californica', 'KT456506']
eKOI00001080	84	['Eukaryota', 'Archaeplastida', 'Archaeplastida_X', 'Archaeplastida_XX', 'Rhodophyta', 'Florideophyceae', 'Ceramiales', 'Rhodomelaceae', 'Herposiphonia', 'Herposiphonia_versicolor', 'MF093983']
eKOI00001084	88.5	['Eukaryota', 'Archaeplastida', 'Archaeplastida_X', 'Archaeplastida_XX', 'Rhodophyta', 'Florideophyceae', 'Gigartinales', 'Dumontiaceae', 'Pikea', 'Pikea_californica', 'KT456506']
eKOI00001083	88.2	['Eukaryota', 'Archaeplastida', 'Archaeplastida_X', 'Archaeplastida_XX', 'Rhodophyta', 'Florideophyceae', 'Gigartinales', 'Dumontiaceae', 'Pikea', 'Pikea_californica', 'KT456506']
eKOI00001085	87.5	['Eukaryota', 'Archaeplastida', 'Archaeplastida_X', 'Archaeplastida_XX', 'Rhodophyta', 'Florideophyceae', 'Gigartinales', 'Dumontiaceae', 'Pikea', 'Pikea_californica', 'KT456506']
eKOI00001086	87.9	['Eukaryota', 'Archaeplastida', 'Archaeplastida_X', 'Archaeplastida_XX', 'Rhodophyta', 'Florideophyceae', 'Gigartinales', 'Dumontiaceae', 'Pikea', 'Pikea_californica', 'KT456506']
eKOI00001082	87.5	['Eukaryota', 'Archaeplastida', 'Archaeplastida_X', 'Archaeplastida_XX', 'Rhodophyta', 'Florideophyceae', 'Gigartinales', 'Dumontiaceae', 'Pikea', 'Pikea_californica', 'KT456506']
eKOI00001088	87.9	['Eukaryota', 'Archaeplastida', 'Archaeplastida_X', 'Archaeplastida_XX', 'Rhodophyta', 'Florideophyceae', 'Gigartinales', 'Dumontiaceae', 'Pikea', 'Pikea_californica', 'KT456506']
eKOI00001089	87.9	['Eukaryota', 'Archaeplastida', 'Archaeplastida_X', 'Archaeplastida_XX', 'Rhodophyta', 'Florideophyceae', 'Gigartinales', 'Dumontiaceae', 'Pikea', 'Pikea_californica', 'KT456506']
eKOI00001087	87.2	['Eukaryota', 'Archaeplastida', 'Archaeplastida_X', 'Archaeplastida_XX', 'Rhodophyta', 'Florideophyceae', 'Gigartinales', 'Dumontiaceae', 'Pikea', 'Pikea_californica', 'KT456506']
eKOI00001092	87.5	['Eukaryota', 'Archaeplastida', 'Archaeplastida_X', 'Archaeplastida_XX', 'Rhodophyta', 'Florideophyceae', 'Gigartinales', 'Dumontiaceae', 'Pikea', 'Pikea_californica', 'KT456506']
eKOI00001094	88.2	['Eukaryota', 'Archaeplastida', 'Archaeplastida_X', 'Archaeplastida_XX', 'Rhodophyta', 'Florideophyceae', 'Gigartinales', 'Dumontiaceae', 'Pikea', 'Pikea_californica', 'KT456506']
eKOI00001091	88.2	['Eukaryota', 'Archaeplastida', 'Archaeplastida_X', 'Archaeplastida_XX', 'Rhodophyta', 'Florideophyceae', 'Gigartinales', 'Dumontiaceae', 'Pikea', 'Pikea_californica', 'KT456506']
eKOI00001090	88.2	['Eukaryota', 'Archaeplastida', 'Archaeplastida_X', 'Archaeplastida_XX', 'Rhodophyta', 'Florideophyceae', 'Gigartinales', 'Dumontiaceae', 'Pikea', 'Pikea_californica', 'KT456506']
eKOI00001095	88.2	['Eukaryota', 'Archaeplastida', 'Archaeplastida_X', 'Archaeplastida_XX', 'Rhodophyta', 'Florideophyceae', 'Gigartinales', 'Dumontiaceae', 'Pikea', 'Pikea_californica', 'KT456506']
eKOI00001093	88.2	['Eukaryota', 'Archaeplastida', 'Archaeplastida_X', 'Archaeplastida_XX', 'Rhodophyta', 'Florideophyceae', 'Gigartinales', 'Dumontiaceae', 'Pikea', 'Pikea_californica', 'KT456506']
eKOI00001097	87.5	['Eukaryota', 'Archaeplastida', 'Archaeplastida_X', 'Archaeplastida_XX', 'Rhodophyta', 'Florideophyceae', 'Gigartinales', 'Dumontiaceae', 'Pikea', 'Pikea_californica', 'KT456506']
eKOI00001096	85.9	['Eukaryota', 'Archaeplastida', 'Archaeplastida_X', 'Archaeplastida_XX', 'Rhodophyta', 'Florideophyceae', 'Gigartinales', 'Phyllophoraceae', 'Schottera', 'Schottera_koreana', 'KU749578']
eKOI00001098	87.9	['Eukaryota', 'Archaeplastida', 'Archaeplastida_X', 'Archaeplastida_XX', 'Rhodophyta', 'Florideophyceae', 'Gigartinales', 'Dumontiaceae', 'Pikea', 'Pikea_californica', 'KT456506']
eKOI00001102	87.9	['Eukaryota', 'Archaeplastida', 'Archaeplastida_X', 'Archaeplastida_XX', 'Rhodophyta', 'Florideophyceae', 'Gigartinales', 'Dumontiaceae', 'Pikea', 'Pikea_californica', 'KT456506']
eKOI00001100	87.2	['Eukaryota', 'Archaeplastida', 'Archaeplastida_X', 'Archaeplastida_XX', 'Rhodophyta', 'Florideophyceae', 'Gigartinales', 'Dumontiaceae', 'Pikea', 'Pikea_californica', 'KT456506']
eKOI00001103	87.9	['Eukaryota', 'Archaeplastida', 'Archaeplastida_X', 'Archaeplastida_XX', 'Rhodophyta', 'Florideophyceae', 'Gigartinales', 'Dumontiaceae', 'Pikea', 'Pikea_californica', 'KT456506']
eKOI00001101	87.9	['Eukaryota', 'Archaeplastida', 'Archaeplastida_X', 'Archaeplastida_XX', 'Rhodophyta', 'Florideophyceae', 'Gigartinales', 'Dumontiaceae', 'Pikea', 'Pikea_californica', 'KT456506']
eKOI00001099	87.5	['Eukaryota', 'Archaeplastida', 'Archaeplastida_X', 'Archaeplastida_XX', 'Rhodophyta', 'Florideophyceae', 'Gigartinales', 'Dumontiaceae', 'Pikea', 'Pikea_californica', 'KT456506']
eKOI00001104	87.5	['Eukaryota', 'Archaeplastida', 'Archaeplastida_X', 'Archaeplastida_XX', 'Rhodophyta', 'Florideophyceae', 'Gigartinales', 'Dumontiaceae', 'Pikea', 'Pikea_californica', 'KT456506']
eKOI00001105	86.9	['Eukaryota', 'Archaeplastida', 'Archaeplastida_X', 'Archaeplastida_XX', 'Rhodophyta', 'Florideophyceae', 'Gigartinales', 'Dumontiaceae', 'Pikea', 'Pikea_californica', 'KT456506']
eKOI00001106	87.5	['Eukaryota', 'Archaeplastida', 'Archaeplastida_X', 'Archaeplastida_XX', 'Rhodophyta', 'Florideophyceae', 'Gigartinales', 'Dumontiaceae', 'Pikea', 'Pikea_californica', 'KT456506']
eKOI00001108	88.2	['Eukaryota', 'Archaeplastida', 'Archaeplastida_X', 'Archaeplastida_XX', 'Rhodophyta', 'Florideophyceae', 'Gigartinales', 'Dumontiaceae', 'Pikea', 'Pikea_californica', 'KT456506']
eKOI00001109	87.9	['Eukaryota', 'Archaeplastida', 'Archaeplastida_X', 'Archaeplastida_XX', 'Rhodophyta', 'Florideophyceae', 'Gigartinales', 'Dumontiaceae', 'Pikea', 'Pikea_californica', 'KT456506']
eKOI00001107	85	['Eukaryota', 'Archaeplastida', 'Archaeplastida_X', 'Archaeplastida_XX', 'Rhodophyta', 'Florideophyceae', 'Gigartinales', 'Phyllophoraceae', 'Schottera', 'Schottera_koreana', 'KU749578']
eKOI00001110	87.9	['Eukaryota', 'Archaeplastida', 'Archaeplastida_X', 'Archaeplastida_XX', 'Rhodophyta', 'Florideophyceae', 'Gigartinales', 'Dumontiaceae', 'Pikea', 'Pikea_californica', 'KT456506']
eKOI00001111	87.9	['Eukaryota', 'Archaeplastida', 'Archaeplastida_X', 'Archaeplastida_XX', 'Rhodophyta', 'Florideophyceae', 'Gigartinales', 'Dumontiaceae', 'Pikea', 'Pikea_californica', 'KT456506']
eKOI00001112	88.5	['Eukaryota', 'Archaeplastida', 'Archaeplastida_X', 'Archaeplastida_XX', 'Rhodophyta', 'Florideophyceae', 'Gigartinales', 'Dumontiaceae', 'Pikea', 'Pikea_californica', 'KT456506']
eKOI00001113	88.2	['Eukaryota', 'Archaeplastida', 'Archaeplastida_X', 'Archaeplastida_XX', 'Rhodophyta', 'Florideophyceae', 'Gigartinales', 'Dumontiaceae', 'Pikea', 'Pikea_californica', 'KT456506']
eKOI00001115	87.5	['Eukaryota', 'Archaeplastida', 'Archaeplastida_X', 'Archaeplastida_XX', 'Rhodophyta', 'Florideophyceae', 'Gigartinales', 'Dumontiaceae', 'Pikea', 'Pikea_californica', 'KT456506']
eKOI00001116	87.2	['Eukaryota', 'Archaeplastida', 'Archaeplastida_X', 'Archaeplastida_XX', 'Rhodophyta', 'Florideophyceae', 'Peyssonneliales', 'Peyssonneliaceae', 'Peyssonnelia', 'Brasilophycus_sp', 'HQ545339']
eKOI00001114	87.5	['Eukaryota', 'Archaeplastida', 'Archaeplastida_X', 'Archaeplastida_XX', 'Rhodophyta', 'Florideophyceae', 'Gigartinales', 'Dumontiaceae', 'Pikea', 'Pikea_californica', 'KT456506']
eKOI00001118	87.5	['Eukaryota', 'Archaeplastida', 'Archaeplastida_X', 'Archaeplastida_XX', 'Rhodophyta', 'Florideophyceae', 'Gigartinales', 'Dumontiaceae', 'Pikea', 'Pikea_californica', 'KT456506']
eKOI00001120	87.9	['Eukaryota', 'Archaeplastida', 'Archaeplastida_X', 'Archaeplastida_XX', 'Rhodophyta', 'Florideophyceae', 'Gigartinales', 'Dumontiaceae', 'Pikea', 'Pikea_californica', 'KT456506']
eKOI00001121	87.5	['Eukaryota', 'Archaeplastida', 'Archaeplastida_X', 'Archaeplastida_XX', 'Rhodophyta', 'Florideophyceae', 'Gigartinales', 'Dumontiaceae', 'Pikea', 'Pikea_californica', 'KT456506']
eKOI00001117	85	['Eukaryota', 'Archaeplastida', 'Archaeplastida_X', 'Archaeplastida_XX', 'Rhodophyta', 'Florideophyceae', 'Gigartinales', 'Phyllophoraceae', 'Schottera', 'Schottera_koreana', 'KU749578']
eKOI00001119	87.9	['Eukaryota', 'Archaeplastida', 'Archaeplastida_X', 'Archaeplastida_XX', 'Rhodophyta', 'Florideophyceae', 'Gigartinales', 'Dumontiaceae', 'Pikea', 'Pikea_californica', 'KT456506']
eKOI00001122	87.5	['Eukaryota', 'Archaeplastida', 'Archaeplastida_X', 'Archaeplastida_XX', 'Rhodophyta', 'Florideophyceae', 'Gigartinales', 'Dumontiaceae', 'Pikea', 'Pikea_californica', 'KT456506']
eKOI00001124	87.5	['Eukaryota', 'Archaeplastida', 'Archaeplastida_X', 'Archaeplastida_XX', 'Rhodophyta', 'Florideophyceae', 'Gigartinales', 'Dumontiaceae', 'Pikea', 'Pikea_californica', 'KT456506']
eKOI00001125	87.9	['Eukaryota', 'Archaeplastida', 'Archaeplastida_X', 'Archaeplastida_XX', 'Rhodophyta', 'Florideophyceae', 'Gigartinales', 'Dumontiaceae', 'Pikea', 'Pikea_californica', 'KT456506']
eKOI00001123	87.9	['Eukaryota', 'Archaeplastida', 'Archaeplastida_X', 'Archaeplastida_XX', 'Rhodophyta', 'Florideophyceae', 'Gigartinales', 'Dumontiaceae', 'Pikea', 'Pikea_californica', 'KT456506']
eKOI00001126	87.5	['Eukaryota', 'Archaeplastida', 'Archaeplastida_X', 'Archaeplastida_XX', 'Rhodophyta', 'Florideophyceae', 'Gigartinales', 'Dumontiaceae', 'Pikea', 'Pikea_californica', 'KT456506']
eKOI00001127	87.9	['Eukaryota', 'Archaeplastida', 'Archaeplastida_X', 'Archaeplastida_XX', 'Rhodophyta', 'Florideophyceae', 'Gigartinales', 'Dumontiaceae', 'Pikea', 'Pikea_californica', 'KT456506']
eKOI00001128	88.2	['Eukaryota', 'Archaeplastida', 'Archaeplastida_X', 'Archaeplastida_XX', 'Rhodophyta', 'Florideophyceae', 'Gigartinales', 'Dumontiaceae', 'Pikea', 'Pikea_californica', 'KT456506']
eKOI00001129	84.3	['Eukaryota', 'Archaeplastida', 'Archaeplastida_X', 'Archaeplastida_XX', 'Rhodophyta', 'Florideophyceae', 'Ceramiales', 'Rhodomelaceae', 'Herposiphonia', 'Herposiphonia_versicolor', 'MF093983']
eKOI00001132	88.2	['Eukaryota', 'Archaeplastida', 'Archaeplastida_X', 'Archaeplastida_XX', 'Rhodophyta', 'Florideophyceae', 'Gigartinales', 'Dumontiaceae', 'Pikea', 'Pikea_californica', 'KT456506']
eKOI00001134	88.2	['Eukaryota', 'Archaeplastida', 'Archaeplastida_X', 'Archaeplastida_XX', 'Rhodophyta', 'Florideophyceae', 'Gigartinales', 'Dumontiaceae', 'Pikea', 'Pikea_californica', 'KT456506']
eKOI00001133	87.9	['Eukaryota', 'Archaeplastida', 'Archaeplastida_X', 'Archaeplastida_XX', 'Rhodophyta', 'Florideophyceae', 'Gigartinales', 'Dumontiaceae', 'Pikea', 'Pikea_californica', 'KT456506']
eKOI00001130	87.9	['Eukaryota', 'Archaeplastida', 'Archaeplastida_X', 'Archaeplastida_XX', 'Rhodophyta', 'Florideophyceae', 'Gigartinales', 'Dumontiaceae', 'Pikea', 'Pikea_californica', 'KT456506']
eKOI00001131	87.9	['Eukaryota', 'Archaeplastida', 'Archaeplastida_X', 'Archaeplastida_XX', 'Rhodophyta', 'Florideophyceae', 'Gigartinales', 'Dumontiaceae', 'Pikea', 'Pikea_californica', 'KT456506']
eKOI00001135	87.5	['Eukaryota', 'Archaeplastida', 'Archaeplastida_X', 'Archaeplastida_XX', 'Rhodophyta', 'Florideophyceae', 'Gigartinales', 'Dumontiaceae', 'Pikea', 'Pikea_californica', 'KT456506']
eKOI00001136	85.9	['Eukaryota', 'Archaeplastida', 'Archaeplastida_X', 'Archaeplastida_XX', 'Rhodophyta', 'Florideophyceae', 'Gigartinales', 'Phyllophoraceae', 'Schottera', 'Schottera_koreana', 'KU749578']
eKOI00001137	85	['Eukaryota', 'Archaeplastida', 'Archaeplastida_X', 'Archaeplastida_XX', 'Rhodophyta', 'Florideophyceae', 'Gigartinales', 'Phyllophoraceae', 'Schottera', 'Schottera_koreana', 'KU749578']
eKOI00001140	87.5	['Eukaryota', 'Archaeplastida', 'Archaeplastida_X', 'Archaeplastida_XX', 'Rhodophyta', 'Florideophyceae', 'Gigartinales', 'Dumontiaceae', 'Pikea', 'Pikea_californica', 'KT456506']
eKOI00001139	88.2	['Eukaryota', 'Archaeplastida', 'Archaeplastida_X', 'Archaeplastida_XX', 'Rhodophyta', 'Florideophyceae', 'Gigartinales', 'Dumontiaceae', 'Pikea', 'Pikea_californica', 'KT456506']
eKOI00001141	86.9	['Eukaryota', 'Archaeplastida', 'Archaeplastida_X', 'Archaeplastida_XX', 'Rhodophyta', 'Florideophyceae', 'Gigartinales', 'Dumontiaceae', 'Pikea', 'Pikea_californica', 'KT456506']
eKOI00001138	86.9	['Eukaryota', 'Archaeplastida', 'Archaeplastida_X', 'Archaeplastida_XX', 'Rhodophyta', 'Florideophyceae', 'Rhodymeniales', 'Champiaceae', 'Dictyothamnion', 'Dictyothamnion_saltatum', 'KU707854']
eKOI00001142	87.5	['Eukaryota', 'Archaeplastida', 'Archaeplastida_X', 'Archaeplastida_XX', 'Rhodophyta', 'Florideophyceae', 'Gigartinales', 'Dumontiaceae', 'Pikea', 'Pikea_californica', 'KT456506']
eKOI00001143	87.5	['Eukaryota', 'Archaeplastida', 'Archaeplastida_X', 'Archaeplastida_XX', 'Rhodophyta', 'Florideophyceae', 'Gigartinales', 'Dumontiaceae', 'Pikea', 'Pikea_californica', 'KT456506']
eKOI00001144	87.5	['Eukaryota', 'Archaeplastida', 'Archaeplastida_X', 'Archaeplastida_XX', 'Rhodophyta', 'Florideophyceae', 'Gigartinales', 'Dumontiaceae', 'Pikea', 'Pikea_californica', 'KT456506']
eKOI00001145	87.9	['Eukaryota', 'Archaeplastida', 'Archaeplastida_X', 'Archaeplastida_XX', 'Rhodophyta', 'Florideophyceae', 'Gigartinales', 'Dumontiaceae', 'Pikea', 'Pikea_californica', 'KT456506']
eKOI00001146	87.9	['Eukaryota', 'Archaeplastida', 'Archaeplastida_X', 'Archaeplastida_XX', 'Rhodophyta', 'Florideophyceae', 'Gigartinales', 'Dumontiaceae', 'Pikea', 'Pikea_californica', 'KT456506']
eKOI00001148	87.9	['Eukaryota', 'Archaeplastida', 'Archaeplastida_X', 'Archaeplastida_XX', 'Rhodophyta', 'Florideophyceae', 'Gigartinales', 'Dumontiaceae', 'Pikea', 'Pikea_californica', 'KT456506']
eKOI00001147	87.5	['Eukaryota', 'Archaeplastida', 'Archaeplastida_X', 'Archaeplastida_XX', 'Rhodophyta', 'Florideophyceae', 'Gigartinales', 'Dumontiaceae', 'Pikea', 'Pikea_californica', 'KT456506']
eKOI00001149	87.9	['Eukaryota', 'Archaeplastida', 'Archaeplastida_X', 'Archaeplastida_XX', 'Rhodophyta', 'Florideophyceae', 'Gigartinales', 'Dumontiaceae', 'Pikea', 'Pikea_californica', 'KT456506']
eKOI00001151	85.6	['Eukaryota', 'Archaeplastida', 'Archaeplastida_X', 'Archaeplastida_XX', 'Rhodophyta', 'Florideophyceae', 'Gigartinales', 'Phyllophoraceae', 'Schottera', 'Schottera_koreana', 'KU749578']
eKOI00001152	87.9	['Eukaryota', 'Archaeplastida', 'Archaeplastida_X', 'Archaeplastida_XX', 'Rhodophyta', 'Florideophyceae', 'Gigartinales', 'Dumontiaceae', 'Pikea', 'Pikea_californica', 'KT456506']
eKOI00001150	84.7	['Eukaryota', 'Archaeplastida', 'Archaeplastida_X', 'Archaeplastida_XX', 'Rhodophyta', 'Florideophyceae', 'Gigartinales', 'Phyllophoraceae', 'Schottera', 'Schottera_koreana', 'KU749578']
eKOI00001153	86.9	['Eukaryota', 'Archaeplastida', 'Archaeplastida_X', 'Archaeplastida_XX', 'Rhodophyta', 'Florideophyceae', 'Gigartinales', 'Phyllophoraceae', 'Schottera', 'Schottera_koreana', 'KU749578']
eKOI00001154	87.5	['Eukaryota', 'Archaeplastida', 'Archaeplastida_X', 'Archaeplastida_XX', 'Rhodophyta', 'Florideophyceae', 'Gigartinales', 'Dumontiaceae', 'Pikea', 'Pikea_californica', 'KT456506']
eKOI00001155	87.2	['Eukaryota', 'Archaeplastida', 'Archaeplastida_X', 'Archaeplastida_XX', 'Rhodophyta', 'Florideophyceae', 'Gigartinales', 'Dumontiaceae', 'Pikea', 'Pikea_californica', 'KT456506']
eKOI00001156	87.5	['Eukaryota', 'Archaeplastida', 'Archaeplastida_X', 'Archaeplastida_XX', 'Rhodophyta', 'Florideophyceae', 'Gigartinales', 'Dumontiaceae', 'Pikea', 'Pikea_californica', 'KT456506']
eKOI00001157	87.5	['Eukaryota', 'Archaeplastida', 'Archaeplastida_X', 'Archaeplastida_XX', 'Rhodophyta', 'Florideophyceae', 'Gigartinales', 'Dumontiaceae', 'Pikea', 'Pikea_californica', 'KT456506']
eKOI00001158	85	['Eukaryota', 'Archaeplastida', 'Archaeplastida_X', 'Archaeplastida_XX', 'Rhodophyta', 'Florideophyceae', 'Gigartinales', 'Phyllophoraceae', 'Schottera', 'Schottera_koreana', 'KU749578']
eKOI00001159	88.5	['Eukaryota', 'Archaeplastida', 'Archaeplastida_X', 'Archaeplastida_XX', 'Rhodophyta', 'Florideophyceae', 'Gigartinales', 'Dumontiaceae', 'Pikea', 'Pikea_californica', 'KT456506']
eKOI00001160	87.5	['Eukaryota', 'Archaeplastida', 'Archaeplastida_X', 'Archaeplastida_XX', 'Rhodophyta', 'Florideophyceae', 'Rhodymeniales', 'Champiaceae', 'Dictyothamnion', 'Dictyothamnion_saltatum', 'KU707854']
eKOI00001161	87.2	['Eukaryota', 'Archaeplastida', 'Archaeplastida_X', 'Archaeplastida_XX', 'Rhodophyta', 'Florideophyceae', 'Gigartinales', 'Dumontiaceae', 'Pikea', 'Pikea_californica', 'KT456506']
eKOI00001165	87.9	['Eukaryota', 'Archaeplastida', 'Archaeplastida_X', 'Archaeplastida_XX', 'Rhodophyta', 'Florideophyceae', 'Gigartinales', 'Dumontiaceae', 'Pikea', 'Pikea_californica', 'KT456506']
eKOI00001164	88.2	['Eukaryota', 'Archaeplastida', 'Archaeplastida_X', 'Archaeplastida_XX', 'Rhodophyta', 'Florideophyceae', 'Gigartinales', 'Dumontiaceae', 'Pikea', 'Pikea_californica', 'KT456506']
eKOI00001166	87.5	['Eukaryota', 'Archaeplastida', 'Archaeplastida_X', 'Archaeplastida_XX', 'Rhodophyta', 'Florideophyceae', 'Gigartinales', 'Dumontiaceae', 'Pikea', 'Pikea_californica', 'KT456506']
eKOI00001162	87.5	['Eukaryota', 'Archaeplastida', 'Archaeplastida_X', 'Archaeplastida_XX', 'Rhodophyta', 'Florideophyceae', 'Gigartinales', 'Dumontiaceae', 'Pikea', 'Pikea_californica', 'KT456506']
eKOI00001163	87.2	['Eukaryota', 'Archaeplastida', 'Archaeplastida_X', 'Archaeplastida_XX', 'Rhodophyta', 'Florideophyceae', 'Peyssonneliales', 'Peyssonneliaceae', 'Peyssonnelia', 'Brasilophycus_sp', 'HQ545339']
eKOI00001167	87.5	['Eukaryota', 'Archaeplastida', 'Archaeplastida_X', 'Archaeplastida_XX', 'Rhodophyta', 'Florideophyceae', 'Gigartinales', 'Dumontiaceae', 'Pikea', 'Pikea_californica', 'KT456506']
eKOI00001168	87.2	['Eukaryota', 'Archaeplastida', 'Archaeplastida_X', 'Archaeplastida_XX', 'Rhodophyta', 'Florideophyceae', 'Gigartinales', 'Dumontiaceae', 'Pikea', 'Pikea_californica', 'KT456506']
eKOI00001169	87.2	['Eukaryota', 'Archaeplastida', 'Archaeplastida_X', 'Archaeplastida_XX', 'Rhodophyta', 'Florideophyceae', 'Gigartinales', 'Dumontiaceae', 'Pikea', 'Pikea_californica', 'KT456506']
eKOI00001170	88.2	['Eukaryota', 'Archaeplastida', 'Archaeplastida_X', 'Archaeplastida_XX', 'Rhodophyta', 'Florideophyceae', 'Gigartinales', 'Dumontiaceae', 'Pikea', 'Pikea_californica', 'KT456506']
eKOI00001171	87.9	['Eukaryota', 'Archaeplastida', 'Archaeplastida_X', 'Archaeplastida_XX', 'Rhodophyta', 'Florideophyceae', 'Gigartinales', 'Dumontiaceae', 'Pikea', 'Pikea_californica', 'KT456506']
eKOI00001172	86.6	['Eukaryota', 'Archaeplastida', 'Archaeplastida_X', 'Archaeplastida_XX', 'Rhodophyta', 'Florideophyceae', 'Rhodymeniales', 'Champiaceae', 'Dictyothamnion', 'Dictyothamnion_saltatum', 'KU707854']
eKOI00001173	87.5	['Eukaryota', 'Archaeplastida', 'Archaeplastida_X', 'Archaeplastida_XX', 'Rhodophyta', 'Florideophyceae', 'Gigartinales', 'Dumontiaceae', 'Pikea', 'Pikea_californica', 'KT456506']
eKOI00001175	87.2	['Eukaryota', 'Archaeplastida', 'Archaeplastida_X', 'Archaeplastida_XX', 'Rhodophyta', 'Florideophyceae', 'Gigartinales', 'Dumontiaceae', 'Pikea', 'Pikea_californica', 'KT456506']
eKOI00001174	87.5	['Eukaryota', 'Archaeplastida', 'Archaeplastida_X', 'Archaeplastida_XX', 'Rhodophyta', 'Florideophyceae', 'Gigartinales', 'Dumontiaceae', 'Pikea', 'Pikea_californica', 'KT456506']
eKOI00001176	87.5	['Eukaryota', 'Archaeplastida', 'Archaeplastida_X', 'Archaeplastida_XX', 'Rhodophyta', 'Florideophyceae', 'Gigartinales', 'Dumontiaceae', 'Pikea', 'Pikea_californica', 'KT456506']
eKOI00001177	88.2	['Eukaryota', 'Archaeplastida', 'Archaeplastida_X', 'Archaeplastida_XX', 'Rhodophyta', 'Florideophyceae', 'Gigartinales', 'Dumontiaceae', 'Pikea', 'Pikea_californica', 'KT456506']
eKOI00001178	87.5	['Eukaryota', 'Archaeplastida', 'Archaeplastida_X', 'Archaeplastida_XX', 'Rhodophyta', 'Florideophyceae', 'Gigartinales', 'Dumontiaceae', 'Pikea', 'Pikea_californica', 'KT456506']
eKOI00001179	87.9	['Eukaryota', 'Archaeplastida', 'Archaeplastida_X', 'Archaeplastida_XX', 'Rhodophyta', 'Florideophyceae', 'Gigartinales', 'Dumontiaceae', 'Pikea', 'Pikea_californica', 'KT456506']
eKOI00001181	87.5	['Eukaryota', 'Archaeplastida', 'Archaeplastida_X', 'Archaeplastida_XX', 'Rhodophyta', 'Florideophyceae', 'Gigartinales', 'Dumontiaceae', 'Pikea', 'Pikea_californica', 'KT456506']
eKOI00001180	87.5	['Eukaryota', 'Archaeplastida', 'Archaeplastida_X', 'Archaeplastida_XX', 'Rhodophyta', 'Florideophyceae', 'Gigartinales', 'Dumontiaceae', 'Pikea', 'Pikea_californica', 'KT456506']
eKOI00001183	87.9	['Eukaryota', 'Archaeplastida', 'Archaeplastida_X', 'Archaeplastida_XX', 'Rhodophyta', 'Florideophyceae', 'Gigartinales', 'Dumontiaceae', 'Pikea', 'Pikea_californica', 'KT456506']
eKOI00001184	87.5	['Eukaryota', 'Archaeplastida', 'Archaeplastida_X', 'Archaeplastida_XX', 'Rhodophyta', 'Florideophyceae', 'Gigartinales', 'Dumontiaceae', 'Pikea', 'Pikea_californica', 'KT456506']
eKOI00001182	88.2	['Eukaryota', 'Archaeplastida', 'Archaeplastida_X', 'Archaeplastida_XX', 'Rhodophyta', 'Florideophyceae', 'Gigartinales', 'Dumontiaceae', 'Pikea', 'Pikea_californica', 'KT456506']
eKOI00001185	86.3	['Eukaryota', 'Archaeplastida', 'Archaeplastida_X', 'Archaeplastida_XX', 'Rhodophyta', 'Florideophyceae', 'Bonnemaisoniales', 'Naccariaceae', 'Atractophora', 'Atractophora_hypnoides', 'GQ497303']
eKOI00001186	87.9	['Eukaryota', 'Archaeplastida', 'Archaeplastida_X', 'Archaeplastida_XX', 'Rhodophyta', 'Florideophyceae', 'Gigartinales', 'Dumontiaceae', 'Pikea', 'Pikea_californica', 'KT456506']
eKOI00001187	87.2	['Eukaryota', 'Archaeplastida', 'Archaeplastida_X', 'Archaeplastida_XX', 'Rhodophyta', 'Florideophyceae', 'Gigartinales', 'Dumontiaceae', 'Pikea', 'Pikea_californica', 'KT456506']
eKOI00001188	87.5	['Eukaryota', 'Archaeplastida', 'Archaeplastida_X', 'Archaeplastida_XX', 'Rhodophyta', 'Florideophyceae', 'Gigartinales', 'Dumontiaceae', 'Pikea', 'Pikea_californica', 'KT456506']
eKOI00001189	87.5	['Eukaryota', 'Archaeplastida', 'Archaeplastida_X', 'Archaeplastida_XX', 'Rhodophyta', 'Florideophyceae', 'Gigartinales', 'Dumontiaceae', 'Pikea', 'Pikea_californica', 'KT456506']
eKOI00001190	87.9	['Eukaryota', 'Archaeplastida', 'Archaeplastida_X', 'Archaeplastida_XX', 'Rhodophyta', 'Florideophyceae', 'Gigartinales', 'Dumontiaceae', 'Pikea', 'Pikea_californica', 'KT456506']
eKOI00001192	87.9	['Eukaryota', 'Archaeplastida', 'Archaeplastida_X', 'Archaeplastida_XX', 'Rhodophyta', 'Florideophyceae', 'Gigartinales', 'Dumontiaceae', 'Pikea', 'Pikea_californica', 'KT456506']
eKOI00001191	87.5	['Eukaryota', 'Archaeplastida', 'Archaeplastida_X', 'Archaeplastida_XX', 'Rhodophyta', 'Florideophyceae', 'Gigartinales', 'Dumontiaceae', 'Pikea', 'Pikea_californica', 'KT456506']
eKOI00001193	88.2	['Eukaryota', 'Archaeplastida', 'Archaeplastida_X', 'Archaeplastida_XX', 'Rhodophyta', 'Florideophyceae', 'Gigartinales', 'Dumontiaceae', 'Pikea', 'Pikea_californica', 'KT456506']
eKOI00001194	87.5	['Eukaryota', 'Archaeplastida', 'Archaeplastida_X', 'Archaeplastida_XX', 'Rhodophyta', 'Florideophyceae', 'Gigartinales', 'Dumontiaceae', 'Pikea', 'Pikea_californica', 'KT456506']
eKOI00001195	87.5	['Eukaryota', 'Archaeplastida', 'Archaeplastida_X', 'Archaeplastida_XX', 'Rhodophyta', 'Florideophyceae', 'Gigartinales', 'Dumontiaceae', 'Pikea', 'Pikea_californica', 'KT456506']
eKOI00001196	87.5	['Eukaryota', 'Archaeplastida', 'Archaeplastida_X', 'Archaeplastida_XX', 'Rhodophyta', 'Florideophyceae', 'Gigartinales', 'Dumontiaceae', 'Pikea', 'Pikea_californica', 'KT456506']
eKOI00001198	87.2	['Eukaryota', 'Archaeplastida', 'Archaeplastida_X', 'Archaeplastida_XX', 'Rhodophyta', 'Florideophyceae', 'Gigartinales', 'Dumontiaceae', 'Pikea', 'Pikea_californica', 'KT456506']
eKOI00001197	87.5	['Eukaryota', 'Archaeplastida', 'Archaeplastida_X', 'Archaeplastida_XX', 'Rhodophyta', 'Florideophyceae', 'Gigartinales', 'Dumontiaceae', 'Pikea', 'Pikea_californica', 'KT456506']
eKOI00001199	87.2	['Eukaryota', 'Archaeplastida', 'Archaeplastida_X', 'Archaeplastida_XX', 'Rhodophyta', 'Florideophyceae', 'Gigartinales', 'Dumontiaceae', 'Pikea', 'Pikea_californica', 'KT456506']
eKOI00001201	87.5	['Eukaryota', 'Archaeplastida', 'Archaeplastida_X', 'Archaeplastida_XX', 'Rhodophyta', 'Florideophyceae', 'Gigartinales', 'Dumontiaceae', 'Pikea', 'Pikea_californica', 'KT456506']
eKOI00001202	87.5	['Eukaryota', 'Archaeplastida', 'Archaeplastida_X', 'Archaeplastida_XX', 'Rhodophyta', 'Florideophyceae', 'Gigartinales', 'Dumontiaceae', 'Pikea', 'Pikea_californica', 'KT456506']
eKOI00001203	87.2	['Eukaryota', 'Archaeplastida', 'Archaeplastida_X', 'Archaeplastida_XX', 'Rhodophyta', 'Florideophyceae', 'Gigartinales', 'Dumontiaceae', 'Pikea', 'Pikea_californica', 'KT456506']
eKOI00001204	87.5	['Eukaryota', 'Archaeplastida', 'Archaeplastida_X', 'Archaeplastida_XX', 'Rhodophyta', 'Florideophyceae', 'Gigartinales', 'Dumontiaceae', 'Pikea', 'Pikea_californica', 'KT456506']
eKOI00001205	87.9	['Eukaryota', 'Archaeplastida', 'Archaeplastida_X', 'Archaeplastida_XX', 'Rhodophyta', 'Florideophyceae', 'Gigartinales', 'Dumontiaceae', 'Pikea', 'Pikea_californica', 'KT456506']
eKOI00001206	87.5	['Eukaryota', 'Archaeplastida', 'Archaeplastida_X', 'Archaeplastida_XX', 'Rhodophyta', 'Florideophyceae', 'Gigartinales', 'Dumontiaceae', 'Pikea', 'Pikea_californica', 'KT456506']
eKOI00001207	88.2	['Eukaryota', 'Archaeplastida', 'Archaeplastida_X', 'Archaeplastida_XX', 'Rhodophyta', 'Florideophyceae', 'Gigartinales', 'Dumontiaceae', 'Pikea', 'Pikea_californica', 'KT456506']
eKOI00001208	88.8	['Eukaryota', 'Archaeplastida', 'Archaeplastida_X', 'Archaeplastida_XX', 'Rhodophyta', 'Florideophyceae', 'Gigartinales', 'Dumontiaceae', 'Pikea', 'Pikea_californica', 'KT456506']
eKOI00001209	88.2	['Eukaryota', 'Archaeplastida', 'Archaeplastida_X', 'Archaeplastida_XX', 'Rhodophyta', 'Florideophyceae', 'Gigartinales', 'Dumontiaceae', 'Pikea', 'Pikea_californica', 'KT456506']
eKOI00001210	87.9	['Eukaryota', 'Archaeplastida', 'Archaeplastida_X', 'Archaeplastida_XX', 'Rhodophyta', 'Florideophyceae', 'Gigartinales', 'Dumontiaceae', 'Pikea', 'Pikea_californica', 'KT456506']
eKOI00001211	86.6	['Eukaryota', 'Archaeplastida', 'Archaeplastida_X', 'Archaeplastida_XX', 'Rhodophyta', 'Florideophyceae', 'Gigartinales', 'Dumontiaceae', 'Pikea', 'Pikea_californica', 'KT456506']
eKOI00001212	87.5	['Eukaryota', 'Archaeplastida', 'Archaeplastida_X', 'Archaeplastida_XX', 'Rhodophyta', 'Florideophyceae', 'Gigartinales', 'Dumontiaceae', 'Pikea', 'Pikea_californica', 'KT456506']
eKOI00001213	88.2	['Eukaryota', 'Archaeplastida', 'Archaeplastida_X', 'Archaeplastida_XX', 'Rhodophyta', 'Florideophyceae', 'Gigartinales', 'Dumontiaceae', 'Pikea', 'Pikea_californica', 'KT456506']
eKOI00001214	87.5	['Eukaryota', 'Archaeplastida', 'Archaeplastida_X', 'Archaeplastida_XX', 'Rhodophyta', 'Florideophyceae', 'Gigartinales', 'Dumontiaceae', 'Pikea', 'Pikea_californica', 'KT456506']
eKOI00001215	87.5	['Eukaryota', 'Archaeplastida', 'Archaeplastida_X', 'Archaeplastida_XX', 'Rhodophyta', 'Florideophyceae', 'Gigartinales', 'Dumontiaceae', 'Pikea', 'Pikea_californica', 'KT456506']
eKOI00001216	86.9	['Eukaryota', 'Archaeplastida', 'Archaeplastida_X', 'Archaeplastida_XX', 'Rhodophyta', 'Florideophyceae', 'Rhodymeniales', 'Champiaceae', 'Dictyothamnion', 'Dictyothamnion_saltatum', 'KU707854']
eKOI00001217	87.2	['Eukaryota', 'Archaeplastida', 'Archaeplastida_X', 'Archaeplastida_XX', 'Rhodophyta', 'Florideophyceae', 'Gigartinales', 'Dumontiaceae', 'Pikea', 'Pikea_californica', 'KT456506']
eKOI00001218	87.5	['Eukaryota', 'Archaeplastida', 'Archaeplastida_X', 'Archaeplastida_XX', 'Rhodophyta', 'Florideophyceae', 'Gigartinales', 'Dumontiaceae', 'Pikea', 'Pikea_californica', 'KT456506']
eKOI00001219	86.6	['Eukaryota', 'Archaeplastida', 'Archaeplastida_X', 'Archaeplastida_XX', 'Rhodophyta', 'Florideophyceae', 'Rhodymeniales', 'Champiaceae', 'Dictyothamnion', 'Dictyothamnion_saltatum', 'KU707854']
eKOI00001220	87.2	['Eukaryota', 'Archaeplastida', 'Archaeplastida_X', 'Archaeplastida_XX', 'Rhodophyta', 'Florideophyceae', 'Gigartinales', 'Dumontiaceae', 'Pikea', 'Pikea_californica', 'KT456506']
eKOI00001221	87.2	['Eukaryota', 'Archaeplastida', 'Archaeplastida_X', 'Archaeplastida_XX', 'Rhodophyta', 'Florideophyceae', 'Gigartinales', 'Dumontiaceae', 'Pikea', 'Pikea_californica', 'KT456506']
eKOI00001222	87.5	['Eukaryota', 'Archaeplastida', 'Archaeplastida_X', 'Archaeplastida_XX', 'Rhodophyta', 'Florideophyceae', 'Gigartinales', 'Dumontiaceae', 'Pikea', 'Pikea_californica', 'KT456506']
eKOI00001224	88.5	['Eukaryota', 'Archaeplastida', 'Archaeplastida_X', 'Archaeplastida_XX', 'Rhodophyta', 'Florideophyceae', 'Gigartinales', 'Dumontiaceae', 'Pikea', 'Pikea_californica', 'KT456506']
eKOI00001223	87.2	['Eukaryota', 'Archaeplastida', 'Archaeplastida_X', 'Archaeplastida_XX', 'Rhodophyta', 'Florideophyceae', 'Gigartinales', 'Dumontiaceae', 'Pikea', 'Pikea_californica', 'KT456506']
eKOI00001225	87.9	['Eukaryota', 'Archaeplastida', 'Archaeplastida_X', 'Archaeplastida_XX', 'Rhodophyta', 'Florideophyceae', 'Gigartinales', 'Dumontiaceae', 'Pikea', 'Pikea_californica', 'KT456506']
eKOI00001226	87.2	['Eukaryota', 'Archaeplastida', 'Archaeplastida_X', 'Archaeplastida_XX', 'Rhodophyta', 'Florideophyceae', 'Gigartinales', 'Dumontiaceae', 'Pikea', 'Pikea_californica', 'KT456506']
eKOI00001228	86.6	['Eukaryota', 'Archaeplastida', 'Archaeplastida_X', 'Archaeplastida_XX', 'Rhodophyta', 'Florideophyceae', 'Peyssonneliales', 'Peyssonneliaceae', 'Peyssonnelia', 'Brasilophycus_sp', 'HQ545339']
eKOI00001227	87.5	['Eukaryota', 'Archaeplastida', 'Archaeplastida_X', 'Archaeplastida_XX', 'Rhodophyta', 'Florideophyceae', 'Gigartinales', 'Dumontiaceae', 'Pikea', 'Pikea_californica', 'KT456506']
eKOI00001229	87.5	['Eukaryota', 'Archaeplastida', 'Archaeplastida_X', 'Archaeplastida_XX', 'Rhodophyta', 'Florideophyceae', 'Gigartinales', 'Dumontiaceae', 'Pikea', 'Pikea_californica', 'KT456506']
eKOI00001230	87.5	['Eukaryota', 'Archaeplastida', 'Archaeplastida_X', 'Archaeplastida_XX', 'Rhodophyta', 'Florideophyceae', 'Gigartinales', 'Dumontiaceae', 'Pikea', 'Pikea_californica', 'KT456506']
eKOI00001231	87.5	['Eukaryota', 'Archaeplastida', 'Archaeplastida_X', 'Archaeplastida_XX', 'Rhodophyta', 'Florideophyceae', 'Gigartinales', 'Dumontiaceae', 'Pikea', 'Pikea_californica', 'KT456506']
eKOI00001232	87.9	['Eukaryota', 'Archaeplastida', 'Archaeplastida_X', 'Archaeplastida_XX', 'Rhodophyta', 'Florideophyceae', 'Gigartinales', 'Dumontiaceae', 'Pikea', 'Pikea_californica', 'KT456506']
eKOI00001233	88.2	['Eukaryota', 'Archaeplastida', 'Archaeplastida_X', 'Archaeplastida_XX', 'Rhodophyta', 'Florideophyceae', 'Gigartinales', 'Dumontiaceae', 'Pikea', 'Pikea_californica', 'KT456506']
eKOI00001234	87.5	['Eukaryota', 'Archaeplastida', 'Archaeplastida_X', 'Archaeplastida_XX', 'Rhodophyta', 'Florideophyceae', 'Gigartinales', 'Dumontiaceae', 'Pikea', 'Pikea_californica', 'KT456506']
eKOI00001235	87.5	['Eukaryota', 'Archaeplastida', 'Archaeplastida_X', 'Archaeplastida_XX', 'Rhodophyta', 'Florideophyceae', 'Gigartinales', 'Dumontiaceae', 'Pikea', 'Pikea_californica', 'KT456506']
eKOI00001237	87.5	['Eukaryota', 'Archaeplastida', 'Archaeplastida_X', 'Archaeplastida_XX', 'Rhodophyta', 'Florideophyceae', 'Gigartinales', 'Dumontiaceae', 'Pikea', 'Pikea_californica', 'KT456506']
eKOI00001238	88.2	['Eukaryota', 'Archaeplastida', 'Archaeplastida_X', 'Archaeplastida_XX', 'Rhodophyta', 'Florideophyceae', 'Gigartinales', 'Dumontiaceae', 'Pikea', 'Pikea_californica', 'KT456506']
eKOI00001236	87.2	['Eukaryota', 'Archaeplastida', 'Archaeplastida_X', 'Archaeplastida_XX', 'Rhodophyta', 'Florideophyceae', 'Gigartinales', 'Dumontiaceae', 'Pikea', 'Pikea_californica', 'KT456506']
eKOI00001241	87.5	['Eukaryota', 'Archaeplastida', 'Archaeplastida_X', 'Archaeplastida_XX', 'Rhodophyta', 'Florideophyceae', 'Gigartinales', 'Dumontiaceae', 'Pikea', 'Pikea_californica', 'KT456506']
eKOI00001240	87.5	['Eukaryota', 'Archaeplastida', 'Archaeplastida_X', 'Archaeplastida_XX', 'Rhodophyta', 'Florideophyceae', 'Gigartinales', 'Dumontiaceae', 'Pikea', 'Pikea_californica', 'KT456506']
eKOI00001239	87.9	['Eukaryota', 'Archaeplastida', 'Archaeplastida_X', 'Archaeplastida_XX', 'Rhodophyta', 'Florideophyceae', 'Gigartinales', 'Dumontiaceae', 'Pikea', 'Pikea_californica', 'KT456506']
eKOI00002835	99	['Eukaryota', 'Obazoa', 'Opisthokonta', 'Metazoa', 'Porifera', 'Demospongiae', 'Poecilosclerida', 'Poecilosclerida_X', 'Poecilosclerida_XX', 'Poecilosclerida_XXX', 'MW059094']
eKOI00002836	99	['Eukaryota', 'Obazoa', 'Opisthokonta', 'Metazoa', 'Porifera', 'Demospongiae', 'Poecilosclerida', 'Poecilosclerida_X', 'Poecilosclerida_XX', 'Poecilosclerida_XXX', 'MW059094']
eKOI00002837	99	['Eukaryota', 'Obazoa', 'Opisthokonta', 'Metazoa', 'Porifera', 'Demospongiae', 'Poecilosclerida', 'Poecilosclerida_X', 'Poecilosclerida_XX', 'Poecilosclerida_XXX', 'MW059094']
eKOI00002838	98.4	['Eukaryota', 'Obazoa', 'Opisthokonta', 'Metazoa', 'Porifera', 'Demospongiae', 'Poecilosclerida', 'Poecilosclerida_X', 'Poecilosclerida_XX', 'Poecilosclerida_XXX', 'MW059094']
eKOI00002839	99	['Eukaryota', 'Obazoa', 'Opisthokonta', 'Metazoa', 'Porifera', 'Demospongiae', 'Poecilosclerida', 'Poecilosclerida_X', 'Poecilosclerida_XX', 'Poecilosclerida_XXX', 'MW059094']
eKOI00002840	99	['Eukaryota', 'Obazoa', 'Opisthokonta', 'Metazoa', 'Porifera', 'Demospongiae', 'Poecilosclerida', 'Poecilosclerida_X', 'Poecilosclerida_XX', 'Poecilosclerida_XXX', 'MW059094']
eKOI00002841	99	['Eukaryota', 'Obazoa', 'Opisthokonta', 'Metazoa', 'Porifera', 'Demospongiae', 'Poecilosclerida', 'Poecilosclerida_X', 'Poecilosclerida_XX', 'Poecilosclerida_XXX', 'MW059094']
eKOI00002842	98.1	['Eukaryota', 'Obazoa', 'Opisthokonta', 'Metazoa', 'Porifera', 'Demospongiae', 'Poecilosclerida', 'Poecilosclerida_X', 'Poecilosclerida_XX', 'Poecilosclerida_XXX', 'MW059094']
eKOI00002843	99	['Eukaryota', 'Obazoa', 'Opisthokonta', 'Metazoa', 'Porifera', 'Demospongiae', 'Poecilosclerida', 'Poecilosclerida_X', 'Poecilosclerida_XX', 'Poecilosclerida_XXX', 'MW059094']
eKOI00002844	99	['Eukaryota', 'Obazoa', 'Opisthokonta', 'Metazoa', 'Porifera', 'Demospongiae', 'Poecilosclerida', 'Poecilosclerida_X', 'Poecilosclerida_XX', 'Poecilosclerida_XXX', 'MW059094']
eKOI00002847	99	['Eukaryota', 'Obazoa', 'Opisthokonta', 'Metazoa', 'Porifera', 'Demospongiae', 'Poecilosclerida', 'Poecilosclerida_X', 'Poecilosclerida_XX', 'Poecilosclerida_XXX', 'MW059094']
eKOI00002845	99	['Eukaryota', 'Obazoa', 'Opisthokonta', 'Metazoa', 'Porifera', 'Demospongiae', 'Poecilosclerida', 'Poecilosclerida_X', 'Poecilosclerida_XX', 'Poecilosclerida_XXX', 'MW059094']
eKOI00002846	99	['Eukaryota', 'Obazoa', 'Opisthokonta', 'Metazoa', 'Porifera', 'Demospongiae', 'Poecilosclerida', 'Poecilosclerida_X', 'Poecilosclerida_XX', 'Poecilosclerida_XXX', 'MW059094']
eKOI00002849	99	['Eukaryota', 'Obazoa', 'Opisthokonta', 'Metazoa', 'Porifera', 'Demospongiae', 'Poecilosclerida', 'Poecilosclerida_X', 'Poecilosclerida_XX', 'Poecilosclerida_XXX', 'MW059094']
eKOI00002848	98.7	['Eukaryota', 'Obazoa', 'Opisthokonta', 'Metazoa', 'Porifera', 'Demospongiae', 'Poecilosclerida', 'Poecilosclerida_X', 'Poecilosclerida_XX', 'Poecilosclerida_XXX', 'MW059094']
eKOI00002850	98.7	['Eukaryota', 'Obazoa', 'Opisthokonta', 'Metazoa', 'Porifera', 'Demospongiae', 'Poecilosclerida', 'Poecilosclerida_X', 'Poecilosclerida_XX', 'Poecilosclerida_XXX', 'MW059094']
eKOI00002851	98.7	['Eukaryota', 'Obazoa', 'Opisthokonta', 'Metazoa', 'Porifera', 'Demospongiae', 'Poecilosclerida', 'Poecilosclerida_X', 'Poecilosclerida_XX', 'Poecilosclerida_XXX', 'MW059094']
eKOI00002852	98.7	['Eukaryota', 'Obazoa', 'Opisthokonta', 'Metazoa', 'Porifera', 'Demospongiae', 'Poecilosclerida', 'Poecilosclerida_X', 'Poecilosclerida_XX', 'Poecilosclerida_XXX', 'MW059094']
eKOI00002853	99	['Eukaryota', 'Obazoa', 'Opisthokonta', 'Metazoa', 'Porifera', 'Demospongiae', 'Poecilosclerida', 'Poecilosclerida_X', 'Poecilosclerida_XX', 'Poecilosclerida_XXX', 'MW059094']
eKOI00002854	99	['Eukaryota', 'Obazoa', 'Opisthokonta', 'Metazoa', 'Porifera', 'Demospongiae', 'Poecilosclerida', 'Poecilosclerida_X', 'Poecilosclerida_XX', 'Poecilosclerida_XXX', 'MW059094']
eKOI00002855	99	['Eukaryota', 'Obazoa', 'Opisthokonta', 'Metazoa', 'Porifera', 'Demospongiae', 'Poecilosclerida', 'Poecilosclerida_X', 'Poecilosclerida_XX', 'Poecilosclerida_XXX', 'MW059094']
eKOI00002856	99	['Eukaryota', 'Obazoa', 'Opisthokonta', 'Metazoa', 'Porifera', 'Demospongiae', 'Poecilosclerida', 'Poecilosclerida_X', 'Poecilosclerida_XX', 'Poecilosclerida_XXX', 'MW059094']
eKOI00002859	98.7	['Eukaryota', 'Obazoa', 'Opisthokonta', 'Metazoa', 'Porifera', 'Demospongiae', 'Poecilosclerida', 'Poecilosclerida_X', 'Poecilosclerida_XX', 'Poecilosclerida_XXX', 'MW059094']
eKOI00002858	99	['Eukaryota', 'Obazoa', 'Opisthokonta', 'Metazoa', 'Porifera', 'Demospongiae', 'Poecilosclerida', 'Poecilosclerida_X', 'Poecilosclerida_XX', 'Poecilosclerida_XXX', 'MW059094']
eKOI00002861	98.7	['Eukaryota', 'Obazoa', 'Opisthokonta', 'Metazoa', 'Porifera', 'Demospongiae', 'Poecilosclerida', 'Poecilosclerida_X', 'Poecilosclerida_XX', 'Poecilosclerida_XXX', 'MW059094']
eKOI00002857	99	['Eukaryota', 'Obazoa', 'Opisthokonta', 'Metazoa', 'Porifera', 'Demospongiae', 'Poecilosclerida', 'Poecilosclerida_X', 'Poecilosclerida_XX', 'Poecilosclerida_XXX', 'MW059094']
eKOI00002862	99	['Eukaryota', 'Obazoa', 'Opisthokonta', 'Metazoa', 'Porifera', 'Demospongiae', 'Poecilosclerida', 'Poecilosclerida_X', 'Poecilosclerida_XX', 'Poecilosclerida_XXX', 'MW059094']
eKOI00002860	99	['Eukaryota', 'Obazoa', 'Opisthokonta', 'Metazoa', 'Porifera', 'Demospongiae', 'Poecilosclerida', 'Poecilosclerida_X', 'Poecilosclerida_XX', 'Poecilosclerida_XXX', 'MW059094']
eKOI00002863	99	['Eukaryota', 'Obazoa', 'Opisthokonta', 'Metazoa', 'Porifera', 'Demospongiae', 'Poecilosclerida', 'Poecilosclerida_X', 'Poecilosclerida_XX', 'Poecilosclerida_XXX', 'MW059094']
eKOI00002864	98.7	['Eukaryota', 'Obazoa', 'Opisthokonta', 'Metazoa', 'Porifera', 'Demospongiae', 'Poecilosclerida', 'Poecilosclerida_X', 'Poecilosclerida_XX', 'Poecilosclerida_XXX', 'MW059094']
eKOI00002865	99	['Eukaryota', 'Obazoa', 'Opisthokonta', 'Metazoa', 'Porifera', 'Demospongiae', 'Poecilosclerida', 'Poecilosclerida_X', 'Poecilosclerida_XX', 'Poecilosclerida_XXX', 'MW059094']
eKOI00002866	99	['Eukaryota', 'Obazoa', 'Opisthokonta', 'Metazoa', 'Porifera', 'Demospongiae', 'Poecilosclerida', 'Poecilosclerida_X', 'Poecilosclerida_XX', 'Poecilosclerida_XXX', 'MW059094']
eKOI00002869	98.7	['Eukaryota', 'Obazoa', 'Opisthokonta', 'Metazoa', 'Porifera', 'Demospongiae', 'Poecilosclerida', 'Poecilosclerida_X', 'Poecilosclerida_XX', 'Poecilosclerida_XXX', 'MW059094']
eKOI00002867	99	['Eukaryota', 'Obazoa', 'Opisthokonta', 'Metazoa', 'Porifera', 'Demospongiae', 'Poecilosclerida', 'Poecilosclerida_X', 'Poecilosclerida_XX', 'Poecilosclerida_XXX', 'MW059094']
eKOI00002870	99	['Eukaryota', 'Obazoa', 'Opisthokonta', 'Metazoa', 'Porifera', 'Demospongiae', 'Poecilosclerida', 'Poecilosclerida_X', 'Poecilosclerida_XX', 'Poecilosclerida_XXX', 'MW059094']
eKOI00002868	99	['Eukaryota', 'Obazoa', 'Opisthokonta', 'Metazoa', 'Porifera', 'Demospongiae', 'Poecilosclerida', 'Poecilosclerida_X', 'Poecilosclerida_XX', 'Poecilosclerida_XXX', 'MW059094']
eKOI00002872	99	['Eukaryota', 'Obazoa', 'Opisthokonta', 'Metazoa', 'Porifera', 'Demospongiae', 'Poecilosclerida', 'Poecilosclerida_X', 'Poecilosclerida_XX', 'Poecilosclerida_XXX', 'MW059094']
eKOI00002873	98.7	['Eukaryota', 'Obazoa', 'Opisthokonta', 'Metazoa', 'Porifera', 'Demospongiae', 'Poecilosclerida', 'Poecilosclerida_X', 'Poecilosclerida_XX', 'Poecilosclerida_XXX', 'MW059094']
eKOI00002874	99	['Eukaryota', 'Obazoa', 'Opisthokonta', 'Metazoa', 'Porifera', 'Demospongiae', 'Poecilosclerida', 'Poecilosclerida_X', 'Poecilosclerida_XX', 'Poecilosclerida_XXX', 'MW059094']
eKOI00002871	99	['Eukaryota', 'Obazoa', 'Opisthokonta', 'Metazoa', 'Porifera', 'Demospongiae', 'Poecilosclerida', 'Poecilosclerida_X', 'Poecilosclerida_XX', 'Poecilosclerida_XXX', 'MW059094']
eKOI00002876	98.1	['Eukaryota', 'Obazoa', 'Opisthokonta', 'Metazoa', 'Porifera', 'Demospongiae', 'Poecilosclerida', 'Poecilosclerida_X', 'Poecilosclerida_XX', 'Poecilosclerida_XXX', 'MW059094']
eKOI00002875	99	['Eukaryota', 'Obazoa', 'Opisthokonta', 'Metazoa', 'Porifera', 'Demospongiae', 'Poecilosclerida', 'Poecilosclerida_X', 'Poecilosclerida_XX', 'Poecilosclerida_XXX', 'MW059094']
eKOI00002877	99	['Eukaryota', 'Obazoa', 'Opisthokonta', 'Metazoa', 'Porifera', 'Demospongiae', 'Poecilosclerida', 'Poecilosclerida_X', 'Poecilosclerida_XX', 'Poecilosclerida_XXX', 'MW059094']
eKOI00002879	98.1	['Eukaryota', 'Obazoa', 'Opisthokonta', 'Metazoa', 'Porifera', 'Demospongiae', 'Poecilosclerida', 'Poecilosclerida_X', 'Poecilosclerida_XX', 'Poecilosclerida_XXX', 'MW059094']
eKOI00002880	99	['Eukaryota', 'Obazoa', 'Opisthokonta', 'Metazoa', 'Porifera', 'Demospongiae', 'Poecilosclerida', 'Poecilosclerida_X', 'Poecilosclerida_XX', 'Poecilosclerida_XXX', 'MW059094']
eKOI00002881	99	['Eukaryota', 'Obazoa', 'Opisthokonta', 'Metazoa', 'Porifera', 'Demospongiae', 'Poecilosclerida', 'Poecilosclerida_X', 'Poecilosclerida_XX', 'Poecilosclerida_XXX', 'MW059094']
eKOI00002882	99	['Eukaryota', 'Obazoa', 'Opisthokonta', 'Metazoa', 'Porifera', 'Demospongiae', 'Poecilosclerida', 'Poecilosclerida_X', 'Poecilosclerida_XX', 'Poecilosclerida_XXX', 'MW059094']
eKOI00002883	97.4	['Eukaryota', 'Obazoa', 'Opisthokonta', 'Metazoa', 'Porifera', 'Demospongiae', 'Poecilosclerida', 'Poecilosclerida_X', 'Poecilosclerida_XX', 'Poecilosclerida_XXX', 'MW059094']
eKOI00002885	99	['Eukaryota', 'Obazoa', 'Opisthokonta', 'Metazoa', 'Porifera', 'Demospongiae', 'Poecilosclerida', 'Poecilosclerida_X', 'Poecilosclerida_XX', 'Poecilosclerida_XXX', 'MW059094']
eKOI00002884	99	['Eukaryota', 'Obazoa', 'Opisthokonta', 'Metazoa', 'Porifera', 'Demospongiae', 'Poecilosclerida', 'Poecilosclerida_X', 'Poecilosclerida_XX', 'Poecilosclerida_XXX', 'MW059094']
eKOI00002886	99	['Eukaryota', 'Obazoa', 'Opisthokonta', 'Metazoa', 'Porifera', 'Demospongiae', 'Poecilosclerida', 'Poecilosclerida_X', 'Poecilosclerida_XX', 'Poecilosclerida_XXX', 'MW059094']
eKOI00002888	99	['Eukaryota', 'Obazoa', 'Opisthokonta', 'Metazoa', 'Porifera', 'Demospongiae', 'Poecilosclerida', 'Poecilosclerida_X', 'Poecilosclerida_XX', 'Poecilosclerida_XXX', 'MW059094']
eKOI00002887	99	['Eukaryota', 'Obazoa', 'Opisthokonta', 'Metazoa', 'Porifera', 'Demospongiae', 'Poecilosclerida', 'Poecilosclerida_X', 'Poecilosclerida_XX', 'Poecilosclerida_XXX', 'MW059094']
eKOI00002878	99	['Eukaryota', 'Obazoa', 'Opisthokonta', 'Metazoa', 'Porifera', 'Demospongiae', 'Poecilosclerida', 'Poecilosclerida_X', 'Poecilosclerida_XX', 'Poecilosclerida_XXX', 'MW059094']
eKOI00002889	99	['Eukaryota', 'Obazoa', 'Opisthokonta', 'Metazoa', 'Porifera', 'Demospongiae', 'Poecilosclerida', 'Poecilosclerida_X', 'Poecilosclerida_XX', 'Poecilosclerida_XXX', 'MW059094']
eKOI00002890	99	['Eukaryota', 'Obazoa', 'Opisthokonta', 'Metazoa', 'Porifera', 'Demospongiae', 'Poecilosclerida', 'Poecilosclerida_X', 'Poecilosclerida_XX', 'Poecilosclerida_XXX', 'MW059094']
eKOI00002892	98.7	['Eukaryota', 'Obazoa', 'Opisthokonta', 'Metazoa', 'Porifera', 'Demospongiae', 'Poecilosclerida', 'Poecilosclerida_X', 'Poecilosclerida_XX', 'Poecilosclerida_XXX', 'MW059094']
eKOI00002895	98.7	['Eukaryota', 'Obazoa', 'Opisthokonta', 'Metazoa', 'Porifera', 'Demospongiae', 'Poecilosclerida', 'Poecilosclerida_X', 'Poecilosclerida_XX', 'Poecilosclerida_XXX', 'MW059094']
eKOI00002893	99	['Eukaryota', 'Obazoa', 'Opisthokonta', 'Metazoa', 'Porifera', 'Demospongiae', 'Poecilosclerida', 'Poecilosclerida_X', 'Poecilosclerida_XX', 'Poecilosclerida_XXX', 'MW059094']
eKOI00002894	99	['Eukaryota', 'Obazoa', 'Opisthokonta', 'Metazoa', 'Porifera', 'Demospongiae', 'Poecilosclerida', 'Poecilosclerida_X', 'Poecilosclerida_XX', 'Poecilosclerida_XXX', 'MW059094']
eKOI00002891	98.7	['Eukaryota', 'Obazoa', 'Opisthokonta', 'Metazoa', 'Porifera', 'Demospongiae', 'Poecilosclerida', 'Poecilosclerida_X', 'Poecilosclerida_XX', 'Poecilosclerida_XXX', 'MW059094']
eKOI00002896	99	['Eukaryota', 'Obazoa', 'Opisthokonta', 'Metazoa', 'Porifera', 'Demospongiae', 'Poecilosclerida', 'Poecilosclerida_X', 'Poecilosclerida_XX', 'Poecilosclerida_XXX', 'MW059094']
eKOI00002897	99	['Eukaryota', 'Obazoa', 'Opisthokonta', 'Metazoa', 'Porifera', 'Demospongiae', 'Poecilosclerida', 'Poecilosclerida_X', 'Poecilosclerida_XX', 'Poecilosclerida_XXX', 'MW059094']
eKOI00002899	99	['Eukaryota', 'Obazoa', 'Opisthokonta', 'Metazoa', 'Porifera', 'Demospongiae', 'Poecilosclerida', 'Poecilosclerida_X', 'Poecilosclerida_XX', 'Poecilosclerida_XXX', 'MW059094']
eKOI00002901	98.7	['Eukaryota', 'Obazoa', 'Opisthokonta', 'Metazoa', 'Porifera', 'Demospongiae', 'Poecilosclerida', 'Poecilosclerida_X', 'Poecilosclerida_XX', 'Poecilosclerida_XXX', 'MW059094']
eKOI00002900	98.7	['Eukaryota', 'Obazoa', 'Opisthokonta', 'Metazoa', 'Porifera', 'Demospongiae', 'Poecilosclerida', 'Poecilosclerida_X', 'Poecilosclerida_XX', 'Poecilosclerida_XXX', 'MW059094']
eKOI00002902	98.7	['Eukaryota', 'Obazoa', 'Opisthokonta', 'Metazoa', 'Porifera', 'Demospongiae', 'Poecilosclerida', 'Poecilosclerida_X', 'Poecilosclerida_XX', 'Poecilosclerida_XXX', 'MW059094']
eKOI00002903	98.7	['Eukaryota', 'Obazoa', 'Opisthokonta', 'Metazoa', 'Porifera', 'Demospongiae', 'Poecilosclerida', 'Poecilosclerida_X', 'Poecilosclerida_XX', 'Poecilosclerida_XXX', 'MW059094']
eKOI00002904	98.7	['Eukaryota', 'Obazoa', 'Opisthokonta', 'Metazoa', 'Porifera', 'Demospongiae', 'Poecilosclerida', 'Poecilosclerida_X', 'Poecilosclerida_XX', 'Poecilosclerida_XXX', 'MW059094']
eKOI00002898	99	['Eukaryota', 'Obazoa', 'Opisthokonta', 'Metazoa', 'Porifera', 'Demospongiae', 'Poecilosclerida', 'Poecilosclerida_X', 'Poecilosclerida_XX', 'Poecilosclerida_XXX', 'MW059094']
eKOI00002905	98.7	['Eukaryota', 'Obazoa', 'Opisthokonta', 'Metazoa', 'Porifera', 'Demospongiae', 'Poecilosclerida', 'Poecilosclerida_X', 'Poecilosclerida_XX', 'Poecilosclerida_XXX', 'MW059094']
eKOI00002907	99	['Eukaryota', 'Obazoa', 'Opisthokonta', 'Metazoa', 'Porifera', 'Demospongiae', 'Poecilosclerida', 'Poecilosclerida_X', 'Poecilosclerida_XX', 'Poecilosclerida_XXX', 'MW059094']
eKOI00002909	98.7	['Eukaryota', 'Obazoa', 'Opisthokonta', 'Metazoa', 'Porifera', 'Demospongiae', 'Poecilosclerida', 'Poecilosclerida_X', 'Poecilosclerida_XX', 'Poecilosclerida_XXX', 'MW059094']
eKOI00002906	99	['Eukaryota', 'Obazoa', 'Opisthokonta', 'Metazoa', 'Porifera', 'Demospongiae', 'Poecilosclerida', 'Poecilosclerida_X', 'Poecilosclerida_XX', 'Poecilosclerida_XXX', 'MW059094']
eKOI00002910	98.7	['Eukaryota', 'Obazoa', 'Opisthokonta', 'Metazoa', 'Porifera', 'Demospongiae', 'Poecilosclerida', 'Poecilosclerida_X', 'Poecilosclerida_XX', 'Poecilosclerida_XXX', 'MW059094']
eKOI00002908	99	['Eukaryota', 'Obazoa', 'Opisthokonta', 'Metazoa', 'Porifera', 'Demospongiae', 'Poecilosclerida', 'Poecilosclerida_X', 'Poecilosclerida_XX', 'Poecilosclerida_XXX', 'MW059094']
eKOI00002911	99	['Eukaryota', 'Obazoa', 'Opisthokonta', 'Metazoa', 'Porifera', 'Demospongiae', 'Poecilosclerida', 'Poecilosclerida_X', 'Poecilosclerida_XX', 'Poecilosclerida_XXX', 'MW059094']
eKOI00002912	99	['Eukaryota', 'Obazoa', 'Opisthokonta', 'Metazoa', 'Porifera', 'Demospongiae', 'Poecilosclerida', 'Poecilosclerida_X', 'Poecilosclerida_XX', 'Poecilosclerida_XXX', 'MW059094']
eKOI00002913	98.7	['Eukaryota', 'Obazoa', 'Opisthokonta', 'Metazoa', 'Porifera', 'Demospongiae', 'Poecilosclerida', 'Poecilosclerida_X', 'Poecilosclerida_XX', 'Poecilosclerida_XXX', 'MW059094']
eKOI00002914	98.7	['Eukaryota', 'Obazoa', 'Opisthokonta', 'Metazoa', 'Porifera', 'Demospongiae', 'Poecilosclerida', 'Poecilosclerida_X', 'Poecilosclerida_XX', 'Poecilosclerida_XXX', 'MW059094']
eKOI00002917	98.7	['Eukaryota', 'Obazoa', 'Opisthokonta', 'Metazoa', 'Porifera', 'Demospongiae', 'Poecilosclerida', 'Poecilosclerida_X', 'Poecilosclerida_XX', 'Poecilosclerida_XXX', 'MW059094']
eKOI00002915	98.7	['Eukaryota', 'Obazoa', 'Opisthokonta', 'Metazoa', 'Porifera', 'Demospongiae', 'Poecilosclerida', 'Poecilosclerida_X', 'Poecilosclerida_XX', 'Poecilosclerida_XXX', 'MW059094']
eKOI00002918	98.7	['Eukaryota', 'Obazoa', 'Opisthokonta', 'Metazoa', 'Porifera', 'Demospongiae', 'Poecilosclerida', 'Poecilosclerida_X', 'Poecilosclerida_XX', 'Poecilosclerida_XXX', 'MW059094']
eKOI00002916	98.7	['Eukaryota', 'Obazoa', 'Opisthokonta', 'Metazoa', 'Porifera', 'Demospongiae', 'Poecilosclerida', 'Poecilosclerida_X', 'Poecilosclerida_XX', 'Poecilosclerida_XXX', 'MW059094']
eKOI00002920	98.7	['Eukaryota', 'Obazoa', 'Opisthokonta', 'Metazoa', 'Porifera', 'Demospongiae', 'Poecilosclerida', 'Poecilosclerida_X', 'Poecilosclerida_XX', 'Poecilosclerida_XXX', 'MW059094']
eKOI00002919	99	['Eukaryota', 'Obazoa', 'Opisthokonta', 'Metazoa', 'Porifera', 'Demospongiae', 'Poecilosclerida', 'Poecilosclerida_X', 'Poecilosclerida_XX', 'Poecilosclerida_XXX', 'MW059094']
eKOI00002921	99	['Eukaryota', 'Obazoa', 'Opisthokonta', 'Metazoa', 'Porifera', 'Demospongiae', 'Poecilosclerida', 'Poecilosclerida_X', 'Poecilosclerida_XX', 'Poecilosclerida_XXX', 'MW059094']
eKOI00002922	98.7	['Eukaryota', 'Obazoa', 'Opisthokonta', 'Metazoa', 'Porifera', 'Demospongiae', 'Poecilosclerida', 'Poecilosclerida_X', 'Poecilosclerida_XX', 'Poecilosclerida_XXX', 'MW059094']
eKOI00002925	99	['Eukaryota', 'Obazoa', 'Opisthokonta', 'Metazoa', 'Porifera', 'Demospongiae', 'Poecilosclerida', 'Poecilosclerida_X', 'Poecilosclerida_XX', 'Poecilosclerida_XXX', 'MW059094']
eKOI00002924	97.4	['Eukaryota', 'Obazoa', 'Opisthokonta', 'Metazoa', 'Porifera', 'Demospongiae', 'Poecilosclerida', 'Poecilosclerida_X', 'Poecilosclerida_XX', 'Poecilosclerida_XXX', 'MW059094']
eKOI00002926	99	['Eukaryota', 'Obazoa', 'Opisthokonta', 'Metazoa', 'Porifera', 'Demospongiae', 'Poecilosclerida', 'Poecilosclerida_X', 'Poecilosclerida_XX', 'Poecilosclerida_XXX', 'MW059094']
eKOI00002927	99	['Eukaryota', 'Obazoa', 'Opisthokonta', 'Metazoa', 'Porifera', 'Demospongiae', 'Poecilosclerida', 'Poecilosclerida_X', 'Poecilosclerida_XX', 'Poecilosclerida_XXX', 'MW059094']
eKOI00002928	98.4	['Eukaryota', 'Obazoa', 'Opisthokonta', 'Metazoa', 'Porifera', 'Demospongiae', 'Poecilosclerida', 'Poecilosclerida_X', 'Poecilosclerida_XX', 'Poecilosclerida_XXX', 'MW059094']
eKOI00002923	98.7	['Eukaryota', 'Obazoa', 'Opisthokonta', 'Metazoa', 'Porifera', 'Demospongiae', 'Poecilosclerida', 'Poecilosclerida_X', 'Poecilosclerida_XX', 'Poecilosclerida_XXX', 'MW059094']
eKOI00002929	99	['Eukaryota', 'Obazoa', 'Opisthokonta', 'Metazoa', 'Porifera', 'Demospongiae', 'Poecilosclerida', 'Poecilosclerida_X', 'Poecilosclerida_XX', 'Poecilosclerida_XXX', 'MW059094']
eKOI00002930	98.7	['Eukaryota', 'Obazoa', 'Opisthokonta', 'Metazoa', 'Porifera', 'Demospongiae', 'Poecilosclerida', 'Poecilosclerida_X', 'Poecilosclerida_XX', 'Poecilosclerida_XXX', 'MW059094']
eKOI00002931	98.7	['Eukaryota', 'Obazoa', 'Opisthokonta', 'Metazoa', 'Porifera', 'Demospongiae', 'Poecilosclerida', 'Poecilosclerida_X', 'Poecilosclerida_XX', 'Poecilosclerida_XXX', 'MW059094']
eKOI00002932	99	['Eukaryota', 'Obazoa', 'Opisthokonta', 'Metazoa', 'Porifera', 'Demospongiae', 'Poecilosclerida', 'Poecilosclerida_X', 'Poecilosclerida_XX', 'Poecilosclerida_XXX', 'MW059094']
eKOI00002933	98.7	['Eukaryota', 'Obazoa', 'Opisthokonta', 'Metazoa', 'Porifera', 'Demospongiae', 'Poecilosclerida', 'Poecilosclerida_X', 'Poecilosclerida_XX', 'Poecilosclerida_XXX', 'MW059094']
eKOI00002934	98.4	['Eukaryota', 'Obazoa', 'Opisthokonta', 'Metazoa', 'Porifera', 'Demospongiae', 'Poecilosclerida', 'Poecilosclerida_X', 'Poecilosclerida_XX', 'Poecilosclerida_XXX', 'MW059094']
eKOI00002935	99	['Eukaryota', 'Obazoa', 'Opisthokonta', 'Metazoa', 'Porifera', 'Demospongiae', 'Poecilosclerida', 'Poecilosclerida_X', 'Poecilosclerida_XX', 'Poecilosclerida_XXX', 'MW059094']
eKOI00002936	99	['Eukaryota', 'Obazoa', 'Opisthokonta', 'Metazoa', 'Porifera', 'Demospongiae', 'Poecilosclerida', 'Poecilosclerida_X', 'Poecilosclerida_XX', 'Poecilosclerida_XXX', 'MW059094']
eKOI00002937	99	['Eukaryota', 'Obazoa', 'Opisthokonta', 'Metazoa', 'Porifera', 'Demospongiae', 'Poecilosclerida', 'Poecilosclerida_X', 'Poecilosclerida_XX', 'Poecilosclerida_XXX', 'MW059094']
eKOI00002939	98.7	['Eukaryota', 'Obazoa', 'Opisthokonta', 'Metazoa', 'Porifera', 'Demospongiae', 'Poecilosclerida', 'Poecilosclerida_X', 'Poecilosclerida_XX', 'Poecilosclerida_XXX', 'MW059094']
eKOI00002940	99	['Eukaryota', 'Obazoa', 'Opisthokonta', 'Metazoa', 'Porifera', 'Demospongiae', 'Poecilosclerida', 'Poecilosclerida_X', 'Poecilosclerida_XX', 'Poecilosclerida_XXX', 'MW059094']
eKOI00002938	99	['Eukaryota', 'Obazoa', 'Opisthokonta', 'Metazoa', 'Porifera', 'Demospongiae', 'Poecilosclerida', 'Poecilosclerida_X', 'Poecilosclerida_XX', 'Poecilosclerida_XXX', 'MW059094']
eKOI00002943	98.7	['Eukaryota', 'Obazoa', 'Opisthokonta', 'Metazoa', 'Porifera', 'Demospongiae', 'Poecilosclerida', 'Poecilosclerida_X', 'Poecilosclerida_XX', 'Poecilosclerida_XXX', 'MW059094']
eKOI00002944	99	['Eukaryota', 'Obazoa', 'Opisthokonta', 'Metazoa', 'Porifera', 'Demospongiae', 'Poecilosclerida', 'Poecilosclerida_X', 'Poecilosclerida_XX', 'Poecilosclerida_XXX', 'MW059094']
eKOI00002942	99	['Eukaryota', 'Obazoa', 'Opisthokonta', 'Metazoa', 'Porifera', 'Demospongiae', 'Poecilosclerida', 'Poecilosclerida_X', 'Poecilosclerida_XX', 'Poecilosclerida_XXX', 'MW059094']
eKOI00002947	98.7	['Eukaryota', 'Obazoa', 'Opisthokonta', 'Metazoa', 'Porifera', 'Demospongiae', 'Poecilosclerida', 'Poecilosclerida_X', 'Poecilosclerida_XX', 'Poecilosclerida_XXX', 'MW059094']
eKOI00002941	98.7	['Eukaryota', 'Obazoa', 'Opisthokonta', 'Metazoa', 'Porifera', 'Demospongiae', 'Poecilosclerida', 'Poecilosclerida_X', 'Poecilosclerida_XX', 'Poecilosclerida_XXX', 'MW059094']
eKOI00002946	99	['Eukaryota', 'Obazoa', 'Opisthokonta', 'Metazoa', 'Porifera', 'Demospongiae', 'Poecilosclerida', 'Poecilosclerida_X', 'Poecilosclerida_XX', 'Poecilosclerida_XXX', 'MW059094']
eKOI00002945	99	['Eukaryota', 'Obazoa', 'Opisthokonta', 'Metazoa', 'Porifera', 'Demospongiae', 'Poecilosclerida', 'Poecilosclerida_X', 'Poecilosclerida_XX', 'Poecilosclerida_XXX', 'MW059094']
eKOI00002948	98.7	['Eukaryota', 'Obazoa', 'Opisthokonta', 'Metazoa', 'Porifera', 'Demospongiae', 'Poecilosclerida', 'Poecilosclerida_X', 'Poecilosclerida_XX', 'Poecilosclerida_XXX', 'MW059094']
eKOI00002949	99	['Eukaryota', 'Obazoa', 'Opisthokonta', 'Metazoa', 'Porifera', 'Demospongiae', 'Poecilosclerida', 'Poecilosclerida_X', 'Poecilosclerida_XX', 'Poecilosclerida_XXX', 'MW059094']
eKOI00002950	99	['Eukaryota', 'Obazoa', 'Opisthokonta', 'Metazoa', 'Porifera', 'Demospongiae', 'Poecilosclerida', 'Poecilosclerida_X', 'Poecilosclerida_XX', 'Poecilosclerida_XXX', 'MW059094']
eKOI00002951	98.7	['Eukaryota', 'Obazoa', 'Opisthokonta', 'Metazoa', 'Porifera', 'Demospongiae', 'Poecilosclerida', 'Poecilosclerida_X', 'Poecilosclerida_XX', 'Poecilosclerida_XXX', 'MW059094']
eKOI00002952	98.7	['Eukaryota', 'Obazoa', 'Opisthokonta', 'Metazoa', 'Porifera', 'Demospongiae', 'Poecilosclerida', 'Poecilosclerida_X', 'Poecilosclerida_XX', 'Poecilosclerida_XXX', 'MW059094']
eKOI00002955	99	['Eukaryota', 'Obazoa', 'Opisthokonta', 'Metazoa', 'Porifera', 'Demospongiae', 'Poecilosclerida', 'Poecilosclerida_X', 'Poecilosclerida_XX', 'Poecilosclerida_XXX', 'MW059094']
eKOI00002953	98.7	['Eukaryota', 'Obazoa', 'Opisthokonta', 'Metazoa', 'Porifera', 'Demospongiae', 'Poecilosclerida', 'Poecilosclerida_X', 'Poecilosclerida_XX', 'Poecilosclerida_XXX', 'MW059094']
eKOI00002954	98.7	['Eukaryota', 'Obazoa', 'Opisthokonta', 'Metazoa', 'Porifera', 'Demospongiae', 'Poecilosclerida', 'Poecilosclerida_X', 'Poecilosclerida_XX', 'Poecilosclerida_XXX', 'MW059094']
eKOI00002957	98.7	['Eukaryota', 'Obazoa', 'Opisthokonta', 'Metazoa', 'Porifera', 'Demospongiae', 'Poecilosclerida', 'Poecilosclerida_X', 'Poecilosclerida_XX', 'Poecilosclerida_XXX', 'MW059094']
eKOI00002956	99	['Eukaryota', 'Obazoa', 'Opisthokonta', 'Metazoa', 'Porifera', 'Demospongiae', 'Poecilosclerida', 'Poecilosclerida_X', 'Poecilosclerida_XX', 'Poecilosclerida_XXX', 'MW059094']
eKOI00002958	98.7	['Eukaryota', 'Obazoa', 'Opisthokonta', 'Metazoa', 'Porifera', 'Demospongiae', 'Poecilosclerida', 'Poecilosclerida_X', 'Poecilosclerida_XX', 'Poecilosclerida_XXX', 'MW059094']
eKOI00002959	98.7	['Eukaryota', 'Obazoa', 'Opisthokonta', 'Metazoa', 'Porifera', 'Demospongiae', 'Poecilosclerida', 'Poecilosclerida_X', 'Poecilosclerida_XX', 'Poecilosclerida_XXX', 'MW059094']
eKOI00002960	98.7	['Eukaryota', 'Obazoa', 'Opisthokonta', 'Metazoa', 'Porifera', 'Demospongiae', 'Poecilosclerida', 'Poecilosclerida_X', 'Poecilosclerida_XX', 'Poecilosclerida_XXX', 'MW059094']
eKOI00002961	98.7	['Eukaryota', 'Obazoa', 'Opisthokonta', 'Metazoa', 'Porifera', 'Demospongiae', 'Poecilosclerida', 'Poecilosclerida_X', 'Poecilosclerida_XX', 'Poecilosclerida_XXX', 'MW059094']
eKOI00002963	98.7	['Eukaryota', 'Obazoa', 'Opisthokonta', 'Metazoa', 'Porifera', 'Demospongiae', 'Poecilosclerida', 'Poecilosclerida_X', 'Poecilosclerida_XX', 'Poecilosclerida_XXX', 'MW059094']
eKOI00002964	98.7	['Eukaryota', 'Obazoa', 'Opisthokonta', 'Metazoa', 'Porifera', 'Demospongiae', 'Poecilosclerida', 'Poecilosclerida_X', 'Poecilosclerida_XX', 'Poecilosclerida_XXX', 'MW059094']
eKOI00002965	98.7	['Eukaryota', 'Obazoa', 'Opisthokonta', 'Metazoa', 'Porifera', 'Demospongiae', 'Poecilosclerida', 'Poecilosclerida_X', 'Poecilosclerida_XX', 'Poecilosclerida_XXX', 'MW059094']
eKOI00002962	98.7	['Eukaryota', 'Obazoa', 'Opisthokonta', 'Metazoa', 'Porifera', 'Demospongiae', 'Poecilosclerida', 'Poecilosclerida_X', 'Poecilosclerida_XX', 'Poecilosclerida_XXX', 'MW059094']
eKOI00002967	98.7	['Eukaryota', 'Obazoa', 'Opisthokonta', 'Metazoa', 'Porifera', 'Demospongiae', 'Poecilosclerida', 'Poecilosclerida_X', 'Poecilosclerida_XX', 'Poecilosclerida_XXX', 'MW059094']
eKOI00002966	98.7	['Eukaryota', 'Obazoa', 'Opisthokonta', 'Metazoa', 'Porifera', 'Demospongiae', 'Poecilosclerida', 'Poecilosclerida_X', 'Poecilosclerida_XX', 'Poecilosclerida_XXX', 'MW059094']
eKOI00002968	98.7	['Eukaryota', 'Obazoa', 'Opisthokonta', 'Metazoa', 'Porifera', 'Demospongiae', 'Poecilosclerida', 'Poecilosclerida_X', 'Poecilosclerida_XX', 'Poecilosclerida_XXX', 'MW059094']
eKOI00002969	98.4	['Eukaryota', 'Obazoa', 'Opisthokonta', 'Metazoa', 'Porifera', 'Demospongiae', 'Poecilosclerida', 'Poecilosclerida_X', 'Poecilosclerida_XX', 'Poecilosclerida_XXX', 'MW059094']
eKOI00002970	98.7	['Eukaryota', 'Obazoa', 'Opisthokonta', 'Metazoa', 'Porifera', 'Demospongiae', 'Poecilosclerida', 'Poecilosclerida_X', 'Poecilosclerida_XX', 'Poecilosclerida_XXX', 'MW059094']
eKOI00002971	99	['Eukaryota', 'Obazoa', 'Opisthokonta', 'Metazoa', 'Porifera', 'Demospongiae', 'Poecilosclerida', 'Poecilosclerida_X', 'Poecilosclerida_XX', 'Poecilosclerida_XXX', 'MW059094']
eKOI00002974	98.7	['Eukaryota', 'Obazoa', 'Opisthokonta', 'Metazoa', 'Porifera', 'Demospongiae', 'Poecilosclerida', 'Poecilosclerida_X', 'Poecilosclerida_XX', 'Poecilosclerida_XXX', 'MW059094']
eKOI00002972	99	['Eukaryota', 'Obazoa', 'Opisthokonta', 'Metazoa', 'Porifera', 'Demospongiae', 'Poecilosclerida', 'Poecilosclerida_X', 'Poecilosclerida_XX', 'Poecilosclerida_XXX', 'MW059094']
eKOI00002973	99	['Eukaryota', 'Obazoa', 'Opisthokonta', 'Metazoa', 'Porifera', 'Demospongiae', 'Poecilosclerida', 'Poecilosclerida_X', 'Poecilosclerida_XX', 'Poecilosclerida_XXX', 'MW059094']
eKOI00002975	99	['Eukaryota', 'Obazoa', 'Opisthokonta', 'Metazoa', 'Porifera', 'Demospongiae', 'Poecilosclerida', 'Poecilosclerida_X', 'Poecilosclerida_XX', 'Poecilosclerida_XXX', 'MW059094']
eKOI00002977	99	['Eukaryota', 'Obazoa', 'Opisthokonta', 'Metazoa', 'Porifera', 'Demospongiae', 'Poecilosclerida', 'Poecilosclerida_X', 'Poecilosclerida_XX', 'Poecilosclerida_XXX', 'MW059094']
eKOI00002976	98.7	['Eukaryota', 'Obazoa', 'Opisthokonta', 'Metazoa', 'Porifera', 'Demospongiae', 'Poecilosclerida', 'Poecilosclerida_X', 'Poecilosclerida_XX', 'Poecilosclerida_XXX', 'MW059094']
eKOI00002978	98.7	['Eukaryota', 'Obazoa', 'Opisthokonta', 'Metazoa', 'Porifera', 'Demospongiae', 'Poecilosclerida', 'Poecilosclerida_X', 'Poecilosclerida_XX', 'Poecilosclerida_XXX', 'MW059094']
eKOI00002979	98.7	['Eukaryota', 'Obazoa', 'Opisthokonta', 'Metazoa', 'Porifera', 'Demospongiae', 'Poecilosclerida', 'Poecilosclerida_X', 'Poecilosclerida_XX', 'Poecilosclerida_XXX', 'MW059094']
eKOI00002980	98.7	['Eukaryota', 'Obazoa', 'Opisthokonta', 'Metazoa', 'Porifera', 'Demospongiae', 'Poecilosclerida', 'Poecilosclerida_X', 'Poecilosclerida_XX', 'Poecilosclerida_XXX', 'MW059094']
eKOI00002982	98.7	['Eukaryota', 'Obazoa', 'Opisthokonta', 'Metazoa', 'Porifera', 'Demospongiae', 'Poecilosclerida', 'Poecilosclerida_X', 'Poecilosclerida_XX', 'Poecilosclerida_XXX', 'MW059094']
eKOI00002981	98.1	['Eukaryota', 'Obazoa', 'Opisthokonta', 'Metazoa', 'Porifera', 'Demospongiae', 'Poecilosclerida', 'Poecilosclerida_X', 'Poecilosclerida_XX', 'Poecilosclerida_XXX', 'MW059094']
eKOI00002983	98.7	['Eukaryota', 'Obazoa', 'Opisthokonta', 'Metazoa', 'Porifera', 'Demospongiae', 'Poecilosclerida', 'Poecilosclerida_X', 'Poecilosclerida_XX', 'Poecilosclerida_XXX', 'MW059094']
eKOI00002984	98.7	['Eukaryota', 'Obazoa', 'Opisthokonta', 'Metazoa', 'Porifera', 'Demospongiae', 'Poecilosclerida', 'Poecilosclerida_X', 'Poecilosclerida_XX', 'Poecilosclerida_XXX', 'MW059094']
eKOI00002986	98.7	['Eukaryota', 'Obazoa', 'Opisthokonta', 'Metazoa', 'Porifera', 'Demospongiae', 'Poecilosclerida', 'Poecilosclerida_X', 'Poecilosclerida_XX', 'Poecilosclerida_XXX', 'MW059094']
eKOI00002985	98.7	['Eukaryota', 'Obazoa', 'Opisthokonta', 'Metazoa', 'Porifera', 'Demospongiae', 'Poecilosclerida', 'Poecilosclerida_X', 'Poecilosclerida_XX', 'Poecilosclerida_XXX', 'MW059094']
eKOI00002988	99	['Eukaryota', 'Obazoa', 'Opisthokonta', 'Metazoa', 'Porifera', 'Demospongiae', 'Poecilosclerida', 'Poecilosclerida_X', 'Poecilosclerida_XX', 'Poecilosclerida_XXX', 'MW059094']
eKOI00002990	99	['Eukaryota', 'Obazoa', 'Opisthokonta', 'Metazoa', 'Porifera', 'Demospongiae', 'Poecilosclerida', 'Poecilosclerida_X', 'Poecilosclerida_XX', 'Poecilosclerida_XXX', 'MW059094']
eKOI00002989	99	['Eukaryota', 'Obazoa', 'Opisthokonta', 'Metazoa', 'Porifera', 'Demospongiae', 'Poecilosclerida', 'Poecilosclerida_X', 'Poecilosclerida_XX', 'Poecilosclerida_XXX', 'MW059094']
eKOI00002987	98.7	['Eukaryota', 'Obazoa', 'Opisthokonta', 'Metazoa', 'Porifera', 'Demospongiae', 'Poecilosclerida', 'Poecilosclerida_X', 'Poecilosclerida_XX', 'Poecilosclerida_XXX', 'MW059094']
eKOI00002991	99	['Eukaryota', 'Obazoa', 'Opisthokonta', 'Metazoa', 'Porifera', 'Demospongiae', 'Poecilosclerida', 'Poecilosclerida_X', 'Poecilosclerida_XX', 'Poecilosclerida_XXX', 'MW059094']
eKOI00002992	98.7	['Eukaryota', 'Obazoa', 'Opisthokonta', 'Metazoa', 'Porifera', 'Demospongiae', 'Poecilosclerida', 'Poecilosclerida_X', 'Poecilosclerida_XX', 'Poecilosclerida_XXX', 'MW059094']
eKOI00002993	98.7	['Eukaryota', 'Obazoa', 'Opisthokonta', 'Metazoa', 'Porifera', 'Demospongiae', 'Poecilosclerida', 'Poecilosclerida_X', 'Poecilosclerida_XX', 'Poecilosclerida_XXX', 'MW059094']
eKOI00002994	98.1	['Eukaryota', 'Obazoa', 'Opisthokonta', 'Metazoa', 'Porifera', 'Demospongiae', 'Poecilosclerida', 'Poecilosclerida_X', 'Poecilosclerida_XX', 'Poecilosclerida_XXX', 'MW059094']
eKOI00002996	99	['Eukaryota', 'Obazoa', 'Opisthokonta', 'Metazoa', 'Porifera', 'Demospongiae', 'Poecilosclerida', 'Poecilosclerida_X', 'Poecilosclerida_XX', 'Poecilosclerida_XXX', 'MW059094']
eKOI00002995	98.7	['Eukaryota', 'Obazoa', 'Opisthokonta', 'Metazoa', 'Porifera', 'Demospongiae', 'Poecilosclerida', 'Poecilosclerida_X', 'Poecilosclerida_XX', 'Poecilosclerida_XXX', 'MW059094']
eKOI00002997	98.7	['Eukaryota', 'Obazoa', 'Opisthokonta', 'Metazoa', 'Porifera', 'Demospongiae', 'Poecilosclerida', 'Poecilosclerida_X', 'Poecilosclerida_XX', 'Poecilosclerida_XXX', 'MW059094']
eKOI00002999	98.7	['Eukaryota', 'Obazoa', 'Opisthokonta', 'Metazoa', 'Porifera', 'Demospongiae', 'Poecilosclerida', 'Poecilosclerida_X', 'Poecilosclerida_XX', 'Poecilosclerida_XXX', 'MW059094']
eKOI00002998	99	['Eukaryota', 'Obazoa', 'Opisthokonta', 'Metazoa', 'Porifera', 'Demospongiae', 'Poecilosclerida', 'Poecilosclerida_X', 'Poecilosclerida_XX', 'Poecilosclerida_XXX', 'MW059094']
eKOI00003000	98.7	['Eukaryota', 'Obazoa', 'Opisthokonta', 'Metazoa', 'Porifera', 'Demospongiae', 'Poecilosclerida', 'Poecilosclerida_X', 'Poecilosclerida_XX', 'Poecilosclerida_XXX', 'MW059094']
eKOI00003001	99	['Eukaryota', 'Obazoa', 'Opisthokonta', 'Metazoa', 'Porifera', 'Demospongiae', 'Poecilosclerida', 'Poecilosclerida_X', 'Poecilosclerida_XX', 'Poecilosclerida_XXX', 'MW059094']
eKOI00003002	99	['Eukaryota', 'Obazoa', 'Opisthokonta', 'Metazoa', 'Porifera', 'Demospongiae', 'Poecilosclerida', 'Poecilosclerida_X', 'Poecilosclerida_XX', 'Poecilosclerida_XXX', 'MW059094']
eKOI00003003	99	['Eukaryota', 'Obazoa', 'Opisthokonta', 'Metazoa', 'Porifera', 'Demospongiae', 'Poecilosclerida', 'Poecilosclerida_X', 'Poecilosclerida_XX', 'Poecilosclerida_XXX', 'MW059094']
eKOI00003004	98.7	['Eukaryota', 'Obazoa', 'Opisthokonta', 'Metazoa', 'Porifera', 'Demospongiae', 'Poecilosclerida', 'Poecilosclerida_X', 'Poecilosclerida_XX', 'Poecilosclerida_XXX', 'MW059094']
eKOI00003006	98.4	['Eukaryota', 'Obazoa', 'Opisthokonta', 'Metazoa', 'Porifera', 'Demospongiae', 'Poecilosclerida', 'Poecilosclerida_X', 'Poecilosclerida_XX', 'Poecilosclerida_XXX', 'MW059094']
eKOI00003005	98.7	['Eukaryota', 'Obazoa', 'Opisthokonta', 'Metazoa', 'Porifera', 'Demospongiae', 'Poecilosclerida', 'Poecilosclerida_X', 'Poecilosclerida_XX', 'Poecilosclerida_XXX', 'MW059094']
eKOI00003007	99	['Eukaryota', 'Obazoa', 'Opisthokonta', 'Metazoa', 'Porifera', 'Demospongiae', 'Poecilosclerida', 'Poecilosclerida_X', 'Poecilosclerida_XX', 'Poecilosclerida_XXX', 'MW059094']
eKOI00003008	98.7	['Eukaryota', 'Obazoa', 'Opisthokonta', 'Metazoa', 'Porifera', 'Demospongiae', 'Poecilosclerida', 'Poecilosclerida_X', 'Poecilosclerida_XX', 'Poecilosclerida_XXX', 'MW059094']
eKOI00003010	98.7	['Eukaryota', 'Obazoa', 'Opisthokonta', 'Metazoa', 'Porifera', 'Demospongiae', 'Poecilosclerida', 'Poecilosclerida_X', 'Poecilosclerida_XX', 'Poecilosclerida_XXX', 'MW059094']
eKOI00003009	99	['Eukaryota', 'Obazoa', 'Opisthokonta', 'Metazoa', 'Porifera', 'Demospongiae', 'Poecilosclerida', 'Poecilosclerida_X', 'Poecilosclerida_XX', 'Poecilosclerida_XXX', 'MW059094']
eKOI00003012	98.4	['Eukaryota', 'Obazoa', 'Opisthokonta', 'Metazoa', 'Porifera', 'Demospongiae', 'Poecilosclerida', 'Poecilosclerida_X', 'Poecilosclerida_XX', 'Poecilosclerida_XXX', 'MW059094']
eKOI00003011	98.7	['Eukaryota', 'Obazoa', 'Opisthokonta', 'Metazoa', 'Porifera', 'Demospongiae', 'Poecilosclerida', 'Poecilosclerida_X', 'Poecilosclerida_XX', 'Poecilosclerida_XXX', 'MW059094']
eKOI00003014	99	['Eukaryota', 'Obazoa', 'Opisthokonta', 'Metazoa', 'Porifera', 'Demospongiae', 'Poecilosclerida', 'Poecilosclerida_X', 'Poecilosclerida_XX', 'Poecilosclerida_XXX', 'MW059094']
eKOI00003013	99	['Eukaryota', 'Obazoa', 'Opisthokonta', 'Metazoa', 'Porifera', 'Demospongiae', 'Poecilosclerida', 'Poecilosclerida_X', 'Poecilosclerida_XX', 'Poecilosclerida_XXX', 'MW059094']
eKOI00003015	99	['Eukaryota', 'Obazoa', 'Opisthokonta', 'Metazoa', 'Porifera', 'Demospongiae', 'Poecilosclerida', 'Poecilosclerida_X', 'Poecilosclerida_XX', 'Poecilosclerida_XXX', 'MW059094']
eKOI00003017	99	['Eukaryota', 'Obazoa', 'Opisthokonta', 'Metazoa', 'Porifera', 'Demospongiae', 'Poecilosclerida', 'Poecilosclerida_X', 'Poecilosclerida_XX', 'Poecilosclerida_XXX', 'MW059094']
eKOI00003016	98.7	['Eukaryota', 'Obazoa', 'Opisthokonta', 'Metazoa', 'Porifera', 'Demospongiae', 'Poecilosclerida', 'Poecilosclerida_X', 'Poecilosclerida_XX', 'Poecilosclerida_XXX', 'MW059094']
eKOI00003020	98.7	['Eukaryota', 'Obazoa', 'Opisthokonta', 'Metazoa', 'Porifera', 'Demospongiae', 'Poecilosclerida', 'Poecilosclerida_X', 'Poecilosclerida_XX', 'Poecilosclerida_XXX', 'MW059094']
eKOI00003018	99	['Eukaryota', 'Obazoa', 'Opisthokonta', 'Metazoa', 'Porifera', 'Demospongiae', 'Poecilosclerida', 'Poecilosclerida_X', 'Poecilosclerida_XX', 'Poecilosclerida_XXX', 'MW059094']
eKOI00003019	98.7	['Eukaryota', 'Obazoa', 'Opisthokonta', 'Metazoa', 'Porifera', 'Demospongiae', 'Poecilosclerida', 'Poecilosclerida_X', 'Poecilosclerida_XX', 'Poecilosclerida_XXX', 'MW059094']
eKOI00003021	98.7	['Eukaryota', 'Obazoa', 'Opisthokonta', 'Metazoa', 'Porifera', 'Demospongiae', 'Poecilosclerida', 'Poecilosclerida_X', 'Poecilosclerida_XX', 'Poecilosclerida_XXX', 'MW059094']
eKOI00003022	99	['Eukaryota', 'Obazoa', 'Opisthokonta', 'Metazoa', 'Porifera', 'Demospongiae', 'Poecilosclerida', 'Poecilosclerida_X', 'Poecilosclerida_XX', 'Poecilosclerida_XXX', 'MW059094']
eKOI00003023	99	['Eukaryota', 'Obazoa', 'Opisthokonta', 'Metazoa', 'Porifera', 'Demospongiae', 'Poecilosclerida', 'Poecilosclerida_X', 'Poecilosclerida_XX', 'Poecilosclerida_XXX', 'MW059094']
eKOI00003025	99	['Eukaryota', 'Obazoa', 'Opisthokonta', 'Metazoa', 'Porifera', 'Demospongiae', 'Poecilosclerida', 'Poecilosclerida_X', 'Poecilosclerida_XX', 'Poecilosclerida_XXX', 'MW059094']
eKOI00003024	99.7	['Eukaryota', 'Obazoa', 'Opisthokonta', 'Metazoa', 'Porifera', 'Demospongiae', 'Poecilosclerida', 'Poecilosclerida_X', 'Poecilosclerida_XX', 'Poecilosclerida_XXX', 'MW059094']
eKOI00003027	99	['Eukaryota', 'Obazoa', 'Opisthokonta', 'Metazoa', 'Porifera', 'Demospongiae', 'Poecilosclerida', 'Poecilosclerida_X', 'Poecilosclerida_XX', 'Poecilosclerida_XXX', 'MW059094']
eKOI00003028	99	['Eukaryota', 'Obazoa', 'Opisthokonta', 'Metazoa', 'Porifera', 'Demospongiae', 'Poecilosclerida', 'Poecilosclerida_X', 'Poecilosclerida_XX', 'Poecilosclerida_XXX', 'MW059094']
eKOI00003026	99.4	['Eukaryota', 'Obazoa', 'Opisthokonta', 'Metazoa', 'Porifera', 'Demospongiae', 'Poecilosclerida', 'Poecilosclerida_X', 'Poecilosclerida_XX', 'Poecilosclerida_XXX', 'MW059094']
eKOI00003030	98.7	['Eukaryota', 'Obazoa', 'Opisthokonta', 'Metazoa', 'Porifera', 'Demospongiae', 'Poecilosclerida', 'Poecilosclerida_X', 'Poecilosclerida_XX', 'Poecilosclerida_XXX', 'MW059094']
eKOI00003032	97.4	['Eukaryota', 'Obazoa', 'Opisthokonta', 'Metazoa', 'Porifera', 'Demospongiae', 'Poecilosclerida', 'Poecilosclerida_X', 'Poecilosclerida_XX', 'Poecilosclerida_XXX', 'MW059094']
eKOI00003031	99	['Eukaryota', 'Obazoa', 'Opisthokonta', 'Metazoa', 'Porifera', 'Demospongiae', 'Poecilosclerida', 'Poecilosclerida_X', 'Poecilosclerida_XX', 'Poecilosclerida_XXX', 'MW059094']
eKOI00003033	98.7	['Eukaryota', 'Obazoa', 'Opisthokonta', 'Metazoa', 'Porifera', 'Demospongiae', 'Poecilosclerida', 'Poecilosclerida_X', 'Poecilosclerida_XX', 'Poecilosclerida_XXX', 'MW059094']
eKOI00003029	99	['Eukaryota', 'Obazoa', 'Opisthokonta', 'Metazoa', 'Porifera', 'Demospongiae', 'Poecilosclerida', 'Poecilosclerida_X', 'Poecilosclerida_XX', 'Poecilosclerida_XXX', 'MW059094']
eKOI00003035	99	['Eukaryota', 'Obazoa', 'Opisthokonta', 'Metazoa', 'Porifera', 'Demospongiae', 'Poecilosclerida', 'Poecilosclerida_X', 'Poecilosclerida_XX', 'Poecilosclerida_XXX', 'MW059094']
eKOI00003036	98.1	['Eukaryota', 'Obazoa', 'Opisthokonta', 'Metazoa', 'Porifera', 'Demospongiae', 'Poecilosclerida', 'Poecilosclerida_X', 'Poecilosclerida_XX', 'Poecilosclerida_XXX', 'MW059094']
eKOI00003034	98.7	['Eukaryota', 'Obazoa', 'Opisthokonta', 'Metazoa', 'Porifera', 'Demospongiae', 'Poecilosclerida', 'Poecilosclerida_X', 'Poecilosclerida_XX', 'Poecilosclerida_XXX', 'MW059094']
eKOI00003037	98.7	['Eukaryota', 'Obazoa', 'Opisthokonta', 'Metazoa', 'Porifera', 'Demospongiae', 'Poecilosclerida', 'Poecilosclerida_X', 'Poecilosclerida_XX', 'Poecilosclerida_XXX', 'MW059094']
eKOI00003039	98.7	['Eukaryota', 'Obazoa', 'Opisthokonta', 'Metazoa', 'Porifera', 'Demospongiae', 'Poecilosclerida', 'Poecilosclerida_X', 'Poecilosclerida_XX', 'Poecilosclerida_XXX', 'MW059094']
eKOI00003038	98.4	['Eukaryota', 'Obazoa', 'Opisthokonta', 'Metazoa', 'Porifera', 'Demospongiae', 'Poecilosclerida', 'Poecilosclerida_X', 'Poecilosclerida_XX', 'Poecilosclerida_XXX', 'MW059094']
eKOI00003040	98.7	['Eukaryota', 'Obazoa', 'Opisthokonta', 'Metazoa', 'Porifera', 'Demospongiae', 'Poecilosclerida', 'Poecilosclerida_X', 'Poecilosclerida_XX', 'Poecilosclerida_XXX', 'MW059094']
eKOI00003041	98.4	['Eukaryota', 'Obazoa', 'Opisthokonta', 'Metazoa', 'Porifera', 'Demospongiae', 'Poecilosclerida', 'Poecilosclerida_X', 'Poecilosclerida_XX', 'Poecilosclerida_XXX', 'MW059094']
eKOI00003042	97.8	['Eukaryota', 'Obazoa', 'Opisthokonta', 'Metazoa', 'Porifera', 'Demospongiae', 'Poecilosclerida', 'Poecilosclerida_X', 'Poecilosclerida_XX', 'Poecilosclerida_XXX', 'MW059094']
eKOI00003043	98.7	['Eukaryota', 'Obazoa', 'Opisthokonta', 'Metazoa', 'Porifera', 'Demospongiae', 'Poecilosclerida', 'Poecilosclerida_X', 'Poecilosclerida_XX', 'Poecilosclerida_XXX', 'MW059094']
eKOI00003044	98.7	['Eukaryota', 'Obazoa', 'Opisthokonta', 'Metazoa', 'Porifera', 'Demospongiae', 'Poecilosclerida', 'Poecilosclerida_X', 'Poecilosclerida_XX', 'Poecilosclerida_XXX', 'MW059094']
eKOI00003045	98.7	['Eukaryota', 'Obazoa', 'Opisthokonta', 'Metazoa', 'Porifera', 'Demospongiae', 'Poecilosclerida', 'Poecilosclerida_X', 'Poecilosclerida_XX', 'Poecilosclerida_XXX', 'MW059094']
eKOI00003047	99	['Eukaryota', 'Obazoa', 'Opisthokonta', 'Metazoa', 'Porifera', 'Demospongiae', 'Poecilosclerida', 'Poecilosclerida_X', 'Poecilosclerida_XX', 'Poecilosclerida_XXX', 'MW059094']
eKOI00003048	98.7	['Eukaryota', 'Obazoa', 'Opisthokonta', 'Metazoa', 'Porifera', 'Demospongiae', 'Poecilosclerida', 'Poecilosclerida_X', 'Poecilosclerida_XX', 'Poecilosclerida_XXX', 'MW059094']
eKOI00003046	98.4	['Eukaryota', 'Obazoa', 'Opisthokonta', 'Metazoa', 'Porifera', 'Demospongiae', 'Poecilosclerida', 'Poecilosclerida_X', 'Poecilosclerida_XX', 'Poecilosclerida_XXX', 'MW059094']
eKOI00003049	99	['Eukaryota', 'Obazoa', 'Opisthokonta', 'Metazoa', 'Porifera', 'Demospongiae', 'Poecilosclerida', 'Poecilosclerida_X', 'Poecilosclerida_XX', 'Poecilosclerida_XXX', 'MW059094']
eKOI00003050	98.7	['Eukaryota', 'Obazoa', 'Opisthokonta', 'Metazoa', 'Porifera', 'Demospongiae', 'Poecilosclerida', 'Poecilosclerida_X', 'Poecilosclerida_XX', 'Poecilosclerida_XXX', 'MW059094']
eKOI00003051	98.7	['Eukaryota', 'Obazoa', 'Opisthokonta', 'Metazoa', 'Porifera', 'Demospongiae', 'Poecilosclerida', 'Poecilosclerida_X', 'Poecilosclerida_XX', 'Poecilosclerida_XXX', 'MW059094']
eKOI00003055	99	['Eukaryota', 'Obazoa', 'Opisthokonta', 'Metazoa', 'Porifera', 'Demospongiae', 'Poecilosclerida', 'Poecilosclerida_X', 'Poecilosclerida_XX', 'Poecilosclerida_XXX', 'MW059094']
eKOI00003052	98.7	['Eukaryota', 'Obazoa', 'Opisthokonta', 'Metazoa', 'Porifera', 'Demospongiae', 'Poecilosclerida', 'Poecilosclerida_X', 'Poecilosclerida_XX', 'Poecilosclerida_XXX', 'MW059094']
eKOI00003057	98.7	['Eukaryota', 'Obazoa', 'Opisthokonta', 'Metazoa', 'Porifera', 'Demospongiae', 'Poecilosclerida', 'Poecilosclerida_X', 'Poecilosclerida_XX', 'Poecilosclerida_XXX', 'MW059094']
eKOI00003056	98.4	['Eukaryota', 'Obazoa', 'Opisthokonta', 'Metazoa', 'Porifera', 'Demospongiae', 'Poecilosclerida', 'Poecilosclerida_X', 'Poecilosclerida_XX', 'Poecilosclerida_XXX', 'MW059094']
eKOI00003053	98.7	['Eukaryota', 'Obazoa', 'Opisthokonta', 'Metazoa', 'Porifera', 'Demospongiae', 'Poecilosclerida', 'Poecilosclerida_X', 'Poecilosclerida_XX', 'Poecilosclerida_XXX', 'MW059094']
eKOI00003058	98.7	['Eukaryota', 'Obazoa', 'Opisthokonta', 'Metazoa', 'Porifera', 'Demospongiae', 'Poecilosclerida', 'Poecilosclerida_X', 'Poecilosclerida_XX', 'Poecilosclerida_XXX', 'MW059094']
eKOI00003054	98.7	['Eukaryota', 'Obazoa', 'Opisthokonta', 'Metazoa', 'Porifera', 'Demospongiae', 'Poecilosclerida', 'Poecilosclerida_X', 'Poecilosclerida_XX', 'Poecilosclerida_XXX', 'MW059094']
eKOI00003059	99	['Eukaryota', 'Obazoa', 'Opisthokonta', 'Metazoa', 'Porifera', 'Demospongiae', 'Poecilosclerida', 'Poecilosclerida_X', 'Poecilosclerida_XX', 'Poecilosclerida_XXX', 'MW059094']
eKOI00003060	99	['Eukaryota', 'Obazoa', 'Opisthokonta', 'Metazoa', 'Porifera', 'Demospongiae', 'Poecilosclerida', 'Poecilosclerida_X', 'Poecilosclerida_XX', 'Poecilosclerida_XXX', 'MW059094']
eKOI00003691	88.4	['Eukaryota', 'TSAR', 'Stramenopiles', 'Stramenopiles_X', 'Ochrophyta', 'Phaeophyceae', 'Ectocarpales', 'Acinetosporaceae', 'Feldmannia', 'Feldmannia_mitchelliae', 'LM994977']
eKOI00003692	88.4	['Eukaryota', 'TSAR', 'Stramenopiles', 'Stramenopiles_X', 'Ochrophyta', 'Phaeophyceae', 'Ectocarpales', 'Acinetosporaceae', 'Feldmannia', 'Feldmannia_mitchelliae', 'LM994977']
eKOI00003693	86.3	['Eukaryota', 'TSAR', 'Stramenopiles', 'Stramenopiles_X', 'Ochrophyta', 'Phaeophyceae', 'Ectocarpales', 'Chordariaceae', 'Cladosiphon', 'Cladosiphon_zosterae', 'LC107832']
eKOI00003694	90.1	['Eukaryota', 'TSAR', 'Stramenopiles', 'Stramenopiles_X', 'Ochrophyta', 'Phaeophyceae', 'Ectocarpales', 'Acinetosporaceae', 'Hincksia', 'Hincksia_hincksiae', 'MN184281']
eKOI00003695	89	['Eukaryota', 'TSAR', 'Stramenopiles', 'Stramenopiles_X', 'Ochrophyta', 'Phaeophyceae', 'Ectocarpales', 'Acinetosporaceae', 'Feldmannia', 'Feldmannia_mitchelliae', 'LM994975']
eKOI00003696	88.7	['Eukaryota', 'TSAR', 'Stramenopiles', 'Stramenopiles_X', 'Ochrophyta', 'Phaeophyceae', 'Ectocarpales', 'Acinetosporaceae', 'Feldmannia', 'Feldmannia_mitchelliae', 'LM994977']
eKOI00003697	89.4	['Eukaryota', 'TSAR', 'Stramenopiles', 'Stramenopiles_X', 'Ochrophyta', 'Phaeophyceae', 'Ectocarpales', 'Acinetosporaceae', 'Feldmannia', 'Feldmannia_mitchelliae', 'LM994975']
eKOI00003699	89.4	['Eukaryota', 'TSAR', 'Stramenopiles', 'Stramenopiles_X', 'Ochrophyta', 'Phaeophyceae', 'Ectocarpales', 'Acinetosporaceae', 'Feldmannia', 'Feldmannia_mitchelliae', 'LM994977']
eKOI00003698	85.9	['Eukaryota', 'TSAR', 'Stramenopiles', 'Stramenopiles_X', 'Ochrophyta', 'Phaeophyceae', 'Ectocarpales', 'Chordariaceae', 'Cladosiphon', 'Cladosiphon_zosterae', 'LC107832']
eKOI00003701	88.4	['Eukaryota', 'TSAR', 'Stramenopiles', 'Stramenopiles_X', 'Ochrophyta', 'Phaeophyceae', 'Ectocarpales', 'Acinetosporaceae', 'Feldmannia', 'Feldmannia_mitchelliae', 'LM994977']
eKOI00003702	88.4	['Eukaryota', 'TSAR', 'Stramenopiles', 'Stramenopiles_X', 'Ochrophyta', 'Phaeophyceae', 'Ectocarpales', 'Acinetosporaceae', 'Feldmannia', 'Feldmannia_mitchelliae', 'LM994977']
eKOI00003705	90.3	['Eukaryota', 'TSAR', 'Stramenopiles', 'Stramenopiles_X', 'Ochrophyta', 'Phaeophyceae', 'Ectocarpales', 'Acinetosporaceae', 'Feldmannia', 'Feldmannia_mitchelliae', 'LM994975']
eKOI00003704	89.4	['Eukaryota', 'TSAR', 'Stramenopiles', 'Stramenopiles_X', 'Ochrophyta', 'Phaeophyceae', 'Ectocarpales', 'Acinetosporaceae', 'Feldmannia', 'Feldmannia_mitchelliae', 'LM994975']
eKOI00003703	88.7	['Eukaryota', 'TSAR', 'Stramenopiles', 'Stramenopiles_X', 'Ochrophyta', 'Phaeophyceae', 'Ectocarpales', 'Acinetosporaceae', 'Feldmannia', 'Feldmannia_mitchelliae', 'LM994977']
eKOI00003706	90.3	['Eukaryota', 'TSAR', 'Stramenopiles', 'Stramenopiles_X', 'Ochrophyta', 'Phaeophyceae', 'Ectocarpales', 'Acinetosporaceae', 'Feldmannia', 'Feldmannia_mitchelliae', 'LM994975']
eKOI00003707	88.5	['Eukaryota', 'TSAR', 'Stramenopiles', 'Stramenopiles_X', 'Ochrophyta', 'Phaeophyceae', 'Ectocarpales', 'Ectocarpales_X', 'Ectocarpales_XX', 'Ectocarpales_XXX', 'KF367759']
eKOI00003700	88.4	['Eukaryota', 'TSAR', 'Stramenopiles', 'Stramenopiles_X', 'Ochrophyta', 'Phaeophyceae', 'Ectocarpales', 'Acinetosporaceae', 'Feldmannia', 'Feldmannia_mitchelliae', 'LM994977']
eKOI00003708	90.7	['Eukaryota', 'TSAR', 'Stramenopiles', 'Stramenopiles_X', 'Ochrophyta', 'Phaeophyceae', 'Ectocarpales', 'Acinetosporaceae', 'Hincksia', 'Hincksia_hincksiae', 'MN184281']
eKOI00003709	88.4	['Eukaryota', 'TSAR', 'Stramenopiles', 'Stramenopiles_X', 'Ochrophyta', 'Phaeophyceae', 'Ectocarpales', 'Acinetosporaceae', 'Feldmannia', 'Feldmannia_mitchelliae', 'LM994977']
eKOI00003711	88.4	['Eukaryota', 'TSAR', 'Stramenopiles', 'Stramenopiles_X', 'Ochrophyta', 'Phaeophyceae', 'Ectocarpales', 'Acinetosporaceae', 'Feldmannia', 'Feldmannia_mitchelliae', 'LM994977']
eKOI00003710	89.5	['Eukaryota', 'TSAR', 'Stramenopiles', 'Stramenopiles_X', 'Ochrophyta', 'Phaeophyceae', 'Ectocarpales', 'Acinetosporaceae', 'Hincksia', 'Hincksia_hincksiae', 'MN184281']
eKOI00003715	89.7	['Eukaryota', 'TSAR', 'Stramenopiles', 'Stramenopiles_X', 'Ochrophyta', 'Phaeophyceae', 'Ectocarpales', 'Acinetosporaceae', 'Feldmannia', 'Feldmannia_mitchelliae', 'LM994975']
eKOI00003714	87.1	['Eukaryota', 'TSAR', 'Stramenopiles', 'Stramenopiles_X', 'Ochrophyta', 'Phaeophyceae', 'Ectocarpales', 'Acinetosporaceae', 'Acinetospora', 'Acinetospora_asiatica', 'LC060612']
eKOI00003716	88.2	['Eukaryota', 'TSAR', 'Stramenopiles', 'Stramenopiles_X', 'Ochrophyta', 'Phaeophyceae', 'Ectocarpales', 'Ectocarpales_X', 'Ectocarpales_XX', 'Ectocarpales_XXX', 'KF367759']
eKOI00003713	90.1	['Eukaryota', 'TSAR', 'Stramenopiles', 'Stramenopiles_X', 'Ochrophyta', 'Phaeophyceae', 'Ectocarpales', 'Acinetosporaceae', 'Hincksia', 'Hincksia_hincksiae', 'MN184281']
eKOI00003717	89	['Eukaryota', 'TSAR', 'Stramenopiles', 'Stramenopiles_X', 'Ochrophyta', 'Phaeophyceae', 'Ectocarpales', 'Acinetosporaceae', 'Feldmannia', 'Feldmannia_mitchelliae', 'LM994977']
eKOI00003712	88.1	['Eukaryota', 'TSAR', 'Stramenopiles', 'Stramenopiles_X', 'Ochrophyta', 'Phaeophyceae', 'Ectocarpales', 'Acinetosporaceae', 'Feldmannia', 'Feldmannia_mitchelliae', 'LM994977']
eKOI00003718	88.4	['Eukaryota', 'TSAR', 'Stramenopiles', 'Stramenopiles_X', 'Ochrophyta', 'Phaeophyceae', 'Ectocarpales', 'Acinetosporaceae', 'Feldmannia', 'Feldmannia_mitchelliae', 'LM994977']
eKOI00003719	89.8	['Eukaryota', 'TSAR', 'Stramenopiles', 'Stramenopiles_X', 'Ochrophyta', 'Phaeophyceae', 'Ectocarpales', 'Acinetosporaceae', 'Hincksia', 'Hincksia_hincksiae', 'MN184281']
eKOI00003721	89.1	['Eukaryota', 'TSAR', 'Stramenopiles', 'Stramenopiles_X', 'Ochrophyta', 'Phaeophyceae', 'Ectocarpales', 'Acinetosporaceae', 'Hincksia', 'Hincksia_hincksiae', 'MN184281']
eKOI00003720	89.5	['Eukaryota', 'TSAR', 'Stramenopiles', 'Stramenopiles_X', 'Ochrophyta', 'Phaeophyceae', 'Ectocarpales', 'Acinetosporaceae', 'Hincksia', 'Hincksia_hincksiae', 'MN184281']
eKOI00003723	89.8	['Eukaryota', 'TSAR', 'Stramenopiles', 'Stramenopiles_X', 'Ochrophyta', 'Phaeophyceae', 'Ectocarpales', 'Acinetosporaceae', 'Hincksia', 'Hincksia_hincksiae', 'MN184281']
eKOI00003724	86.3	['Eukaryota', 'TSAR', 'Stramenopiles', 'Stramenopiles_X', 'Ochrophyta', 'Phaeophyceae', 'Ectocarpales', 'Chordariaceae', 'Cladosiphon', 'Cladosiphon_zosterae', 'LC107832']
eKOI00003725	88.1	['Eukaryota', 'TSAR', 'Stramenopiles', 'Stramenopiles_X', 'Ochrophyta', 'Phaeophyceae', 'Ectocarpales', 'Acinetosporaceae', 'Feldmannia', 'Feldmannia_mitchelliae', 'LM994977']
eKOI00003722	89.8	['Eukaryota', 'TSAR', 'Stramenopiles', 'Stramenopiles_X', 'Ochrophyta', 'Phaeophyceae', 'Ectocarpales', 'Acinetosporaceae', 'Hincksia', 'Hincksia_hincksiae', 'MN184281']
eKOI00003729	89.5	['Eukaryota', 'TSAR', 'Stramenopiles', 'Stramenopiles_X', 'Ochrophyta', 'Phaeophyceae', 'Ectocarpales', 'Acinetosporaceae', 'Hincksia', 'Hincksia_hincksiae', 'MN184281']
eKOI00003728	89.5	['Eukaryota', 'TSAR', 'Stramenopiles', 'Stramenopiles_X', 'Ochrophyta', 'Phaeophyceae', 'Ectocarpales', 'Acinetosporaceae', 'Hincksia', 'Hincksia_hincksiae', 'MN184281']
eKOI00003730	88.4	['Eukaryota', 'TSAR', 'Stramenopiles', 'Stramenopiles_X', 'Ochrophyta', 'Phaeophyceae', 'Ectocarpales', 'Acinetosporaceae', 'Feldmannia', 'Feldmannia_mitchelliae', 'LM994977']
eKOI00003731	88.4	['Eukaryota', 'TSAR', 'Stramenopiles', 'Stramenopiles_X', 'Ochrophyta', 'Phaeophyceae', 'Ectocarpales', 'Acinetosporaceae', 'Feldmannia', 'Feldmannia_mitchelliae', 'LM994977']
eKOI00003727	89.7	['Eukaryota', 'TSAR', 'Stramenopiles', 'Stramenopiles_X', 'Ochrophyta', 'Phaeophyceae', 'Ectocarpales', 'Acinetosporaceae', 'Feldmannia', 'Feldmannia_mitchelliae', 'LM994975']
eKOI00003726	89.8	['Eukaryota', 'TSAR', 'Stramenopiles', 'Stramenopiles_X', 'Ochrophyta', 'Phaeophyceae', 'Ectocarpales', 'Acinetosporaceae', 'Hincksia', 'Hincksia_hincksiae', 'MN184281']
eKOI00003732	88.1	['Eukaryota', 'TSAR', 'Stramenopiles', 'Stramenopiles_X', 'Ochrophyta', 'Phaeophyceae', 'Ectocarpales', 'Acinetosporaceae', 'Feldmannia', 'Feldmannia_mitchelliae', 'LM994977']
eKOI00003734	88.4	['Eukaryota', 'TSAR', 'Stramenopiles', 'Stramenopiles_X', 'Ochrophyta', 'Phaeophyceae', 'Ectocarpales', 'Acinetosporaceae', 'Feldmannia', 'Feldmannia_mitchelliae', 'LM994977']
eKOI00003733	86.5	['Eukaryota', 'TSAR', 'Stramenopiles', 'Stramenopiles_X', 'Ochrophyta', 'Phaeophyceae', 'Ectocarpales', 'Acinetosporaceae', 'Acinetospora', 'Acinetospora_asiatica', 'LC060612']
eKOI00003736	87.1	['Eukaryota', 'TSAR', 'Stramenopiles', 'Stramenopiles_X', 'Ochrophyta', 'Phaeophyceae', 'Ectocarpales', 'Acinetosporaceae', 'Acinetospora', 'Acinetospora_asiatica', 'LC060612']
eKOI00003735	89.1	['Eukaryota', 'TSAR', 'Stramenopiles', 'Stramenopiles_X', 'Ochrophyta', 'Phaeophyceae', 'Ectocarpales', 'Acinetosporaceae', 'Hincksia', 'Hincksia_hincksiae', 'MN184281']
eKOI00003738	86.3	['Eukaryota', 'TSAR', 'Stramenopiles', 'Stramenopiles_X', 'Ochrophyta', 'Phaeophyceae', 'Ectocarpales', 'Chordariaceae', 'Delamarea', 'Delamarea_attenuata', 'LC603790']
eKOI00003739	89	['Eukaryota', 'TSAR', 'Stramenopiles', 'Stramenopiles_X', 'Ochrophyta', 'Phaeophyceae', 'Ectocarpales', 'Acinetosporaceae', 'Feldmannia', 'Feldmannia_mitchelliae', 'LM994977']
eKOI00003740	86.3	['Eukaryota', 'TSAR', 'Stramenopiles', 'Stramenopiles_X', 'Ochrophyta', 'Phaeophyceae', 'Ectocarpales', 'Chordariaceae', 'Cladosiphon', 'Cladosiphon_zosterae', 'LC107832']
eKOI00003741	89.8	['Eukaryota', 'TSAR', 'Stramenopiles', 'Stramenopiles_X', 'Ochrophyta', 'Phaeophyceae', 'Ectocarpales', 'Acinetosporaceae', 'Hincksia', 'Hincksia_hincksiae', 'MN184281']
eKOI00003742	90	['Eukaryota', 'TSAR', 'Stramenopiles', 'Stramenopiles_X', 'Ochrophyta', 'Phaeophyceae', 'Ectocarpales', 'Acinetosporaceae', 'Feldmannia', 'Feldmannia_mitchelliae', 'LM994975']
eKOI00003737	88.4	['Eukaryota', 'TSAR', 'Stramenopiles', 'Stramenopiles_X', 'Ochrophyta', 'Phaeophyceae', 'Ectocarpales', 'Acinetosporaceae', 'Feldmannia', 'Feldmannia_mitchelliae', 'LM994977']
eKOI00003743	88.8	['Eukaryota', 'TSAR', 'Stramenopiles', 'Stramenopiles_X', 'Ochrophyta', 'Phaeophyceae', 'Ectocarpales', 'Acinetosporaceae', 'Hincksia', 'Hincksia_hincksiae', 'MN184281']
eKOI00003744	89.8	['Eukaryota', 'TSAR', 'Stramenopiles', 'Stramenopiles_X', 'Ochrophyta', 'Phaeophyceae', 'Ectocarpales', 'Acinetosporaceae', 'Hincksia', 'Hincksia_hincksiae', 'MN184281']
eKOI00003745	88.4	['Eukaryota', 'TSAR', 'Stramenopiles', 'Stramenopiles_X', 'Ochrophyta', 'Phaeophyceae', 'Ectocarpales', 'Acinetosporaceae', 'Feldmannia', 'Feldmannia_mitchelliae', 'LM994977']
eKOI00003746	89.5	['Eukaryota', 'TSAR', 'Stramenopiles', 'Stramenopiles_X', 'Ochrophyta', 'Phaeophyceae', 'Ectocarpales', 'Acinetosporaceae', 'Hincksia', 'Hincksia_hincksiae', 'MN184281']
eKOI00003750	89.5	['Eukaryota', 'TSAR', 'Stramenopiles', 'Stramenopiles_X', 'Ochrophyta', 'Phaeophyceae', 'Ectocarpales', 'Acinetosporaceae', 'Hincksia', 'Hincksia_hincksiae', 'MN184281']
eKOI00003748	89.1	['Eukaryota', 'TSAR', 'Stramenopiles', 'Stramenopiles_X', 'Ochrophyta', 'Phaeophyceae', 'Ectocarpales', 'Acinetosporaceae', 'Hincksia', 'Hincksia_hincksiae', 'MN184281']
eKOI00003747	88.1	['Eukaryota', 'TSAR', 'Stramenopiles', 'Stramenopiles_X', 'Ochrophyta', 'Phaeophyceae', 'Ectocarpales', 'Acinetosporaceae', 'Feldmannia', 'Feldmannia_mitchelliae', 'LM994977']
eKOI00003749	86.3	['Eukaryota', 'TSAR', 'Stramenopiles', 'Stramenopiles_X', 'Ochrophyta', 'Phaeophyceae', 'Ectocarpales', 'Chordariaceae', 'Cladosiphon', 'Cladosiphon_zosterae', 'LC107832']
eKOI00003751	90.4	['Eukaryota', 'TSAR', 'Stramenopiles', 'Stramenopiles_X', 'Ochrophyta', 'Phaeophyceae', 'Ectocarpales', 'Acinetosporaceae', 'Hincksia', 'Hincksia_hincksiae', 'MN184281']
eKOI00003752	89	['Eukaryota', 'TSAR', 'Stramenopiles', 'Stramenopiles_X', 'Ochrophyta', 'Phaeophyceae', 'Ectocarpales', 'Acinetosporaceae', 'Feldmannia', 'Feldmannia_mitchelliae', 'LM994975']
eKOI00003753	88.1	['Eukaryota', 'TSAR', 'Stramenopiles', 'Stramenopiles_X', 'Ochrophyta', 'Phaeophyceae', 'Ectocarpales', 'Acinetosporaceae', 'Feldmannia', 'Feldmannia_mitchelliae', 'LM994977']
eKOI00003754	85.9	['Eukaryota', 'TSAR', 'Stramenopiles', 'Stramenopiles_X', 'Ochrophyta', 'Phaeophyceae', 'Ectocarpales', 'Chordariaceae', 'Cladosiphon', 'Cladosiphon_zosterae', 'LC107832']
eKOI00003755	90.4	['Eukaryota', 'TSAR', 'Stramenopiles', 'Stramenopiles_X', 'Ochrophyta', 'Phaeophyceae', 'Ectocarpales', 'Acinetosporaceae', 'Hincksia', 'Hincksia_hincksiae', 'MN184281']
eKOI00003757	88.1	['Eukaryota', 'TSAR', 'Stramenopiles', 'Stramenopiles_X', 'Ochrophyta', 'Phaeophyceae', 'Ectocarpales', 'Acinetosporaceae', 'Feldmannia', 'Feldmannia_mitchelliae', 'LM994977']
eKOI00003756	88.8	['Eukaryota', 'TSAR', 'Stramenopiles', 'Stramenopiles_X', 'Ochrophyta', 'Phaeophyceae', 'Ectocarpales', 'Acinetosporaceae', 'Hincksia', 'Hincksia_hincksiae', 'MN184281']
eKOI00003758	88.8	['Eukaryota', 'TSAR', 'Stramenopiles', 'Stramenopiles_X', 'Ochrophyta', 'Phaeophyceae', 'Ectocarpales', 'Ectocarpales_X', 'Ectocarpales_XX', 'Ectocarpales_XXX', 'KF367759']
eKOI00003760	89.5	['Eukaryota', 'TSAR', 'Stramenopiles', 'Stramenopiles_X', 'Ochrophyta', 'Phaeophyceae', 'Ectocarpales', 'Acinetosporaceae', 'Hincksia', 'Hincksia_hincksiae', 'MN184281']
eKOI00003759	89.1	['Eukaryota', 'TSAR', 'Stramenopiles', 'Stramenopiles_X', 'Ochrophyta', 'Phaeophyceae', 'Ectocarpales', 'Acinetosporaceae', 'Hincksia', 'Hincksia_hincksiae', 'MN184281']
eKOI00003761	88.5	['Eukaryota', 'TSAR', 'Stramenopiles', 'Stramenopiles_X', 'Ochrophyta', 'Phaeophyceae', 'Ectocarpales', 'Acinetosporaceae', 'Hincksia', 'Hincksia_hincksiae', 'MN184281']
eKOI00003762	88.1	['Eukaryota', 'TSAR', 'Stramenopiles', 'Stramenopiles_X', 'Ochrophyta', 'Phaeophyceae', 'Ectocarpales', 'Acinetosporaceae', 'Feldmannia', 'Feldmannia_mitchelliae', 'LM994977']
eKOI00003765	87.4	['Eukaryota', 'TSAR', 'Stramenopiles', 'Stramenopiles_X', 'Ochrophyta', 'Phaeophyceae', 'Ectocarpales', 'Acinetosporaceae', 'Acinetospora', 'Acinetospora_asiatica', 'LC060612']
eKOI00003763	88.1	['Eukaryota', 'TSAR', 'Stramenopiles', 'Stramenopiles_X', 'Ochrophyta', 'Phaeophyceae', 'Ectocarpales', 'Acinetosporaceae', 'Feldmannia', 'Feldmannia_mitchelliae', 'LM994977']
eKOI00003764	88.8	['Eukaryota', 'TSAR', 'Stramenopiles', 'Stramenopiles_X', 'Ochrophyta', 'Phaeophyceae', 'Ectocarpales', 'Acinetosporaceae', 'Hincksia', 'Hincksia_hincksiae', 'MN184281']
eKOI00003766	89.7	['Eukaryota', 'TSAR', 'Stramenopiles', 'Stramenopiles_X', 'Ochrophyta', 'Phaeophyceae', 'Ectocarpales', 'Acinetosporaceae', 'Feldmannia', 'Feldmannia_mitchelliae', 'LM994975']
eKOI00003767	88.7	['Eukaryota', 'TSAR', 'Stramenopiles', 'Stramenopiles_X', 'Ochrophyta', 'Phaeophyceae', 'Ectocarpales', 'Acinetosporaceae', 'Feldmannia', 'Feldmannia_mitchelliae', 'LM994977']
eKOI00003768	86.5	['Eukaryota', 'TSAR', 'Stramenopiles', 'Stramenopiles_X', 'Ochrophyta', 'Phaeophyceae', 'Ectocarpales', 'Acinetosporaceae', 'Acinetospora', 'Acinetospora_asiatica', 'LC060612']
eKOI00003770	88.4	['Eukaryota', 'TSAR', 'Stramenopiles', 'Stramenopiles_X', 'Ochrophyta', 'Phaeophyceae', 'Ectocarpales', 'Acinetosporaceae', 'Feldmannia', 'Feldmannia_mitchelliae', 'LM994977']
eKOI00003771	86.8	['Eukaryota', 'TSAR', 'Stramenopiles', 'Stramenopiles_X', 'Ochrophyta', 'Phaeophyceae', 'Ectocarpales', 'Acinetosporaceae', 'Acinetospora', 'Acinetospora_asiatica', 'LC060612']
eKOI00003772	87.4	['Eukaryota', 'TSAR', 'Stramenopiles', 'Stramenopiles_X', 'Ochrophyta', 'Phaeophyceae', 'Ectocarpales', 'Acinetosporaceae', 'Acinetospora', 'Acinetospora_asiatica', 'LC060612']
eKOI00003774	88.1	['Eukaryota', 'TSAR', 'Stramenopiles', 'Stramenopiles_X', 'Ochrophyta', 'Phaeophyceae', 'Ectocarpales', 'Acinetosporaceae', 'Feldmannia', 'Feldmannia_mitchelliae', 'LM994977']
eKOI00003773	89.5	['Eukaryota', 'TSAR', 'Stramenopiles', 'Stramenopiles_X', 'Ochrophyta', 'Phaeophyceae', 'Ectocarpales', 'Acinetosporaceae', 'Hincksia', 'Hincksia_hincksiae', 'MN184281']
eKOI00003775	88.7	['Eukaryota', 'TSAR', 'Stramenopiles', 'Stramenopiles_X', 'Ochrophyta', 'Phaeophyceae', 'Ectocarpales', 'Acinetosporaceae', 'Feldmannia', 'Feldmannia_mitchelliae', 'LM994977']
eKOI00003769	86.5	['Eukaryota', 'TSAR', 'Stramenopiles', 'Stramenopiles_X', 'Ochrophyta', 'Phaeophyceae', 'Ectocarpales', 'Acinetosporaceae', 'Acinetospora', 'Acinetospora_asiatica', 'LC060612']
eKOI00003776	89	['Eukaryota', 'TSAR', 'Stramenopiles', 'Stramenopiles_X', 'Ochrophyta', 'Phaeophyceae', 'Ectocarpales', 'Acinetosporaceae', 'Feldmannia', 'Feldmannia_mitchelliae', 'LM994975']
eKOI00003777	89.1	['Eukaryota', 'TSAR', 'Stramenopiles', 'Stramenopiles_X', 'Ochrophyta', 'Phaeophyceae', 'Ectocarpales', 'Acinetosporaceae', 'Hincksia', 'Hincksia_hincksiae', 'MN184281']
eKOI00003778	88.8	['Eukaryota', 'TSAR', 'Stramenopiles', 'Stramenopiles_X', 'Ochrophyta', 'Phaeophyceae', 'Ectocarpales', 'Acinetosporaceae', 'Hincksia', 'Hincksia_hincksiae', 'MN184281']
eKOI00003779	88.7	['Eukaryota', 'TSAR', 'Stramenopiles', 'Stramenopiles_X', 'Ochrophyta', 'Phaeophyceae', 'Ectocarpales', 'Acinetosporaceae', 'Feldmannia', 'Feldmannia_mitchelliae', 'LM994977']
eKOI00003782	88.1	['Eukaryota', 'TSAR', 'Stramenopiles', 'Stramenopiles_X', 'Ochrophyta', 'Phaeophyceae', 'Ectocarpales', 'Acinetosporaceae', 'Feldmannia', 'Feldmannia_mitchelliae', 'LM994977']
eKOI00003780	89.4	['Eukaryota', 'TSAR', 'Stramenopiles', 'Stramenopiles_X', 'Ochrophyta', 'Phaeophyceae', 'Ectocarpales', 'Acinetosporaceae', 'Feldmannia', 'Feldmannia_mitchelliae', 'LM994975']
eKOI00003781	90.1	['Eukaryota', 'TSAR', 'Stramenopiles', 'Stramenopiles_X', 'Ochrophyta', 'Phaeophyceae', 'Ectocarpales', 'Acinetosporaceae', 'Hincksia', 'Hincksia_hincksiae', 'MN184281']
eKOI00003784	88.4	['Eukaryota', 'TSAR', 'Stramenopiles', 'Stramenopiles_X', 'Ochrophyta', 'Phaeophyceae', 'Ectocarpales', 'Acinetosporaceae', 'Feldmannia', 'Feldmannia_mitchelliae', 'LM994977']
eKOI00003783	89.5	['Eukaryota', 'TSAR', 'Stramenopiles', 'Stramenopiles_X', 'Ochrophyta', 'Phaeophyceae', 'Ectocarpales', 'Acinetosporaceae', 'Hincksia', 'Hincksia_hincksiae', 'MN184281']
eKOI00003785	90.6	['Eukaryota', 'TSAR', 'Stramenopiles', 'Stramenopiles_X', 'Ochrophyta', 'Phaeophyceae', 'Ectocarpales', 'Acinetosporaceae', 'Feldmannia', 'Feldmannia_mitchelliae', 'LM994975']
eKOI00003787	89.8	['Eukaryota', 'TSAR', 'Stramenopiles', 'Stramenopiles_X', 'Ochrophyta', 'Phaeophyceae', 'Ectocarpales', 'Acinetosporaceae', 'Hincksia', 'Hincksia_hincksiae', 'MN184281']
eKOI00003786	88.1	['Eukaryota', 'TSAR', 'Stramenopiles', 'Stramenopiles_X', 'Ochrophyta', 'Phaeophyceae', 'Ectocarpales', 'Acinetosporaceae', 'Feldmannia', 'Feldmannia_mitchelliae', 'LM994977']
eKOI00003788	89.5	['Eukaryota', 'TSAR', 'Stramenopiles', 'Stramenopiles_X', 'Ochrophyta', 'Phaeophyceae', 'Ectocarpales', 'Acinetosporaceae', 'Hincksia', 'Hincksia_hincksiae', 'MN184281']
eKOI00003790	89.1	['Eukaryota', 'TSAR', 'Stramenopiles', 'Stramenopiles_X', 'Ochrophyta', 'Phaeophyceae', 'Ectocarpales', 'Acinetosporaceae', 'Hincksia', 'Hincksia_hincksiae', 'MN184281']
eKOI00003789	89.5	['Eukaryota', 'TSAR', 'Stramenopiles', 'Stramenopiles_X', 'Ochrophyta', 'Phaeophyceae', 'Ectocarpales', 'Acinetosporaceae', 'Hincksia', 'Hincksia_hincksiae', 'MN184281']
eKOI00003792	88.1	['Eukaryota', 'TSAR', 'Stramenopiles', 'Stramenopiles_X', 'Ochrophyta', 'Phaeophyceae', 'Ectocarpales', 'Acinetosporaceae', 'Feldmannia', 'Feldmannia_mitchelliae', 'LM994977']
eKOI00003791	88.4	['Eukaryota', 'TSAR', 'Stramenopiles', 'Stramenopiles_X', 'Ochrophyta', 'Phaeophyceae', 'Ectocarpales', 'Acinetosporaceae', 'Feldmannia', 'Feldmannia_mitchelliae', 'LM994977']
eKOI00003793	88.1	['Eukaryota', 'TSAR', 'Stramenopiles', 'Stramenopiles_X', 'Ochrophyta', 'Phaeophyceae', 'Ectocarpales', 'Acinetosporaceae', 'Feldmannia', 'Feldmannia_mitchelliae', 'LM994977']
eKOI00003794	86.3	['Eukaryota', 'TSAR', 'Stramenopiles', 'Stramenopiles_X', 'Ochrophyta', 'Phaeophyceae', 'Ectocarpales', 'Chordariaceae', 'Cladosiphon', 'Cladosiphon_zosterae', 'LC107832']
eKOI00003795	90.1	['Eukaryota', 'TSAR', 'Stramenopiles', 'Stramenopiles_X', 'Ochrophyta', 'Phaeophyceae', 'Ectocarpales', 'Acinetosporaceae', 'Hincksia', 'Hincksia_hincksiae', 'MN184281']
eKOI00003796	88.7	['Eukaryota', 'TSAR', 'Stramenopiles', 'Stramenopiles_X', 'Ochrophyta', 'Phaeophyceae', 'Ectocarpales', 'Acinetosporaceae', 'Feldmannia', 'Feldmannia_mitchelliae', 'LM994977']
eKOI00003797	86.3	['Eukaryota', 'TSAR', 'Stramenopiles', 'Stramenopiles_X', 'Ochrophyta', 'Phaeophyceae', 'Ectocarpales', 'Chordariaceae', 'Cladosiphon', 'Cladosiphon_zosterae', 'LC107832']
eKOI00003798	86.5	['Eukaryota', 'TSAR', 'Stramenopiles', 'Stramenopiles_X', 'Ochrophyta', 'Phaeophyceae', 'Ectocarpales', 'Acinetosporaceae', 'Acinetospora', 'Acinetospora_asiatica', 'LC060612']
eKOI00003799	88.1	['Eukaryota', 'TSAR', 'Stramenopiles', 'Stramenopiles_X', 'Ochrophyta', 'Phaeophyceae', 'Ectocarpales', 'Acinetosporaceae', 'Feldmannia', 'Feldmannia_mitchelliae', 'LM994977']
eKOI00003800	88.1	['Eukaryota', 'TSAR', 'Stramenopiles', 'Stramenopiles_X', 'Ochrophyta', 'Phaeophyceae', 'Ectocarpales', 'Acinetosporaceae', 'Feldmannia', 'Feldmannia_mitchelliae', 'LM994977']
eKOI00003801	88.1	['Eukaryota', 'TSAR', 'Stramenopiles', 'Stramenopiles_X', 'Ochrophyta', 'Phaeophyceae', 'Ectocarpales', 'Acinetosporaceae', 'Feldmannia', 'Feldmannia_mitchelliae', 'LM994977']
eKOI00003802	88.4	['Eukaryota', 'TSAR', 'Stramenopiles', 'Stramenopiles_X', 'Ochrophyta', 'Phaeophyceae', 'Ectocarpales', 'Acinetosporaceae', 'Feldmannia', 'Feldmannia_mitchelliae', 'LM994977']
eKOI00003803	86.3	['Eukaryota', 'TSAR', 'Stramenopiles', 'Stramenopiles_X', 'Ochrophyta', 'Phaeophyceae', 'Ectocarpales', 'Chordariaceae', 'Cladosiphon', 'Cladosiphon_zosterae', 'LC107832']
eKOI00003804	88.7	['Eukaryota', 'TSAR', 'Stramenopiles', 'Stramenopiles_X', 'Ochrophyta', 'Phaeophyceae', 'Ectocarpales', 'Acinetosporaceae', 'Feldmannia', 'Feldmannia_mitchelliae', 'LM994977']
eKOI00003805	88.1	['Eukaryota', 'TSAR', 'Stramenopiles', 'Stramenopiles_X', 'Ochrophyta', 'Phaeophyceae', 'Ectocarpales', 'Acinetosporaceae', 'Feldmannia', 'Feldmannia_mitchelliae', 'LM994977']
eKOI00003807	86.6	['Eukaryota', 'TSAR', 'Stramenopiles', 'Stramenopiles_X', 'Ochrophyta', 'Phaeophyceae', 'Ectocarpales', 'Chordariaceae', 'Cladosiphon', 'Cladosiphon_zosterae', 'LC107832']
eKOI00003808	86.3	['Eukaryota', 'TSAR', 'Stramenopiles', 'Stramenopiles_X', 'Ochrophyta', 'Phaeophyceae', 'Ectocarpales', 'Chordariaceae', 'Cladosiphon', 'Cladosiphon_zosterae', 'LC107832']
eKOI00003809	88.1	['Eukaryota', 'TSAR', 'Stramenopiles', 'Stramenopiles_X', 'Ochrophyta', 'Phaeophyceae', 'Ectocarpales', 'Acinetosporaceae', 'Feldmannia', 'Feldmannia_mitchelliae', 'LM994977']
eKOI00003810	90.6	['Eukaryota', 'TSAR', 'Stramenopiles', 'Stramenopiles_X', 'Ochrophyta', 'Phaeophyceae', 'Ectocarpales', 'Acinetosporaceae', 'Feldmannia', 'Feldmannia_mitchelliae', 'LM994975']
eKOI00003811	90.7	['Eukaryota', 'TSAR', 'Stramenopiles', 'Stramenopiles_X', 'Ochrophyta', 'Phaeophyceae', 'Ectocarpales', 'Acinetosporaceae', 'Hincksia', 'Hincksia_hincksiae', 'MN184281']
eKOI00003813	88.1	['Eukaryota', 'TSAR', 'Stramenopiles', 'Stramenopiles_X', 'Ochrophyta', 'Phaeophyceae', 'Ectocarpales', 'Acinetosporaceae', 'Feldmannia', 'Feldmannia_mitchelliae', 'LM994977']
eKOI00003814	89.1	['Eukaryota', 'TSAR', 'Stramenopiles', 'Stramenopiles_X', 'Ochrophyta', 'Phaeophyceae', 'Ectocarpales', 'Acinetosporaceae', 'Hincksia', 'Hincksia_hincksiae', 'MN184281']
eKOI00003812	90.3	['Eukaryota', 'TSAR', 'Stramenopiles', 'Stramenopiles_X', 'Ochrophyta', 'Phaeophyceae', 'Ectocarpales', 'Acinetosporaceae', 'Feldmannia', 'Feldmannia_mitchelliae', 'LM994975']
eKOI00003815	88.8	['Eukaryota', 'TSAR', 'Stramenopiles', 'Stramenopiles_X', 'Ochrophyta', 'Phaeophyceae', 'Ectocarpales', 'Acinetosporaceae', 'Hincksia', 'Hincksia_hincksiae', 'MN184281']
eKOI00003816	88.8	['Eukaryota', 'TSAR', 'Stramenopiles', 'Stramenopiles_X', 'Ochrophyta', 'Phaeophyceae', 'Ectocarpales', 'Acinetosporaceae', 'Hincksia', 'Hincksia_hincksiae', 'MN184281']
eKOI00003806	88.1	['Eukaryota', 'TSAR', 'Stramenopiles', 'Stramenopiles_X', 'Ochrophyta', 'Phaeophyceae', 'Ectocarpales', 'Acinetosporaceae', 'Feldmannia', 'Feldmannia_mitchelliae', 'LM994977']
eKOI00003817	89	['Eukaryota', 'TSAR', 'Stramenopiles', 'Stramenopiles_X', 'Ochrophyta', 'Phaeophyceae', 'Ectocarpales', 'Acinetosporaceae', 'Feldmannia', 'Feldmannia_mitchelliae', 'LM994977']
eKOI00003818	86.5	['Eukaryota', 'TSAR', 'Stramenopiles', 'Stramenopiles_X', 'Ochrophyta', 'Phaeophyceae', 'Ectocarpales', 'Acinetosporaceae', 'Acinetospora', 'Acinetospora_asiatica', 'LC060612']
eKOI00003820	90.1	['Eukaryota', 'TSAR', 'Stramenopiles', 'Stramenopiles_X', 'Ochrophyta', 'Phaeophyceae', 'Ectocarpales', 'Acinetosporaceae', 'Hincksia', 'Hincksia_hincksiae', 'MN184281']
eKOI00003819	86.9	['Eukaryota', 'TSAR', 'Stramenopiles', 'Stramenopiles_X', 'Ochrophyta', 'Phaeophyceae', 'Ectocarpales', 'Chordariaceae', 'Cladosiphon', 'Cladosiphon_zosterae', 'LC107832']
eKOI00003821	88.1	['Eukaryota', 'TSAR', 'Stramenopiles', 'Stramenopiles_X', 'Ochrophyta', 'Phaeophyceae', 'Ectocarpales', 'Acinetosporaceae', 'Feldmannia', 'Feldmannia_mitchelliae', 'LM994977']
eKOI00003823	85.9	['Eukaryota', 'TSAR', 'Stramenopiles', 'Stramenopiles_X', 'Ochrophyta', 'Phaeophyceae', 'Ectocarpales', 'Chordariaceae', 'Cladosiphon', 'Cladosiphon_zosterae', 'LC107832']
eKOI00003822	88.4	['Eukaryota', 'TSAR', 'Stramenopiles', 'Stramenopiles_X', 'Ochrophyta', 'Phaeophyceae', 'Ectocarpales', 'Acinetosporaceae', 'Feldmannia', 'Feldmannia_mitchelliae', 'LM994977']
eKOI00003824	89	['Eukaryota', 'TSAR', 'Stramenopiles', 'Stramenopiles_X', 'Ochrophyta', 'Phaeophyceae', 'Ectocarpales', 'Acinetosporaceae', 'Feldmannia', 'Feldmannia_mitchelliae', 'LM994975']
eKOI00003825	88.4	['Eukaryota', 'TSAR', 'Stramenopiles', 'Stramenopiles_X', 'Ochrophyta', 'Phaeophyceae', 'Ectocarpales', 'Acinetosporaceae', 'Feldmannia', 'Feldmannia_mitchelliae', 'LM994977']
eKOI00003826	88.1	['Eukaryota', 'TSAR', 'Stramenopiles', 'Stramenopiles_X', 'Ochrophyta', 'Phaeophyceae', 'Ectocarpales', 'Acinetosporaceae', 'Feldmannia', 'Feldmannia_mitchelliae', 'LM994977']
eKOI00003828	88.1	['Eukaryota', 'TSAR', 'Stramenopiles', 'Stramenopiles_X', 'Ochrophyta', 'Phaeophyceae', 'Ectocarpales', 'Acinetosporaceae', 'Feldmannia', 'Feldmannia_mitchelliae', 'LM994977']
eKOI00003829	85.9	['Eukaryota', 'TSAR', 'Stramenopiles', 'Stramenopiles_X', 'Ochrophyta', 'Phaeophyceae', 'Ectocarpales', 'Chordariaceae', 'Cladosiphon', 'Cladosiphon_zosterae', 'LC107832']
eKOI00003827	88.4	['Eukaryota', 'TSAR', 'Stramenopiles', 'Stramenopiles_X', 'Ochrophyta', 'Phaeophyceae', 'Ectocarpales', 'Acinetosporaceae', 'Feldmannia', 'Feldmannia_mitchelliae', 'LM994977']
eKOI00003831	88.1	['Eukaryota', 'TSAR', 'Stramenopiles', 'Stramenopiles_X', 'Ochrophyta', 'Phaeophyceae', 'Ectocarpales', 'Acinetosporaceae', 'Feldmannia', 'Feldmannia_mitchelliae', 'LM994977']
eKOI00003830	87.1	['Eukaryota', 'TSAR', 'Stramenopiles', 'Stramenopiles_X', 'Ochrophyta', 'Phaeophyceae', 'Ectocarpales', 'Acinetosporaceae', 'Acinetospora', 'Acinetospora_asiatica', 'LC060612']
eKOI00003832	89.8	['Eukaryota', 'TSAR', 'Stramenopiles', 'Stramenopiles_X', 'Ochrophyta', 'Phaeophyceae', 'Ectocarpales', 'Acinetosporaceae', 'Hincksia', 'Hincksia_hincksiae', 'MN184281']
eKOI00003833	88.1	['Eukaryota', 'TSAR', 'Stramenopiles', 'Stramenopiles_X', 'Ochrophyta', 'Phaeophyceae', 'Ectocarpales', 'Acinetosporaceae', 'Feldmannia', 'Feldmannia_mitchelliae', 'LM994977']
eKOI00003834	86.5	['Eukaryota', 'TSAR', 'Stramenopiles', 'Stramenopiles_X', 'Ochrophyta', 'Phaeophyceae', 'Ectocarpales', 'Acinetosporaceae', 'Acinetospora', 'Acinetospora_asiatica', 'LC060612']
eKOI00003835	89.8	['Eukaryota', 'TSAR', 'Stramenopiles', 'Stramenopiles_X', 'Ochrophyta', 'Phaeophyceae', 'Ectocarpales', 'Acinetosporaceae', 'Hincksia', 'Hincksia_hincksiae', 'MN184281']
eKOI00003837	86.5	['Eukaryota', 'TSAR', 'Stramenopiles', 'Stramenopiles_X', 'Ochrophyta', 'Phaeophyceae', 'Ectocarpales', 'Acinetosporaceae', 'Acinetospora', 'Acinetospora_asiatica', 'LC060612']
eKOI00003838	86.5	['Eukaryota', 'TSAR', 'Stramenopiles', 'Stramenopiles_X', 'Ochrophyta', 'Phaeophyceae', 'Ectocarpales', 'Acinetosporaceae', 'Acinetospora', 'Acinetospora_asiatica', 'LC060612']
eKOI00003839	88.1	['Eukaryota', 'TSAR', 'Stramenopiles', 'Stramenopiles_X', 'Ochrophyta', 'Phaeophyceae', 'Ectocarpales', 'Acinetosporaceae', 'Feldmannia', 'Feldmannia_mitchelliae', 'LM994977']
eKOI00003840	90	['Eukaryota', 'TSAR', 'Stramenopiles', 'Stramenopiles_X', 'Ochrophyta', 'Phaeophyceae', 'Ectocarpales', 'Acinetosporaceae', 'Feldmannia', 'Feldmannia_mitchelliae', 'LM994975']
eKOI00003841	89.5	['Eukaryota', 'TSAR', 'Stramenopiles', 'Stramenopiles_X', 'Ochrophyta', 'Phaeophyceae', 'Ectocarpales', 'Acinetosporaceae', 'Hincksia', 'Hincksia_hincksiae', 'MN184281']
eKOI00003836	86.5	['Eukaryota', 'TSAR', 'Stramenopiles', 'Stramenopiles_X', 'Ochrophyta', 'Phaeophyceae', 'Ectocarpales', 'Acinetosporaceae', 'Acinetospora', 'Acinetospora_asiatica', 'LC060612']
eKOI00003842	88.7	['Eukaryota', 'TSAR', 'Stramenopiles', 'Stramenopiles_X', 'Ochrophyta', 'Phaeophyceae', 'Ectocarpales', 'Acinetosporaceae', 'Feldmannia', 'Feldmannia_mitchelliae', 'LM994975']
eKOI00003843	88.8	['Eukaryota', 'TSAR', 'Stramenopiles', 'Stramenopiles_X', 'Ochrophyta', 'Phaeophyceae', 'Ectocarpales', 'Acinetosporaceae', 'Hincksia', 'Hincksia_hincksiae', 'MN184281']
eKOI00003844	89.4	['Eukaryota', 'TSAR', 'Stramenopiles', 'Stramenopiles_X', 'Ochrophyta', 'Phaeophyceae', 'Ectocarpales', 'Acinetosporaceae', 'Feldmannia', 'Feldmannia_mitchelliae', 'LM994977']
eKOI00003845	86.3	['Eukaryota', 'TSAR', 'Stramenopiles', 'Stramenopiles_X', 'Ochrophyta', 'Phaeophyceae', 'Ectocarpales', 'Chordariaceae', 'Delamarea', 'Delamarea_attenuata', 'LC603790']
eKOI00003847	86.9	['Eukaryota', 'TSAR', 'Stramenopiles', 'Stramenopiles_X', 'Ochrophyta', 'Phaeophyceae', 'Ectocarpales', 'Chordariaceae', 'Cladosiphon', 'Cladosiphon_zosterae', 'LC107832']
eKOI00003849	88.8	['Eukaryota', 'TSAR', 'Stramenopiles', 'Stramenopiles_X', 'Ochrophyta', 'Phaeophyceae', 'Ectocarpales', 'Acinetosporaceae', 'Hincksia', 'Hincksia_hincksiae', 'MN184281']
eKOI00003850	89.5	['Eukaryota', 'TSAR', 'Stramenopiles', 'Stramenopiles_X', 'Ochrophyta', 'Phaeophyceae', 'Ectocarpales', 'Acinetosporaceae', 'Hincksia', 'Hincksia_hincksiae', 'MN184281']
eKOI00003851	88.1	['Eukaryota', 'TSAR', 'Stramenopiles', 'Stramenopiles_X', 'Ochrophyta', 'Phaeophyceae', 'Ectocarpales', 'Acinetosporaceae', 'Feldmannia', 'Feldmannia_mitchelliae', 'LM994977']
eKOI00003848	88.1	['Eukaryota', 'TSAR', 'Stramenopiles', 'Stramenopiles_X', 'Ochrophyta', 'Phaeophyceae', 'Ectocarpales', 'Acinetosporaceae', 'Feldmannia', 'Feldmannia_mitchelliae', 'LM994977']
eKOI00003852	88.8	['Eukaryota', 'TSAR', 'Stramenopiles', 'Stramenopiles_X', 'Ochrophyta', 'Phaeophyceae', 'Ectocarpales', 'Acinetosporaceae', 'Hincksia', 'Hincksia_hincksiae', 'MN184281']
eKOI00003853	88.5	['Eukaryota', 'TSAR', 'Stramenopiles', 'Stramenopiles_X', 'Ochrophyta', 'Phaeophyceae', 'Ectocarpales', 'Ectocarpales_X', 'Ectocarpales_XX', 'Ectocarpales_XXX', 'KF367759']
eKOI00003846	88.1	['Eukaryota', 'TSAR', 'Stramenopiles', 'Stramenopiles_X', 'Ochrophyta', 'Phaeophyceae', 'Ectocarpales', 'Acinetosporaceae', 'Feldmannia', 'Feldmannia_mitchelliae', 'LM994977']
eKOI00003854	89.4	['Eukaryota', 'TSAR', 'Stramenopiles', 'Stramenopiles_X', 'Ochrophyta', 'Phaeophyceae', 'Ectocarpales', 'Acinetosporaceae', 'Feldmannia', 'Feldmannia_mitchelliae', 'LM994975']
eKOI00003856	87.1	['Eukaryota', 'TSAR', 'Stramenopiles', 'Stramenopiles_X', 'Ochrophyta', 'Phaeophyceae', 'Ectocarpales', 'Acinetosporaceae', 'Acinetospora', 'Acinetospora_asiatica', 'LC060612']
eKOI00003855	88.1	['Eukaryota', 'TSAR', 'Stramenopiles', 'Stramenopiles_X', 'Ochrophyta', 'Phaeophyceae', 'Ectocarpales', 'Acinetosporaceae', 'Feldmannia', 'Feldmannia_mitchelliae', 'LM994977']
eKOI00003858	88.1	['Eukaryota', 'TSAR', 'Stramenopiles', 'Stramenopiles_X', 'Ochrophyta', 'Phaeophyceae', 'Ectocarpales', 'Acinetosporaceae', 'Feldmannia', 'Feldmannia_mitchelliae', 'LM994977']
eKOI00003859	91.4	['Eukaryota', 'TSAR', 'Stramenopiles', 'Stramenopiles_X', 'Ochrophyta', 'Phaeophyceae', 'Ectocarpales', 'Acinetosporaceae', 'Hincksia', 'Hincksia_sandriana', 'LN828738']
eKOI00003860	89	['Eukaryota', 'TSAR', 'Stramenopiles', 'Stramenopiles_X', 'Ochrophyta', 'Phaeophyceae', 'Ectocarpales', 'Acinetosporaceae', 'Feldmannia', 'Feldmannia_mitchelliae', 'LM994975']
eKOI00003857	88.5	['Eukaryota', 'TSAR', 'Stramenopiles', 'Stramenopiles_X', 'Ochrophyta', 'Phaeophyceae', 'Ectocarpales', 'Acinetosporaceae', 'Hincksia', 'Hincksia_hincksiae', 'MN184281']
eKOI00003861	86.3	['Eukaryota', 'TSAR', 'Stramenopiles', 'Stramenopiles_X', 'Ochrophyta', 'Phaeophyceae', 'Ectocarpales', 'Chordariaceae', 'Cladosiphon', 'Cladosiphon_zosterae', 'LC107832']
eKOI00003862	88.5	['Eukaryota', 'TSAR', 'Stramenopiles', 'Stramenopiles_X', 'Ochrophyta', 'Phaeophyceae', 'Ectocarpales', 'Acinetosporaceae', 'Hincksia', 'Hincksia_hincksiae', 'MN184281']
eKOI00003863	88.1	['Eukaryota', 'TSAR', 'Stramenopiles', 'Stramenopiles_X', 'Ochrophyta', 'Phaeophyceae', 'Ectocarpales', 'Acinetosporaceae', 'Feldmannia', 'Feldmannia_mitchelliae', 'LM994977']
eKOI00003864	87.1	['Eukaryota', 'TSAR', 'Stramenopiles', 'Stramenopiles_X', 'Ochrophyta', 'Phaeophyceae', 'Ectocarpales', 'Acinetosporaceae', 'Acinetospora', 'Acinetospora_asiatica', 'LC060612']
eKOI00003865	89.4	['Eukaryota', 'TSAR', 'Stramenopiles', 'Stramenopiles_X', 'Ochrophyta', 'Phaeophyceae', 'Ectocarpales', 'Acinetosporaceae', 'Feldmannia', 'Feldmannia_mitchelliae', 'LM994977']
eKOI00003868	88.8	['Eukaryota', 'TSAR', 'Stramenopiles', 'Stramenopiles_X', 'Ochrophyta', 'Phaeophyceae', 'Ectocarpales', 'Acinetosporaceae', 'Hincksia', 'Hincksia_hincksiae', 'MN184281']
eKOI00003866	87.2	['Eukaryota', 'TSAR', 'Stramenopiles', 'Stramenopiles_X', 'Ochrophyta', 'Phaeophyceae', 'Ectocarpales', 'Chordariaceae', 'Delamarea', 'Delamarea_attenuata', 'LC603790']
eKOI00003869	86.3	['Eukaryota', 'TSAR', 'Stramenopiles', 'Stramenopiles_X', 'Ochrophyta', 'Phaeophyceae', 'Ectocarpales', 'Chordariaceae', 'Cladosiphon', 'Cladosiphon_zosterae', 'LC107832']
eKOI00003871	89.1	['Eukaryota', 'TSAR', 'Stramenopiles', 'Stramenopiles_X', 'Ochrophyta', 'Phaeophyceae', 'Ectocarpales', 'Acinetosporaceae', 'Hincksia', 'Hincksia_hincksiae', 'MN184281']
eKOI00003867	89.5	['Eukaryota', 'TSAR', 'Stramenopiles', 'Stramenopiles_X', 'Ochrophyta', 'Phaeophyceae', 'Ectocarpales', 'Acinetosporaceae', 'Hincksia', 'Hincksia_hincksiae', 'MN184281']
eKOI00003872	88.4	['Eukaryota', 'TSAR', 'Stramenopiles', 'Stramenopiles_X', 'Ochrophyta', 'Phaeophyceae', 'Ectocarpales', 'Acinetosporaceae', 'Feldmannia', 'Feldmannia_mitchelliae', 'LM994977']
eKOI00003874	88.1	['Eukaryota', 'TSAR', 'Stramenopiles', 'Stramenopiles_X', 'Ochrophyta', 'Phaeophyceae', 'Ectocarpales', 'Acinetosporaceae', 'Feldmannia', 'Feldmannia_mitchelliae', 'LM994977']
eKOI00003870	86.3	['Eukaryota', 'TSAR', 'Stramenopiles', 'Stramenopiles_X', 'Ochrophyta', 'Phaeophyceae', 'Ectocarpales', 'Chordariaceae', 'Cladosiphon', 'Cladosiphon_zosterae', 'LC107832']
eKOI00003873	86.5	['Eukaryota', 'TSAR', 'Stramenopiles', 'Stramenopiles_X', 'Ochrophyta', 'Phaeophyceae', 'Ectocarpales', 'Acinetosporaceae', 'Acinetospora', 'Acinetospora_asiatica', 'LC060612']
eKOI00003875	89.4	['Eukaryota', 'TSAR', 'Stramenopiles', 'Stramenopiles_X', 'Ochrophyta', 'Phaeophyceae', 'Ectocarpales', 'Acinetosporaceae', 'Feldmannia', 'Feldmannia_mitchelliae', 'LM994975']
eKOI00003878	88.8	['Eukaryota', 'TSAR', 'Stramenopiles', 'Stramenopiles_X', 'Ochrophyta', 'Phaeophyceae', 'Ectocarpales', 'Acinetosporaceae', 'Hincksia', 'Hincksia_hincksiae', 'MN184281']
eKOI00003876	88.8	['Eukaryota', 'TSAR', 'Stramenopiles', 'Stramenopiles_X', 'Ochrophyta', 'Phaeophyceae', 'Ectocarpales', 'Ectocarpales_X', 'Ectocarpales_XX', 'Ectocarpales_XXX', 'KF367759']
eKOI00003881	88.1	['Eukaryota', 'TSAR', 'Stramenopiles', 'Stramenopiles_X', 'Ochrophyta', 'Phaeophyceae', 'Ectocarpales', 'Acinetosporaceae', 'Feldmannia', 'Feldmannia_mitchelliae', 'LM994977']
eKOI00003879	88.1	['Eukaryota', 'TSAR', 'Stramenopiles', 'Stramenopiles_X', 'Ochrophyta', 'Phaeophyceae', 'Ectocarpales', 'Acinetosporaceae', 'Feldmannia', 'Feldmannia_mitchelliae', 'LM994977']
eKOI00003877	88.1	['Eukaryota', 'TSAR', 'Stramenopiles', 'Stramenopiles_X', 'Ochrophyta', 'Phaeophyceae', 'Ectocarpales', 'Acinetosporaceae', 'Feldmannia', 'Feldmannia_mitchelliae', 'LM994977']
eKOI00003880	88.1	['Eukaryota', 'TSAR', 'Stramenopiles', 'Stramenopiles_X', 'Ochrophyta', 'Phaeophyceae', 'Ectocarpales', 'Acinetosporaceae', 'Feldmannia', 'Feldmannia_mitchelliae', 'LM994977']
eKOI00003883	88.4	['Eukaryota', 'TSAR', 'Stramenopiles', 'Stramenopiles_X', 'Ochrophyta', 'Phaeophyceae', 'Ectocarpales', 'Acinetosporaceae', 'Feldmannia', 'Feldmannia_mitchelliae', 'LM994977']
eKOI00003884	88.5	['Eukaryota', 'TSAR', 'Stramenopiles', 'Stramenopiles_X', 'Ochrophyta', 'Phaeophyceae', 'Ectocarpales', 'Acinetosporaceae', 'Hincksia', 'Hincksia_hincksiae', 'MN184281']
eKOI00003888	88.1	['Eukaryota', 'TSAR', 'Stramenopiles', 'Stramenopiles_X', 'Ochrophyta', 'Phaeophyceae', 'Ectocarpales', 'Acinetosporaceae', 'Feldmannia', 'Feldmannia_mitchelliae', 'LM994977']
eKOI00003886	88.7	['Eukaryota', 'TSAR', 'Stramenopiles', 'Stramenopiles_X', 'Ochrophyta', 'Phaeophyceae', 'Ectocarpales', 'Acinetosporaceae', 'Feldmannia', 'Feldmannia_mitchelliae', 'LM994977']
eKOI00003885	89	['Eukaryota', 'TSAR', 'Stramenopiles', 'Stramenopiles_X', 'Ochrophyta', 'Phaeophyceae', 'Ectocarpales', 'Acinetosporaceae', 'Feldmannia', 'Feldmannia_mitchelliae', 'LM994975']
eKOI00003890	89.1	['Eukaryota', 'TSAR', 'Stramenopiles', 'Stramenopiles_X', 'Ochrophyta', 'Phaeophyceae', 'Ectocarpales', 'Acinetosporaceae', 'Hincksia', 'Hincksia_hincksiae', 'MN184281']
eKOI00003882	86.5	['Eukaryota', 'TSAR', 'Stramenopiles', 'Stramenopiles_X', 'Ochrophyta', 'Phaeophyceae', 'Ectocarpales', 'Acinetosporaceae', 'Acinetospora', 'Acinetospora_asiatica', 'LC060612']
eKOI00003887	88.1	['Eukaryota', 'TSAR', 'Stramenopiles', 'Stramenopiles_X', 'Ochrophyta', 'Phaeophyceae', 'Ectocarpales', 'Acinetosporaceae', 'Feldmannia', 'Feldmannia_mitchelliae', 'LM994977']
eKOI00003889	88.4	['Eukaryota', 'TSAR', 'Stramenopiles', 'Stramenopiles_X', 'Ochrophyta', 'Phaeophyceae', 'Ectocarpales', 'Acinetosporaceae', 'Feldmannia', 'Feldmannia_mitchelliae', 'LM994977']
eKOI00003891	86.5	['Eukaryota', 'TSAR', 'Stramenopiles', 'Stramenopiles_X', 'Ochrophyta', 'Phaeophyceae', 'Ectocarpales', 'Acinetosporaceae', 'Acinetospora', 'Acinetospora_asiatica', 'LC060612']
eKOI00003892	89.1	['Eukaryota', 'TSAR', 'Stramenopiles', 'Stramenopiles_X', 'Ochrophyta', 'Phaeophyceae', 'Ectocarpales', 'Acinetosporaceae', 'Hincksia', 'Hincksia_hincksiae', 'MN184281']
eKOI00003894	88.1	['Eukaryota', 'TSAR', 'Stramenopiles', 'Stramenopiles_X', 'Ochrophyta', 'Phaeophyceae', 'Ectocarpales', 'Acinetosporaceae', 'Feldmannia', 'Feldmannia_mitchelliae', 'LM994977']
eKOI00003893	89	['Eukaryota', 'TSAR', 'Stramenopiles', 'Stramenopiles_X', 'Ochrophyta', 'Phaeophyceae', 'Ectocarpales', 'Acinetosporaceae', 'Feldmannia', 'Feldmannia_mitchelliae', 'LM994975']
eKOI00003895	88.8	['Eukaryota', 'TSAR', 'Stramenopiles', 'Stramenopiles_X', 'Ochrophyta', 'Phaeophyceae', 'Ectocarpales', 'Acinetosporaceae', 'Hincksia', 'Hincksia_hincksiae', 'MN184281']
eKOI00003896	88.7	['Eukaryota', 'TSAR', 'Stramenopiles', 'Stramenopiles_X', 'Ochrophyta', 'Phaeophyceae', 'Ectocarpales', 'Acinetosporaceae', 'Feldmannia', 'Feldmannia_mitchelliae', 'LM994975']
eKOI00003897	85.9	['Eukaryota', 'TSAR', 'Stramenopiles', 'Stramenopiles_X', 'Ochrophyta', 'Phaeophyceae', 'Ectocarpales', 'Chordariaceae', 'Cladosiphon', 'Cladosiphon_okamuranus', 'LC107829']
eKOI00003898	88.1	['Eukaryota', 'TSAR', 'Stramenopiles', 'Stramenopiles_X', 'Ochrophyta', 'Phaeophyceae', 'Ectocarpales', 'Acinetosporaceae', 'Feldmannia', 'Feldmannia_mitchelliae', 'LM994977']
eKOI00003901	88.8	['Eukaryota', 'TSAR', 'Stramenopiles', 'Stramenopiles_X', 'Ochrophyta', 'Phaeophyceae', 'Ectocarpales', 'Acinetosporaceae', 'Hincksia', 'Hincksia_hincksiae', 'MN184281']
eKOI00003900	88.1	['Eukaryota', 'TSAR', 'Stramenopiles', 'Stramenopiles_X', 'Ochrophyta', 'Phaeophyceae', 'Ectocarpales', 'Acinetosporaceae', 'Feldmannia', 'Feldmannia_mitchelliae', 'LM994977']
eKOI00003902	87.1	['Eukaryota', 'TSAR', 'Stramenopiles', 'Stramenopiles_X', 'Ochrophyta', 'Phaeophyceae', 'Ectocarpales', 'Acinetosporaceae', 'Acinetospora', 'Acinetospora_asiatica', 'LC060612']
eKOI00003899	88.5	['Eukaryota', 'TSAR', 'Stramenopiles', 'Stramenopiles_X', 'Ochrophyta', 'Phaeophyceae', 'Ectocarpales', 'Acinetosporaceae', 'Hincksia', 'Hincksia_hincksiae', 'MN184281']
eKOI00003903	88.1	['Eukaryota', 'TSAR', 'Stramenopiles', 'Stramenopiles_X', 'Ochrophyta', 'Phaeophyceae', 'Ectocarpales', 'Acinetosporaceae', 'Feldmannia', 'Feldmannia_mitchelliae', 'LM994977']
eKOI00003904	88.1	['Eukaryota', 'TSAR', 'Stramenopiles', 'Stramenopiles_X', 'Ochrophyta', 'Phaeophyceae', 'Ectocarpales', 'Acinetosporaceae', 'Feldmannia', 'Feldmannia_mitchelliae', 'LM994977']
eKOI00003905	87.7	['Eukaryota', 'TSAR', 'Stramenopiles', 'Stramenopiles_X', 'Ochrophyta', 'Phaeophyceae', 'Ectocarpales', 'Scytosiphonaceae', 'Manzaea', 'Manzaea_minuta', 'MF432078']
eKOI00003906	89.4	['Eukaryota', 'TSAR', 'Stramenopiles', 'Stramenopiles_X', 'Ochrophyta', 'Phaeophyceae', 'Ectocarpales', 'Acinetosporaceae', 'Feldmannia', 'Feldmannia_mitchelliae', 'LM994975']
eKOI00003907	88.1	['Eukaryota', 'TSAR', 'Stramenopiles', 'Stramenopiles_X', 'Ochrophyta', 'Phaeophyceae', 'Ectocarpales', 'Acinetosporaceae', 'Feldmannia', 'Feldmannia_mitchelliae', 'LM994977']
eKOI00003910	87.5	['Eukaryota', 'TSAR', 'Stramenopiles', 'Stramenopiles_X', 'Ochrophyta', 'Phaeophyceae', 'Fucales', 'Hormosiraceae', 'Hormosira', 'Hormosira_banksii', 'AB776655']
eKOI00003909	88.1	['Eukaryota', 'TSAR', 'Stramenopiles', 'Stramenopiles_X', 'Ochrophyta', 'Phaeophyceae', 'Ectocarpales', 'Acinetosporaceae', 'Feldmannia', 'Feldmannia_mitchelliae', 'LM994977']
eKOI00003911	88.1	['Eukaryota', 'TSAR', 'Stramenopiles', 'Stramenopiles_X', 'Ochrophyta', 'Phaeophyceae', 'Ectocarpales', 'Acinetosporaceae', 'Feldmannia', 'Feldmannia_mitchelliae', 'LM994977']
eKOI00003908	86.5	['Eukaryota', 'TSAR', 'Stramenopiles', 'Stramenopiles_X', 'Ochrophyta', 'Phaeophyceae', 'Ectocarpales', 'Acinetosporaceae', 'Acinetospora', 'Acinetospora_asiatica', 'LC060612']
eKOI00003912	88.1	['Eukaryota', 'TSAR', 'Stramenopiles', 'Stramenopiles_X', 'Ochrophyta', 'Phaeophyceae', 'Ectocarpales', 'Acinetosporaceae', 'Feldmannia', 'Feldmannia_mitchelliae', 'LM994977']
eKOI00003914	88.8	['Eukaryota', 'TSAR', 'Stramenopiles', 'Stramenopiles_X', 'Ochrophyta', 'Phaeophyceae', 'Ectocarpales', 'Acinetosporaceae', 'Hincksia', 'Hincksia_hincksiae', 'MN184281']
eKOI00003913	88.1	['Eukaryota', 'TSAR', 'Stramenopiles', 'Stramenopiles_X', 'Ochrophyta', 'Phaeophyceae', 'Ectocarpales', 'Acinetosporaceae', 'Feldmannia', 'Feldmannia_mitchelliae', 'LM994977']
eKOI00003918	88.1	['Eukaryota', 'TSAR', 'Stramenopiles', 'Stramenopiles_X', 'Ochrophyta', 'Phaeophyceae', 'Ectocarpales', 'Acinetosporaceae', 'Feldmannia', 'Feldmannia_mitchelliae', 'LM994977']
eKOI00003917	88.1	['Eukaryota', 'TSAR', 'Stramenopiles', 'Stramenopiles_X', 'Ochrophyta', 'Phaeophyceae', 'Ectocarpales', 'Acinetosporaceae', 'Feldmannia', 'Feldmannia_mitchelliae', 'LM994977']
eKOI00003919	88.4	['Eukaryota', 'TSAR', 'Stramenopiles', 'Stramenopiles_X', 'Ochrophyta', 'Phaeophyceae', 'Ectocarpales', 'Acinetosporaceae', 'Feldmannia', 'Feldmannia_mitchelliae', 'LM994977']
eKOI00003915	89.5	['Eukaryota', 'TSAR', 'Stramenopiles', 'Stramenopiles_X', 'Ochrophyta', 'Phaeophyceae', 'Ectocarpales', 'Acinetosporaceae', 'Hincksia', 'Hincksia_hincksiae', 'MN184281']
eKOI00003916	87.9	['Eukaryota', 'TSAR', 'Stramenopiles', 'Stramenopiles_X', 'Ochrophyta', 'Phaeophyceae', 'Ectocarpales', 'Chordariaceae', 'Cladosiphon', 'Cladosiphon_zosterae', 'LC107832']
eKOI00003920	88.1	['Eukaryota', 'TSAR', 'Stramenopiles', 'Stramenopiles_X', 'Ochrophyta', 'Phaeophyceae', 'Ectocarpales', 'Acinetosporaceae', 'Feldmannia', 'Feldmannia_mitchelliae', 'LM994977']
eKOI00003921	86.5	['Eukaryota', 'TSAR', 'Stramenopiles', 'Stramenopiles_X', 'Ochrophyta', 'Phaeophyceae', 'Ectocarpales', 'Acinetosporaceae', 'Acinetospora', 'Acinetospora_asiatica', 'LC060612']
eKOI00003922	85.9	['Eukaryota', 'TSAR', 'Stramenopiles', 'Stramenopiles_X', 'Ochrophyta', 'Phaeophyceae', 'Ectocarpales', 'Chordariaceae', 'Cladosiphon', 'Cladosiphon_zosterae', 'LC107832']
eKOI00003923	89	['Eukaryota', 'TSAR', 'Stramenopiles', 'Stramenopiles_X', 'Ochrophyta', 'Phaeophyceae', 'Ectocarpales', 'Acinetosporaceae', 'Feldmannia', 'Feldmannia_mitchelliae', 'LM994975']
eKOI00003927	89	['Eukaryota', 'TSAR', 'Stramenopiles', 'Stramenopiles_X', 'Ochrophyta', 'Phaeophyceae', 'Ectocarpales', 'Acinetosporaceae', 'Feldmannia', 'Feldmannia_mitchelliae', 'LM994975']
eKOI00003924	88.1	['Eukaryota', 'TSAR', 'Stramenopiles', 'Stramenopiles_X', 'Ochrophyta', 'Phaeophyceae', 'Ectocarpales', 'Acinetosporaceae', 'Feldmannia', 'Feldmannia_mitchelliae', 'LM994977']
eKOI00003925	88.4	['Eukaryota', 'TSAR', 'Stramenopiles', 'Stramenopiles_X', 'Ochrophyta', 'Phaeophyceae', 'Ectocarpales', 'Acinetosporaceae', 'Feldmannia', 'Feldmannia_mitchelliae', 'LM994977']
eKOI00003926	85.9	['Eukaryota', 'TSAR', 'Stramenopiles', 'Stramenopiles_X', 'Ochrophyta', 'Phaeophyceae', 'Ectocarpales', 'Chordariaceae', 'Cladosiphon', 'Cladosiphon_zosterae', 'LC107832']
eKOI00003928	88.5	['Eukaryota', 'TSAR', 'Stramenopiles', 'Stramenopiles_X', 'Ochrophyta', 'Phaeophyceae', 'Ectocarpales', 'Acinetosporaceae', 'Hincksia', 'Hincksia_hincksiae', 'MN184281']
eKOI00003930	88.8	['Eukaryota', 'TSAR', 'Stramenopiles', 'Stramenopiles_X', 'Ochrophyta', 'Phaeophyceae', 'Ectocarpales', 'Acinetosporaceae', 'Hincksia', 'Hincksia_hincksiae', 'MN184281']
eKOI00003929	88.1	['Eukaryota', 'TSAR', 'Stramenopiles', 'Stramenopiles_X', 'Ochrophyta', 'Phaeophyceae', 'Ectocarpales', 'Acinetosporaceae', 'Feldmannia', 'Feldmannia_mitchelliae', 'LM994977']
eKOI00003931	86.5	['Eukaryota', 'TSAR', 'Stramenopiles', 'Stramenopiles_X', 'Ochrophyta', 'Phaeophyceae', 'Ectocarpales', 'Acinetosporaceae', 'Acinetospora', 'Acinetospora_asiatica', 'LC060612']
eKOI00003933	88.1	['Eukaryota', 'TSAR', 'Stramenopiles', 'Stramenopiles_X', 'Ochrophyta', 'Phaeophyceae', 'Ectocarpales', 'Acinetosporaceae', 'Feldmannia', 'Feldmannia_mitchelliae', 'LM994977']
eKOI00003934	88.8	['Eukaryota', 'TSAR', 'Stramenopiles', 'Stramenopiles_X', 'Ochrophyta', 'Phaeophyceae', 'Ectocarpales', 'Acinetosporaceae', 'Hincksia', 'Hincksia_hincksiae', 'MN184281']
eKOI00003936	86.5	['Eukaryota', 'TSAR', 'Stramenopiles', 'Stramenopiles_X', 'Ochrophyta', 'Phaeophyceae', 'Ectocarpales', 'Acinetosporaceae', 'Acinetospora', 'Acinetospora_asiatica', 'LC060612']
eKOI00003935	88.4	['Eukaryota', 'TSAR', 'Stramenopiles', 'Stramenopiles_X', 'Ochrophyta', 'Phaeophyceae', 'Ectocarpales', 'Acinetosporaceae', 'Feldmannia', 'Feldmannia_mitchelliae', 'LM994977']
eKOI00003938	88.4	['Eukaryota', 'TSAR', 'Stramenopiles', 'Stramenopiles_X', 'Ochrophyta', 'Phaeophyceae', 'Ectocarpales', 'Acinetosporaceae', 'Feldmannia', 'Feldmannia_mitchelliae', 'LM994977']
eKOI00003937	88.1	['Eukaryota', 'TSAR', 'Stramenopiles', 'Stramenopiles_X', 'Ochrophyta', 'Phaeophyceae', 'Ectocarpales', 'Acinetosporaceae', 'Feldmannia', 'Feldmannia_mitchelliae', 'LM994977']
eKOI00003932	88.1	['Eukaryota', 'TSAR', 'Stramenopiles', 'Stramenopiles_X', 'Ochrophyta', 'Phaeophyceae', 'Ectocarpales', 'Acinetosporaceae', 'Feldmannia', 'Feldmannia_mitchelliae', 'LM994977']
eKOI00003940	88.4	['Eukaryota', 'TSAR', 'Stramenopiles', 'Stramenopiles_X', 'Ochrophyta', 'Phaeophyceae', 'Ectocarpales', 'Acinetosporaceae', 'Feldmannia', 'Feldmannia_mitchelliae', 'LM994977']
eKOI00003943	85.9	['Eukaryota', 'TSAR', 'Stramenopiles', 'Stramenopiles_X', 'Ochrophyta', 'Phaeophyceae', 'Ectocarpales', 'Chordariaceae', 'Cladosiphon', 'Cladosiphon_zosterae', 'LC107832']
eKOI00003942	90.4	['Eukaryota', 'TSAR', 'Stramenopiles', 'Stramenopiles_X', 'Ochrophyta', 'Phaeophyceae', 'Ectocarpales', 'Acinetosporaceae', 'Hincksia', 'Hincksia_hincksiae', 'MN184281']
eKOI00003941	89.8	['Eukaryota', 'TSAR', 'Stramenopiles', 'Stramenopiles_X', 'Ochrophyta', 'Phaeophyceae', 'Ectocarpales', 'Acinetosporaceae', 'Hincksia', 'Hincksia_hincksiae', 'MN184281']
eKOI00003944	88.8	['Eukaryota', 'TSAR', 'Stramenopiles', 'Stramenopiles_X', 'Ochrophyta', 'Phaeophyceae', 'Ectocarpales', 'Acinetosporaceae', 'Hincksia', 'Hincksia_hincksiae', 'MN184281']
eKOI00003939	86.5	['Eukaryota', 'TSAR', 'Stramenopiles', 'Stramenopiles_X', 'Ochrophyta', 'Phaeophyceae', 'Ectocarpales', 'Acinetosporaceae', 'Acinetospora', 'Acinetospora_asiatica', 'LC060612']
eKOI00003945	89	['Eukaryota', 'TSAR', 'Stramenopiles', 'Stramenopiles_X', 'Ochrophyta', 'Phaeophyceae', 'Ectocarpales', 'Acinetosporaceae', 'Feldmannia', 'Feldmannia_mitchelliae', 'LM994977']
eKOI00003946	86.3	['Eukaryota', 'TSAR', 'Stramenopiles', 'Stramenopiles_X', 'Ochrophyta', 'Phaeophyceae', 'Ectocarpales', 'Chordariaceae', 'Cladosiphon', 'Cladosiphon_zosterae', 'LC107832']
eKOI00003947	89.4	['Eukaryota', 'TSAR', 'Stramenopiles', 'Stramenopiles_X', 'Ochrophyta', 'Phaeophyceae', 'Ectocarpales', 'Acinetosporaceae', 'Feldmannia', 'Feldmannia_mitchelliae', 'LM994977']
eKOI00003948	88.1	['Eukaryota', 'TSAR', 'Stramenopiles', 'Stramenopiles_X', 'Ochrophyta', 'Phaeophyceae', 'Ectocarpales', 'Acinetosporaceae', 'Feldmannia', 'Feldmannia_mitchelliae', 'LM994977']
eKOI00003951	89	['Eukaryota', 'TSAR', 'Stramenopiles', 'Stramenopiles_X', 'Ochrophyta', 'Phaeophyceae', 'Ectocarpales', 'Acinetosporaceae', 'Feldmannia', 'Feldmannia_mitchelliae', 'LM994975']
eKOI00003952	88.1	['Eukaryota', 'TSAR', 'Stramenopiles', 'Stramenopiles_X', 'Ochrophyta', 'Phaeophyceae', 'Ectocarpales', 'Acinetosporaceae', 'Feldmannia', 'Feldmannia_mitchelliae', 'LM994977']
eKOI00003953	88.7	['Eukaryota', 'TSAR', 'Stramenopiles', 'Stramenopiles_X', 'Ochrophyta', 'Phaeophyceae', 'Ectocarpales', 'Acinetosporaceae', 'Feldmannia', 'Feldmannia_mitchelliae', 'LM994977']
eKOI00003950	88.1	['Eukaryota', 'TSAR', 'Stramenopiles', 'Stramenopiles_X', 'Ochrophyta', 'Phaeophyceae', 'Ectocarpales', 'Acinetosporaceae', 'Feldmannia', 'Feldmannia_mitchelliae', 'LM994977']
eKOI00003949	86.3	['Eukaryota', 'TSAR', 'Stramenopiles', 'Stramenopiles_X', 'Ochrophyta', 'Phaeophyceae', 'Ectocarpales', 'Chordariaceae', 'Cladosiphon', 'Cladosiphon_zosterae', 'LC107832']
eKOI00003954	89.1	['Eukaryota', 'TSAR', 'Stramenopiles', 'Stramenopiles_X', 'Ochrophyta', 'Phaeophyceae', 'Ectocarpales', 'Acinetosporaceae', 'Hincksia', 'Hincksia_hincksiae', 'MN184281']
eKOI00003955	88.4	['Eukaryota', 'TSAR', 'Stramenopiles', 'Stramenopiles_X', 'Ochrophyta', 'Phaeophyceae', 'Ectocarpales', 'Acinetosporaceae', 'Feldmannia', 'Feldmannia_mitchelliae', 'LM994977']
eKOI00003958	87.2	['Eukaryota', 'TSAR', 'Stramenopiles', 'Stramenopiles_X', 'Ochrophyta', 'Phaeophyceae', 'Ectocarpales', 'Chordariaceae', 'Delamarea', 'Delamarea_attenuata', 'LC603790']
eKOI00003956	86.5	['Eukaryota', 'TSAR', 'Stramenopiles', 'Stramenopiles_X', 'Ochrophyta', 'Phaeophyceae', 'Ectocarpales', 'Acinetosporaceae', 'Acinetospora', 'Acinetospora_asiatica', 'LC060612']
eKOI00003959	87.1	['Eukaryota', 'TSAR', 'Stramenopiles', 'Stramenopiles_X', 'Ochrophyta', 'Phaeophyceae', 'Ectocarpales', 'Acinetosporaceae', 'Acinetospora', 'Acinetospora_asiatica', 'LC060612']
eKOI00003960	88.1	['Eukaryota', 'TSAR', 'Stramenopiles', 'Stramenopiles_X', 'Ochrophyta', 'Phaeophyceae', 'Ectocarpales', 'Acinetosporaceae', 'Feldmannia', 'Feldmannia_mitchelliae', 'LM994977']
eKOI00003962	86.6	['Eukaryota', 'TSAR', 'Stramenopiles', 'Stramenopiles_X', 'Ochrophyta', 'Phaeophyceae', 'Ectocarpales', 'Chordariaceae', 'Mesogloia', 'Mesogloia_vermiculata', 'LC107839']
eKOI00003961	88.1	['Eukaryota', 'TSAR', 'Stramenopiles', 'Stramenopiles_X', 'Ochrophyta', 'Phaeophyceae', 'Ectocarpales', 'Acinetosporaceae', 'Feldmannia', 'Feldmannia_mitchelliae', 'LM994977']
eKOI00003957	89	['Eukaryota', 'TSAR', 'Stramenopiles', 'Stramenopiles_X', 'Ochrophyta', 'Phaeophyceae', 'Ectocarpales', 'Acinetosporaceae', 'Feldmannia', 'Feldmannia_mitchelliae', 'LM994975']
eKOI00003963	88.1	['Eukaryota', 'TSAR', 'Stramenopiles', 'Stramenopiles_X', 'Ochrophyta', 'Phaeophyceae', 'Ectocarpales', 'Acinetosporaceae', 'Feldmannia', 'Feldmannia_mitchelliae', 'LM994977']
eKOI00003964	88.7	['Eukaryota', 'TSAR', 'Stramenopiles', 'Stramenopiles_X', 'Ochrophyta', 'Phaeophyceae', 'Ectocarpales', 'Acinetosporaceae', 'Feldmannia', 'Feldmannia_mitchelliae', 'LM994977']
eKOI00003965	86.3	['Eukaryota', 'TSAR', 'Stramenopiles', 'Stramenopiles_X', 'Ochrophyta', 'Phaeophyceae', 'Ectocarpales', 'Chordariaceae', 'Mesogloia', 'Mesogloia_vermiculata', 'LC107839']
eKOI00003966	89.4	['Eukaryota', 'TSAR', 'Stramenopiles', 'Stramenopiles_X', 'Ochrophyta', 'Phaeophyceae', 'Ectocarpales', 'Acinetosporaceae', 'Feldmannia', 'Feldmannia_mitchelliae', 'LM994977']
eKOI00003967	88.1	['Eukaryota', 'TSAR', 'Stramenopiles', 'Stramenopiles_X', 'Ochrophyta', 'Phaeophyceae', 'Ectocarpales', 'Acinetosporaceae', 'Feldmannia', 'Feldmannia_mitchelliae', 'LM994977']
eKOI00003968	87.2	['Eukaryota', 'TSAR', 'Stramenopiles', 'Stramenopiles_X', 'Ochrophyta', 'Phaeophyceae', 'Ectocarpales', 'Chordariaceae', 'Cladosiphon', 'Cladosiphon_okamuranus', 'LC107829']
eKOI00003969	88.1	['Eukaryota', 'TSAR', 'Stramenopiles', 'Stramenopiles_X', 'Ochrophyta', 'Phaeophyceae', 'Ectocarpales', 'Acinetosporaceae', 'Feldmannia', 'Feldmannia_mitchelliae', 'LM994977']
eKOI00003975	87.7	['Eukaryota', 'TSAR', 'Stramenopiles', 'Stramenopiles_X', 'Ochrophyta', 'Phaeophyceae', 'Ectocarpales', 'Acinetosporaceae', 'Feldmannia', 'Feldmannia_mitchelliae', 'LM994977']
eKOI00003974	85.6	['Eukaryota', 'TSAR', 'Stramenopiles', 'Stramenopiles_X', 'Ochrophyta', 'Phaeophyceae', 'Ectocarpales', 'Chordariaceae', 'Cladosiphon', 'Cladosiphon_zosterae', 'LC107832']
eKOI00003973	86.5	['Eukaryota', 'TSAR', 'Stramenopiles', 'Stramenopiles_X', 'Ochrophyta', 'Phaeophyceae', 'Ectocarpales', 'Acinetosporaceae', 'Acinetospora', 'Acinetospora_asiatica', 'LC060612']
eKOI00003977	85.9	['Eukaryota', 'TSAR', 'Stramenopiles', 'Stramenopiles_X', 'Ochrophyta', 'Phaeophyceae', 'Ectocarpales', 'Chordariaceae', 'Cladosiphon', 'Cladosiphon_zosterae', 'LC107832']
eKOI00003976	88.1	['Eukaryota', 'TSAR', 'Stramenopiles', 'Stramenopiles_X', 'Ochrophyta', 'Phaeophyceae', 'Ectocarpales', 'Acinetosporaceae', 'Feldmannia', 'Feldmannia_mitchelliae', 'LM994977']
eKOI00003970	88.1	['Eukaryota', 'TSAR', 'Stramenopiles', 'Stramenopiles_X', 'Ochrophyta', 'Phaeophyceae', 'Ectocarpales', 'Acinetosporaceae', 'Feldmannia', 'Feldmannia_mitchelliae', 'LM994977']
eKOI00003971	86.5	['Eukaryota', 'TSAR', 'Stramenopiles', 'Stramenopiles_X', 'Ochrophyta', 'Phaeophyceae', 'Ectocarpales', 'Acinetosporaceae', 'Acinetospora', 'Acinetospora_asiatica', 'LC060612']
eKOI00003972	88.4	['Eukaryota', 'TSAR', 'Stramenopiles', 'Stramenopiles_X', 'Ochrophyta', 'Phaeophyceae', 'Ectocarpales', 'Acinetosporaceae', 'Feldmannia', 'Feldmannia_mitchelliae', 'LM994977']
eKOI00003981	89.5	['Eukaryota', 'TSAR', 'Stramenopiles', 'Stramenopiles_X', 'Ochrophyta', 'Phaeophyceae', 'Ectocarpales', 'Acinetosporaceae', 'Hincksia', 'Hincksia_hincksiae', 'MN184281']
eKOI00003979	88.1	['Eukaryota', 'TSAR', 'Stramenopiles', 'Stramenopiles_X', 'Ochrophyta', 'Phaeophyceae', 'Ectocarpales', 'Acinetosporaceae', 'Feldmannia', 'Feldmannia_mitchelliae', 'LM994977']
eKOI00003982	88.1	['Eukaryota', 'TSAR', 'Stramenopiles', 'Stramenopiles_X', 'Ochrophyta', 'Phaeophyceae', 'Ectocarpales', 'Acinetosporaceae', 'Feldmannia', 'Feldmannia_mitchelliae', 'LM994977']
eKOI00003980	86.3	['Eukaryota', 'TSAR', 'Stramenopiles', 'Stramenopiles_X', 'Ochrophyta', 'Phaeophyceae', 'Ectocarpales', 'Chordariaceae', 'Cladosiphon', 'Cladosiphon_zosterae', 'LC107832']
eKOI00003983	88.8	['Eukaryota', 'TSAR', 'Stramenopiles', 'Stramenopiles_X', 'Ochrophyta', 'Phaeophyceae', 'Ectocarpales', 'Acinetosporaceae', 'Hincksia', 'Hincksia_hincksiae', 'MN184281']
eKOI00003978	88.1	['Eukaryota', 'TSAR', 'Stramenopiles', 'Stramenopiles_X', 'Ochrophyta', 'Phaeophyceae', 'Ectocarpales', 'Acinetosporaceae', 'Feldmannia', 'Feldmannia_mitchelliae', 'LM994977']
eKOI00003984	88.1	['Eukaryota', 'TSAR', 'Stramenopiles', 'Stramenopiles_X', 'Ochrophyta', 'Phaeophyceae', 'Ectocarpales', 'Acinetosporaceae', 'Feldmannia', 'Feldmannia_mitchelliae', 'LM994977']
eKOI00003986	86.5	['Eukaryota', 'TSAR', 'Stramenopiles', 'Stramenopiles_X', 'Ochrophyta', 'Phaeophyceae', 'Ectocarpales', 'Acinetosporaceae', 'Acinetospora', 'Acinetospora_asiatica', 'LC060612']
eKOI00003987	89.1	['Eukaryota', 'TSAR', 'Stramenopiles', 'Stramenopiles_X', 'Ochrophyta', 'Phaeophyceae', 'Ectocarpales', 'Acinetosporaceae', 'Hincksia', 'Hincksia_hincksiae', 'MN184281']
eKOI00003988	87.1	['Eukaryota', 'TSAR', 'Stramenopiles', 'Stramenopiles_X', 'Ochrophyta', 'Phaeophyceae', 'Ectocarpales', 'Acinetosporaceae', 'Acinetospora', 'Acinetospora_asiatica', 'LC060612']
eKOI00003990	89.5	['Eukaryota', 'TSAR', 'Stramenopiles', 'Stramenopiles_X', 'Ochrophyta', 'Phaeophyceae', 'Ectocarpales', 'Acinetosporaceae', 'Hincksia', 'Hincksia_hincksiae', 'MN184281']
eKOI00003989	88.1	['Eukaryota', 'TSAR', 'Stramenopiles', 'Stramenopiles_X', 'Ochrophyta', 'Phaeophyceae', 'Ectocarpales', 'Acinetosporaceae', 'Feldmannia', 'Feldmannia_mitchelliae', 'LM994977']
eKOI00003985	85.9	['Eukaryota', 'TSAR', 'Stramenopiles', 'Stramenopiles_X', 'Ochrophyta', 'Phaeophyceae', 'Ectocarpales', 'Chordariaceae', 'Delamarea', 'Delamarea_attenuata', 'LC603790']
eKOI00003991	88.1	['Eukaryota', 'TSAR', 'Stramenopiles', 'Stramenopiles_X', 'Ochrophyta', 'Phaeophyceae', 'Ectocarpales', 'Acinetosporaceae', 'Feldmannia', 'Feldmannia_mitchelliae', 'LM994977']
eKOI00003992	88.5	['Eukaryota', 'TSAR', 'Stramenopiles', 'Stramenopiles_X', 'Ochrophyta', 'Phaeophyceae', 'Ectocarpales', 'Ectocarpales_X', 'Ectocarpales_XX', 'Ectocarpales_XXX', 'KF367759']
eKOI00003996	88.5	['Eukaryota', 'TSAR', 'Stramenopiles', 'Stramenopiles_X', 'Ochrophyta', 'Phaeophyceae', 'Ectocarpales', 'Acinetosporaceae', 'Hincksia', 'Hincksia_hincksiae', 'MN184281']
eKOI00003994	87.7	['Eukaryota', 'TSAR', 'Stramenopiles', 'Stramenopiles_X', 'Ochrophyta', 'Phaeophyceae', 'Ectocarpales', 'Scytosiphonaceae', 'Manzaea', 'Manzaea_minuta', 'MF432078']
eKOI00003995	89.8	['Eukaryota', 'TSAR', 'Stramenopiles', 'Stramenopiles_X', 'Ochrophyta', 'Phaeophyceae', 'Ectocarpales', 'Acinetosporaceae', 'Hincksia', 'Hincksia_hincksiae', 'MN184281']
eKOI00003998	88.1	['Eukaryota', 'TSAR', 'Stramenopiles', 'Stramenopiles_X', 'Ochrophyta', 'Phaeophyceae', 'Ectocarpales', 'Acinetosporaceae', 'Feldmannia', 'Feldmannia_mitchelliae', 'LM994977']
eKOI00003999	88.1	['Eukaryota', 'TSAR', 'Stramenopiles', 'Stramenopiles_X', 'Ochrophyta', 'Phaeophyceae', 'Ectocarpales', 'Acinetosporaceae', 'Feldmannia', 'Feldmannia_mitchelliae', 'LM994977']
eKOI00003997	89.8	['Eukaryota', 'TSAR', 'Stramenopiles', 'Stramenopiles_X', 'Ochrophyta', 'Phaeophyceae', 'Ectocarpales', 'Acinetosporaceae', 'Hincksia', 'Hincksia_hincksiae', 'MN184281']
eKOI00004000	88.1	['Eukaryota', 'TSAR', 'Stramenopiles', 'Stramenopiles_X', 'Ochrophyta', 'Phaeophyceae', 'Ectocarpales', 'Acinetosporaceae', 'Feldmannia', 'Feldmannia_mitchelliae', 'LM994977']
eKOI00003993	86.5	['Eukaryota', 'TSAR', 'Stramenopiles', 'Stramenopiles_X', 'Ochrophyta', 'Phaeophyceae', 'Ectocarpales', 'Acinetosporaceae', 'Acinetospora', 'Acinetospora_asiatica', 'LC060612']
eKOI00004001	90.6	['Eukaryota', 'TSAR', 'Stramenopiles', 'Stramenopiles_X', 'Ochrophyta', 'Phaeophyceae', 'Ectocarpales', 'Acinetosporaceae', 'Feldmannia', 'Feldmannia_mitchelliae', 'LM994975']
eKOI00004003	86.9	['Eukaryota', 'TSAR', 'Stramenopiles', 'Stramenopiles_X', 'Ochrophyta', 'Phaeophyceae', 'Ectocarpales', 'Chordariaceae', 'Delamarea', 'Delamarea_attenuata', 'LC603790']
eKOI00004002	87.9	['Eukaryota', 'TSAR', 'Stramenopiles', 'Stramenopiles_X', 'Ochrophyta', 'Phaeophyceae', 'Ectocarpales', 'Ectocarpales_X', 'Ectocarpales_XX', 'Ectocarpales_XXX', 'KF367759']
eKOI00004004	88.1	['Eukaryota', 'TSAR', 'Stramenopiles', 'Stramenopiles_X', 'Ochrophyta', 'Phaeophyceae', 'Ectocarpales', 'Acinetosporaceae', 'Feldmannia', 'Feldmannia_mitchelliae', 'LM994977']
eKOI00004005	88.7	['Eukaryota', 'TSAR', 'Stramenopiles', 'Stramenopiles_X', 'Ochrophyta', 'Phaeophyceae', 'Ectocarpales', 'Acinetosporaceae', 'Feldmannia', 'Feldmannia_mitchelliae', 'LM994977']
eKOI00004007	88.1	['Eukaryota', 'TSAR', 'Stramenopiles', 'Stramenopiles_X', 'Ochrophyta', 'Phaeophyceae', 'Ectocarpales', 'Acinetosporaceae', 'Feldmannia', 'Feldmannia_mitchelliae', 'LM994977']
eKOI00004006	87.2	['Eukaryota', 'TSAR', 'Stramenopiles', 'Stramenopiles_X', 'Ochrophyta', 'Phaeophyceae', 'Ectocarpales', 'Chordariaceae', 'Delamarea', 'Delamarea_attenuata', 'LC603790']
eKOI00004008	88.2	['Eukaryota', 'TSAR', 'Stramenopiles', 'Stramenopiles_X', 'Ochrophyta', 'Phaeophyceae', 'Ectocarpales', 'Ectocarpales_X', 'Ectocarpales_XX', 'Ectocarpales_XXX', 'KF367759']
eKOI00004009	88.1	['Eukaryota', 'TSAR', 'Stramenopiles', 'Stramenopiles_X', 'Ochrophyta', 'Phaeophyceae', 'Ectocarpales', 'Acinetosporaceae', 'Feldmannia', 'Feldmannia_mitchelliae', 'LM994977']
eKOI00004010	88.5	['Eukaryota', 'TSAR', 'Stramenopiles', 'Stramenopiles_X', 'Ochrophyta', 'Phaeophyceae', 'Ectocarpales', 'Acinetosporaceae', 'Hincksia', 'Hincksia_hincksiae', 'MN184281']
eKOI00004012	88.8	['Eukaryota', 'TSAR', 'Stramenopiles', 'Stramenopiles_X', 'Ochrophyta', 'Phaeophyceae', 'Ectocarpales', 'Acinetosporaceae', 'Hincksia', 'Hincksia_hincksiae', 'MN184281']
eKOI00004013	88.8	['Eukaryota', 'TSAR', 'Stramenopiles', 'Stramenopiles_X', 'Ochrophyta', 'Phaeophyceae', 'Ectocarpales', 'Acinetosporaceae', 'Hincksia', 'Hincksia_hincksiae', 'MN184281']
eKOI00004011	90.4	['Eukaryota', 'TSAR', 'Stramenopiles', 'Stramenopiles_X', 'Ochrophyta', 'Phaeophyceae', 'Ectocarpales', 'Acinetosporaceae', 'Hincksia', 'Hincksia_hincksiae', 'MN184281']
eKOI00004014	88.1	['Eukaryota', 'TSAR', 'Stramenopiles', 'Stramenopiles_X', 'Ochrophyta', 'Phaeophyceae', 'Ectocarpales', 'Acinetosporaceae', 'Feldmannia', 'Feldmannia_mitchelliae', 'LM994977']
eKOI00004015	88.8	['Eukaryota', 'TSAR', 'Stramenopiles', 'Stramenopiles_X', 'Ochrophyta', 'Phaeophyceae', 'Ectocarpales', 'Acinetosporaceae', 'Hincksia', 'Hincksia_hincksiae', 'MN184281']
eKOI00004016	86.5	['Eukaryota', 'TSAR', 'Stramenopiles', 'Stramenopiles_X', 'Ochrophyta', 'Phaeophyceae', 'Ectocarpales', 'Acinetosporaceae', 'Acinetospora', 'Acinetospora_asiatica', 'LC060612']
eKOI00004017	90.4	['Eukaryota', 'TSAR', 'Stramenopiles', 'Stramenopiles_X', 'Ochrophyta', 'Phaeophyceae', 'Ectocarpales', 'Acinetosporaceae', 'Hincksia', 'Hincksia_hincksiae', 'MN184281']
eKOI00004018	89	['Eukaryota', 'TSAR', 'Stramenopiles', 'Stramenopiles_X', 'Ochrophyta', 'Phaeophyceae', 'Ectocarpales', 'Acinetosporaceae', 'Feldmannia', 'Feldmannia_mitchelliae', 'LM994977']
eKOI00004019	88.1	['Eukaryota', 'TSAR', 'Stramenopiles', 'Stramenopiles_X', 'Ochrophyta', 'Phaeophyceae', 'Ectocarpales', 'Acinetosporaceae', 'Feldmannia', 'Feldmannia_mitchelliae', 'LM994977']
eKOI00004020	87.7	['Eukaryota', 'TSAR', 'Stramenopiles', 'Stramenopiles_X', 'Ochrophyta', 'Phaeophyceae', 'Ectocarpales', 'Acinetosporaceae', 'Feldmannia', 'Feldmannia_mitchelliae', 'LM994977']
eKOI00004021	85.9	['Eukaryota', 'TSAR', 'Stramenopiles', 'Stramenopiles_X', 'Ochrophyta', 'Phaeophyceae', 'Ectocarpales', 'Chordariaceae', 'Cladosiphon', 'Cladosiphon_zosterae', 'LC107832']
eKOI00004022	86.5	['Eukaryota', 'TSAR', 'Stramenopiles', 'Stramenopiles_X', 'Ochrophyta', 'Phaeophyceae', 'Ectocarpales', 'Acinetosporaceae', 'Acinetospora', 'Acinetospora_asiatica', 'LC060612']
eKOI00004024	89	['Eukaryota', 'TSAR', 'Stramenopiles', 'Stramenopiles_X', 'Ochrophyta', 'Phaeophyceae', 'Ectocarpales', 'Acinetosporaceae', 'Feldmannia', 'Feldmannia_mitchelliae', 'LM994977']
eKOI00004023	88.1	['Eukaryota', 'TSAR', 'Stramenopiles', 'Stramenopiles_X', 'Ochrophyta', 'Phaeophyceae', 'Ectocarpales', 'Acinetosporaceae', 'Feldmannia', 'Feldmannia_mitchelliae', 'LM994977']
eKOI00004025	88.1	['Eukaryota', 'TSAR', 'Stramenopiles', 'Stramenopiles_X', 'Ochrophyta', 'Phaeophyceae', 'Ectocarpales', 'Acinetosporaceae', 'Feldmannia', 'Feldmannia_mitchelliae', 'LM994977']
eKOI00004026	86.3	['Eukaryota', 'TSAR', 'Stramenopiles', 'Stramenopiles_X', 'Ochrophyta', 'Phaeophyceae', 'Ectocarpales', 'Chordariaceae', 'Cladosiphon', 'Cladosiphon_zosterae', 'LC107832']
eKOI00004027	85.9	['Eukaryota', 'TSAR', 'Stramenopiles', 'Stramenopiles_X', 'Ochrophyta', 'Phaeophyceae', 'Ectocarpales', 'Chordariaceae', 'Cladosiphon', 'Cladosiphon_zosterae', 'LC107832']
eKOI00004028	88.1	['Eukaryota', 'TSAR', 'Stramenopiles', 'Stramenopiles_X', 'Ochrophyta', 'Phaeophyceae', 'Ectocarpales', 'Acinetosporaceae', 'Feldmannia', 'Feldmannia_mitchelliae', 'LM994977']
eKOI00004029	88.7	['Eukaryota', 'TSAR', 'Stramenopiles', 'Stramenopiles_X', 'Ochrophyta', 'Phaeophyceae', 'Ectocarpales', 'Acinetosporaceae', 'Feldmannia', 'Feldmannia_mitchelliae', 'LM994977']
eKOI00004030	88.7	['Eukaryota', 'TSAR', 'Stramenopiles', 'Stramenopiles_X', 'Ochrophyta', 'Phaeophyceae', 'Ectocarpales', 'Acinetosporaceae', 'Feldmannia', 'Feldmannia_mitchelliae', 'LM994975']
eKOI00004031	88.1	['Eukaryota', 'TSAR', 'Stramenopiles', 'Stramenopiles_X', 'Ochrophyta', 'Phaeophyceae', 'Ectocarpales', 'Acinetosporaceae', 'Feldmannia', 'Feldmannia_mitchelliae', 'LM994977']
eKOI00004033	88.1	['Eukaryota', 'TSAR', 'Stramenopiles', 'Stramenopiles_X', 'Ochrophyta', 'Phaeophyceae', 'Ectocarpales', 'Acinetosporaceae', 'Feldmannia', 'Feldmannia_mitchelliae', 'LM994977']
eKOI00004032	88.1	['Eukaryota', 'TSAR', 'Stramenopiles', 'Stramenopiles_X', 'Ochrophyta', 'Phaeophyceae', 'Ectocarpales', 'Acinetosporaceae', 'Feldmannia', 'Feldmannia_mitchelliae', 'LM994977']
eKOI00004034	88.1	['Eukaryota', 'TSAR', 'Stramenopiles', 'Stramenopiles_X', 'Ochrophyta', 'Phaeophyceae', 'Ectocarpales', 'Acinetosporaceae', 'Feldmannia', 'Feldmannia_mitchelliae', 'LM994977']
eKOI00004036	89.4	['Eukaryota', 'TSAR', 'Stramenopiles', 'Stramenopiles_X', 'Ochrophyta', 'Phaeophyceae', 'Ectocarpales', 'Acinetosporaceae', 'Feldmannia', 'Feldmannia_mitchelliae', 'LM994977']
eKOI00004035	86.6	['Eukaryota', 'TSAR', 'Stramenopiles', 'Stramenopiles_X', 'Ochrophyta', 'Phaeophyceae', 'Ectocarpales', 'Chordariaceae', 'Cladosiphon', 'Cladosiphon_zosterae', 'LC107832']
eKOI00004037	89.5	['Eukaryota', 'TSAR', 'Stramenopiles', 'Stramenopiles_X', 'Ochrophyta', 'Phaeophyceae', 'Ectocarpales', 'Acinetosporaceae', 'Hincksia', 'Hincksia_hincksiae', 'MN184281']
eKOI00004038	89.5	['Eukaryota', 'TSAR', 'Stramenopiles', 'Stramenopiles_X', 'Ochrophyta', 'Phaeophyceae', 'Ectocarpales', 'Acinetosporaceae', 'Hincksia', 'Hincksia_hincksiae', 'MN184281']
eKOI00004039	88.5	['Eukaryota', 'TSAR', 'Stramenopiles', 'Stramenopiles_X', 'Ochrophyta', 'Phaeophyceae', 'Ectocarpales', 'Acinetosporaceae', 'Hincksia', 'Hincksia_hincksiae', 'MN184281']
eKOI00004041	85.9	['Eukaryota', 'TSAR', 'Stramenopiles', 'Stramenopiles_X', 'Ochrophyta', 'Phaeophyceae', 'Ectocarpales', 'Chordariaceae', 'Cladosiphon', 'Cladosiphon_zosterae', 'LC107832']
eKOI00004043	89	['Eukaryota', 'TSAR', 'Stramenopiles', 'Stramenopiles_X', 'Ochrophyta', 'Phaeophyceae', 'Ectocarpales', 'Acinetosporaceae', 'Feldmannia', 'Feldmannia_mitchelliae', 'LM994975']
eKOI00004040	86.9	['Eukaryota', 'TSAR', 'Stramenopiles', 'Stramenopiles_X', 'Ochrophyta', 'Phaeophyceae', 'Ectocarpales', 'Chordariaceae', 'Cladosiphon', 'Cladosiphon_zosterae', 'LC107832']
eKOI00004044	89.8	['Eukaryota', 'TSAR', 'Stramenopiles', 'Stramenopiles_X', 'Ochrophyta', 'Phaeophyceae', 'Ectocarpales', 'Acinetosporaceae', 'Hincksia', 'Hincksia_hincksiae', 'MN184281']
eKOI00004042	89.8	['Eukaryota', 'TSAR', 'Stramenopiles', 'Stramenopiles_X', 'Ochrophyta', 'Phaeophyceae', 'Ectocarpales', 'Acinetosporaceae', 'Hincksia', 'Hincksia_hincksiae', 'MN184281']
eKOI00004049	88.4	['Eukaryota', 'TSAR', 'Stramenopiles', 'Stramenopiles_X', 'Ochrophyta', 'Phaeophyceae', 'Ectocarpales', 'Acinetosporaceae', 'Feldmannia', 'Feldmannia_mitchelliae', 'LM994977']
eKOI00004048	88.1	['Eukaryota', 'TSAR', 'Stramenopiles', 'Stramenopiles_X', 'Ochrophyta', 'Phaeophyceae', 'Ectocarpales', 'Acinetosporaceae', 'Feldmannia', 'Feldmannia_mitchelliae', 'LM994977']
eKOI00004051	89.8	['Eukaryota', 'TSAR', 'Stramenopiles', 'Stramenopiles_X', 'Ochrophyta', 'Phaeophyceae', 'Ectocarpales', 'Acinetosporaceae', 'Hincksia', 'Hincksia_hincksiae', 'MN184281']
eKOI00004052	85.9	['Eukaryota', 'TSAR', 'Stramenopiles', 'Stramenopiles_X', 'Ochrophyta', 'Phaeophyceae', 'Ectocarpales', 'Chordariaceae', 'Cladosiphon', 'Cladosiphon_zosterae', 'LC107832']
eKOI00004045	85.9	['Eukaryota', 'TSAR', 'Stramenopiles', 'Stramenopiles_X', 'Ochrophyta', 'Phaeophyceae', 'Ectocarpales', 'Chordariaceae', 'Mesogloia', 'Mesogloia_vermiculata', 'LC107839']
eKOI00004050	86.5	['Eukaryota', 'TSAR', 'Stramenopiles', 'Stramenopiles_X', 'Ochrophyta', 'Phaeophyceae', 'Ectocarpales', 'Acinetosporaceae', 'Acinetospora', 'Acinetospora_asiatica', 'LC060612']
eKOI00004046	88.8	['Eukaryota', 'TSAR', 'Stramenopiles', 'Stramenopiles_X', 'Ochrophyta', 'Phaeophyceae', 'Ectocarpales', 'Acinetosporaceae', 'Hincksia', 'Hincksia_hincksiae', 'MN184281']
eKOI00004053	88.7	['Eukaryota', 'TSAR', 'Stramenopiles', 'Stramenopiles_X', 'Ochrophyta', 'Phaeophyceae', 'Ectocarpales', 'Acinetosporaceae', 'Feldmannia', 'Feldmannia_mitchelliae', 'LM994977']
eKOI00004054	88.7	['Eukaryota', 'TSAR', 'Stramenopiles', 'Stramenopiles_X', 'Ochrophyta', 'Phaeophyceae', 'Ectocarpales', 'Acinetosporaceae', 'Feldmannia', 'Feldmannia_mitchelliae', 'LM994977']
eKOI00004047	88.8	['Eukaryota', 'TSAR', 'Stramenopiles', 'Stramenopiles_X', 'Ochrophyta', 'Phaeophyceae', 'Ectocarpales', 'Ectocarpales_X', 'Ectocarpales_XX', 'Ectocarpales_XXX', 'KF367759']
eKOI00004055	88.2	['Eukaryota', 'TSAR', 'Stramenopiles', 'Stramenopiles_X', 'Ochrophyta', 'Phaeophyceae', 'Ectocarpales', 'Ectocarpales_X', 'Ectocarpales_XX', 'Ectocarpales_XXX', 'KF367759']
eKOI00004056	88.5	['Eukaryota', 'TSAR', 'Stramenopiles', 'Stramenopiles_X', 'Ochrophyta', 'Phaeophyceae', 'Ectocarpales', 'Acinetosporaceae', 'Hincksia', 'Hincksia_hincksiae', 'MN184281']
eKOI00004058	88.8	['Eukaryota', 'TSAR', 'Stramenopiles', 'Stramenopiles_X', 'Ochrophyta', 'Phaeophyceae', 'Ectocarpales', 'Acinetosporaceae', 'Hincksia', 'Hincksia_hincksiae', 'MN184281']
eKOI00004059	89.5	['Eukaryota', 'TSAR', 'Stramenopiles', 'Stramenopiles_X', 'Ochrophyta', 'Phaeophyceae', 'Ectocarpales', 'Acinetosporaceae', 'Hincksia', 'Hincksia_hincksiae', 'MN184281']
eKOI00004057	85	['Eukaryota', 'TSAR', 'Stramenopiles', 'Stramenopiles_X', 'Ochrophyta', 'Phaeophyceae', 'Ectocarpales', 'Chordariaceae', 'Delamarea', 'Delamarea_attenuata', 'LC603790']
eKOI00004060	88.1	['Eukaryota', 'TSAR', 'Stramenopiles', 'Stramenopiles_X', 'Ochrophyta', 'Phaeophyceae', 'Ectocarpales', 'Acinetosporaceae', 'Feldmannia', 'Feldmannia_mitchelliae', 'LM994977']
eKOI00004061	88.8	['Eukaryota', 'TSAR', 'Stramenopiles', 'Stramenopiles_X', 'Ochrophyta', 'Phaeophyceae', 'Ectocarpales', 'Acinetosporaceae', 'Hincksia', 'Hincksia_hincksiae', 'MN184281']
eKOI00004062	89	['Eukaryota', 'TSAR', 'Stramenopiles', 'Stramenopiles_X', 'Ochrophyta', 'Phaeophyceae', 'Ectocarpales', 'Acinetosporaceae', 'Feldmannia', 'Feldmannia_mitchelliae', 'LM994977']
eKOI00004063	89.1	['Eukaryota', 'TSAR', 'Stramenopiles', 'Stramenopiles_X', 'Ochrophyta', 'Phaeophyceae', 'Ectocarpales', 'Acinetosporaceae', 'Hincksia', 'Hincksia_hincksiae', 'MN184281']
eKOI00004064	86.9	['Eukaryota', 'TSAR', 'Stramenopiles', 'Stramenopiles_X', 'Ochrophyta', 'Phaeophyceae', 'Ectocarpales', 'Chordariaceae', 'Cladosiphon', 'Cladosiphon_zosterae', 'LC107832']
eKOI00004065	88.5	['Eukaryota', 'TSAR', 'Stramenopiles', 'Stramenopiles_X', 'Ochrophyta', 'Phaeophyceae', 'Ectocarpales', 'Chordariaceae', 'Mesogloia', 'Mesogloia_vermiculata', 'LC107839']
eKOI00004066	88.1	['Eukaryota', 'TSAR', 'Stramenopiles', 'Stramenopiles_X', 'Ochrophyta', 'Phaeophyceae', 'Ectocarpales', 'Acinetosporaceae', 'Feldmannia', 'Feldmannia_mitchelliae', 'LM994977']
eKOI00004067	88.1	['Eukaryota', 'TSAR', 'Stramenopiles', 'Stramenopiles_X', 'Ochrophyta', 'Phaeophyceae', 'Ectocarpales', 'Acinetosporaceae', 'Feldmannia', 'Feldmannia_mitchelliae', 'LM994977']
eKOI00004069	88.8	['Eukaryota', 'TSAR', 'Stramenopiles', 'Stramenopiles_X', 'Ochrophyta', 'Phaeophyceae', 'Ectocarpales', 'Acinetosporaceae', 'Hincksia', 'Hincksia_hincksiae', 'MN184281']
eKOI00004068	88.8	['Eukaryota', 'TSAR', 'Stramenopiles', 'Stramenopiles_X', 'Ochrophyta', 'Phaeophyceae', 'Ectocarpales', 'Acinetosporaceae', 'Hincksia', 'Hincksia_hincksiae', 'MN184281']
eKOI00004072	86.3	['Eukaryota', 'TSAR', 'Stramenopiles', 'Stramenopiles_X', 'Ochrophyta', 'Phaeophyceae', 'Ectocarpales', 'Chordariaceae', 'Cladosiphon', 'Cladosiphon_zosterae', 'LC107832']
eKOI00004074	88.1	['Eukaryota', 'TSAR', 'Stramenopiles', 'Stramenopiles_X', 'Ochrophyta', 'Phaeophyceae', 'Ectocarpales', 'Acinetosporaceae', 'Feldmannia', 'Feldmannia_mitchelliae', 'LM994977']
eKOI00004071	89.5	['Eukaryota', 'TSAR', 'Stramenopiles', 'Stramenopiles_X', 'Ochrophyta', 'Phaeophyceae', 'Ectocarpales', 'Acinetosporaceae', 'Hincksia', 'Hincksia_hincksiae', 'MN184281']
eKOI00004073	86.1	['Eukaryota', 'TSAR', 'Stramenopiles', 'Stramenopiles_X', 'Ochrophyta', 'Phaeophyceae', 'Ectocarpales', 'Acinetosporaceae', 'Acinetospora', 'Acinetospora_asiatica', 'LC060612']
eKOI00004070	85.9	['Eukaryota', 'TSAR', 'Stramenopiles', 'Stramenopiles_X', 'Ochrophyta', 'Phaeophyceae', 'Ectocarpales', 'Chordariaceae', 'Cladosiphon', 'Cladosiphon_zosterae', 'LC107832']
eKOI00004075	88.1	['Eukaryota', 'TSAR', 'Stramenopiles', 'Stramenopiles_X', 'Ochrophyta', 'Phaeophyceae', 'Ectocarpales', 'Acinetosporaceae', 'Feldmannia', 'Feldmannia_mitchelliae', 'LM994977']
eKOI00004077	88.4	['Eukaryota', 'TSAR', 'Stramenopiles', 'Stramenopiles_X', 'Ochrophyta', 'Phaeophyceae', 'Ectocarpales', 'Acinetosporaceae', 'Feldmannia', 'Feldmannia_mitchelliae', 'LM994977']
eKOI00004078	88.1	['Eukaryota', 'TSAR', 'Stramenopiles', 'Stramenopiles_X', 'Ochrophyta', 'Phaeophyceae', 'Ectocarpales', 'Acinetosporaceae', 'Feldmannia', 'Feldmannia_mitchelliae', 'LM994977']
eKOI00004079	86.1	['Eukaryota', 'TSAR', 'Stramenopiles', 'Stramenopiles_X', 'Ochrophyta', 'Phaeophyceae', 'Ectocarpales', 'Acinetosporaceae', 'Acinetospora', 'Acinetospora_asiatica', 'LC060612']
eKOI00004081	88.7	['Eukaryota', 'TSAR', 'Stramenopiles', 'Stramenopiles_X', 'Ochrophyta', 'Phaeophyceae', 'Ectocarpales', 'Acinetosporaceae', 'Feldmannia', 'Feldmannia_mitchelliae', 'LM994975']
eKOI00004082	89.4	['Eukaryota', 'TSAR', 'Stramenopiles', 'Stramenopiles_X', 'Ochrophyta', 'Phaeophyceae', 'Ectocarpales', 'Acinetosporaceae', 'Feldmannia', 'Feldmannia_mitchelliae', 'LM994977']
eKOI00004080	88.1	['Eukaryota', 'TSAR', 'Stramenopiles', 'Stramenopiles_X', 'Ochrophyta', 'Phaeophyceae', 'Ectocarpales', 'Acinetosporaceae', 'Feldmannia', 'Feldmannia_mitchelliae', 'LM994977']
eKOI00004083	89.1	['Eukaryota', 'TSAR', 'Stramenopiles', 'Stramenopiles_X', 'Ochrophyta', 'Phaeophyceae', 'Ectocarpales', 'Acinetosporaceae', 'Hincksia', 'Hincksia_hincksiae', 'MN184281']
eKOI00004076	86.3	['Eukaryota', 'TSAR', 'Stramenopiles', 'Stramenopiles_X', 'Ochrophyta', 'Phaeophyceae', 'Ectocarpales', 'Chordariaceae', 'Cladosiphon', 'Cladosiphon_zosterae', 'LC107832']
eKOI00004084	88.1	['Eukaryota', 'TSAR', 'Stramenopiles', 'Stramenopiles_X', 'Ochrophyta', 'Phaeophyceae', 'Ectocarpales', 'Acinetosporaceae', 'Feldmannia', 'Feldmannia_mitchelliae', 'LM994977']
eKOI00004085	89.5	['Eukaryota', 'TSAR', 'Stramenopiles', 'Stramenopiles_X', 'Ochrophyta', 'Phaeophyceae', 'Ectocarpales', 'Acinetosporaceae', 'Hincksia', 'Hincksia_hincksiae', 'MN184281']
eKOI00004086	89.4	['Eukaryota', 'TSAR', 'Stramenopiles', 'Stramenopiles_X', 'Ochrophyta', 'Phaeophyceae', 'Ectocarpales', 'Acinetosporaceae', 'Feldmannia', 'Feldmannia_mitchelliae', 'LM994975']
eKOI00004087	86.6	['Eukaryota', 'TSAR', 'Stramenopiles', 'Stramenopiles_X', 'Ochrophyta', 'Phaeophyceae', 'Ectocarpales', 'Chordariaceae', 'Mesogloia', 'Mesogloia_vermiculata', 'LC107839']
eKOI00004089	88.1	['Eukaryota', 'TSAR', 'Stramenopiles', 'Stramenopiles_X', 'Ochrophyta', 'Phaeophyceae', 'Ectocarpales', 'Acinetosporaceae', 'Feldmannia', 'Feldmannia_mitchelliae', 'LM994977']
eKOI00004088	87.2	['Eukaryota', 'TSAR', 'Stramenopiles', 'Stramenopiles_X', 'Ochrophyta', 'Phaeophyceae', 'Ectocarpales', 'Chordariaceae', 'Delamarea', 'Delamarea_attenuata', 'LC603790']
eKOI00004091	85.9	['Eukaryota', 'TSAR', 'Stramenopiles', 'Stramenopiles_X', 'Ochrophyta', 'Phaeophyceae', 'Ectocarpales', 'Chordariaceae', 'Cladosiphon', 'Cladosiphon_zosterae', 'LC107832']
eKOI00004090	86.1	['Eukaryota', 'TSAR', 'Stramenopiles', 'Stramenopiles_X', 'Ochrophyta', 'Phaeophyceae', 'Ectocarpales', 'Acinetosporaceae', 'Acinetospora', 'Acinetospora_asiatica', 'LC060612']
eKOI00004092	88.1	['Eukaryota', 'TSAR', 'Stramenopiles', 'Stramenopiles_X', 'Ochrophyta', 'Phaeophyceae', 'Ectocarpales', 'Acinetosporaceae', 'Feldmannia', 'Feldmannia_mitchelliae', 'LM994977']
eKOI00004093	87.5	['Eukaryota', 'TSAR', 'Stramenopiles', 'Stramenopiles_X', 'Ochrophyta', 'Phaeophyceae', 'Ectocarpales', 'Chordariaceae', 'Cladosiphon', 'Cladosiphon_zosterae', 'LC107832']
eKOI00004095	89.8	['Eukaryota', 'TSAR', 'Stramenopiles', 'Stramenopiles_X', 'Ochrophyta', 'Phaeophyceae', 'Ectocarpales', 'Acinetosporaceae', 'Hincksia', 'Hincksia_hincksiae', 'MN184281']
eKOI00004094	89.8	['Eukaryota', 'TSAR', 'Stramenopiles', 'Stramenopiles_X', 'Ochrophyta', 'Phaeophyceae', 'Ectocarpales', 'Acinetosporaceae', 'Hincksia', 'Hincksia_hincksiae', 'MN184281']
eKOI00004097	86.6	['Eukaryota', 'TSAR', 'Stramenopiles', 'Stramenopiles_X', 'Ochrophyta', 'Phaeophyceae', 'Ectocarpales', 'Chordariaceae', 'Mesogloia', 'Mesogloia_vermiculata', 'LC107839']
eKOI00004096	88.4	['Eukaryota', 'TSAR', 'Stramenopiles', 'Stramenopiles_X', 'Ochrophyta', 'Phaeophyceae', 'Ectocarpales', 'Acinetosporaceae', 'Feldmannia', 'Feldmannia_mitchelliae', 'LM994977']
eKOI00004099	88.4	['Eukaryota', 'TSAR', 'Stramenopiles', 'Stramenopiles_X', 'Ochrophyta', 'Phaeophyceae', 'Ectocarpales', 'Acinetosporaceae', 'Feldmannia', 'Feldmannia_mitchelliae', 'LM994977']
eKOI00004101	88.4	['Eukaryota', 'TSAR', 'Stramenopiles', 'Stramenopiles_X', 'Ochrophyta', 'Phaeophyceae', 'Ectocarpales', 'Acinetosporaceae', 'Feldmannia', 'Feldmannia_mitchelliae', 'LM994977']
eKOI00004100	86.6	['Eukaryota', 'TSAR', 'Stramenopiles', 'Stramenopiles_X', 'Ochrophyta', 'Phaeophyceae', 'Ectocarpales', 'Chordariaceae', 'Cladosiphon', 'Cladosiphon_zosterae', 'LC107832']
eKOI00004103	89.1	['Eukaryota', 'TSAR', 'Stramenopiles', 'Stramenopiles_X', 'Ochrophyta', 'Phaeophyceae', 'Ectocarpales', 'Acinetosporaceae', 'Hincksia', 'Hincksia_hincksiae', 'MN184281']
eKOI00004102	90.1	['Eukaryota', 'TSAR', 'Stramenopiles', 'Stramenopiles_X', 'Ochrophyta', 'Phaeophyceae', 'Ectocarpales', 'Acinetosporaceae', 'Hincksia', 'Hincksia_hincksiae', 'MN184281']
eKOI00004104	85.9	['Eukaryota', 'TSAR', 'Stramenopiles', 'Stramenopiles_X', 'Ochrophyta', 'Phaeophyceae', 'Ectocarpales', 'Chordariaceae', 'Cladosiphon', 'Cladosiphon_zosterae', 'LC107832']
eKOI00004098	88.5	['Eukaryota', 'TSAR', 'Stramenopiles', 'Stramenopiles_X', 'Ochrophyta', 'Phaeophyceae', 'Ectocarpales', 'Acinetosporaceae', 'Hincksia', 'Hincksia_hincksiae', 'MN184281']
eKOI00004105	88.5	['Eukaryota', 'TSAR', 'Stramenopiles', 'Stramenopiles_X', 'Ochrophyta', 'Phaeophyceae', 'Ectocarpales', 'Acinetosporaceae', 'Hincksia', 'Hincksia_hincksiae', 'MN184281']
eKOI00004106	88.4	['Eukaryota', 'TSAR', 'Stramenopiles', 'Stramenopiles_X', 'Ochrophyta', 'Phaeophyceae', 'Ectocarpales', 'Acinetosporaceae', 'Feldmannia', 'Feldmannia_mitchelliae', 'LM994977']
eKOI00004107	88.5	['Eukaryota', 'TSAR', 'Stramenopiles', 'Stramenopiles_X', 'Ochrophyta', 'Phaeophyceae', 'Ectocarpales', 'Acinetosporaceae', 'Hincksia', 'Hincksia_hincksiae', 'MN184281']
eKOI00004108	88.5	['Eukaryota', 'TSAR', 'Stramenopiles', 'Stramenopiles_X', 'Ochrophyta', 'Phaeophyceae', 'Ectocarpales', 'Acinetosporaceae', 'Hincksia', 'Hincksia_hincksiae', 'MN184281']
eKOI00004111	89.4	['Eukaryota', 'TSAR', 'Stramenopiles', 'Stramenopiles_X', 'Ochrophyta', 'Phaeophyceae', 'Ectocarpales', 'Acinetosporaceae', 'Feldmannia', 'Feldmannia_mitchelliae', 'LM994977']
eKOI00004109	88.1	['Eukaryota', 'TSAR', 'Stramenopiles', 'Stramenopiles_X', 'Ochrophyta', 'Phaeophyceae', 'Ectocarpales', 'Chordariaceae', 'Myrionema', 'Myrionema_balticum', 'LM994988']
eKOI00004110	88.8	['Eukaryota', 'TSAR', 'Stramenopiles', 'Stramenopiles_X', 'Ochrophyta', 'Phaeophyceae', 'Ectocarpales', 'Acinetosporaceae', 'Hincksia', 'Hincksia_hincksiae', 'MN184281']
eKOI00004112	86.5	['Eukaryota', 'TSAR', 'Stramenopiles', 'Stramenopiles_X', 'Ochrophyta', 'Phaeophyceae', 'Ectocarpales', 'Acinetosporaceae', 'Acinetospora', 'Acinetospora_asiatica', 'LC060612']
eKOI00004113	88.4	['Eukaryota', 'TSAR', 'Stramenopiles', 'Stramenopiles_X', 'Ochrophyta', 'Phaeophyceae', 'Ectocarpales', 'Acinetosporaceae', 'Feldmannia', 'Feldmannia_mitchelliae', 'LM994977']
eKOI00004114	89.8	['Eukaryota', 'TSAR', 'Stramenopiles', 'Stramenopiles_X', 'Ochrophyta', 'Phaeophyceae', 'Ectocarpales', 'Acinetosporaceae', 'Hincksia', 'Hincksia_hincksiae', 'MN184281']
eKOI00004116	88.8	['Eukaryota', 'TSAR', 'Stramenopiles', 'Stramenopiles_X', 'Ochrophyta', 'Phaeophyceae', 'Ectocarpales', 'Acinetosporaceae', 'Hincksia', 'Hincksia_hincksiae', 'MN184281']
eKOI00004115	85.9	['Eukaryota', 'TSAR', 'Stramenopiles', 'Stramenopiles_X', 'Ochrophyta', 'Phaeophyceae', 'Ectocarpales', 'Chordariaceae', 'Cladosiphon', 'Cladosiphon_zosterae', 'LC107832']
eKOI00004118	88.7	['Eukaryota', 'TSAR', 'Stramenopiles', 'Stramenopiles_X', 'Ochrophyta', 'Phaeophyceae', 'Ectocarpales', 'Acinetosporaceae', 'Feldmannia', 'Feldmannia_mitchelliae', 'LM994975']
eKOI00004119	89.1	['Eukaryota', 'TSAR', 'Stramenopiles', 'Stramenopiles_X', 'Ochrophyta', 'Phaeophyceae', 'Ectocarpales', 'Acinetosporaceae', 'Hincksia', 'Hincksia_hincksiae', 'MN184281']
eKOI00004117	85.9	['Eukaryota', 'TSAR', 'Stramenopiles', 'Stramenopiles_X', 'Ochrophyta', 'Phaeophyceae', 'Ectocarpales', 'Chordariaceae', 'Cladosiphon', 'Cladosiphon_zosterae', 'LC107832']
eKOI00004120	86.5	['Eukaryota', 'TSAR', 'Stramenopiles', 'Stramenopiles_X', 'Ochrophyta', 'Phaeophyceae', 'Ectocarpales', 'Acinetosporaceae', 'Acinetospora', 'Acinetospora_asiatica', 'LC060612']
eKOI00004121	85.9	['Eukaryota', 'TSAR', 'Stramenopiles', 'Stramenopiles_X', 'Ochrophyta', 'Phaeophyceae', 'Ectocarpales', 'Chordariaceae', 'Cladosiphon', 'Cladosiphon_zosterae', 'LC107832']
eKOI00004122	88.1	['Eukaryota', 'TSAR', 'Stramenopiles', 'Stramenopiles_X', 'Ochrophyta', 'Phaeophyceae', 'Ectocarpales', 'Acinetosporaceae', 'Feldmannia', 'Feldmannia_mitchelliae', 'LM994977']
eKOI00004124	89.5	['Eukaryota', 'TSAR', 'Stramenopiles', 'Stramenopiles_X', 'Ochrophyta', 'Phaeophyceae', 'Ectocarpales', 'Acinetosporaceae', 'Hincksia', 'Hincksia_hincksiae', 'MN184281']
eKOI00004123	88.7	['Eukaryota', 'TSAR', 'Stramenopiles', 'Stramenopiles_X', 'Ochrophyta', 'Phaeophyceae', 'Ectocarpales', 'Acinetosporaceae', 'Feldmannia', 'Feldmannia_mitchelliae', 'LM994977']
eKOI00004125	88.1	['Eukaryota', 'TSAR', 'Stramenopiles', 'Stramenopiles_X', 'Ochrophyta', 'Phaeophyceae', 'Ectocarpales', 'Acinetosporaceae', 'Feldmannia', 'Feldmannia_mitchelliae', 'LM994977']
eKOI00004127	89.8	['Eukaryota', 'TSAR', 'Stramenopiles', 'Stramenopiles_X', 'Ochrophyta', 'Phaeophyceae', 'Ectocarpales', 'Acinetosporaceae', 'Hincksia', 'Hincksia_hincksiae', 'MN184281']
eKOI00004126	88.1	['Eukaryota', 'TSAR', 'Stramenopiles', 'Stramenopiles_X', 'Ochrophyta', 'Phaeophyceae', 'Ectocarpales', 'Acinetosporaceae', 'Feldmannia', 'Feldmannia_mitchelliae', 'LM994977']
eKOI00004128	86.5	['Eukaryota', 'TSAR', 'Stramenopiles', 'Stramenopiles_X', 'Ochrophyta', 'Phaeophyceae', 'Ectocarpales', 'Acinetosporaceae', 'Acinetospora', 'Acinetospora_asiatica', 'LC060612']
eKOI00004129	89.1	['Eukaryota', 'TSAR', 'Stramenopiles', 'Stramenopiles_X', 'Ochrophyta', 'Phaeophyceae', 'Ectocarpales', 'Acinetosporaceae', 'Hincksia', 'Hincksia_hincksiae', 'MN184281']
eKOI00004130	88.1	['Eukaryota', 'TSAR', 'Stramenopiles', 'Stramenopiles_X', 'Ochrophyta', 'Phaeophyceae', 'Ectocarpales', 'Acinetosporaceae', 'Feldmannia', 'Feldmannia_mitchelliae', 'LM994977']
eKOI00004132	85.9	['Eukaryota', 'TSAR', 'Stramenopiles', 'Stramenopiles_X', 'Ochrophyta', 'Phaeophyceae', 'Ectocarpales', 'Chordariaceae', 'Cladosiphon', 'Cladosiphon_zosterae', 'LC107832']
eKOI00004131	88.1	['Eukaryota', 'TSAR', 'Stramenopiles', 'Stramenopiles_X', 'Ochrophyta', 'Phaeophyceae', 'Ectocarpales', 'Acinetosporaceae', 'Feldmannia', 'Feldmannia_mitchelliae', 'LM994977']
eKOI00004133	85.9	['Eukaryota', 'TSAR', 'Stramenopiles', 'Stramenopiles_X', 'Ochrophyta', 'Phaeophyceae', 'Ectocarpales', 'Chordariaceae', 'Cladosiphon', 'Cladosiphon_zosterae', 'LC107832']
eKOI00004135	86.5	['Eukaryota', 'TSAR', 'Stramenopiles', 'Stramenopiles_X', 'Ochrophyta', 'Phaeophyceae', 'Ectocarpales', 'Acinetosporaceae', 'Acinetospora', 'Acinetospora_asiatica', 'LC060612']
eKOI00004139	89.5	['Eukaryota', 'TSAR', 'Stramenopiles', 'Stramenopiles_X', 'Ochrophyta', 'Phaeophyceae', 'Ectocarpales', 'Acinetosporaceae', 'Hincksia', 'Hincksia_hincksiae', 'MN184281']
eKOI00004134	89.5	['Eukaryota', 'TSAR', 'Stramenopiles', 'Stramenopiles_X', 'Ochrophyta', 'Phaeophyceae', 'Ectocarpales', 'Acinetosporaceae', 'Hincksia', 'Hincksia_hincksiae', 'MN184281']
eKOI00004138	88.7	['Eukaryota', 'TSAR', 'Stramenopiles', 'Stramenopiles_X', 'Ochrophyta', 'Phaeophyceae', 'Ectocarpales', 'Acinetosporaceae', 'Feldmannia', 'Feldmannia_mitchelliae', 'LM994977']
eKOI00004140	88.1	['Eukaryota', 'TSAR', 'Stramenopiles', 'Stramenopiles_X', 'Ochrophyta', 'Phaeophyceae', 'Ectocarpales', 'Acinetosporaceae', 'Feldmannia', 'Feldmannia_mitchelliae', 'LM994977']
eKOI00004137	89.1	['Eukaryota', 'TSAR', 'Stramenopiles', 'Stramenopiles_X', 'Ochrophyta', 'Phaeophyceae', 'Ectocarpales', 'Acinetosporaceae', 'Hincksia', 'Hincksia_hincksiae', 'MN184281']
eKOI00004136	86.3	['Eukaryota', 'TSAR', 'Stramenopiles', 'Stramenopiles_X', 'Ochrophyta', 'Phaeophyceae', 'Ectocarpales', 'Chordariaceae', 'Cladosiphon', 'Cladosiphon_zosterae', 'LC107832']
eKOI00004141	88.7	['Eukaryota', 'TSAR', 'Stramenopiles', 'Stramenopiles_X', 'Ochrophyta', 'Phaeophyceae', 'Ectocarpales', 'Acinetosporaceae', 'Feldmannia', 'Feldmannia_mitchelliae', 'LM994975']
eKOI00004142	89.4	['Eukaryota', 'TSAR', 'Stramenopiles', 'Stramenopiles_X', 'Ochrophyta', 'Phaeophyceae', 'Ectocarpales', 'Acinetosporaceae', 'Feldmannia', 'Feldmannia_mitchelliae', 'LM994975']
eKOI00004143	88.8	['Eukaryota', 'TSAR', 'Stramenopiles', 'Stramenopiles_X', 'Ochrophyta', 'Phaeophyceae', 'Ectocarpales', 'Acinetosporaceae', 'Hincksia', 'Hincksia_hincksiae', 'MN184281']
eKOI00004145	86.3	['Eukaryota', 'TSAR', 'Stramenopiles', 'Stramenopiles_X', 'Ochrophyta', 'Phaeophyceae', 'Ectocarpales', 'Chordariaceae', 'Mesogloia', 'Mesogloia_vermiculata', 'LC107839']
eKOI00004144	86.8	['Eukaryota', 'TSAR', 'Stramenopiles', 'Stramenopiles_X', 'Ochrophyta', 'Phaeophyceae', 'Ectocarpales', 'Acinetosporaceae', 'Acinetospora', 'Acinetospora_asiatica', 'LC060612']
eKOI00004146	89.5	['Eukaryota', 'TSAR', 'Stramenopiles', 'Stramenopiles_X', 'Ochrophyta', 'Phaeophyceae', 'Ectocarpales', 'Acinetosporaceae', 'Hincksia', 'Hincksia_hincksiae', 'MN184281']
eKOI00004147	85.9	['Eukaryota', 'TSAR', 'Stramenopiles', 'Stramenopiles_X', 'Ochrophyta', 'Phaeophyceae', 'Ectocarpales', 'Chordariaceae', 'Cladosiphon', 'Cladosiphon_zosterae', 'LC107832']
eKOI00004149	88.4	['Eukaryota', 'TSAR', 'Stramenopiles', 'Stramenopiles_X', 'Ochrophyta', 'Phaeophyceae', 'Ectocarpales', 'Acinetosporaceae', 'Feldmannia', 'Feldmannia_mitchelliae', 'LM994977']
eKOI00004148	89.5	['Eukaryota', 'TSAR', 'Stramenopiles', 'Stramenopiles_X', 'Ochrophyta', 'Phaeophyceae', 'Ectocarpales', 'Acinetosporaceae', 'Hincksia', 'Hincksia_hincksiae', 'MN184281']
eKOI00004151	88.1	['Eukaryota', 'TSAR', 'Stramenopiles', 'Stramenopiles_X', 'Ochrophyta', 'Phaeophyceae', 'Ectocarpales', 'Acinetosporaceae', 'Feldmannia', 'Feldmannia_mitchelliae', 'LM994977']
eKOI00004153	87.7	['Eukaryota', 'TSAR', 'Stramenopiles', 'Stramenopiles_X', 'Ochrophyta', 'Phaeophyceae', 'Ectocarpales', 'Acinetosporaceae', 'Feldmannia', 'Feldmannia_mitchelliae', 'LM994977']
eKOI00004150	86.9	['Eukaryota', 'TSAR', 'Stramenopiles', 'Stramenopiles_X', 'Ochrophyta', 'Phaeophyceae', 'Ectocarpales', 'Chordariaceae', 'Delamarea', 'Delamarea_attenuata', 'LC603790']
eKOI00004152	86.5	['Eukaryota', 'TSAR', 'Stramenopiles', 'Stramenopiles_X', 'Ochrophyta', 'Phaeophyceae', 'Ectocarpales', 'Acinetosporaceae', 'Acinetospora', 'Acinetospora_asiatica', 'LC060612']
eKOI00004154	88.1	['Eukaryota', 'TSAR', 'Stramenopiles', 'Stramenopiles_X', 'Ochrophyta', 'Phaeophyceae', 'Ectocarpales', 'Acinetosporaceae', 'Feldmannia', 'Feldmannia_mitchelliae', 'LM994977']
eKOI00004155	87.7	['Eukaryota', 'TSAR', 'Stramenopiles', 'Stramenopiles_X', 'Ochrophyta', 'Phaeophyceae', 'Ectocarpales', 'Acinetosporaceae', 'Feldmannia', 'Feldmannia_mitchelliae', 'LM994977']
eKOI00004156	86.3	['Eukaryota', 'TSAR', 'Stramenopiles', 'Stramenopiles_X', 'Ochrophyta', 'Phaeophyceae', 'Ectocarpales', 'Chordariaceae', 'Cladosiphon', 'Cladosiphon_zosterae', 'LC107832']
eKOI00004158	86.5	['Eukaryota', 'TSAR', 'Stramenopiles', 'Stramenopiles_X', 'Ochrophyta', 'Phaeophyceae', 'Ectocarpales', 'Acinetosporaceae', 'Acinetospora', 'Acinetospora_asiatica', 'LC060612']
eKOI00004157	87.7	['Eukaryota', 'TSAR', 'Stramenopiles', 'Stramenopiles_X', 'Ochrophyta', 'Phaeophyceae', 'Ectocarpales', 'Acinetosporaceae', 'Feldmannia', 'Feldmannia_mitchelliae', 'LM994977']
eKOI00004159	89.8	['Eukaryota', 'TSAR', 'Stramenopiles', 'Stramenopiles_X', 'Ochrophyta', 'Phaeophyceae', 'Ectocarpales', 'Acinetosporaceae', 'Hincksia', 'Hincksia_hincksiae', 'MN184281']
eKOI00004160	86.5	['Eukaryota', 'TSAR', 'Stramenopiles', 'Stramenopiles_X', 'Ochrophyta', 'Phaeophyceae', 'Ectocarpales', 'Acinetosporaceae', 'Acinetospora', 'Acinetospora_asiatica', 'LC060612']
eKOI00004161	88.4	['Eukaryota', 'TSAR', 'Stramenopiles', 'Stramenopiles_X', 'Ochrophyta', 'Phaeophyceae', 'Ectocarpales', 'Acinetosporaceae', 'Feldmannia', 'Feldmannia_mitchelliae', 'LM994977']
eKOI00004162	86.5	['Eukaryota', 'TSAR', 'Stramenopiles', 'Stramenopiles_X', 'Ochrophyta', 'Phaeophyceae', 'Ectocarpales', 'Acinetosporaceae', 'Acinetospora', 'Acinetospora_asiatica', 'LC060612']
eKOI00004163	89.7	['Eukaryota', 'TSAR', 'Stramenopiles', 'Stramenopiles_X', 'Ochrophyta', 'Phaeophyceae', 'Ectocarpales', 'Acinetosporaceae', 'Feldmannia', 'Feldmannia_mitchelliae', 'LM994977']
eKOI00004164	88.8	['Eukaryota', 'TSAR', 'Stramenopiles', 'Stramenopiles_X', 'Ochrophyta', 'Phaeophyceae', 'Ectocarpales', 'Acinetosporaceae', 'Hincksia', 'Hincksia_hincksiae', 'MN184281']
eKOI00004165	85.9	['Eukaryota', 'TSAR', 'Stramenopiles', 'Stramenopiles_X', 'Ochrophyta', 'Phaeophyceae', 'Ectocarpales', 'Chordariaceae', 'Cladosiphon', 'Cladosiphon_zosterae', 'LC107832']
eKOI00004166	88.7	['Eukaryota', 'TSAR', 'Stramenopiles', 'Stramenopiles_X', 'Ochrophyta', 'Phaeophyceae', 'Ectocarpales', 'Acinetosporaceae', 'Feldmannia', 'Feldmannia_mitchelliae', 'LM994975']
eKOI00004167	88.1	['Eukaryota', 'TSAR', 'Stramenopiles', 'Stramenopiles_X', 'Ochrophyta', 'Phaeophyceae', 'Ectocarpales', 'Acinetosporaceae', 'Feldmannia', 'Feldmannia_mitchelliae', 'LM994977']
eKOI00004168	86.3	['Eukaryota', 'TSAR', 'Stramenopiles', 'Stramenopiles_X', 'Ochrophyta', 'Phaeophyceae', 'Ectocarpales', 'Chordariaceae', 'Cladosiphon', 'Cladosiphon_zosterae', 'LC107832']
eKOI00004169	88.4	['Eukaryota', 'TSAR', 'Stramenopiles', 'Stramenopiles_X', 'Ochrophyta', 'Phaeophyceae', 'Ectocarpales', 'Acinetosporaceae', 'Feldmannia', 'Feldmannia_mitchelliae', 'LM994977']
eKOI00004170	85.9	['Eukaryota', 'TSAR', 'Stramenopiles', 'Stramenopiles_X', 'Ochrophyta', 'Phaeophyceae', 'Ectocarpales', 'Chordariaceae', 'Cladosiphon', 'Cladosiphon_zosterae', 'LC107832']
eKOI00004172	86.3	['Eukaryota', 'TSAR', 'Stramenopiles', 'Stramenopiles_X', 'Ochrophyta', 'Phaeophyceae', 'Ectocarpales', 'Chordariaceae', 'Cladosiphon', 'Cladosiphon_zosterae', 'LC107832']
eKOI00004171	86.1	['Eukaryota', 'TSAR', 'Stramenopiles', 'Stramenopiles_X', 'Ochrophyta', 'Phaeophyceae', 'Ectocarpales', 'Acinetosporaceae', 'Acinetospora', 'Acinetospora_asiatica', 'LC060612']
eKOI00004173	89.1	['Eukaryota', 'TSAR', 'Stramenopiles', 'Stramenopiles_X', 'Ochrophyta', 'Phaeophyceae', 'Ectocarpales', 'Acinetosporaceae', 'Hincksia', 'Hincksia_hincksiae', 'MN184281']
eKOI00004174	89.4	['Eukaryota', 'TSAR', 'Stramenopiles', 'Stramenopiles_X', 'Ochrophyta', 'Phaeophyceae', 'Ectocarpales', 'Acinetosporaceae', 'Feldmannia', 'Feldmannia_mitchelliae', 'LM994975']
eKOI00004175	86.5	['Eukaryota', 'TSAR', 'Stramenopiles', 'Stramenopiles_X', 'Ochrophyta', 'Phaeophyceae', 'Ectocarpales', 'Acinetosporaceae', 'Acinetospora', 'Acinetospora_asiatica', 'LC060612']
eKOI00004176	88.8	['Eukaryota', 'TSAR', 'Stramenopiles', 'Stramenopiles_X', 'Ochrophyta', 'Phaeophyceae', 'Ectocarpales', 'Acinetosporaceae', 'Hincksia', 'Hincksia_hincksiae', 'MN184281']
eKOI00004177	85.9	['Eukaryota', 'TSAR', 'Stramenopiles', 'Stramenopiles_X', 'Ochrophyta', 'Phaeophyceae', 'Ectocarpales', 'Chordariaceae', 'Mesogloia', 'Mesogloia_vermiculata', 'LC107839']
eKOI00004178	88.1	['Eukaryota', 'TSAR', 'Stramenopiles', 'Stramenopiles_X', 'Ochrophyta', 'Phaeophyceae', 'Ectocarpales', 'Acinetosporaceae', 'Feldmannia', 'Feldmannia_mitchelliae', 'LM994977']
eKOI00004180	87.2	['Eukaryota', 'TSAR', 'Stramenopiles', 'Stramenopiles_X', 'Ochrophyta', 'Phaeophyceae', 'Ectocarpales', 'Chordariaceae', 'Delamarea', 'Delamarea_attenuata', 'LC603790']
eKOI00004179	85.9	['Eukaryota', 'TSAR', 'Stramenopiles', 'Stramenopiles_X', 'Ochrophyta', 'Phaeophyceae', 'Ectocarpales', 'Chordariaceae', 'Cladosiphon', 'Cladosiphon_zosterae', 'LC107832']
eKOI00004181	87.2	['Eukaryota', 'TSAR', 'Stramenopiles', 'Stramenopiles_X', 'Ochrophyta', 'Phaeophyceae', 'Ectocarpales', 'Chordariaceae', 'Delamarea', 'Delamarea_attenuata', 'LC603790']
eKOI00004182	90	['Eukaryota', 'TSAR', 'Stramenopiles', 'Stramenopiles_X', 'Ochrophyta', 'Phaeophyceae', 'Ectocarpales', 'Acinetosporaceae', 'Feldmannia', 'Feldmannia_mitchelliae', 'LM994975']
eKOI00004183	88.5	['Eukaryota', 'TSAR', 'Stramenopiles', 'Stramenopiles_X', 'Ochrophyta', 'Phaeophyceae', 'Ectocarpales', 'Acinetosporaceae', 'Hincksia', 'Hincksia_hincksiae', 'MN184281']
eKOI00004185	88.8	['Eukaryota', 'TSAR', 'Stramenopiles', 'Stramenopiles_X', 'Ochrophyta', 'Phaeophyceae', 'Ectocarpales', 'Acinetosporaceae', 'Hincksia', 'Hincksia_hincksiae', 'MN184281']
eKOI00004184	88.8	['Eukaryota', 'TSAR', 'Stramenopiles', 'Stramenopiles_X', 'Ochrophyta', 'Phaeophyceae', 'Ectocarpales', 'Acinetosporaceae', 'Hincksia', 'Hincksia_hincksiae', 'MN184281']
eKOI00004186	87.4	['Eukaryota', 'TSAR', 'Stramenopiles', 'Stramenopiles_X', 'Ochrophyta', 'Phaeophyceae', 'Ectocarpales', 'Scytosiphonaceae', 'Manzaea', 'Manzaea_minuta', 'MF432078']
eKOI00004187	86.1	['Eukaryota', 'TSAR', 'Stramenopiles', 'Stramenopiles_X', 'Ochrophyta', 'Phaeophyceae', 'Ectocarpales', 'Acinetosporaceae', 'Acinetospora', 'Acinetospora_asiatica', 'LC060612']
eKOI00004188	88.7	['Eukaryota', 'TSAR', 'Stramenopiles', 'Stramenopiles_X', 'Ochrophyta', 'Phaeophyceae', 'Ectocarpales', 'Acinetosporaceae', 'Feldmannia', 'Feldmannia_mitchelliae', 'LM994975']
eKOI00004190	88.1	['Eukaryota', 'TSAR', 'Stramenopiles', 'Stramenopiles_X', 'Ochrophyta', 'Phaeophyceae', 'Ectocarpales', 'Acinetosporaceae', 'Feldmannia', 'Feldmannia_mitchelliae', 'LM994977']
eKOI00004189	88.1	['Eukaryota', 'TSAR', 'Stramenopiles', 'Stramenopiles_X', 'Ochrophyta', 'Phaeophyceae', 'Ectocarpales', 'Acinetosporaceae', 'Feldmannia', 'Feldmannia_mitchelliae', 'LM994977']
eKOI00004191	86.5	['Eukaryota', 'TSAR', 'Stramenopiles', 'Stramenopiles_X', 'Ochrophyta', 'Phaeophyceae', 'Ectocarpales', 'Acinetosporaceae', 'Acinetospora', 'Acinetospora_asiatica', 'LC060612']
eKOI00004193	88.4	['Eukaryota', 'TSAR', 'Stramenopiles', 'Stramenopiles_X', 'Ochrophyta', 'Phaeophyceae', 'Ectocarpales', 'Acinetosporaceae', 'Feldmannia', 'Feldmannia_mitchelliae', 'LM994977']
eKOI00004192	88.7	['Eukaryota', 'TSAR', 'Stramenopiles', 'Stramenopiles_X', 'Ochrophyta', 'Phaeophyceae', 'Ectocarpales', 'Acinetosporaceae', 'Feldmannia', 'Feldmannia_mitchelliae', 'LM994975']
eKOI00004195	88.4	['Eukaryota', 'TSAR', 'Stramenopiles', 'Stramenopiles_X', 'Ochrophyta', 'Phaeophyceae', 'Ectocarpales', 'Acinetosporaceae', 'Feldmannia', 'Feldmannia_mitchelliae', 'LM994977']
eKOI00004194	89.5	['Eukaryota', 'TSAR', 'Stramenopiles', 'Stramenopiles_X', 'Ochrophyta', 'Phaeophyceae', 'Ectocarpales', 'Acinetosporaceae', 'Hincksia', 'Hincksia_hincksiae', 'MN184281']
eKOI00004196	89.5	['Eukaryota', 'TSAR', 'Stramenopiles', 'Stramenopiles_X', 'Ochrophyta', 'Phaeophyceae', 'Ectocarpales', 'Acinetosporaceae', 'Hincksia', 'Hincksia_hincksiae', 'MN184281']
eKOI00004197	86.6	['Eukaryota', 'TSAR', 'Stramenopiles', 'Stramenopiles_X', 'Ochrophyta', 'Phaeophyceae', 'Ectocarpales', 'Chordariaceae', 'Cladosiphon', 'Cladosiphon_zosterae', 'LC107832']
eKOI00004199	85.9	['Eukaryota', 'TSAR', 'Stramenopiles', 'Stramenopiles_X', 'Ochrophyta', 'Phaeophyceae', 'Ectocarpales', 'Chordariaceae', 'Cladosiphon', 'Cladosiphon_zosterae', 'LC107832']
eKOI00004198	85.9	['Eukaryota', 'TSAR', 'Stramenopiles', 'Stramenopiles_X', 'Ochrophyta', 'Phaeophyceae', 'Ectocarpales', 'Chordariaceae', 'Cladosiphon', 'Cladosiphon_zosterae', 'LC107832']
eKOI00004200	88.1	['Eukaryota', 'TSAR', 'Stramenopiles', 'Stramenopiles_X', 'Ochrophyta', 'Phaeophyceae', 'Ectocarpales', 'Acinetosporaceae', 'Feldmannia', 'Feldmannia_mitchelliae', 'LM994977']
eKOI00004201	85.9	['Eukaryota', 'TSAR', 'Stramenopiles', 'Stramenopiles_X', 'Ochrophyta', 'Phaeophyceae', 'Ectocarpales', 'Chordariaceae', 'Cladosiphon', 'Cladosiphon_zosterae', 'LC107832']
eKOI00004203	87.4	['Eukaryota', 'TSAR', 'Stramenopiles', 'Stramenopiles_X', 'Ochrophyta', 'Phaeophyceae', 'Ectocarpales', 'Acinetosporaceae', 'Feldmannia', 'Feldmannia_mitchelliae', 'LM994977']
eKOI00004202	86.8	['Eukaryota', 'TSAR', 'Stramenopiles', 'Stramenopiles_X', 'Ochrophyta', 'Phaeophyceae', 'Ectocarpales', 'Acinetosporaceae', 'Acinetospora', 'Acinetospora_asiatica', 'LC060612']
eKOI00004204	87.4	['Eukaryota', 'TSAR', 'Stramenopiles', 'Stramenopiles_X', 'Ochrophyta', 'Phaeophyceae', 'Ectocarpales', 'Acinetosporaceae', 'Feldmannia', 'Feldmannia_mitchelliae', 'LM994977']
eKOI00004205	87.4	['Eukaryota', 'TSAR', 'Stramenopiles', 'Stramenopiles_X', 'Ochrophyta', 'Phaeophyceae', 'Ectocarpales', 'Acinetosporaceae', 'Acinetospora', 'Acinetospora_asiatica', 'LC060612']
eKOI00004206	88.5	['Eukaryota', 'TSAR', 'Stramenopiles', 'Stramenopiles_X', 'Ochrophyta', 'Phaeophyceae', 'Ectocarpales', 'Acinetosporaceae', 'Hincksia', 'Hincksia_hincksiae', 'MN184281']
eKOI00004207	86.6	['Eukaryota', 'TSAR', 'Stramenopiles', 'Stramenopiles_X', 'Ochrophyta', 'Phaeophyceae', 'Ectocarpales', 'Chordariaceae', 'Cladosiphon', 'Cladosiphon_zosterae', 'LC107832']
eKOI00004208	88.7	['Eukaryota', 'TSAR', 'Stramenopiles', 'Stramenopiles_X', 'Ochrophyta', 'Phaeophyceae', 'Ectocarpales', 'Acinetosporaceae', 'Feldmannia', 'Feldmannia_mitchelliae', 'LM994975']
eKOI00004209	88.5	['Eukaryota', 'TSAR', 'Stramenopiles', 'Stramenopiles_X', 'Ochrophyta', 'Phaeophyceae', 'Ectocarpales', 'Acinetosporaceae', 'Hincksia', 'Hincksia_hincksiae', 'MN184281']
eKOI00004210	89.5	['Eukaryota', 'TSAR', 'Stramenopiles', 'Stramenopiles_X', 'Ochrophyta', 'Phaeophyceae', 'Ectocarpales', 'Acinetosporaceae', 'Hincksia', 'Hincksia_hincksiae', 'MN184281']
eKOI00004211	87.7	['Eukaryota', 'TSAR', 'Stramenopiles', 'Stramenopiles_X', 'Ochrophyta', 'Phaeophyceae', 'Ectocarpales', 'Acinetosporaceae', 'Feldmannia', 'Feldmannia_mitchelliae', 'LM994977']
eKOI00004212	89.1	['Eukaryota', 'TSAR', 'Stramenopiles', 'Stramenopiles_X', 'Ochrophyta', 'Phaeophyceae', 'Ectocarpales', 'Acinetosporaceae', 'Hincksia', 'Hincksia_hincksiae', 'MN184281']
eKOI00004213	88.1	['Eukaryota', 'TSAR', 'Stramenopiles', 'Stramenopiles_X', 'Ochrophyta', 'Phaeophyceae', 'Ectocarpales', 'Acinetosporaceae', 'Feldmannia', 'Feldmannia_mitchelliae', 'LM994977']
eKOI00004215	89.8	['Eukaryota', 'TSAR', 'Stramenopiles', 'Stramenopiles_X', 'Ochrophyta', 'Phaeophyceae', 'Ectocarpales', 'Acinetosporaceae', 'Hincksia', 'Hincksia_hincksiae', 'MN184281']
eKOI00004214	88.7	['Eukaryota', 'TSAR', 'Stramenopiles', 'Stramenopiles_X', 'Ochrophyta', 'Phaeophyceae', 'Ectocarpales', 'Acinetosporaceae', 'Feldmannia', 'Feldmannia_mitchelliae', 'LM994975']
eKOI00004216	89.1	['Eukaryota', 'TSAR', 'Stramenopiles', 'Stramenopiles_X', 'Ochrophyta', 'Phaeophyceae', 'Ectocarpales', 'Acinetosporaceae', 'Hincksia', 'Hincksia_hincksiae', 'MN184281']
eKOI00004217	88.1	['Eukaryota', 'TSAR', 'Stramenopiles', 'Stramenopiles_X', 'Ochrophyta', 'Phaeophyceae', 'Ectocarpales', 'Acinetosporaceae', 'Feldmannia', 'Feldmannia_mitchelliae', 'LM994977']
eKOI00004218	88.1	['Eukaryota', 'TSAR', 'Stramenopiles', 'Stramenopiles_X', 'Ochrophyta', 'Phaeophyceae', 'Ectocarpales', 'Acinetosporaceae', 'Feldmannia', 'Feldmannia_mitchelliae', 'LM994977']
eKOI00004219	87.2	['Eukaryota', 'TSAR', 'Stramenopiles', 'Stramenopiles_X', 'Ochrophyta', 'Phaeophyceae', 'Ectocarpales', 'Chordariaceae', 'Delamarea', 'Delamarea_attenuata', 'LC603790']
eKOI00004220	88.1	['Eukaryota', 'TSAR', 'Stramenopiles', 'Stramenopiles_X', 'Ochrophyta', 'Phaeophyceae', 'Ectocarpales', 'Acinetosporaceae', 'Feldmannia', 'Feldmannia_mitchelliae', 'LM994977']
eKOI00004221	88.1	['Eukaryota', 'TSAR', 'Stramenopiles', 'Stramenopiles_X', 'Ochrophyta', 'Phaeophyceae', 'Ectocarpales', 'Acinetosporaceae', 'Feldmannia', 'Feldmannia_mitchelliae', 'LM994977']
eKOI00004222	87.2	['Eukaryota', 'TSAR', 'Stramenopiles', 'Stramenopiles_X', 'Ochrophyta', 'Phaeophyceae', 'Ectocarpales', 'Chordariaceae', 'Delamarea', 'Delamarea_attenuata', 'LC603790']
eKOI00004223	88.1	['Eukaryota', 'TSAR', 'Stramenopiles', 'Stramenopiles_X', 'Ochrophyta', 'Phaeophyceae', 'Ectocarpales', 'Acinetosporaceae', 'Feldmannia', 'Feldmannia_mitchelliae', 'LM994977']
[truncated: 322,385+ more rows]
