# Supplementary material for: Marine population-genetic inferences reveal stronger oceanic structure in protists than Archaeplastida (plants) and Metazoa (animals)
Source: Sci Adv. 2026 Jun 10;12(24):eadz7158. doi: 10.1126/sciadv.adz7158 (PMC13251859; doi:10.1126/sciadv.adz7158)
Supplement: Supplementary file 2 — Data S1 to S7 [file sciadv.adz7158_data_s1_to_s7.zip › sciadv.adz7158_data_s2.csv]

phylum	OTU	Max_Distance	Mean_Distance	Std_Dev_Distance	Count	Intercept_lm	Slope_lm	R2_lm	P_value	AIC_lm	BIC_lm	a_nls	b_nls	RSS_nls	R2_nls	AIC_nls	BIC_nls	Mean_R2_lm_null	Median_R2_lm_null	Std_R2_lm_null	P_R2_lm	Mean_R2_nls_null	Median_R2_nls_null	Std_R2_nls_null	P_R2_nls	Mean_AIC_lm_null	Median_AIC_lm_null	Std_AIC_lm_null	Mean_BIC_lm_null	Median_BIC_lm_null	Std_BIC_lm_null	Mean_AIC_nls_null	Median_AIC_nls_null	Std_AIC_nls_null	Mean_BIC_nls_null	Median_BIC_nls_null	Std_BIC_nls_null	Mean_a_nls_null	Median_a_nls_null	Std_a_nls_null	Mean_b_nls_null	Median_b_nls_null	Std_b_nls_null	Mantel_R	P_Value_Mantel	num_haplotypes	Num_Sequences	Total_Reads	Arctic_Ocean_reads
Myzozoa	2	19821328.27	8710741.786	5413984.231	71289	0.015554893	3.74E-10	0.016902978	2.95E-266	-392192.8156	-392165.2921	0.00083949	0.005984545	16.99730594	0.018898582	-392337.6733	-392310.1498	1.42E-05	5.01E-06	2.11E-05	0.000999001	1.43E-05	5.83E-06	2.12E-05	0.000999001	-677103.833	-677112.9986	235.7564791	-677085.484	-677094.6496	235.7564791	-677103.8415	-677113.003	235.7752104	-677085.4925	-677094.654	235.7752104	7.72E-08	-1.10E-06	3.28E-05	0.014999596	0.015010735	0.000397931	0.123651375	0.001	112	267	64323	6936
Myzozoa	3	19546165.12	7932497.299	6462148.244	83521	0.014494378	5.78E-10	0.041496806	0	-434509.7463	-434481.7477	0.000584893	0.010561779	27.71506239	0.012826701	-432048.156	-432020.1575	1.18E-05	5.07E-06	1.74E-05	0.000999001	1.22E-05	5.44E-06	1.74E-05	0.000999001	-793266.3421	-793268.0766	255.6875902	-793247.6764	-793249.4109	255.6875902	-793266.3742	-793268.275	255.6974423	-793247.7085	-793249.6093	255.6974423	-3.99E-07	2.16E-07	3.03E-05	0.01500559	0.014992344	0.000367878	0.200172262	0.001	121	289	232528	136986
Myzozoa	4	19944917.94	8132190.016	5105673.571	100057	0.018561298	1.84E-10	0.002493836	2.83E-56	-511720.4304	-511691.8899	0.000552444	0.011967562	34.85025753	0.015028513	-512741.8707	-512713.3302	1.03E-05	4.79E-06	1.47E-05	0.000999001	1.06E-05	4.94E-06	1.54E-05	0.000999001	-949816.4684	-949817.64	272.3920725	-949797.4426	-949798.6142	272.3920725	-949816.4993	-949817.717	272.4246754	-949797.4734	-949798.6912	272.4246754	8.88E-07	1.09E-06	2.82E-05	0.014989581	0.014988467	0.000341562	0.046937378	0.029	172	317	2568610	2440890
Myzozoa	5	19797578.55	7402047.703	4284404.671	10816	0.00433677	1.60E-10	0.00733412	4.58E-19	-73834.24115	-73812.3748	0.000385357	-0.000249652	0.675856366	0.022830556	-74004.42076	-73982.55442	9.42E-05	4.38E-05	0.000132221	0.000999001	8.89E-05	4.47E-05	0.000125494	0.000999001	-102735.8367	-102733.9428	90.60819261	-102721.2592	-102719.3652	90.60819261	-102735.779	-102734.0049	90.60855848	-102721.2015	-102719.4274	90.60855848	3.57E-06	4.96E-06	8.16E-05	0.014960648	0.014942783	0.000997874	0.075331976	0.046	47	104	12916	3394
Myzozoa	6	19956875.21	8897328.074	5492045.435	229337	0.003472604	1.26E-10	0.0058137	9.44E-293	-1506073.658	-1506042.629	-1.44E-05	0.004817305	18.9875503	0.000168062	-1504739.93	-1504708.901	9.99E-06	4.61E-06	1.42E-05	0.000999001	9.95E-06	4.66E-06	1.40E-05	0.000999001	-949805.8419	-949808.2314	286.38461	-949786.816	-949789.2055	286.38461	-949805.8377	-949808.4289	286.3933529	-949786.8119	-949789.403	286.3933529	-7.36E-07	-7.03E-07	2.73E-05	0.015009508	0.015019536	0.000333055	0.075006383	0.002	215	479	449518	53499
Myzozoa	7	19121935.96	7491760.612	4861569.209	2809	0.00428656	1.71E-10	0.009997463	1.09E-07	-18946.19522	-18928.37347	0.000278886	0.00145299	0.192603426	0.012838883	-18954.26896	-18936.44721	0.000323517	0.000143673	0.000452602	0.000999001	0.000325877	0.000153594	0.000445325	0.000999001	-26678.87451	-26677.62552	49.11304278	-26666.99335	-26665.74435	49.11304278	-26678.88113	-26677.75235	49.16243968	-26666.99997	-26665.87118	49.16243968	-8.97E-07	-4.12E-06	0.000156625	0.015005755	0.015067349	0.001901932	0.082425929	0.136	31	53	5416	0
Myzozoa	8	19634880.96	7073707.392	4984735.835	3969	0.001968037	-6.39E-11	0.004396906	2.91E-05	-31129.08486	-31110.22605	6.28E-06	0.001425221	0.091465724	2.34E-05	-31111.68776	-31092.82895	0.000254103	0.000119191	0.00035173	0.000999001	0.000247163	0.000109508	0.000363791	0.767232767	-37695.52993	-37695.8756	56.45879926	-37682.95739	-37683.30307	56.45879926	-37695.50239	-37695.79068	56.44444911	-37682.92985	-37683.21814	56.44444911	-4.77E-06	-5.47E-06	0.000135929	0.01506755	0.015068912	0.001658738	-0.074824042	0.786	43	63	6693	1450
Myzozoa	10	19509189.43	7881534.19	6096118.644	400	0.006642005	-3.97E-11	0.000250215	0.752463015	-2203.161293	-2191.1869	9.00E-05	0.005210829	0.093427838	0.001499299	-2203.661364	-2191.686971	0.002465909	0.001171927	0.003360764	0.748251748	0.00242804	0.001047142	0.00342096	0.415584416	-3796.923502	-3795.557548	18.14251402	-3788.940573	-3787.574619	18.14251402	-3796.9084	-3795.539725	18.18476806	-3788.925471	-3787.556796	18.18476806	1.76E-05	1.69E-05	0.000431676	0.014784908	0.014645597	0.005258105	-0.046299366	0.615	17	20	2621	214
Myzozoa	12	18694352.43	6599506.683	6114970.39	2601	0.003696195	8.31E-10	0.294480875	3.95E-199	-17817.83039	-17800.23944	0.001009063	-0.003965635	0.170408497	0.252834574	-17668.65593	-17651.06498	0.000382366	0.000173863	0.000540116	0.000999001	0.000384376	0.00016241	0.000574956	0.000999001	-24705.18107	-24705.39487	45.36725778	-24693.45377	-24693.66757	45.36725778	-24705.18635	-24705.33237	45.31750252	-24693.45905	-24693.60507	45.31750252	4.08E-06	7.13E-06	0.000170183	0.014951764	0.014934206	0.002068745	0.532825191	0.001	24	51	5283	0
Myzozoa	13	19006669.36	8508553.203	5004152.08	41616	0.006711392	1.89E-10	0.007147532	6.98E-67	-256094.5542	-256068.6455	0.000261543	0.004378948	5.189642578	0.004962498	-256003.0679	-255977.1592	2.34E-05	1.07E-05	3.30E-05	0.000999001	2.22E-05	1.03E-05	3.15E-05	0.000999001	-395277.5975	-395278.0345	186.3964226	-395260.325	-395260.762	186.3964226	-395277.5484	-395278.202	186.4139045	-395260.2759	-395260.9295	186.4139045	-2.66E-07	-1.34E-06	4.08E-05	0.015005703	0.015017755	0.000497869	0.078988864	0.004	82	204	37778	1336
Myzozoa	14	19948840.1	8638080.764	4903965.903	649576	0.017418816	9.12E-13	4.71E-08	0.861157217	-3200593.188	-3200559.036	0.00036887	0.011777233	275.0154656	0.002228399	-3201994.915	-3201960.763	9.76E-06	3.87E-06	1.51E-05	0.935064935	1.06E-05	4.86E-06	1.56E-05	0.000999001	-949804.0257	-949806.245	287.9098932	-949784.9999	-949787.2191	287.9098932	-949804.1111	-949807.4079	287.9184228	-949785.0853	-949788.3821	287.9184228	-1.50E-07	-2.53E-07	2.82E-05	0.01500133	0.015006108	0.000343212	-0.001648565	0.506	250	806	263497	18601
Myzozoa	15	19852047.04	6898987.571	4862527.246	30276	0.00614826	5.39E-11	0.000511437	8.31E-05	-183997.0298	-183972.0755	0.000206564	0.003484255	4.054090098	0.003491585	-184087.4378	-184062.4835	3.27E-05	1.57E-05	4.47E-05	0.000999001	3.13E-05	1.49E-05	4.23E-05	0.000999001	-287558.7102	-287557.1579	154.4995246	-287542.074	-287540.5216	154.4995246	-287558.6662	-287556.7973	154.4516472	-287542.03	-287540.161	154.4516472	-6.65E-07	-2.06E-06	4.85E-05	0.015008841	0.015025721	0.000592028	0.018124161	0.33	49	174	22682	14788
Myzozoa	16	19378730.65	8449363.414	4921937.984	14400	0.006075972	2.62E-12	2.23E-06	0.85769193	-95998.71351	-95975.98856	0.000271333	0.001983081	1.064514584	0.007566978	-96108.0602	-96085.33525	6.81E-05	3.23E-05	9.22E-05	0.849150849	7.00E-05	3.06E-05	9.69E-05	0.000999001	-136768.9565	-136765.5701	107.5053422	-136753.8065	-136750.4201	107.5053422	-136768.9835	-136765.6989	107.5208222	-136753.8336	-136750.5489	107.5208222	-3.13E-06	9.72E-07	7.23E-05	0.015039758	0.015015682	0.00087917	-0.008827021	0.562	47	120	20843	10673
Myzozoa	19	9222681.525	2055854.289	3781443.183	256	0.002135576	-1.04E-10	0.005565375	0.234266623	-1954.421096	-1943.785563	3.46E-05	0.001563967	0.007111551	0.001020826	-1953.253845	-1942.618313	0.003886119	0.001794204	0.005450602	0.233766234	0.003856588	0.001597551	0.005480189	0.598401598	-2430.425419	-2430.67008	14.51116307	-2423.335064	-2423.579725	14.51116307	-2430.417873	-2430.776079	14.51394444	-2423.327518	-2423.685724	14.51394444	-2.07E-05	-1.75E-05	0.000552686	0.015247164	0.015169487	0.006742741	-0.089109701	0.628	13	16	4279	0
Myzozoa	20	19845102.92	9106838.911	6149056.088	13924	0.001299371	7.49E-12	0.000100462	0.236949308	-110392.5989	-110369.9748	-5.05E-06	0.0014393	0.293733053	2.11E-05	-110391.4935	-110368.8693	6.80E-05	2.96E-05	9.61E-05	0.220779221	6.97E-05	3.00E-05	9.45E-05	0.589410589	-132251.0824	-132252.7506	104.4136978	-132235.9996	-132237.6679	104.4136978	-132251.106	-132253.1341	104.4316595	-132236.0233	-132238.0514	104.4316595	-1.24E-07	-2.13E-07	7.24E-05	0.015006796	0.01500702	0.00087741	0.006315862	0.356	36	118	21096	0
Myzozoa	21	18374206.27	8008494.233	6161809.384	1089	0.003978065	3.05E-10	0.050040885	8.12E-14	-7366.413693	-7351.434647	0.000322331	0.00195892	0.074484646	0.033180493	-7347.255047	-7332.276002	0.000925196	0.000417922	0.001324059	0.000999001	0.000932673	0.000415349	0.001334467	0.000999001	-10341.75865	-10340.52373	29.76889552	-10331.77262	-10330.5377	29.76889552	-10341.76681	-10340.44844	29.75011641	-10331.78078	-10330.46241	29.75011641	4.88E-06	1.59E-05	0.000264385	0.014928575	0.014852637	0.00321272	0.199790852	0.015	16	33	3068	0
Myzozoa	23	19159038.3	8335232.142	5252365.364	3721	0.002762854	-1.36E-11	6.89E-05	0.612659737	-24832.20533	-24813.54009	0.000101538	0.001127951	0.274578853	0.001313004	-24836.83774	-24818.1725	0.000255672	0.000115692	0.000361807	0.597402597	0.000261138	0.000114668	0.00036312	0.025974026	-35341.30439	-35339.83465	56.03959987	-35328.8609	-35327.39116	56.03959987	-35341.32474	-35339.82591	56.00168339	-35328.88124	-35327.38242	56.00168339	-5.52E-06	-9.72E-06	0.000140176	0.015064638	0.015132704	0.001710103	-0.016826155	0.504	32	61	2327	0
Myzozoa	24	18373153.69	8851513.382	7891991.825	324	0.007690844	-1.07E-10	0.00538301	0.187733446	-1971.086596	-1959.744366	-0.000283247	0.010449587	0.042025036	0.015513041	-1974.403409	-1963.061179	0.003444749	0.001471452	0.005084036	0.205794206	0.003375802	0.001563267	0.004997714	0.033966034	-3076.111828	-3075.746686	16.16600215	-3068.550341	-3068.185199	16.16600215	-3076.089262	-3075.913589	16.18595066	-3068.527775	-3068.352102	16.18595066	-1.27E-05	4.36E-07	0.0005114	0.015130706	0.015008062	0.006222889	-0.117811022	1	7	18	33191	0
Myzozoa	25	17729810.12	7605959.092	5813122.32	676	0.010878415	-3.00E-10	0.016581212	0.000791491	-3901.89267	-3888.344091	-0.000179288	0.0110015	0.123643168	0.004475406	-3893.621967	-3880.073388	0.001446968	0.000633534	0.001985279	0.000999001	0.001446872	0.000629225	0.002047901	0.073926074	-6417.927227	-6416.555905	23.71366919	-6408.894841	-6407.523519	23.71366919	-6417.927249	-6416.721834	23.72989268	-6408.894863	-6407.689448	23.72989268	3.25E-06	1.85E-06	0.000333361	0.014967833	0.015021739	0.004072435	-0.169194229	0.991	18	26	4356	0
Myzozoa	26	19821328.27	6923677.227	5904384.976	7056	0.00296044	5.82E-11	0.001442358	0.001418942	-46379.1886	-46358.6037	8.81E-05	0.002144169	0.576770345	0.001645085	-46380.62126	-46360.03636	0.000140435	6.36E-05	0.000206836	0.001998002	0.000139777	6.47E-05	0.000208826	0.001998002	-67011.54021	-67009.50019	75.44579256	-66997.81694	-66995.77692	75.44579256	-67011.53557	-67009.91496	75.42419225	-66997.8123	-66996.19169	75.42419225	3.83E-07	1.91E-06	0.000102576	0.014992405	0.014971146	0.001247165	0.033028497	0.296	23	84	29489	10074
Myzozoa	27	16452112.35	8217741.754	5742439.245	576	0.012547044	1.97E-10	0.007495547	0.037780182	-3362.821098	-3349.752775	0.000464671	0.007986917	0.094245315	0.038211588	-3380.928821	-3367.860498	0.00171984	0.00077152	0.002362587	0.036963037	0.001629287	0.000719272	0.0021932	0.000999001	-5468.809129	-5468.414611	21.80341351	-5460.096913	-5459.702396	21.80341351	-5468.756658	-5468.068188	21.77361542	-5460.044442	-5459.355973	21.77361542	3.29E-06	2.05E-05	0.000353746	0.014959051	0.014639716	0.004306677	0.020384595	0.414	20	24	553	148
Myzozoa	30	18306117.54	8422218.047	5281076.539	6400	0.00418206	2.04E-10	0.013465918	1.24E-20	-41825.1321	-41804.83994	0.000102086	0.004423816	0.549689927	0.002018108	-41751.29364	-41731.00148	0.000163877	7.40E-05	0.000231402	0.000999001	0.0001617	7.53E-05	0.000215677	0.000999001	-60782.20478	-60781.24841	71.76385021	-60768.67667	-60767.72031	71.76385021	-60782.19082	-60781.29881	71.83717331	-60768.66271	-60767.7707	71.83717331	-5.62E-07	3.27E-06	0.000110353	0.015005735	0.014930485	0.001342111	0.105177448	0.01	30	80	17796	2580
Myzozoa	31	19949794.43	7602723.459	5033067.024	32041	0.015846733	7.61E-11	0.000581795	1.57E-05	-174545.8756	-174520.7513	0.000307231	0.011830115	8.056783384	0.003190853	-174629.6305	-174604.5061	3.07E-05	1.44E-05	4.38E-05	0.000999001	3.08E-05	1.39E-05	4.34E-05	0.000999001	-304329.9146	-304331.0031	154.7241844	-304313.165	-304314.2536	154.7241844	-304329.92	-304330.8703	154.7458362	-304313.1705	-304314.1207	154.7458362	-1.21E-06	-2.16E-06	4.81E-05	0.015016542	0.015032283	0.000584561	0.015489902	0.287	81	179	20857	528
Myzozoa	33	18212845.55	8591188.268	6171437.616	64	0.006125232	2.97E-10	0.049823916	0.076236968	-431.2639863	-424.7873371	0.000673244	-0.000421687	0.003391752	0.202499478	-442.4745354	-435.9978862	0.016186799	0.007138465	0.022199782	0.085914086	0.01674702	0.008373418	0.021761559	0.000999001	-606.5727211	-605.9789482	7.571126758	-602.2549549	-601.6611821	7.571126758	-606.6084966	-606.1276917	7.521424701	-602.2907304	-601.8099255	7.521424701	-1.57E-05	5.03E-06	0.001194007	0.015208491	0.015026318	0.014516795	0.012660617	0.345	6	8	8570	0
Myzozoa	35	19821328.27	6486033.346	5035444.683	5776	0.002966256	-6.84E-11	0.003172412	1.84E-05	-42508.76562	-42488.78122	-0.000135716	0.004524931	0.214855908	0.003957275	-42513.31521	-42493.33081	0.000182205	7.78E-05	0.000275925	0.000999001	0.000177904	8.06E-05	0.0002563	0.000999001	-54859.17909	-54857.10759	65.84739862	-54845.85616	-54843.78466	65.84739862	-54859.15422	-54856.74141	65.83542978	-54845.83129	-54843.41847	65.83542978	-5.22E-06	-4.62E-06	0.000115521	0.015061329	0.015069826	0.001404883	-0.064201262	0.766	33	76	4522	963
Myzozoa	36	13462370.17	2828783.985	3691529.757	441	0.008410904	4.37E-10	0.02819604	0.000397978	-2853.959818	-2841.692684	0.001130866	-0.005351242	0.034168129	0.157230095	-2916.784733	-2904.517598	0.002164117	0.000871052	0.00339333	0.001998002	0.002250701	0.001030343	0.003417397	0.000999001	-4185.838537	-4185.350663	18.92115793	-4177.660447	-4177.172574	18.92115793	-4185.876841	-4185.558161	18.9072777	-4177.698751	-4177.380071	18.9072777	4.95E-07	1.21E-05	0.000412777	0.014985959	0.014854908	0.005016353	0.134726361	0.1	6	21	1112	0
Myzozoa	41	14063903.75	5717067.654	4073793.614	576	0.003609074	3.36E-11	0.000364046	0.64769485	-4047.411634	-4034.343311	0.000235589	0.00053827	0.028987321	0.022071256	-4060.057344	-4046.989021	0.00177401	0.000820605	0.002457772	0.663336663	0.001737581	0.000809286	0.002362191	0.000999001	-5469.932197	-5468.95514	21.95547112	-5461.219982	-5460.242925	21.95547112	-5469.911043	-5468.898481	21.96663899	-5461.198827	-5460.186265	21.96663899	1.21E-05	2.34E-05	0.000361383	0.014841048	0.014683941	0.004394562	-0.013975475	0.432	17	24	1524	196
Myzozoa	46	18099258.15	4166818.096	5128880.689	169	0.009941492	3.60E-09	0.477650573	2.50E-25	-849.8329848	-840.4432887	0.002388085	0.002550296	0.063863635	0.46652594	-846.2715324	-836.8818363	0.005575989	0.00276608	0.007800711	0.000999001	0.005563014	0.002650932	0.007280141	0.000999001	-1603.263107	-1603.010111	11.78231568	-1597.00331	-1596.750314	11.78231568	-1603.260193	-1603.260248	11.78500173	-1597.000395	-1597.000451	11.78500173	-1.16E-05	3.39E-06	0.000665606	0.015153328	0.014945364	0.008097253	0.670615856	0.001	12	13	402	0
Myzozoa	47	18099258.15	8395887.672	6896307.79	36	0.013538804	1.68E-09	0.52765619	5.30E-07	-218.0157563	-213.2651995	0.002229729	7.66E-05	0.000921201	0.895947823	-272.4770839	-267.7265271	0.02951096	0.013269763	0.039568596	0.000999001	0.028808739	0.014973215	0.037163718	0.000999001	-340.5354347	-340.0196391	5.797143132	-337.3683968	-336.8526013	5.797143132	-340.5055205	-340.0018406	5.737970172	-337.3384826	-336.8348028	5.737970172	0.000141963	0.000169048	0.001657921	0.013317057	0.013034931	0.020237152	0.567380584	0.016666667	6	6	10905	0
Myzozoa	48	17718654.58	5083327.152	4235204.52	1936	0.018338646	4.24E-10	0.013751792	2.29E-07	-10712.76585	-10696.06071	0.001239704	0.00354839	0.39451531	0.128809096	-10952.92069	-10936.21556	0.000463906	0.000224515	0.000629022	0.000999001	0.000475357	0.000200504	0.000711022	0.000999001	-18387.23437	-18386.87147	38.56949659	-18376.09761	-18375.73471	38.56949659	-18387.25666	-18386.46818	38.62365363	-18376.1199	-18375.33142	38.62365363	-2.39E-06	-8.89E-06	0.000189453	0.015031143	0.015126375	0.0023038	0.082982774	0.209	30	44	761	42
Myzozoa	49	14945738.54	4148598.105	4474312.036	144	0.008738019	-1.49E-11	4.90E-05	0.933614762	-925.9829476	-917.0735077	0.000460524	0.002947672	0.012153082	0.067656514	-936.0636604	-927.1542205	0.006916712	0.003017808	0.009838306	0.937062937	0.007110783	0.003515693	0.009880317	0.002997003	-1366.469767	-1366.778773	10.98438146	-1360.53014	-1360.839146	10.98438146	-1366.497986	-1366.932291	10.95267861	-1360.55836	-1360.992664	10.95267861	-7.82E-06	-2.04E-05	0.000751172	0.015083145	0.01503656	0.009136212	-0.091169646	0.358	9	12	548	0
Myzozoa	50	19759266.13	7780065.735	5991559.956	5041	0.001443388	3.85E-11	0.002087362	0.001175689	-39008.43234	-38988.85626	0.00021753	-0.001450803	0.126728101	0.015735341	-39077.85151	-39058.27543	0.000189015	8.55E-05	0.000263565	0.000999001	0.000199864	8.62E-05	0.000274901	0.000999001	-47879.56479	-47880.06806	61.72603647	-47866.51407	-47867.01734	61.72603647	-47879.61951	-47879.82034	61.72351575	-47866.56879	-47866.76962	61.72351575	2.99E-06	1.20E-06	0.000122677	0.014969657	0.015002574	0.001493279	0.039804331	0.228	7	71	8951	309
Myzozoa	55	18541390.54	8695163.156	5567408.435	1156	0.001730191	1.59E-11	0.000280412	0.569511661	-8831.106054	-8815.947891	-7.89E-05	0.00296289	0.032208881	0.006063627	-8837.812744	-8822.654581	0.000826413	0.000406871	0.001144653	0.564435564	0.000828473	0.000339235	0.001107919	0.004995005	-10978.62774	-10976.58782	31.24448252	-10968.52229	-10966.48237	31.24448252	-10978.63007	-10976.34129	31.22600703	-10968.52463	-10966.23585	31.22600703	-1.86E-08	7.05E-07	0.000250531	0.014997137	0.015014975	0.003057229	3.55E-05	0.52	19	34	3519	74
Myzozoa	61	19797578.55	8348917.051	6738293.922	1936	0.019175319	7.80E-10	0.035416504	6.84E-17	-8423.187186	-8406.482048	0.001185193	0.008644511	1.466125142	0.02957302	-8411.494206	-8394.789068	0.00051177	0.000233406	0.000754707	0.000999001	0.000530945	0.000239822	0.000770046	0.000999001	-18387.16475	-18386.91578	38.77417583	-18376.02799	-18375.77902	38.77417583	-18387.20191	-18387.25861	38.77072374	-18376.06516	-18376.12186	38.77072374	-1.49E-06	-6.92E-06	0.000199702	0.015027519	0.015109071	0.002427994	0.166297437	0.055	29	44	2620	761
Myzozoa	62	19577441.2	8667146.259	5249738.47	14161	0.003707318	5.81E-11	0.00170226	9.04E-07	-98839.3618	-98816.68706	0.000227403	0.000776226	0.766171592	0.008276611	-98932.92838	-98910.25363	7.08E-05	2.94E-05	0.000103158	0.000999001	7.09E-05	2.94E-05	0.000103856	0.000999001	-134501.4004	-134503.1262	105.2315314	-134486.2839	-134488.0097	105.2315314	-134501.4025	-134502.9865	105.2570799	-134486.286	-134487.87	105.2570799	-5.87E-07	-8.44E-07	7.29E-05	0.015007859	0.015004239	0.000884833	0.033720219	0.167	37	119	17850	3
Myzozoa	63	19797578.55	8112922.065	5100074.29	11232	0.006278938	9.24E-11	0.002269744	4.38E-07	-71839.88031	-71817.90074	0.000280156	0.002853035	1.090235723	0.011471149	-71904.08466	-71882.10509	8.40E-05	3.75E-05	0.000125074	0.000999001	8.50E-05	3.73E-05	0.000129572	0.000999001	-106683.1746	-106682.7439	97.54427302	-106668.5216	-106668.0909	97.54427302	-106683.1862	-106683.1254	97.56094329	-106668.5331	-106668.4724	97.56094329	-2.59E-06	-4.37E-07	7.98E-05	0.015035821	0.014998757	0.000966484	0.035798684	0.225	58	106	19909	2298
Myzozoa	71	15449569.24	7017586.375	4761936.821	625	0.012923643	9.76E-10	0.080844165	4.35E-13	-3416.19101	-3402.877755	0.001325906	0.000864977	0.146776864	0.11971569	-3443.197725	-3429.88447	0.001619989	0.000776355	0.002131245	0.000999001	0.001611791	0.000828865	0.002023859	0.000999001	-5935.8922	-5935.063427	22.77107361	-5927.016697	-5926.187923	22.77107361	-5935.886928	-5935.369456	22.75574702	-5927.011424	-5926.493952	22.75574702	-1.99E-06	9.71E-07	0.000349729	0.015029923	0.014906845	0.004232616	0.227196709	0.035	12	25	2202	309
Myzozoa	72	19733463.43	8183186.501	5752199.442	19044	0.00919382	1.53E-10	0.00340728	7.53E-16	-105731.6956	-105708.1321	0.000428781	0.004424761	4.264899692	0.017191299	-105996.9345	-105973.371	5.69E-05	2.59E-05	7.82E-05	0.000999001	5.82E-05	2.73E-05	8.08E-05	0.000999001	-180882.2638	-180881.599	124.580593	-180866.5548	-180865.89	124.580593	-180882.2879	-180881.7554	124.589574	-180866.5789	-180866.0464	124.589574	1.52E-06	6.59E-06	6.61E-05	0.014984688	0.014934184	0.000804361	0.051657658	0.131	76	138	27723	120
Myzozoa	73	16372726.14	6165367.679	5694659.567	289	0.004158469	4.30E-10	0.091415686	1.60E-07	-1986.661354	-1975.662074	0.000588266	-0.000445279	0.016118636	0.145444979	-2004.379019	-1993.379739	0.003471546	0.001513106	0.004799005	0.000999001	0.003852796	0.001910697	0.005205194	0.000999001	-2743.092415	-2743.429309	15.47654364	-2735.759561	-2736.096456	15.47654364	-2743.203601	-2743.523204	15.54992862	-2735.870747	-2736.19035	15.54992862	2.07E-05	3.19E-05	0.000542358	0.014753903	0.014651506	0.006588018	0.260624722	0.018	13	17	1066	0
Myzozoa	74	19821328.27	7424530.793	4877557.746	8649	0.002520634	1.36E-10	0.005025569	4.10E-11	-56327.15803	-56305.96244	0.00016324	0.001136691	0.752421075	0.003556196	-56314.39466	-56293.19907	0.000117146	5.33E-05	0.000166096	0.000999001	0.000116156	4.76E-05	0.000180157	0.000999001	-82145.7386	-82144.86345	84.26342257	-82131.6082	-82130.73306	84.26342257	-82145.73006	-82144.82849	84.21234534	-82131.59966	-82130.69809	84.21234534	-1.02E-06	-2.25E-06	9.34E-05	0.01500842	0.015012588	0.001133165	0.065522583	0.164	34	93	9359	2055
Myzozoa	76	19797578.55	7742483.999	6784538.546	1369	0.003872521	2.87E-10	0.02262346	2.25E-08	-8043.989959	-8028.324451	0.000234781	0.003038623	0.22688963	0.009887251	-8026.265732	-8010.600224	0.000766414	0.000371554	0.001084296	0.000999001	0.000810897	0.000375376	0.001126605	0.001998002	-13002.82696	-13002.14576	33.64244326	-12992.38329	-12991.70209	33.64244326	-13002.88797	-13002.40582	33.62382781	-12992.4443	-12991.96215	33.62382781	1.50E-07	1.39E-06	0.000246646	0.014989703	0.01488851	0.00299697	0.138422092	0.087	23	37	2901	2078
Myzozoa	77	17597551.73	7606976.033	4892306.039	8836	0.004566479	2.49E-10	0.01376266	1.87E-28	-55745.9176	-55724.65783	0.000301017	0.002017034	0.944382563	0.010110179	-55713.25435	-55691.99458	0.000114501	4.97E-05	0.000170958	0.000999001	0.000111384	5.14E-05	0.000157849	0.000999001	-83921.49052	-83918.64624	83.94978866	-83907.31734	-83904.47306	83.94978866	-83921.46295	-83918.64774	83.99025478	-83907.28977	-83904.47456	83.99025478	1.44E-06	3.81E-06	9.14E-05	0.014981677	0.014958473	0.001108021	0.108559813	0.033	44	94	12876	1330
Myzozoa	80	19006669.36	8472289.332	5513978.877	81	0.003527611	4.40E-10	0.088380762	0.007033731	-551.5355688	-544.3522213	0.000586297	-0.000953714	0.004619498	0.133609106	-555.6573522	-548.4740047	0.011247093	0.005356702	0.014997084	0.003996004	0.011056653	0.005209395	0.015572461	0.000999001	-767.2710908	-766.874581	8.605321488	-762.4821925	-762.0856827	8.605321488	-767.256255	-766.8833753	8.590972196	-762.4673567	-762.094477	8.590972196	5.66E-05	5.79E-05	0.000952965	0.014261195	0.014327031	0.011622274	0.156634471	0.222	8	9	754	38
Myzozoa	81	19759266.13	9086758.313	5395495.835	256	0.005133045	4.08E-11	0.000706856	0.672017016	-1722.792239	-1712.156706	0.000213474	0.00247751	0.017232861	0.015725052	-1726.66882	-1716.033288	0.004221418	0.001938886	0.006272796	0.684315684	0.004162266	0.001889777	0.006122332	0.047952048	-2429.258634	-2429.062761	14.78559876	-2422.168279	-2421.972406	14.78559876	-2429.243168	-2429.067929	14.71536617	-2422.152813	-2421.977574	14.71536617	2.40E-06	-2.70E-05	0.000566691	0.014951794	0.015349093	0.006889002	-0.0544546	0.756	12	16	531	24
Myzozoa	85	18541390.54	8115465.287	5663566.58	144	0.012063702	-3.28E-11	9.31E-05	0.90860782	-724.4181506	-715.5087107	0.000900948	-0.000625739	0.049960614	0.054651268	-732.4977402	-723.5883003	0.006847162	0.003183747	0.009139773	0.905094905	0.006641911	0.00328432	0.008942532	0.003996004	-1366.191679	-1366.292515	10.58493975	-1360.252052	-1360.352889	10.58493975	-1366.161663	-1366.219412	10.57270958	-1360.222036	-1360.279785	10.57270958	2.08E-05	3.90E-05	0.000719011	0.014769892	0.014475428	0.008752156	-0.101814983	0.637	7	12	947	0
Myzozoa	90	19020377.89	6557964.035	5383916.5	8464	0.002203432	4.22E-11	0.000847504	0.007395965	-58154.12251	-58132.99178	-0.00010906	0.004024259	0.513058721	0.002439893	-58167.62268	-58146.49195	0.000119603	5.07E-05	0.000178058	0.010989011	0.000118779	5.28E-05	0.000169896	0.000999001	-80389.34349	-80391.0311	83.51340617	-80375.25634	-80376.94394	83.51340617	-80389.33651	-80391.2002	83.5621955	-80375.24935	-80377.11304	83.5621955	1.91E-06	2.80E-07	9.46E-05	0.014971371	0.014987176	0.001151701	0.025072504	0.335	38	92	6248	0
Myzozoa	91	19896946.94	5106703.287	4270502.493	27225	0.001995074	-1.82E-11	0.000215507	0.015425031	-208001.1149	-207976.4792	3.83E-05	0.001352354	0.766042538	0.000448821	-208007.469	-207982.8333	3.29E-05	1.70E-05	4.40E-05	0.010989011	3.18E-05	1.57E-05	4.20E-05	0.001998002	-258573.3727	-258567.3233	149.4002369	-258556.949	-258550.8995	149.4002369	-258573.3429	-258567.2642	149.4571649	-258556.9191	-258550.8404	149.4571649	-1.98E-06	-9.83E-07	4.88E-05	0.01502453	0.01500616	0.00059282	-0.017376701	0.578	40	165	123141	0
Myzozoa	94	18329927.64	5882241.942	4058566.536	15376	0.000249565	9.08E-11	0.010958282	1.00E-38	-130243.5105	-130220.5888	8.82E-05	-0.00051574	0.189848364	0.004263404	-130139.7802	-130116.8585	6.68E-05	3.12E-05	9.02E-05	0.000999001	6.63E-05	2.88E-05	8.97E-05	0.000999001	-146041.7609	-146042.7488	112.3365035	-146026.4798	-146027.4677	112.3365035	-146041.7526	-146042.2677	112.3658201	-146026.4714	-146026.9866	112.3658201	2.88E-06	2.54E-06	7.05E-05	0.014965696	0.014953002	0.000858874	0.102962419	0.091	26	124	7843	2562
Myzozoa	100	19906538.65	6973146.128	5798507.11	1659	0.003889834	2.16E-10	0.02203884	1.23E-09	-11163.84788	-11147.60597	0.000242088	0.002076193	0.115992426	0.026262304	-11159.60687	-11143.36495	0.000628746	0.00029645	0.000877545	0.000999001	0.000617357	0.0002836	0.000905116	0.000999001	-15753.51496	-15753.26896	37.45615175	-15742.68702	-15742.44102	37.45615175	-15753.49609	-15752.98733	37.43628939	-15742.66815	-15742.15939	37.43628939	6.31E-07	-1.43E-06	0.00021537	0.014991746	0.015030385	0.002613658	0.138094876	0.108	22	41	4047	19
Myzozoa	101	19123080.74	4636482.943	5207337.605	1444	0.003865143	-1.06E-10	0.004000733	0.016222227	-9596.995638	-9581.170121	-2.34E-05	0.003674886	0.109793999	0.000179415	-9591.46609	-9575.640573	0.000725015	0.000342076	0.000964485	0.017982018	0.000718505	0.00033504	0.000940128	0.621378621	-13714.91152	-13715.76076	33.42358635	-13704.36118	-13705.21042	33.42358635	-13714.90208	-13715.66352	33.42718765	-13704.35174	-13705.11318	33.42718765	-2.87E-06	-7.77E-06	0.000232899	0.015031125	0.015069068	0.002820108	-0.073504134	0.419	18	38	986	6
Myzozoa	102	10471294.88	4765501.25	5069601.551	36	0.004905997	-7.78E-11	0.002824229	0.758215291	-246.0392357	-241.2886789	0.00017903	0.002426235	0.001887361	0.019758333	-246.6558406	-241.9052838	0.029865003	0.012820167	0.041681167	0.767232767	0.02903832	0.01334926	0.039548126	0.413586414	-340.6279679	-340.2156469	6.012441849	-337.46093	-337.048609	6.012441849	-340.5932821	-340.2478452	5.986362492	-337.4262442	-337.0808074	5.986362492	3.99E-05	-7.97E-06	0.00164945	0.014588791	0.014935154	0.020211161	-0.197212715	1	3	6	54	33
Myzozoa	103	16105947.42	3100265.506	3711581.284	1296	0.002334669	1.03E-10	0.003761614	0.027251244	-9478.497129	-9462.996015	5.32E-05	0.001953865	0.05047363	0.00094851	-9474.842739	-9459.341625	0.000779763	0.000393567	0.001073756	0.025974026	0.000755862	0.000354207	0.001022816	0.26973027	-12307.7129	-12307.3533	32.12827184	-12297.37883	-12297.01922	32.12827184	-12307.68183	-12307.41322	32.10458636	-12297.34776	-12297.07914	32.10458636	-1.40E-06	2.49E-06	0.000238701	0.015022427	0.014920159	0.00289085	0.051833265	0.198	15	36	1747	4
Myzozoa	106	13913595.6	5690066.718	6128106.34	625	0.01711689	-4.14E-10	0.02759824	2.99E-05	-3467.511538	-3454.198283	-0.000547688	0.021165189	0.139496539	0.039170054	-3474.993797	-3461.680542	0.001486953	0.000663993	0.002247384	0.001998002	0.001469542	0.000714044	0.002065255	0.000999001	-5934.39126	-5934.192625	22.2548594	-5925.515757	-5925.317122	22.2548594	-5934.380112	-5933.912689	22.24782417	-5925.504609	-5925.037186	22.24782417	-2.38E-07	-1.29E-05	0.000335124	0.014999726	0.015113801	0.004098585	-0.211577069	1	20	25	568	0
Myzozoa	107	857903.5961	184112.0766	282151.7594	100	0.003337111	-2.10E-09	0.008733056	0.355077792	-724.5712257	-716.7557151	-2.47E-05	0.003177327	0.003966175	0.000305367	-723.7246258	-715.9091153	0.010810248	0.004792338	0.015127512	0.382617383	0.011172782	0.005304661	0.015543205	0.884115884	-948.2461775	-947.9322148	9.18276558	-943.0358371	-942.7218744	9.18276558	-948.2835315	-947.7868638	9.167768089	-943.0731911	-942.5765234	9.167768089	-3.08E-05	-3.49E-05	0.000938926	0.015335129	0.0151766	0.011420738	-0.132378055	0.906	8	10	62	0
Myzozoa	109	4738315.097	1882883.326	1966524.461	16	0.008494906	1.10E-08	0.636486397	0.000213027	-81.17454849	-78.85678233	0.002982604	-0.002860916	0.005492298	0.504728679	-76.22592423	-73.90815806	0.068744736	0.031325543	0.088889041	0.000999001	0.069192595	0.031062975	0.088086476	0.000999001	-150.6890448	-150.1431292	4.341878546	-149.1438674	-148.5979517	4.341878546	-150.6951872	-150.2238081	4.312542201	-149.1500097	-148.6786306	4.312542201	-0.000154837	-0.000104805	0.00287595	0.016987974	0.016000477	0.035388273	0.685167391	0.25	4	4	137	6
Myzozoa	110	19013580.65	7442706.254	6550970.321	36	0.014141205	3.16E-10	0.019315543	0.4188676	-196.5508831	-191.8003263	0.001318933	-0.0005912	0.005548081	0.283255696	-207.8380205	-203.0874637	0.028051501	0.012889644	0.038717965	0.424575425	0.027528215	0.013325583	0.036215716	0.001998002	-340.1478481	-339.5732078	5.919904484	-336.9808102	-336.40617	5.919904484	-340.123987	-339.5892406	5.861592127	-336.9569491	-336.4222027	5.861592127	6.99E-05	7.86E-06	0.00155489	0.014197389	0.01456853	0.01892406	-0.1622166	0.525	6	6	386	0
Myzozoa	113	13945901.42	4923830.693	4659127.542	81	0.002723255	1.05E-10	0.005510048	0.510157097	-579.7222654	-572.5389179	0.000249373	-2.91E-05	0.003327574	0.035813057	-582.2287938	-575.0454463	0.012616354	0.005681486	0.017071599	0.511488511	0.012893097	0.006083468	0.01706463	0.104895105	-767.8427489	-767.6064121	8.464965689	-763.0538506	-762.8175137	8.464965689	-767.8654609	-767.720834	8.467210659	-763.0765626	-762.9319357	8.467210659	1.50E-05	1.15E-06	0.001036322	0.014820394	0.015113884	0.012587806	0.00907688	0.344	4	9	265	0
Myzozoa	114	1583493.234	731659.2957	669394.2189	25	0.002410526	3.88E-09	0.110485539	0.104498551	-169.6466939	-165.9900664	0.000118279	0.004091662	0.001449089	0.008990324	-166.9454806	-163.2888531	0.038572745	0.017865243	0.054192043	0.094905095	0.039067509	0.019667287	0.050807866	0.644355644	-236.094841	-235.7854173	5.165644317	-233.6570893	-233.3476656	5.165644317	-236.101386	-235.6812588	5.137198582	-233.6636343	-233.2435071	5.137198582	-3.97E-05	-1.46E-05	0.001947	0.015494142	0.015154658	0.023789161	0.180951963	0.4	3	5	398	0
Myzozoa	118	19948840.1	6953969.454	5066393.159	23716	0.009328477	4.70E-10	0.027222337	2.36E-144	-134395.8137	-134371.592	0.000593297	0.004215234	4.780594223	0.031422062	-134498.4233	-134474.2016	4.33E-05	2.01E-05	6.12E-05	0.000999001	4.25E-05	1.87E-05	6.07E-05	0.000999001	-225256.2866	-225255.2414	142.648021	-225240.1388	-225239.0936	142.648021	-225256.2674	-225255.0052	142.6346122	-225240.1196	-225238.8574	142.6346122	1.44E-06	3.94E-06	5.64E-05	0.014981975	0.014958366	0.000687433	0.158531226	0.002	74	154	66461	47173
Myzozoa	125	12865550.03	3796936.802	3509883.858	3249	0.000593924	-7.57E-12	7.90E-05	0.612635317	-28541.19045	-28522.93215	-5.67E-05	0.00131004	0.028842446	0.00772714	-28566.13688	-28547.87857	0.000310292	0.000145819	0.000407525	0.618381618	0.000318721	0.000134264	0.000435545	0.000999001	-30858.93982	-30858.58272	51.78426316	-30846.76761	-30846.41052	51.78426316	-30858.96725	-30858.69424	51.77018441	-30846.79504	-30846.52203	51.77018441	-1.03E-05	-1.19E-05	0.000154692	0.015125653	0.015138299	0.001879072	-0.012673791	0.437	10	57	30109	0
Myzozoa	126	19433289.15	5501970.733	5589033.926	225	0.010289763	2.43E-09	0.184614202	1.60E-11	-956.462304	-946.2140028	0.002973051	-0.01647045	0.18699988	0.165860232	-951.3458936	-941.0975924	0.004473791	0.002064485	0.006400444	0.000999001	0.004567648	0.002142536	0.006011342	0.000999001	-2135.780077	-2135.372807	13.68828602	-2128.947877	-2128.540606	13.68828602	-2135.800722	-2135.464188	13.71278386	-2128.968521	-2128.631987	13.71278386	-1.23E-05	7.92E-07	0.000594302	0.015158745	0.015029334	0.007264281	0.398735654	0.018	5	15	1457	26
Myzozoa	127	9966604.038	4714609.922	4350237.912	64	0.002711044	1.81E-09	0.564102766	8.79E-13	-449.6255455	-443.1488963	0.001078495	-0.001312738	0.003896948	0.439971265	-433.5883244	-427.1116751	0.01586128	0.0071809	0.023172665	0.000999001	0.015797915	0.006509375	0.021792314	0.000999001	-606.3789142	-606.1263379	7.254310827	-602.061148	-601.8085717	7.254310827	-606.3723073	-606.1815863	7.261656983	-602.0545412	-601.8638202	7.261656983	5.82E-05	6.26E-05	0.001143059	0.014293856	0.014018908	0.013926538	0.700599041	0.017	5	8	381	0
Myzozoa	128	19759266.13	6835686.953	5650311.54	1024	0.007820044	1.08E-10	0.001997618	0.1529472	-5887.489731	-5872.695315	0.000449714	0.002052955	0.187568134	0.013750989	-5899.620848	-5884.826432	0.001053774	0.00055608	0.001434649	0.168831169	0.001034096	0.000491392	0.001335362	0.000999001	-9726.466062	-9726.172587	29.08641698	-9716.603118	-9716.309643	29.08641698	-9726.445748	-9726.356978	29.07606099	-9716.582804	-9716.494034	29.07606099	4.74E-06	9.07E-06	0.000280083	0.014943614	0.014922262	0.003398073	0.020805234	0.311	8	32	2485	734
Myzozoa	133	5018711.246	1449643.867	1132500.332	1681	0.00610364	6.32E-09	0.208363709	2.76E-87	-9589.876096	-9573.594663	0.002116496	-0.011896067	0.337550835	0.181700043	-9534.189764	-9517.908332	0.000641832	0.000290961	0.00089351	0.000999001	0.000633665	0.000278035	0.000889448	0.000999001	-15964.72325	-15963.51898	36.50896012	-15953.86896	-15952.66469	36.50896012	-15964.7095	-15963.37453	36.50547768	-15953.85522	-15952.52024	36.50547768	5.04E-06	6.35E-06	0.000217974	0.014937835	0.014945925	0.002652572	0.4395246	0.001	10	41	2432	0
Myzozoa	134	13504499.04	6389308.193	5216191.622	121	0.003861487	2.00E-10	0.018672877	0.135030974	-833.9829684	-825.5955968	0.000490461	-0.00104899	0.006041073	0.134050371	-849.1175421	-840.7301704	0.00863303	0.004080202	0.01194707	0.142857143	0.008001567	0.003472327	0.011429544	0.000999001	-1148.041214	-1147.423932	10.02308714	-1142.449632	-1141.832351	10.02308714	-1147.963398	-1147.334805	9.995054873	-1142.371817	-1141.743223	9.995054873	4.08E-06	4.12E-05	0.000803634	0.014945687	0.014495715	0.009766016	0.05936501	0.245	8	11	548	0
Myzozoa	136	19014153.52	5852447.859	3728752.502	25281	0.000417865	3.32E-11	0.001574145	2.78E-10	-219975.142	-219950.7285	3.40E-05	0.000113198	0.246366569	0.00099948	-219960.5951	-219936.1817	3.87E-05	1.77E-05	5.60E-05	0.000999001	3.94E-05	1.64E-05	5.88E-05	0.000999001	-240117.6742	-240119.1116	151.2460813	-240101.3986	-240102.836	151.2460813	-240117.6903	-240118.5407	151.2861363	-240101.4147	-240102.2651	151.2861363	1.36E-06	1.78E-07	5.43E-05	0.014983742	0.014995257	0.00066042	0.038030031	0.169	44	159	228383	216707
Myzozoa	138	19909835.71	6401483.548	5232953.139	6885	0.0012179	1.60E-10	0.021545094	1.82E-34	-51788.04588	-51767.53458	0.000203458	-0.000537456	0.217120988	0.025330861	-51814.1169	-51793.6056	0.000146937	6.23E-05	0.000225074	0.000999001	0.000149609	6.69E-05	0.000220321	0.000999001	-65391.1229	-65392.21571	73.08920571	-65377.4487	-65378.5415	73.08920571	-65391.1413	-65392.21089	73.12238746	-65377.4671	-65378.53669	73.12238746	-5.87E-06	-4.57E-06	0.000105758	0.015069424	0.015048782	0.001284127	0.142562811	0.022	26	83	21953	0
Myzozoa	140	12792588.31	1064354.287	3480200.415	2209	0.00610544	-2.25E-10	0.006566683	0.000137421	-14236.2866	-14219.18572	-0.00016886	0.007265912	0.205033704	0.006177276	-14235.42089	-14218.32	0.00045345	0.000198618	0.000693216	0.000999001	0.000460252	0.000185834	0.000694444	0.001998002	-20977.13063	-20977.91855	41.96911251	-20965.73004	-20966.51796	41.96911251	-20977.14567	-20977.67439	41.93543349	-20965.74508	-20966.2738	41.93543349	9.21E-06	7.32E-06	0.000186521	0.014891023	0.01490067	0.00227158	-0.08550123	0.922	28	47	3935	0
Myzozoa	144	12415588.17	2715909.911	5173161.736	64	0.003934779	-1.28E-10	0.009436735	0.445084988	-452.2309665	-445.7543173	-9.75E-05	0.003934779	0.002912181	0.009436735	-452.2309665	-445.7543173	0.015949375	0.007732219	0.021322836	0.452547453	0.016742399	0.008814021	0.020988311	0.47952048	-606.5475464	-606.5595135	7.607728832	-602.2297802	-602.2417473	7.607728832	-606.5986574	-606.4827122	7.645415048	-602.2808912	-602.1649461	7.645415048	7.53E-05	3.66E-05	0.001183357	0.014013314	0.014371967	0.014430588	-0.142857143	1	8	8	54	0
Myzozoa	146	19567946.37	4896361.64	5076395.391	1024	-0.000737433	3.53E-10	0.21096785	1.41E-54	-8693.543959	-8678.749543	0.000158764	-0.001087762	0.015068424	0.029601441	-8481.678558	-8466.884143	0.001002268	0.000473335	0.001459186	0.000999001	0.000935845	0.000418556	0.001382097	0.000999001	-9725.58409	-9724.770871	29.76627466	-9715.721146	-9714.907928	29.76627466	-9725.515892	-9724.63484	29.75437752	-9715.652949	-9714.771897	29.75437752	1.79E-05	1.29E-05	0.000264876	0.014791759	0.014861929	0.003232639	0.458823676	0.073	4	32	8725	70
Myzozoa	147	19014470.67	6106093.479	9030837.292	25	0.005772674	-8.62E-11	0.009944733	0.635304288	-166.9695689	-163.3129414	0.000416771	0.001341455	0.001272942	0.129453984	-170.1855725	-166.528945	0.041840485	0.020286731	0.054411596	0.645354645	0.041478686	0.022372223	0.051544867	0.065934066	-236.2472799	-235.7091601	5.084782648	-233.8095283	-233.2714085	5.084782648	-236.2330519	-235.8429146	5.045300536	-233.7953002	-233.405163	5.045300536	-3.29E-05	6.92E-06	0.002090338	0.015467139	0.014998544	0.02569835	-0.247344389	0.4	5	5	137	0
Myzozoa	149	19028529.31	2965316.988	6281553.426	1225	0.008236653	4.77E-10	0.042138045	4.03E-13	-6927.084203	-6911.752115	0.000546808	0.003890336	0.253308804	0.028929354	-6910.307153	-6894.975065	0.00075706	0.000360797	0.001049123	0.000999001	0.000742676	0.000305335	0.00106766	0.000999001	-11633.35626	-11632.81814	30.35022429	-11623.13486	-11622.59675	30.35022429	-11633.33864	-11632.69939	30.38516211	-11623.11725	-11622.478	30.38516211	-4.28E-06	1.43E-06	0.000236589	0.015055799	0.014980363	0.002887804	0.198013116	0.1	31	35	1052	0
Myzozoa	150	19020377.89	7520341.15	8036640.949	64	0.01735033	1.03E-09	0.107538134	0.008161373	-291.2233947	-284.7467454	0.002475413	-0.005866808	0.027223788	0.325865809	-309.1788889	-302.7022397	0.016341541	0.008157279	0.022326738	0.011988012	0.015864461	0.00765293	0.021761517	0.000999001	-606.2044751	-605.924105	7.407250389	-601.886709	-601.6063388	7.407250389	-606.1726016	-605.8508932	7.432180819	-601.8548354	-601.533127	7.432180819	7.64E-06	-1.07E-05	0.001156107	0.014930696	0.01519203	0.014071484	0.223346197	0.027	5	8	243	0
Myzozoa	151	19937749.61	7376782.877	5012808.551	28210	0.024035552	6.46E-10	0.015550372	3.81E-98	-126356.8902	-126332.1479	0.001192409	0.01098378	18.66950945	0.019313893	-126449.9248	-126425.1825	3.23E-05	1.43E-05	4.52E-05	0.000999001	3.32E-05	1.55E-05	4.61E-05	0.000999001	-267934.1174	-267926.6031	148.9791025	-267917.6225	-267910.1083	148.9791025	-267934.1436	-267927.8201	148.9715098	-267917.6487	-267911.3253	148.9715098	1.02E-06	2.12E-06	4.99E-05	0.014988088	0.01498456	0.000607438	0.116427186	0.001	59	168	28081	4494
Myzozoa	152	14367354.33	6017061.837	6209311.05	49	0.005147656	1.60E-09	0.60929915	3.75E-11	-329.8684721	-324.1930113	0.001571396	-0.003621395	0.003148401	0.59349469	-327.9253862	-322.2499253	0.020794792	0.010025733	0.027981636	0.000999001	0.020872863	0.010432898	0.027690519	0.000999001	-463.5449796	-463.0316744	6.685496534	-459.761339	-459.2480338	6.685496534	-463.548455	-463.0456621	6.666233198	-459.7648144	-459.2620215	6.666233198	-2.95E-05	-3.87E-05	0.001350299	0.015389348	0.015321786	0.016497572	0.73213978	0.006	4	7	1862	0
Myzozoa	153	15489345.19	8649811.837	6128887.319	16	0.001196872	5.72E-10	0.183153915	0.098191249	-106.5892632	-104.2714971	0.000515164	-0.000107774	0.000798731	0.207587916	-107.0751692	-104.757403	0.065309799	0.03147668	0.086758546	0.093906094	0.067879611	0.035931509	0.082618657	0.072927073	-150.736298	-150.215154	4.604321942	-149.1911205	-148.6699765	4.604321942	-150.7678662	-150.3061783	4.550223543	-149.2226888	-148.7610009	4.550223543	7.28E-05	3.85E-05	0.00283536	0.014015228	0.014309794	0.034890439	0.106825665	0.5	4	4	94	0
Myzozoa	155	18306117.48	7120190.008	6214432.779	3969	0.003771327	3.00E-10	0.036809367	3.24E-34	-25658.32427	-25639.46547	0.000329192	0.001628389	0.365294402	0.026399197	-25615.65746	-25596.79865	0.000269514	0.000104198	0.000407634	0.000999001	0.00026389	0.000106165	0.000408825	0.000999001	-37698.18364	-37696.62688	57.83300758	-37685.6111	-37684.05435	57.83300758	-37698.16131	-37696.8784	57.86621138	-37685.58877	-37684.30586	57.86621138	-3.18E-06	-7.23E-07	0.000140719	0.015044505	0.015011987	0.001712534	0.183115281	0.007	20	63	7745	0
Myzozoa	158	13909939.36	4013661.388	4806145.085	1764	-0.000250289	3.02E-09	0.732404194	0	-11692.78325	-11676.35724	0.002177619	-0.017047893	0.399855192	0.213709777	-9791.458837	-9775.03282	0.000598409	0.000267292	0.000840813	0.000999001	0.000570993	0.000272083	0.000774225	0.000999001	-16751.39384	-16751.04551	37.68041293	-16740.44316	-16740.09483	37.68041293	-16751.34535	-16751.22075	37.67633114	-16740.39467	-16740.27007	37.67633114	1.79E-05	1.25E-05	0.000206621	0.014781544	0.014824275	0.002520194	0.853915352	0.001	10	42	1315	0
Myzozoa	159	18876592.57	7348877.045	5368789.278	3364	0.020239937	2.51E-10	0.006514603	2.77E-06	-18017.06852	-17998.70586	0.001043794	0.007411603	0.868027148	0.070814424	-18242.15674	-18223.79408	0.000312264	0.000147155	0.000420707	0.000999001	0.000301751	0.000142794	0.000413747	0.000999001	-31948.73967	-31947.16324	49.95184187	-31936.49789	-31934.92147	49.95184187	-31948.70428	-31947.20582	50.02319411	-31936.46251	-31934.96405	50.02319411	-7.70E-06	-9.97E-06	0.000150422	0.015089877	0.015102527	0.001831379	0.050495778	0.131	28	58	64212	319
Myzozoa	163	19006669.36	5748264.205	5316901.095	3025	0.017250363	5.12E-10	0.022652673	8.65E-17	-15751.26218	-15733.21818	0.000522155	0.013125135	0.976163798	0.014705876	-15726.76541	-15708.72141	0.000319745	0.000136209	0.000461263	0.000999001	0.000335425	0.00015307	0.000495747	0.000999001	-28728.20997	-28728.4155	50.12848889	-28716.18064	-28716.38617	50.12848889	-28728.25747	-28728.35364	50.13369629	-28716.22814	-28716.3243	50.13369629	-2.95E-06	-6.61E-06	0.000158478	0.015041477	0.015081507	0.001930675	0.131093025	0.042	29	55	8441	14
Myzozoa	165	15560466.19	5387818.816	4924686.016	196	0.003330571	8.66E-10	0.271716032	4.76E-15	-1384.753396	-1374.919052	0.000932164	-0.003648691	0.008135535	0.376954031	-1415.34326	-1405.508916	0.00489253	0.002010624	0.006802769	0.000999001	0.004693844	0.002081078	0.006571492	0.000999001	-1860.28841	-1859.881731	12.71068456	-1853.73218	-1853.325501	12.71068456	-1860.248968	-1859.840994	12.70173408	-1853.692739	-1853.284765	12.70173408	3.77E-06	5.80E-06	0.000605841	0.014934044	0.014916234	0.007368915	0.478420881	0.001	10	14	1421	798
Myzozoa	166	18053258.56	6157842.432	6203170.051	625	-0.00032736	2.57E-10	0.134032894	2.94E-21	-5107.921117	-5094.607862	0.000109444	-0.000264261	0.011703356	0.00934487	-5023.8464	-5010.533145	0.001506852	0.000640907	0.002172428	0.000999001	0.001545083	0.000610328	0.002343412	0.016983017	-5935.175069	-5935.344267	23.3782245	-5926.299566	-5926.468764	23.3782245	-5935.199245	-5934.984444	23.38277163	-5926.323742	-5926.108941	23.38277163	1.24E-05	8.19E-06	0.000342287	0.014845435	0.014903106	0.00417655	0.362309332	0.139	9	25	1329	0
Myzozoa	167	13673783.34	3509006.12	2829412.546	841	0.005548686	-6.29E-11	0.000235308	0.65688563	-5103.34312	-5089.139345	6.63E-05	0.004425903	0.11317303	0.0004684	-5103.53922	-5089.335445	0.00120354	0.000566717	0.001626931	0.662337662	0.001190594	0.000557719	0.001688271	0.548451548	-7986.132479	-7985.136594	26.34346382	-7976.663295	-7975.66741	26.34346382	-7986.121664	-7985.097037	26.33532063	-7976.652481	-7975.627854	26.33532063	-6.51E-06	-1.05E-05	0.000301052	0.01508825	0.015119682	0.003659336	-0.036852474	0.518	13	29	684	244
Myzozoa	168	15505065.35	6030775.772	5017066.253	196	-0.001246257	1.12E-09	0.526002726	2.79E-33	-1490.949852	-1481.115508	0.000720084	-0.004493186	0.009860275	0.155096831	-1377.657842	-1367.823498	0.004879844	0.00221979	0.006723418	0.000999001	0.004861199	0.002250421	0.006868438	0.000999001	-1859.342264	-1859.442691	12.39292681	-1852.786034	-1852.886462	12.39292681	-1859.338792	-1859.27862	12.46044382	-1852.782562	-1852.722391	12.46044382	3.66E-05	6.56E-05	0.000613284	0.014549437	0.014285873	0.007449104	0.713505418	0.002	6	14	725	2
Myzozoa	173	19733463.43	8418664.288	6193567.387	196	0.002917819	4.45E-10	0.117368452	8.87E-07	-1353.723607	-1343.889263	0.000545288	-0.000851673	0.011092621	0.121197265	-1354.575695	-1344.741351	0.004981993	0.002313008	0.007245067	0.000999001	0.004893631	0.002074202	0.007339375	0.000999001	-1860.182427	-1859.396698	13.3768628	-1853.626197	-1852.840469	13.3768628	-1860.165167	-1859.412777	13.39160201	-1853.608938	-1852.856547	13.39160201	-7.35E-06	-7.52E-06	0.000614258	0.015095325	0.015115584	0.007468265	0.283636968	0.033	13	14	633	199
Myzozoa	176	13851876.64	5611066.873	4917219.239	1764	0.00081104	-8.72E-12	0.000154162	0.602276033	-14988.11649	-14971.69047	2.82E-05	0.000405468	0.020975483	0.001949401	-14991.28663	-14974.86061	0.000561209	0.0002644	0.000849497	0.591408591	0.000558157	0.000267645	0.000792999	0.056943057	-16752.69529	-16751.23033	39.02065091	-16741.74461	-16740.27965	39.02065091	-16752.68983	-16751.20643	39.07634091	-16741.73915	-16740.25576	39.07634091	4.21E-06	9.01E-06	0.000204608	0.014953221	0.014936902	0.002484416	-0.018876516	0.566	11	42	3194	11
Myzozoa	180	13929934.02	5802922.882	5115852.568	225	0.003639308	1.13E-09	0.326136962	7.12E-21	-1512.774259	-1502.525958	0.000990631	-0.002813938	0.017633831	0.229549538	-1482.635852	-1472.38755	0.00476962	0.002191538	0.006483553	0.000999001	0.004720613	0.002185973	0.006662515	0.000999001	-2134.36333	-2134.325495	13.5235563	-2127.531129	-2127.493295	13.5235563	-2134.352534	-2134.236597	13.53008919	-2127.520333	-2127.404396	13.53008919	-3.42E-06	-1.66E-05	0.000611299	0.01502842	0.015018645	0.007445579	0.533124694	0.001	8	15	210	0
Myzozoa	182	11122654.5	6366274.952	4495755.119	36	0.003421532	1.75E-10	0.011248852	0.538128413	-246.3446732	-241.5941164	0.000306143	0.00066677	0.001806851	0.061572786	-248.225219	-243.4746621	0.0290327	0.013823163	0.039397636	0.537462537	0.030681635	0.01536733	0.03979875	0.166833167	-340.7441523	-340.4140034	5.907547248	-337.5771144	-337.2469655	5.907547248	-340.8060219	-340.4437536	5.927006548	-337.6389841	-337.2767157	5.927006548	-4.94E-05	6.95E-07	0.001658109	0.015558546	0.015241731	0.020267928	-0.097869077	0.833333333	5	6	755	0
Myzozoa	184	17063058.42	9192581.615	6076343.397	196	0.00837596	3.07E-10	0.033734563	0.009969417	-1244.581128	-1234.746784	0.000313584	0.006989986	0.019460487	0.03285565	-1244.402928	-1234.568584	0.004818668	0.002247995	0.006339427	0.005994006	0.005066251	0.002331175	0.006780275	0.006993007	-1860.334797	-1860.210337	12.28329134	-1853.778568	-1853.654108	12.28329134	-1860.384152	-1860.139321	12.28543075	-1853.827922	-1853.583092	12.28543075	-2.22E-05	-5.00E-05	0.000636493	0.01526148	0.015437611	0.007756895	0.06336677	0.192	11	14	5851	161
Myzozoa	194	19290582.41	6048930.253	5505843.156	484	0.02069587	-4.64E-11	0.000105977	0.821279253	-2199.204132	-2186.657877	0.000929372	0.007322995	0.291007195	0.022262672	-2210.049721	-2197.503467	0.001953202	0.000906909	0.002757455	0.816183816	0.002056712	0.000961076	0.002765453	0.000999001	-4595.042061	-4595.100066	18.42115787	-4586.677892	-4586.735896	18.42115787	-4595.09227	-4595.088795	18.43519794	-4586.7281	-4586.724626	18.43519794	6.36E-06	-7.56E-06	0.000398281	0.014891308	0.015043571	0.004865455	-0.055926238	0.531	7	22	4232	74
Myzozoa	195	18410338.87	8595507.54	5344600.867	3364	0.007696757	4.18E-10	0.020295962	1.02E-16	-18472.27788	-18453.91522	0.000675746	0.001712764	0.792047002	0.042758926	-18550.30673	-18531.94407	0.000308713	0.000139259	0.000438067	0.000999001	0.000313751	0.000137549	0.000438103	0.000999001	-31950.84071	-31948.5949	52.45659716	-31938.59894	-31936.35313	52.45659716	-31950.85767	-31948.63036	52.44427513	-31938.61589	-31936.38859	52.44427513	-7.98E-07	2.19E-06	0.000153484	0.015009478	0.014993686	0.001869204	0.125590982	0.004	35	58	5625	348
Myzozoa	196	17063058.42	6417632.337	6270645.167	225	0.017799267	5.83E-10	0.015032635	0.066386727	-940.9488065	-930.7005053	0.002109957	-0.005837166	0.174382736	0.122967743	-967.0633721	-956.8150709	0.004327542	0.001976492	0.006101044	0.063936064	0.00436094	0.002019666	0.006200013	0.000999001	-2136.067636	-2136.062705	13.81271285	-2129.235435	-2129.230504	13.81271285	-2136.075326	-2136.085651	13.81484232	-2129.243125	-2129.25345	13.81484232	2.91E-05	3.78E-05	0.000576977	0.01470003	0.014755929	0.007032351	0.073689502	0.306	11	15	396	106
Myzozoa	198	13126332.53	4976707.225	4846050.628	16	0.016257146	1.85E-09	0.115911606	0.19693714	-68.0438441	-65.72607793	0.002353688	-0.001531541	0.006387433	0.383435535	-73.81015078	-71.49238461	0.063466118	0.030014686	0.082580179	0.180819181	0.064807716	0.032463725	0.079751416	0.006993007	-150.543469	-150.1306192	4.198421461	-148.9982916	-148.5854418	4.198421461	-150.5602706	-150.3246493	4.183445732	-149.0150932	-148.7794718	4.183445732	0.000239116	0.00019942	0.002779169	0.012121081	0.012823242	0.034087187	-0.020277396	1	4	4	270	0
Myzozoa	199	13816611.92	3386757.111	3552569.406	3600	0.004073126	-2.63E-10	0.019062561	8.72E-17	-25809.60829	-25791.04223	-0.000201399	0.005559211	0.159901833	0.03173701	-25856.42612	-25837.86005	0.000281809	0.000123283	0.000392349	0.000999001	0.000287707	0.000123199	0.00040587	0.000999001	-34189.71159	-34191.60636	53.69897702	-34177.33421	-34179.22898	53.69897702	-34189.73285	-34191.2748	53.69722025	-34177.35547	-34178.89742	53.69722025	8.15E-06	1.09E-05	0.000146974	0.014906826	0.014894894	0.00178468	-0.147068932	0.99	18	60	4468	0
Myzozoa	201	19797578.55	8844094.264	5864862.817	441	0.004883414	2.56E-10	0.026075433	0.000664562	-2881.368894	-2869.10176	0.000437561	0.000839896	0.036351066	0.043810553	-2889.473501	-2877.206367	0.002178587	0.000924747	0.003244433	0.001998002	0.002098658	0.000886499	0.003078695	0.000999001	-4185.84548	-4186.032957	18.72675065	-4177.66739	-4177.854867	18.72675065	-4185.809921	-4185.967052	18.69788681	-4177.631831	-4177.788962	18.69788681	1.68E-06	2.02E-06	0.00040128	0.015012148	0.015022996	0.004875742	0.111485379	0.107	10	21	1508	20
Myzozoa	202	16395370.59	5357826.941	4744626.751	324	0.001335177	7.06E-11	0.004466289	0.230280058	-2508.767241	-2497.425011	4.52E-06	0.001654704	0.008112881	1.77E-05	-2507.322662	-2495.980432	0.003252978	0.001437963	0.004401512	0.255744256	0.003129529	0.001581176	0.004369068	0.938061938	-3075.413817	-3075.044939	15.61063322	-3067.85233	-3067.483452	15.61063322	-3075.373648	-3074.91012	15.65336468	-3067.812161	-3067.348633	15.65336468	9.17E-06	1.64E-05	0.000490725	0.014878946	0.014745748	0.005954145	0.045966357	0.284	4	18	891	0
Myzozoa	206	1284919.403	180376.422	318911.2074	441	0.001649842	-9.02E-10	0.003727562	0.200656202	-3470.25962	-3457.992485	-8.88E-06	0.001564493	0.009775554	9.79E-05	-3468.655885	-3456.38875	0.002174177	0.000932713	0.003319957	0.191808192	0.002225035	0.000983292	0.003184011	0.842157842	-4186.318268	-4186.138652	18.65254462	-4178.140178	-4177.960562	18.65254462	-4186.340545	-4186.033278	18.64891578	-4178.162455	-4177.855189	18.64891578	5.88E-06	3.92E-06	0.000413561	0.014930164	0.014849577	0.005017477	-0.070740225	0.662	12	21	2014	2014
Myzozoa	207	17667485.56	5082877.254	5662748.753	361	0.006654782	2.48E-10	0.021432453	0.005320653	-2333.209232	-2321.542598	0.000245296	0.004799885	0.032589364	0.01649414	-2331.392037	-2319.725404	0.002847274	0.001423849	0.003936141	0.005994006	0.002726402	0.001330687	0.003682991	0.011988012	-3427.037487	-3426.075792	16.83753467	-3419.259731	-3418.298036	16.83753467	-3426.993376	-3425.975774	16.895077	-3419.21562	-3418.198018	16.895077	8.94E-06	9.65E-07	0.00045831	0.014889191	0.015036242	0.005570142	0.109683527	0.342	11	19	1523	1298
Myzozoa	208	4810288.87	843132.9045	1746402.283	121	0.005211273	-4.19E-10	0.009539435	0.286528137	-836.9950855	-828.6077139	6.13E-05	0.00431917	0.006726731	0.002260615	-836.1091171	-827.7217455	0.008510965	0.004006049	0.01125906	0.304695305	0.008540754	0.003711394	0.01179964	0.6003996	-1147.032434	-1146.540373	10.03826525	-1141.440853	-1140.948792	10.03826525	-1147.036864	-1146.303935	10.0563043	-1141.445283	-1140.712354	10.0563043	4.52E-05	6.98E-05	0.000831707	0.014429453	0.014299902	0.010111307	-0.133625866	1	9	11	553	448
Myzozoa	210	19759266.13	8664464.73	8502055.917	2209	0.000761929	-9.13E-12	0.000561533	0.265592379	-19003.1071	-18986.00621	1.10E-05	0.000553282	0.023688927	0.00042757	-19002.81103	-18985.71014	0.000456252	0.000214859	0.000656948	0.26973027	0.000468923	0.000204693	0.000685398	0.328671329	-20981.51769	-20981.77676	41.36381504	-20970.1171	-20970.37617	41.36381504	-20981.54574	-20981.57412	41.38526818	-20970.14515	-20970.17353	41.38526818	-4.00E-07	-4.67E-06	0.000187745	0.015002087	0.014994672	0.002282539	-0.028655014	1	20	47	46704	1906
Myzozoa	211	19948768.94	6423596.703	4554442.974	14159	0.008055013	9.03E-12	2.05E-05	0.589815639	-92979.39479	-92956.72047	0.00041641	0.002002758	1.142269592	0.019917853	-93262.32796	-93239.65364	7.00E-05	2.87E-05	0.000100191	0.571428571	7.25E-05	3.21E-05	0.000104306	0.000999001	-134478.3419	-134480.9903	105.581855	-134463.2257	-134465.8741	105.581855	-134478.3777	-134480.8195	105.5848919	-134463.2615	-134465.7033	105.5848919	1.78E-08	-8.82E-07	7.38E-05	0.015000597	0.015009568	0.000894749	-0.006414759	0.504	27	119	76427	5427
Myzozoa	213	10349401.66	4948646.147	5010743.148	25	0.020918425	6.56E-11	0.000237804	0.94167796	-116.4763949	-112.8197675	0.000715628	0.013609227	0.01030864	0.055362155	-117.8942906	-114.2376631	0.045134165	0.021227992	0.062013748	0.943056943	0.042686747	0.020182263	0.056616978	0.268731269	-236.087374	-235.7866376	5.039204251	-233.6496224	-233.3488859	5.039204251	-236.0122012	-235.8320923	4.945040452	-233.5744495	-233.3943407	4.945040452	-2.83E-05	-6.98E-05	0.002057026	0.015271769	0.015475661	0.025161761	-0.323753108	0.9	4	5	222	155
Myzozoa	214	10471294.88	2755793.774	4423725.015	1024	0.00113747	-5.25E-11	0.00353075	0.057328105	-8446.119809	-8431.325393	2.79E-05	0.000704041	0.015629594	0.001696128	-8444.236233	-8429.441817	0.001034193	0.000550641	0.001372446	0.063936064	0.001056149	0.000509425	0.001413167	0.204795205	-9725.563337	-9724.236027	28.99085629	-9715.700394	-9714.373084	28.99085629	-9725.585902	-9724.077738	28.96917804	-9715.722959	-9714.214794	28.96917804	1.09E-05	2.15E-05	0.000281907	0.014857439	0.014698306	0.003418052	-0.064999903	0.555	21	32	4727	4410
Myzozoa	217	19821328.27	4520920.209	7068138.67	1681	0.011390884	-1.30E-11	4.04E-05	0.794570073	-9478.613965	-9462.332533	0.000258812	0.00827257	0.346178588	0.007832044	-9491.763559	-9475.482127	0.000608341	0.000290108	0.000870088	0.814185814	0.000609227	0.000285712	0.000849455	0.000999001	-15966.44653	-15965.41766	37.379205	-15955.59224	-15954.56337	37.379205	-15966.44799	-15965.78724	37.41803628	-15955.5937	-15954.93295	37.41803628	-4.10E-06	-1.63E-05	0.000214418	0.01505182	0.015160257	0.002598665	-0.019183595	0.517	32	41	2350	884
Myzozoa	218	19821328.27	3382255.837	6244826.179	576	0.001465435	-4.62E-11	0.004199329	0.120301792	-4601.191622	-4588.123299	-3.47E-05	0.001717118	0.011362169	0.001307327	-4599.521229	-4586.452906	0.001687562	0.000815418	0.002229084	0.12987013	0.001689532	0.00075224	0.002331067	0.383616384	-5468.872651	-5468.989471	20.615483	-5460.160436	-5460.277255	20.615483	-5468.873924	-5469.20779	20.60314092	-5460.161708	-5460.495574	20.60314092	-1.43E-05	-2.52E-05	0.000358506	0.015177475	0.015271877	0.004358021	-0.072345081	0.843	12	24	1714	507
Myzozoa	219	17588054.73	8641359.982	6488148.512	256	0.003691756	2.43E-10	0.018417208	0.029947319	-1553.479339	-1542.843807	7.01E-05	0.004858344	0.034495667	0.001094079	-1549.000814	-1538.365282	0.004161548	0.001969132	0.005803015	0.035964036	0.00423969	0.001999483	0.005722877	0.63036963	-2429.911376	-2429.019995	14.79267995	-2422.821021	-2421.92964	14.79267995	-2429.931341	-2429.053514	14.7406372	-2422.840986	-2421.963159	14.7406372	-1.79E-05	-1.85E-05	0.000573966	0.015219264	0.01515127	0.00698638	0.098094269	0.2	9	16	1456	198
Myzozoa	220	19759266.13	9094981.885	5976512.075	1156	0.01425914	2.10E-13	5.51E-09	0.997988171	-6149.739702	-6134.581539	0.000347742	0.009420908	0.325791392	0.011243958	-6162.811339	-6147.653175	0.000891	0.000425431	0.001287333	0.999000999	0.000899647	0.000445256	0.001223566	0.000999001	-10978.06529	-10978.23866	30.58620656	-10967.95984	-10968.13322	30.58620656	-10978.0752	-10978.27683	30.56973323	-10967.96976	-10968.17138	30.56973323	-2.06E-06	-2.45E-06	0.000260554	0.015027739	0.015053037	0.003163012	-0.040781736	0.797	15	34	1987	161
Myzozoa	221	17755979.36	6769563.507	7386468.01	81	0.012041133	-9.02E-11	0.001770826	0.709141406	-436.96393	-429.7805826	0.000846391	0.000413069	0.018362704	0.083403215	-443.8744628	-436.6911153	0.013150445	0.006001478	0.018758964	0.724275724	0.0129107	0.00584844	0.0175252	0.014985015	-767.658579	-767.5186396	8.430490471	-762.8696807	-762.7297413	8.430490471	-767.6368891	-767.4696077	8.436520502	-762.8479907	-762.6807094	8.436520502	-2.46E-05	1.57E-05	0.001033761	0.015301884	0.014639975	0.012570858	-0.137769731	0.544	4	9	209	119
Myzozoa	226	19797578.55	9169838.971	7221911.859	361	0.022655637	6.75E-10	0.023244274	0.003687802	-1464.324451	-1452.657817	0.000244822	0.025812465	0.367522966	0.002564832	-1456.7613	-1445.094666	0.002871303	0.001371746	0.003942978	0.002997003	0.00288694	0.001212223	0.00421425	0.335664336	-3427.744769	-3427.652819	17.00424619	-3419.967013	-3419.875064	17.00424619	-3427.750838	-3427.77295	17.01767639	-3419.973082	-3419.995194	17.01767639	7.14E-06	8.09E-06	0.000468565	0.014892039	0.014837632	0.005688804	0.095127098	0.11	15	19	2576	202
Myzozoa	231	17787114.27	6138089.972	6183686.579	49	0.002334422	2.74E-10	0.056496749	0.10006379	-343.353486	-337.6780251	0.00041229	-0.000963507	0.002119702	0.129698284	-347.3107191	-341.6352582	0.020361932	0.009052089	0.029676003	0.0999001	0.021073487	0.009673294	0.030062927	0.015984016	-463.7519438	-463.4175984	6.837519764	-459.9683032	-459.6339578	6.837519764	-463.788329	-463.5474484	6.859436804	-460.0046884	-459.7638078	6.859436804	4.28E-05	2.90E-05	0.001341207	0.014404711	0.014482022	0.016389051	0.160590659	0.301	5	7	306	27
Myzozoa	237	18048397.03	7292667.057	6102247.165	81	0.014384811	-2.88E-10	0.008625207	0.40957553	-408.3551414	-401.171794	0.000694723	0.002738243	0.02774156	0.033972308	-410.4530543	-403.2697069	0.012745245	0.005424013	0.018859211	0.382617383	0.012598138	0.005398063	0.018074492	0.104895105	-768.1359402	-767.868205	8.270840456	-763.3470419	-763.0793067	8.270840456	-768.1225295	-767.8618138	8.222945304	-763.3336312	-763.0729155	8.222945304	-4.19E-05	-3.77E-05	0.001021337	0.015465068	0.015242869	0.012438536	-0.216778134	0.895	4	9	6095	21
Myzozoa	241	16107269.44	6948599.057	5575572.375	121	0.002032553	9.59E-11	0.007705739	0.338348989	-887.0246844	-878.6373128	0.0002095	7.98E-05	0.00426466	0.041775007	-891.2520724	-882.8647007	0.008061948	0.003836187	0.011066548	0.343656344	0.008357067	0.004049285	0.010876655	0.018981019	-1147.678568	-1146.957802	9.95268606	-1142.086987	-1141.366221	9.95268606	-1147.714291	-1146.902776	9.901991206	-1142.12271	-1141.311194	9.901991206	-2.11E-05	5.49E-06	0.000802542	0.015269027	0.015002277	0.009789091	0.035298226	0.367	5	11	354	101
Myzozoa	261	13814735.99	3760489.775	3288910.073	81	0.001244584	2.91E-09	0.482600692	6.32E-13	-512.7203254	-505.5369779	0.000794398	0.002399934	0.013387306	0.117508497	-469.4716529	-462.2883055	0.013016895	0.005816168	0.018377171	0.000999001	0.013029929	0.005401348	0.018981393	0.005994006	-767.6010125	-767.3455958	8.131815526	-762.8121142	-762.5566975	8.131815526	-767.6030568	-767.1931524	8.19401139	-762.8141585	-762.4042541	8.19401139	6.26E-06	-7.11E-06	0.001032149	0.014927005	0.015239608	0.012562504	0.653520562	0.038	7	9	137	66
Myzozoa	277	16492410.24	4571243.218	4750559.654	2601	-0.00018125	1.78E-10	0.071559419	7.27E-44	-22767.38527	-22749.79432	0.000103533	-0.000752076	0.025399147	0.017284876	-22619.61494	-22602.02399	0.000390383	0.000156611	0.00058145	0.000999001	0.00037286	0.000147604	0.000568569	0.000999001	-24704.39419	-24704.70817	45.40794794	-24692.66689	-24692.98087	45.40794794	-24704.34857	-24704.52799	45.37415331	-24692.62127	-24692.80069	45.37415331	-2.11E-07	-3.12E-06	0.000167805	0.015001981	0.015047836	0.002042874	0.266240102	0.008	19	51	3029	0
Myzozoa	278	16947816.18	7918077.737	5656455.907	81	0.005809002	1.83E-10	0.016049151	0.259745225	-545.3509316	-538.1675842	0.000492254	0.000662931	0.00472243	0.114304094	-553.8723159	-546.6889685	0.012565971	0.005893992	0.016690802	0.266733267	0.012529851	0.006240321	0.016457851	0.001998002	-767.4428491	-767.3306079	8.269386441	-762.6539508	-762.5417096	8.269386441	-767.4395657	-767.116321	8.208331056	-762.6506674	-762.3274227	8.208331056	2.26E-05	5.51E-05	0.00102376	0.014745874	0.014111045	0.012464276	-0.037433452	0.364	6	9	2840	0
Myzozoa	279	18306117.48	3324104.875	4028481.575	1521	0.00166762	4.83E-10	0.080133643	2.02E-29	-10955.66706	-10939.68569	0.000278409	0.000296322	0.066936404	0.067516397	-10934.94622	-10918.96485	0.000661746	0.0003225	0.000886241	0.000999001	0.000653529	0.000298247	0.00087155	0.000999001	-14445.95578	-14446.25127	32.84065966	-14435.30153	-14435.59703	32.84065966	-14445.94325	-14446.65786	32.8823599	-14435.28901	-14436.00362	32.8823599	-6.20E-06	-6.21E-06	0.000221625	0.015072015	0.015066157	0.00268766	0.276034473	0.048	23	39	2637	0
Myzozoa	281	17067900.92	8255638.288	7894006.542	169	0.006295692	1.68E-09	0.428300134	4.95E-22	-928.2617051	-918.8720089	0.002193865	-0.006813577	0.039982785	0.418586632	-925.4144208	-916.0247246	0.006057203	0.0028618	0.00875088	0.000999001	0.005949127	0.002691597	0.008200956	0.000999001	-1603.526651	-1602.821032	11.6687187	-1597.266853	-1596.561235	11.6687187	-1603.507446	-1602.6116	11.63127202	-1597.247648	-1596.351803	11.63127202	-1.38E-05	-1.66E-05	0.0006832	0.015188436	0.015330623	0.00832643	0.62147958	0.005	9	13	1298	0
Myzozoa	283	95048.81685	9029.637601	27904.63558	400	0.005434777	-2.09E-08	0.005781434	0.128975517	-2759.834581	-2747.860188	-0.000173023	0.005434777	0.023260492	0.005781434	-2759.834581	-2747.860188	0.002374953	0.001220462	0.003245647	0.121878122	0.002384952	0.001172742	0.003417085	0.110889111	-3797.599081	-3797.970359	17.90289767	-3789.616151	-3789.98743	17.90289767	-3797.603322	-3797.953326	17.885925	-3789.620393	-3789.970397	17.885925	2.59E-05	2.31E-05	0.000427706	0.014728389	0.014653356	0.004503575	-0.089087081	1	17	20	626	0
Myzozoa	284	17729877.17	7036904.025	6307209.435	2809	0.00202101	-2.76E-11	0.000636566	0.18128083	-19977.78091	-19959.95916	-2.36E-05	0.00208709	0.133793879	0.000600684	-19977.68005	-19959.8583	0.000353728	0.00017622	0.000479714	0.172827173	0.000359352	0.000179585	0.000470619	0.197802198	-26677.37391	-26677.9293	48.24208824	-26665.49274	-26666.04813	48.24208824	-26677.3897	-26678.80549	48.27078871	-26665.50853	-26666.92432	48.27078871	7.87E-07	-1.29E-06	0.000164278	0.014987068	0.014970781	0.002001388	-0.031306262	0.731	32	53	67559	0
Myzozoa	285	13850487.09	1621242.528	4451136.057	1024	-1.50E-06	4.88E-09	0.999996717	0	-17859.70281	-17844.90839	0.004131685	-0.01084978	0.084958017	0.824320338	-6710.613433	-6695.819018	0.000944035	0.00043276	0.001434023	0.000999001	0.000967712	0.000419425	0.001516576	0.000999001	-9726.148335	-9727.011215	28.82459969	-9716.285391	-9717.148271	28.82459969	-9726.172729	-9727.036723	28.84183475	-9716.309786	-9717.173779	28.84183475	1.28E-05	7.16E-06	0.000268155	0.014836205	0.014911326	0.003254146	0.999998352	0.003	7	32	2728	0
Myzozoa	308	13833316.5	4229943.919	4714801.287	256	0.013755089	1.01E-09	0.101775611	1.83E-07	-1448.349585	-1437.714052	0.002009102	-0.00869147	0.040531489	0.287701903	-1507.721979	-1497.086446	0.00394582	0.001823656	0.005752573	0.000999001	0.003950958	0.001765992	0.0054654	0.000999001	-2429.865971	-2429.516845	14.78690726	-2422.775616	-2422.42649	14.78690726	-2429.866856	-2429.370442	14.78270671	-2422.776501	-2422.280087	14.78270671	-4.21E-06	-8.12E-06	0.000553864	0.01504515	0.014996724	0.006752843	0.266810142	0.047	7	16	274	0
Myzozoa	312	13422488.32	6582265.847	4868618.301	196	-0.000289927	3.74E-10	0.10692049	2.90E-06	-1495.184675	-1485.350331	0.000209701	-0.000595014	0.005797378	0.043583029	-1481.755075	-1471.920732	0.005109347	0.002203079	0.007359606	0.000999001	0.004914981	0.002226486	0.007009656	0.004995005	-1859.764147	-1858.630437	12.80186324	-1853.207918	-1852.074207	12.80186324	-1859.72535	-1858.53851	12.76916835	-1853.169121	-1851.98228	12.76916835	2.97E-05	3.24E-05	0.000619977	0.014620594	0.014438428	0.007543424	0.310700784	0.066	9	14	775	206
Myzozoa	321	19733463.43	9272829.258	7319684.984	25	0.006779656	1.14E-10	0.010055826	0.633412352	-163.7476945	-160.091067	0.000258217	0.00481072	0.001574244	0.053683141	-164.8744718	-161.2178444	0.043288985	0.021095672	0.058547683	0.624375624	0.042239293	0.022251052	0.055688166	0.265734266	-235.8612559	-235.5212012	5.147311851	-233.4235042	-233.0834495	5.147311851	-235.8279085	-235.4381972	5.124650893	-233.3901568	-233.0004455	5.124650893	7.54E-05	5.67E-05	0.002017184	0.014060224	0.014277253	0.024687851	-0.31425559	1	5	5	918	30
Myzozoa	326	18048503.14	5013473.096	8198654.608	36	3.01E-17	2.78E-09	1	0	-2613.768526	-2609.017969							0.028465175	0.013327953	0.037621777	0.000999001	0.028696036	0.014469073	0.035755826	0.000999001	-340.3759274	-340.1547144	5.966893205	-337.2088895	-336.9876766	5.966893205	-340.3814901	-340.1033345	5.953954368	-337.2144523	-336.9362967	5.953954368	3.29E-05	2.77E-05	0.001611477	0.014583015	0.015091112	0.019625259	1	0.166666667	6	6	245	0
Myzozoa	327	13520046.11	6854332.449	5902228.543	49	0.004807608	4.65E-10	0.11092271	0.019368352	-331.9131855	-326.2377246	0.000670747	0.000236633	0.002183452	0.331136264	-345.8587724	-340.1833115	0.020646064	0.009658336	0.029151785	0.023976024	0.020645658	0.010524135	0.029154825	0.000999001	-464.1635672	-463.9109921	6.756921514	-460.3799266	-460.1273515	6.756921514	-464.1635662	-464.0831707	6.755062342	-460.3799256	-460.2995301	6.755062342	-7.32E-05	-4.51E-05	0.001341304	0.015888793	0.015603218	0.016323375	0.175810956	0.206	6	7	371	12
Myzozoa	334	2217882.298	790244.4891	777422.461	121	0.00587785	1.56E-08	0.476037185	2.08E-18	-707.5242646	-699.1368929	0.002065494	-0.000810076	0.019075361	0.48660568	-709.9898226	-701.6024509	0.008048909	0.003721351	0.011141386	0.000999001	0.008032695	0.003664139	0.011102927	0.000999001	-1148.006871	-1147.936983	9.64192711	-1142.41529	-1142.345402	9.64192711	-1148.004818	-1147.879565	9.652681977	-1142.413237	-1142.287984	9.652681977	1.22E-05	2.30E-05	0.000808736	0.014833011	0.014733734	0.009847951	0.653160266	0.003	6	11	8944	0
Myzozoa	348	19949609.32	7336277.407	5485282.552	1225	0.006018904	-1.17E-10	0.00426567	0.022252451	-7848.542584	-7833.210496	0.000177314	0.002607289	0.117686826	0.004938319	-7849.370388	-7834.0383	0.00079184	0.000392675	0.00110298	0.020979021	0.000830694	0.000391674	0.001206124	0.014985015	-11632.9312	-11632.90589	31.98126469	-11622.7098	-11622.68449	31.98126469	-11632.97898	-11632.81148	32.01037824	-11622.75759	-11622.59008	32.01037824	-2.75E-05	-3.18E-05	0.000249452	0.015337389	0.015422171	0.003033863	-0.088696519	0.777	13	35	3245	145
Myzozoa	356	17063058.42	7904316.508	6552451.063	36	0.007214196	1.20E-10	0.009040494	0.581217101	-238.3421296	-233.5915728	0.000323589	0.004268704	0.002234325	0.068778402	-240.5804801	-235.8299233	0.02885537	0.015000615	0.037330456	0.6003996	0.029400169	0.014449856	0.038137807	0.134865135	-340.474109	-339.9851743	5.877556235	-337.3070711	-336.8181364	5.877556235	-340.4954822	-340.0527302	5.917075229	-337.3284443	-336.8856923	5.917075229	7.28E-06	-6.09E-05	0.001658073	0.014835632	0.015786611	0.020171543	-0.199824242	0.6	5	6	499	0
Myzozoa	357	9026255.19	2246527.558	2956603.436	121	0.013595151	-2.01E-11	3.44E-05	0.94906986	-763.2168292	-754.8294575	1.04E-05	0.013451451	0.012286405	4.59E-05	-763.2182218	-754.8308501	0.00858235	0.004193974	0.012087251	0.954045954	0.008621908	0.004144646	0.011622788	0.946053946	-1147.490939	-1147.018803	9.986439539	-1141.899358	-1141.427222	9.986439539	-1147.49503	-1146.993376	9.952806593	-1141.903449	-1141.401795	9.952806593	-2.65E-05	-4.32E-05	0.000829367	0.015341427	0.015472768	0.010065638	-0.123485841	0.73	9	11	110	60
Myzozoa	362	19220823.55	8437618.015	6770316.976	16	-0.002025752	9.69E-10	0.640136747	0.000198026	-119.7048885	-117.3871224	0.000556124	-0.000572412	0.000766052	0.240008202	-107.743552	-105.4257858	0.064820772	0.032939897	0.080594266	0.000999001	0.066250744	0.036330596	0.078977048	0.045954046	-150.6964631	-150.1734799	4.431045219	-149.1512856	-148.6283025	4.431045219	-150.7179844	-150.243476	4.419228202	-149.172807	-148.6982985	4.419228202	1.89E-05	7.83E-05	0.002830161	0.014804939	0.014372629	0.034783812	0.78152866	0.25	3	4	18	4
Myzozoa	366	18659419.06	6145553.39	5858899.125	64	0.011816219	-3.22E-10	0.02052208	0.258775038	-369.0217422	-362.545093	0.000294563	0.006172404	0.010731472	0.01646435	-368.757154	-362.2805048	0.016028613	0.008047447	0.021235957	0.268731269	0.015992174	0.008473126	0.01957863	0.343656344	-606.5754302	-606.2454642	7.772628148	-602.2576641	-601.927698	7.772628148	-606.5706281	-606.0609776	7.794304766	-602.2528619	-601.7432114	7.794304766	1.43E-05	-5.37E-05	0.001147506	0.014838728	0.015883212	0.013974997	-0.292535818	0.93	4	8	175	54
Myzozoa	377	19123069.4	6325015.825	6209845.705	289	0.002354878	1.76E-09	0.619696606	3.34E-62	-1927.48231	-1916.48303	0.00170242	-0.008937691	0.038059072	0.311817459	-1756.080807	-1745.081527	0.003377004	0.001526887	0.004915848	0.000999001	0.003109103	0.001429695	0.004430955	0.000999001	-2743.777456	-2743.547236	15.61886863	-2736.444603	-2736.214382	15.61886863	-2743.699114	-2743.588475	15.66441925	-2736.36626	-2736.255622	15.66441925	-2.61E-06	-8.46E-06	0.000490823	0.015034582	0.01521607	0.005957369	0.773185149	0.001	4	17	307	0
Myzozoa	381	19797578.55	9275752.308	7463225.755	196	0.006390511	5.97E-10	0.106947338	2.89E-06	-1145.001519	-1135.167175	0.000439585	0.006195899	0.034766659	0.039198082	-1130.669466	-1120.835123	0.004821506	0.002088903	0.006880651	0.000999001	0.004827147	0.002236662	0.006601392	0.003996004	-1860.286742	-1859.858957	12.83559741	-1853.730513	-1853.302727	12.83559741	-1860.287463	-1859.735884	12.82574936	-1853.731234	-1853.179655	12.82574936	-3.20E-06	-2.21E-05	0.000615433	0.015030049	0.015286195	0.007509362	0.266867825	0.006	8	14	2836	47
Myzozoa	410	18262199.78	7561611.495	6309620.129	36	0.001393442	8.95E-10	0.465567989	4.57E-06	-260.5710191	-255.8204622	0.000789637	-0.001788445	0.001574796	0.343656726	-253.1737601	-248.4232033	0.028639717	0.013945361	0.038099346	0.000999001	0.028562349	0.014643445	0.037582043	0.000999001	-340.4002536	-340.2007819	5.79001531	-337.2332157	-337.033744	5.79001531	-340.3966196	-340.1470236	5.77541037	-337.2295817	-336.9799857	5.77541037	-8.92E-06	-4.90E-07	0.001588172	0.01515369	0.015793579	0.01931947	0.585061962	0.1	5	6	14	0
Myzozoa	437	19821328.27	5207613.314	5664824.468	2704	0.027251058	-4.05E-10	0.017468812	5.20E-12	-14287.2242	-14269.51673	0.000965036	0.011365744	0.792145743	0.028863023	-14318.76517	-14301.05771	0.000357409	0.000167782	0.000470505	0.000999001	0.000361508	0.000169004	0.000497395	0.000999001	-25681.1485	-25679.85993	47.71035065	-25669.34352	-25668.05496	47.71035065	-25681.15962	-25679.78861	47.7386554	-25669.35465	-25667.98364	47.7386554	1.71E-06	-4.55E-07	0.000165572	0.014969947	0.015009053	0.002002225	-0.16297684	0.994	21	52	8711	4019
Myzozoa	453	13433740.3	6647297.878	5277572.413	289	0.002044303	9.19E-10	0.2614938	1.17E-20	-1954.873844	-1943.874564	0.000815717	-0.002299958	0.02076741	0.198295458	-1931.143869	-1920.144589	0.003283499	0.00154638	0.00433185	0.000999001	0.003457818	0.001515075	0.004833039	0.000999001	-2742.66563	-2742.357669	15.19750449	-2735.332776	-2735.024815	15.19750449	-2742.716857	-2742.437304	15.24660724	-2735.384004	-2735.104451	15.24660724	7.45E-06	2.06E-05	0.000516842	0.0149263	0.01490204	0.006273562	0.478535911	0.002	9	17	429	0
Myzozoa	495	18095990.13	8445284.745	6242768.026	1444	0.011978847	8.37E-10	0.079859875	6.41E-28	-7540.488921	-7524.663404	0.001703003	-0.004999386	0.418251912	0.153034714	-7660.1478	-7644.322283	0.000694169	0.000312287	0.000966073	0.000999001	0.000665	0.000301918	0.000917127	0.000999001	-13714.69295	-13714.16575	34.46412325	-13704.14261	-13703.61541	34.46412325	-13714.65074	-13714.33742	34.44113959	-13704.10039	-13703.78707	34.44113959	1.99E-06	-4.78E-06	0.000224324	0.01496722	0.015039298	0.002727384	0.254893798	0.001	9	38	3982	0
Myzozoa	539	14374064.91	3430863.425	4980987.611	81	0.00711844	4.90E-11	0.000887259	0.791800038	-543.446977	-536.2636295	0.000610582	-0.000440709	0.004710047	0.123852736	-554.0849856	-546.9016381	0.011550573	0.005514395	0.015578884	0.789210789	0.012213863	0.00642062	0.015514376	0.000999001	-768.2078874	-767.7562169	8.454192623	-763.4189891	-762.9673186	8.454192623	-768.2621557	-767.7142793	8.466896052	-763.4732574	-762.925381	8.466896052	4.08E-05	5.86E-05	0.001003273	0.014516998	0.014685785	0.012277708	-0.051863709	0.341	5	9	266	0
Myzozoa	545	17065556.87	8532515.438	8652667.601	36	0.003627633	1.07E-09	0.609389886	1.96E-08	-245.8161306	-241.0655738	0.001060154	0.00256618	0.002675405	0.459061304	-234.094673	-229.3441162	0.030003155	0.013461532	0.040611616	0.000999001	0.031886616	0.015402074	0.04103086	0.000999001	-340.5164106	-340.0416911	6.163907603	-337.3493727	-336.8746532	6.163907603	-340.5869788	-340.166734	6.106892602	-337.419941	-336.9996961	6.106892602	-6.47E-05	-1.54E-05	0.001719629	0.015744951	0.015405726	0.021052488	0.720415501	0.1	4	6	3492	0
Myzozoa	769	14336800.35	5631104.42	4736026.22	100	0.010794994	2.34E-09	0.382366077	7.13E-12	-563.9867558	-556.1712452	0.001985948	-0.000193072	0.016995344	0.464257031	-578.2108971	-570.3953866	0.009890356	0.004636493	0.014137059	0.000999001	0.009691653	0.005078299	0.013004843	0.000999001	-948.4999916	-948.1589981	8.844716161	-943.2896512	-942.9486577	8.844716161	-948.4782541	-948.1313052	8.803773394	-943.2679138	-942.9209648	8.803773394	-3.89E-06	3.01E-05	0.000884482	0.015043405	0.014814593	0.01075388	0.53637883	0.005	7	10	344	0
Myzozoa	772	4694696.991	2309571.706	2055241.927	144	0.007833511	6.48E-09	0.426897765	6.92E-19	-787.7950177	-778.8855778	0.002859454	-0.01205563	0.033795516	0.430837412	-788.7883276	-779.8788877	0.007553231	0.003682685	0.009900558	0.000999001	0.007345717	0.003671276	0.009580818	0.000999001	-1366.169706	-1366.0903	11.0198642	-1360.23008	-1360.150674	11.0198642	-1366.139126	-1366.166003	11.02260856	-1360.1995	-1360.226377	11.02260856	-8.81E-06	-2.13E-05	0.000759175	0.015091688	0.015205292	0.009196187	0.608298109	0.008	4	12	160	16
Myzozoa	790	8513674.702	3192628.013	4256837.351	16	0.013198371	-2.58E-10	0.004444444	0.806218498	-81.04244014	-78.72467398	-0.000137852	0.013198371	0.004064596	0.004444444	-81.04244014	-78.72467398	0.066217188	0.031470973	0.088581558	0.819180819	0.066363811	0.034681026	0.086575736	0.821178821	-150.7341879	-150.1552084	4.341544188	-149.1890104	-148.610031	4.341544188	-150.7360307	-150.1721285	4.318283061	-149.1908533	-148.626951	4.318283061	1.33E-05	0.000207837	0.002877846	0.014918997	0.013014885	0.035394873	-0.333333333	1	4	4	58	0
Myzozoa	791	17588054.73	8775931.176	8048041.995	25	0.001505373	4.24E-10	0.192541241	0.028212854	-172.2716368	-168.6150093	0.000507276	-0.000899362	0.001171439	0.192263178	-172.2630291	-168.6064016	0.042526293	0.019636073	0.057526102	0.035964036	0.0415928	0.019351581	0.055337303	0.028971029	-236.3088563	-235.8431454	5.103804458	-233.8711047	-233.4053938	5.103804458	-236.2805924	-235.767778	5.04561742	-233.8428407	-233.3300263	5.04561742	-6.02E-06	3.61E-05	0.002052445	0.015020839	0.014797787	0.025089398	0.317667808	0.2	4	5	2313	0
Amoebozoa	3	19608956.71	9711883.683	8094950.803	256	0.004841939	2.78E-10	0.138484625	7.89E-10	-1922.395127	-1911.759595	0.000515783	0.000370232	0.007806248	0.161717546	-1929.393604	-1918.758072	0.003683361	0.001615934	0.005117782	0.000999001	0.003659705	0.001689797	0.004938009	0.000999001	-2429.128093	-2428.572608	14.14629874	-2422.037738	-2421.482254	14.14629874	-2429.121774	-2428.54375	14.1760279	-2422.031419	-2421.453395	14.1760279	1.69E-05	3.50E-05	0.00052839	0.014808709	0.01471735	0.006437028	0.302256266	0.002	8	16	2321	0
Amoebozoa	4	12754496.32	5133565.815	4441976.991	144	0.001457916	6.09E-10	0.506760667	1.50E-23	-1293.249838	-1284.340398	0.000421883	-0.000973457	0.001456827	0.29363487	-1241.534	-1232.62456	0.007134287	0.00346081	0.009812523	0.000999001	0.007178857	0.003493586	0.010167636	0.000999001	-1366.822104	-1366.235615	10.82401491	-1360.882477	-1360.295989	10.82401491	-1366.829123	-1366.113487	10.85959426	-1360.889496	-1360.17386	10.85959426	1.42E-05	4.40E-06	0.000747821	0.014772675	0.014895871	0.009053248	0.669812006	0.001	6	12	153	99
Amoebozoa	6	10721831.33	4318236.142	3908989.557	25	0.000893477	2.99E-09	0.967787375	1.16E-18	-231.600085	-227.9434575	0.001364165	-0.002544561	0.00163364	0.517771333	-163.9485863	-160.2919588	0.041631208	0.01972403	0.05607728	0.000999001	0.040826677	0.020540882	0.053238223	0.000999001	-235.9450983	-235.300971	5.232897253	-233.5073466	-232.8632193	5.232897253	-235.9186037	-235.1869068	5.142912165	-233.4808521	-232.7491552	5.142912165	-4.15E-05	-0.000104405	0.002025679	0.015373287	0.01577095	0.024891963	0.976549698	0.016666667	4	5	181	3
Amoebozoa	12	19469230.13	3791083.986	5491204.087	1296	0.002529886	1.60E-10	0.04489194	1.28E-14	-10598.39101	-10582.8899	0.000172175	0.000790401	0.021780597	0.019239421	-10564.04197	-10548.54086	0.000740087	0.000376049	0.001042622	0.000999001	0.000732248	0.000343241	0.000999292	0.000999001	-12308.87406	-12308.36613	31.39447153	-12298.53998	-12298.03205	31.39447153	-12308.86383	-12308.42831	31.35863826	-12298.52975	-12298.09423	31.35863826	6.87E-07	1.42E-07	0.000235337	0.014970795	0.014947343	0.002856655	0.199931028	0.132	17	36	1554	12
Amoebozoa	13	19605124.3	6185039.48	5981010.013	144	0.005301763	5.25E-10	0.113512635	3.64E-05	-950.3673394	-941.4578995	0.000599347	0.000777706	0.010843926	0.126401958	-952.4764366	-943.5669967	0.007399806	0.003532858	0.010626156	0.000999001	0.007424325	0.003550818	0.010339638	0.000999001	-1366.634459	-1366.372816	11.02891677	-1360.694833	-1360.43319	11.02891677	-1366.63754	-1366.50545	11.00899286	-1360.697914	-1360.565823	11.00899286	-7.12E-06	-1.92E-05	0.000770487	0.015092853	0.015186837	0.009397059	0.274052007	0.096	7	12	1285	0
Amoebozoa	22	1669424.582	620692.5851	600192.5071	49	0.016132213	3.41E-09	0.017604053	0.363449078	-265.5501047	-259.8746438	0.001435891	0.004490009	0.007907647	0.309120718	-282.7995415	-277.1240807	0.020222144	0.008731767	0.028087378	0.356643357	0.020829806	0.010107271	0.028283193	0.000999001	-463.6092838	-463.1696215	6.759859999	-459.8256432	-459.3859809	6.759859999	-463.6401123	-463.3388018	6.745888797	-459.8564717	-459.5551612	6.745888797	1.66E-05	9.14E-06	0.001360369	0.014795264	0.014991778	0.016570449	-0.095324895	0.486	6	7	272	0
Amoebozoa	23	19568256.4	5245813.047	7473382.814	1849	0.003263858	2.42E-11	0.002714031	0.025081185	-15687.87472	-15671.30752	0.000163946	0.001130902	0.021844016	0.023036183	-15725.94183	-15709.37463	0.000548015	0.000239094	0.00078003	0.02997003	0.000538291	0.000229889	0.000791847	0.000999001	-17560.66597	-17560.44203	36.78106791	-17549.62117	-17549.39723	36.78106791	-17560.648	-17560.73187	36.75954163	-17549.6032	-17549.68706	36.75954163	-1.51E-06	7.29E-06	0.000202174	0.015014235	0.014901611	0.00246158	0.036421001	0.362	14	43	6815	0
Amoebozoa	25	19333975.04	6161547.292	6166147.26	2209	0.000355312	9.13E-11	0.045016523	6.68E-24	-20035.83802	-20018.73714	6.94E-05	-7.50E-05	0.015446255	0.006039421	-19947.47028	-19930.36939	0.000419363	0.000192293	0.000571683	0.000999001	0.000453402	0.000208412	0.000634655	0.000999001	-20978.27177	-20979.40926	41.49581207	-20966.87118	-20968.00867	41.49581207	-20978.34708	-20978.78857	41.47449548	-20966.94649	-20967.38798	41.47449548	2.43E-06	4.81E-06	0.00018475	0.014970925	0.014942102	0.00225323	0.207181504	0.062	9	47	7688	0
Amoebozoa	28	14064505.96	2949038.165	2904697.881	484	0.00026553	1.56E-09	0.479586607	2.28E-70	-3808.829754	-3796.2835	0.000538487	-0.00183602	0.016792107	0.183155323	-3590.630222	-3578.083967	0.002204502	0.001116691	0.002921342	0.000999001	0.002182918	0.001136133	0.002873363	0.000999001	-4596.645026	-4596.943005	19.70918751	-4588.280856	-4588.578835	19.70918751	-4596.634488	-4597.094787	19.74821423	-4588.270318	-4588.730618	19.74821423	3.10E-06	-1.05E-05	0.000409202	0.014964356	0.015191766	0.004980761	0.682320446	0.001	4	22	589	0
Amoebozoa	32	19220010.22	8945299.644	6620573.026	121	0.004809198	3.11E-10	0.081183876	0.001537024	-854.9216882	-846.5343166	0.000364333	0.002597121	0.005812133	0.072567431	-853.7922657	-845.4048941	0.009155466	0.004471635	0.012387668	0.001998002	0.008920626	0.004457718	0.012300026	0.002997003	-1147.651432	-1147.235137	9.832199623	-1142.059851	-1141.643556	9.832199623	-1147.622645	-1147.344494	9.794691185	-1142.031064	-1141.752913	9.794691185	-5.72E-06	1.49E-05	0.000840636	0.015069586	0.014823318	0.010236964	0.166535963	0.082	7	11	90	0
Amoebozoa	34	19305259.25	4914133.24	5734291.047	400	0.013131374	5.08E-10	0.030743954	0.000426454	-2150.338371	-2138.363977	0.001511781	-0.005172441	0.098113647	0.109165688	-2184.086515	-2172.112121	0.002350771	0.001064928	0.0034831	0.001998002	0.002401362	0.001050698	0.003524623	0.000999001	-3797.349875	-3797.345209	17.63110356	-3789.366946	-3789.36228	17.63110356	-3797.370218	-3797.207271	17.67162105	-3789.387289	-3789.224342	17.67162105	-1.08E-05	-8.37E-06	0.000430062	0.015125924	0.015076148	0.005231986	0.138734599	0.093	4	20	1523	0
Amoebozoa	35	19098695.25	7729117.722	6811289.453	400	0.004855765	4.97E-10	0.280439971	2.70E-30	-3034.184443	-3022.21005	0.000675518	-0.000698429	0.012676773	0.221374862	-3002.628537	-2990.654143	0.002604164	0.001209184	0.003680145	0.000999001	0.002557183	0.001173629	0.00359977	0.000999001	-3798.293287	-3798.328081	17.5320744	-3790.310358	-3790.345152	17.5320744	-3798.274326	-3798.443721	17.48088095	-3790.291397	-3790.460792	17.48088095	1.72E-05	2.91E-05	0.000442632	0.014784845	0.014649642	0.005387039	0.488610827	0.001	15	20	458	0
Amoebozoa	36	18286506.9	6096703.093	5897921.849	81	0.009054224	4.48E-10	0.050108453	0.044547779	-488.3313421	-481.1479947	0.001140475	-0.003283903	0.008489128	0.239738212	-506.368826	-499.1854785	0.012302513	0.005220784	0.016740483	0.043956044	0.012321397	0.005542336	0.017026578	0.000999001	-767.9422753	-767.5155786	8.543316303	-763.153377	-762.7266803	8.543316303	-767.9442735	-767.3593883	8.597882672	-763.1553752	-762.57049	8.597882672	3.41E-05	6.09E-05	0.001012858	0.014566762	0.014107096	0.012358427	0.10733287	0.188	4	9	81	0
Amoebozoa	37	19225059.56	5580296.401	6859487.17	361	4.74E-05	3.62E-10	0.730940297	2.24E-104	-3661.390595	-3649.723961	0.000386984	-0.003118172	0.002179457	0.283606482	-3307.864622	-3296.197988	0.00273786	0.001373042	0.003768441	0.000999001	0.002647577	0.001327901	0.003727035	0.000999001	-3427.677925	-3427.579827	16.85815838	-3419.900169	-3419.802071	16.85815838	-3427.645192	-3427.151845	16.86224196	-3419.867436	-3419.374089	16.86224196	1.39E-05	4.03E-06	0.000450469	0.014812436	0.014914843	0.005457388	0.850376948	0.001	7	19	505	0
Amoebozoa	38	19272184.84	9583181.928	6188482.799	484	0.004260175	7.59E-11	0.012548773	0.013668396	-3927.113159	-3914.566904	0.000264251	0.001107708	0.007925304	0.065985871	-3954.04076	-3941.494505	0.002275443	0.001031956	0.003012436	0.014985015	0.002099323	0.000952161	0.002928452	0.000999001	-4595.559435	-4595.280988	19.98281225	-4587.195265	-4586.916818	19.98281225	-4595.473885	-4595.445627	19.98483614	-4587.109715	-4587.081457	19.98483614	-1.75E-05	-1.28E-05	0.000399756	0.015239252	0.015212318	0.004850608	0.026518052	0.236	14	22	2992	0
Amoebozoa	46	19789527.76	7340070.536	5959036.632	1296	0.01537004	4.44E-10	0.04487222	1.30E-14	-7735.790316	-7720.289202	0.000656277	0.009243795	0.194164246	0.039708282	-7728.802311	-7713.301197	0.000772843	0.000347186	0.001110255	0.000999001	0.000761268	0.000361249	0.001059007	0.000999001	-12307.44395	-12306.19478	32.80141377	-12297.10987	-12295.8607	32.80141377	-12307.42886	-12306.25409	32.74380091	-12297.09479	-12295.92001	32.74380091	-3.13E-06	-1.36E-05	0.000239352	0.015031589	0.015179457	0.002913675	0.168328051	0.009	12	36	4100	0
Amoebozoa	50	19434229.42	5013587.023	5370834.344	1024	0.006944944	3.95E-10	0.047771371	1.54E-12	-6630.927051	-6616.132635	0.000521008	0.001762869	0.092430354	0.041581382	-6624.292052	-6609.497637	0.001018079	0.000479983	0.001532857	0.000999001	0.000973536	0.000414353	0.001505058	0.000999001	-9723.572861	-9724.711637	28.91832227	-9713.709917	-9714.848693	28.91832227	-9723.527161	-9724.522572	28.9464093	-9713.664217	-9714.659628	28.9464093	1.16E-05	9.47E-06	0.000271977	0.014862433	0.014850425	0.003312213	0.196296939	0.088	10	32	9878	82
Amoebozoa	52	19029325.93	7140106.478	9505965.276	16	0.004415978	-3.81E-11	0.004300929	0.809318391	-116.0461491	-113.7283829	0.000275816	0.001707652	0.000393036	0.141652481	-118.4211255	-116.1033593	0.068414384	0.034272419	0.087284581	0.819180819	0.069074497	0.036550396	0.085527442	0.163836164	-150.8276263	-150.3259622	4.535979092	-149.2824488	-148.7807847	4.535979092	-150.8335179	-150.4012458	4.490441462	-149.2883404	-148.8560684	4.490441462	-0.000105396	-9.07E-05	0.002747323	0.016297496	0.016006728	0.03363011	-0.332473744	0.5	4	4	21	0
Amoebozoa	64	19138431.26	8037962.115	6386916.708	324	0.006271555	-5.52E-11	0.003189817	0.310824965	-2366.641973	-2355.299743	0.000290681	0.001740652	0.012081306	0.038430365	-2378.303828	-2366.961597	0.003099698	0.001378113	0.004247259	0.293706294	0.002976132	0.001286014	0.004437142	0.000999001	-3075.817443	-3075.191605	16.16764223	-3068.255956	-3067.630118	16.16764223	-3075.777563	-3075.049704	16.17856477	-3068.216076	-3067.488217	16.17856477	-4.31E-06	-1.12E-05	0.000477968	0.015033781	0.015175345	0.005795759	-0.135744817	0.834	14	18	1957	0
Amoebozoa	67	3982131.898	1869442.689	1352329.434	225	0.002367836	1.04E-09	0.060876665	0.00018525	-1696.496291	-1686.24799	7.14E-05	0.003422845	0.007232173	0.003590875	-1683.173788	-1672.925487	0.004312949	0.001836179	0.005946465	0.000999001	0.004202488	0.001886566	0.005781024	0.355644356	-2135.360069	-2135.140659	13.86535304	-2128.527868	-2128.308458	13.86535304	-2135.334885	-2135.051408	13.8787083	-2128.502684	-2128.219207	13.8787083	3.38E-06	-1.73E-05	0.000571745	0.014976787	0.015070107	0.006949285	0.188700663	0.07	5	15	1195	0
Amoebozoa	69	19029325.93	5509403.644	5624627.321	36	0.001426276	4.64E-10	0.336523579	0.000208565	-296.7247183	-291.9741615	0.000377786	-0.000656079	0.00053585	0.24311177	-291.9827163	-287.2321595	0.030760149	0.014212685	0.039640316	0.000999001	0.027983415	0.013408739	0.034973527	0.000999001	-340.7015764	-340.3342708	6.155317789	-337.5345385	-337.1672329	6.155317789	-340.5910233	-340.2237217	6.089641067	-337.4239854	-337.0566838	6.089641067	5.94E-05	6.45E-05	0.001605214	0.014331117	0.014490472	0.019643143	0.489595299	0.166666667	4	6	320	0
Amoebozoa	76	3447679.365	1107856.99	1624583.205	25	0.00384524	1.30E-09	0.141581775	0.063760861	-186.8869231	-183.2302956	0.000562623	0.000294306	0.000483762	0.363710943	-194.3728849	-190.7162574	0.042416624	0.019353719	0.060861024	0.068931069	0.04270422	0.019706205	0.059759279	0.004995005	-236.0736455	-235.6707464	5.328379405	-233.6358939	-233.2329948	5.328379405	-236.0792329	-235.7569099	5.315602367	-233.6414813	-233.3191582	5.315602367	-4.65E-06	-6.27E-06	0.002027151	0.015003741	0.015170567	0.024792384	0.254519797	0.25	5	5	40	0
Amoebozoa	77	19138431.26	4210869.335	7951680.256	64	0.005306435	9.83E-11	0.008093887	0.479579784	-421.3206401	-414.8439908	0.000786943	0.001074246	0.002645902	0.44400233	-458.3679589	-451.8913096	0.016247679	0.007225456	0.02364811	0.474525475	0.016148949	0.008244362	0.021378666	0.000999001	-606.7245042	-606.3728956	7.481285506	-602.406738	-602.0551294	7.481285506	-606.7143192	-606.32655	7.479352235	-602.3965531	-602.0087838	7.479352235	-4.46E-05	-9.24E-05	0.001151615	0.015479973	0.016041799	0.014020207	0.041536201	0.161	7	8	6433	0
Amoebozoa	79	14945415.88	5334855.342	6057563.786	121	0.003986846	-3.12E-11	0.002835411	0.561869961	-1017.177619	-1008.790248	5.85E-05	0.003244947	0.001487735	0.015124218	-1018.678058	-1010.290686	0.007998472	0.003640323	0.01144443	0.559440559	0.007800693	0.003461038	0.010935278	0.176823177	-1147.13602	-1146.483936	10.16506261	-1141.544439	-1140.892355	10.16506261	-1147.11117	-1146.601572	10.19440804	-1141.519588	-1141.009991	10.19440804	2.72E-05	2.99E-05	0.000797077	0.014679968	0.014516037	0.009716394	-0.165004103	0.705	11	11	13686	3
Amoebozoa	81	15472948.81	7966554.102	6329280.678	361	0.00353897	5.51E-11	0.004541947	0.201426703	-2773.04274	-2761.376106	1.25E-06	0.003961373	0.009632349	1.99E-06	-2771.400081	-2759.733447	0.002805024	0.001331015	0.003855585	0.205794206	0.002778106	0.001218866	0.003947234	0.988011988	-3426.989777	-3426.687413	17.20792772	-3419.212021	-3418.909657	17.20792772	-3426.980163	-3426.521931	17.25115691	-3419.202408	-3418.744175	17.25115691	1.84E-05	-6.88E-07	0.000459895	0.014772329	0.014945399	0.005640741	0.014346604	0.333	11	19	16093	106
Amoebozoa	82	19546618.46	6633807.158	5871993.656	576	0.003079315	1.94E-10	0.056663601	7.30E-09	-4546.838095	-4533.769772	0.000241043	0.00107621	0.01236923	0.062813926	-4550.605772	-4537.537449	0.001667517	0.000802843	0.002263434	0.000999001	0.001637707	0.000746585	0.002219321	0.000999001	-5469.433179	-5468.999759	21.23405723	-5460.720963	-5460.287544	21.23405723	-5469.415922	-5469.008528	21.24872086	-5460.703707	-5460.296312	21.24872086	2.19E-06	-3.94E-07	0.000352879	0.014967803	0.014995991	0.004296975	0.202486418	0.105	12	24	13387	35
Amoebozoa	85	18854083.77	7664917.647	6858119.045	324	0.004575229	-7.33E-11	0.014854601	0.028268861	-2638.153573	-2626.811343	-7.76E-05	0.005029801	0.005435569	0.011587989	-2637.081009	-2625.738779	0.003300417	0.001504772	0.004462041	0.033966034	0.00341575	0.001551601	0.004718466	0.067932068	-3076.323515	-3076.176182	16.39786337	-3068.762028	-3068.614695	16.39786337	-3076.361397	-3076.07875	16.42174566	-3068.79991	-3068.517263	16.42174566	6.40E-06	3.51E-06	0.000507809	0.01490833	0.014818594	0.006182074	-0.198909821	0.997	12	18	8844	305
Amoebozoa	91	933285.2504	382607.5137	401129.9815	25	0.004695349	1.54E-09	0.012151317	0.599895601	-183.4949043	-179.8382768	0.000165686	0.004047496	0.000726488	0.039898603	-184.2071701	-180.5505426	0.043886941	0.021171838	0.059421401	0.617382617	0.044217816	0.021873859	0.057392651	0.353646354	-236.2677695	-235.9423699	5.02407056	-233.8300179	-233.5046182	5.02407056	-236.2718577	-235.9256715	4.966720682	-233.834106	-233.4879199	4.966720682	8.70E-05	8.78E-05	0.002132859	0.0138774	0.013981002	0.026094591	-0.161316579	1	4	5	2003	0
Amoebozoa	93	17787384.37	8572544.143	6955243.961	324	0.00407584	2.38E-11	0.00196554	0.426423695	-2699.174882	-2687.832651	8.64E-05	0.003148236	0.004414008	0.018330889	-2704.531738	-2693.189508	0.002910628	0.00131907	0.004078698	0.418581419	0.003123159	0.001445691	0.004374499	0.017982018	-3075.817312	-3075.992606	15.89237836	-3068.255825	-3068.431119	15.89237836	-3075.886792	-3076.206284	15.91394215	-3068.325305	-3068.644797	15.91394215	-6.30E-07	-1.12E-05	0.000488701	0.014987058	0.015196254	0.005921475	-0.042654491	0.638	10	18	3388	97
Amoebozoa	94	17785977.72	8443459.85	6127029.839	196	0.004438275	1.94E-10	0.042232373	0.00385762	-1466.593307	-1456.758963	0.000239112	0.002897602	0.006164807	0.057345071	-1469.710668	-1459.876324	0.005241324	0.00225734	0.00733879	0.003996004	0.005377482	0.002410756	0.007446099	0.000999001	-1860.48041	-1860.720158	12.44002504	-1853.924181	-1854.163928	12.44002504	-1860.507394	-1860.95859	12.42880284	-1853.951165	-1854.40236	12.42880284	1.87E-05	2.05E-05	0.000642955	0.014785268	0.014762491	0.007837996	0.106029776	0.16	12	14	1710	321
Amoebozoa	111	17780210.21	8865309.298	8725427.919	36	0.001096962	3.59E-10	0.620303271	1.20E-08	-325.5757897	-320.8252329	0.000347582	0.000214536	0.000363529	0.345076253	-305.9505351	-301.1999783	0.026791785	0.011390258	0.038228944	0.000999001	0.027928166	0.014398621	0.038214898	0.001998002	-340.3141911	-340.1016002	5.700755095	-337.1471532	-336.9345624	5.700755095	-340.356503	-340.1012339	5.669767008	-337.1894651	-336.934196	5.669767008	4.43E-05	0.00012966	0.001613827	0.014426698	0.013413055	0.019657981	0.72642977	0.033333333	4	6	380	9
Amoebozoa	115	17445174.28	2906183.054	4385357.314	1600	0.014256297	5.47E-12	2.76E-06	0.947022091	-9015.060745	-8998.927468	-0.00016864	0.016416615	0.332752927	0.002074511	-9018.378987	-9002.24571	0.00062154	0.000298374	0.00083202	0.961038961	0.000625322	0.000298626	0.000868471	0.068931069	-15192.96822	-15193.58817	36.8404446	-15182.2127	-15182.83265	36.8404446	-15192.97433	-15193.77955	36.84184884	-15182.21881	-15183.02403	36.84184884	-1.58E-06	2.39E-06	0.000218245	0.015011332	0.014925479	0.002656543	-0.015422664	0.538	11	40	2592	0
Amoebozoa	117	11264513.42	3323587.764	4770109.671	36	0.011482684	2.51E-10	0.017257874	0.44503609	-231.8035964	-227.0530395	0.000770465	0.005325746	0.001761842	0.392735135	-249.1333378	-244.382781	0.030240224	0.013586329	0.041759347	0.453546454	0.029901414	0.013568036	0.041117639	0.000999001	-340.3936195	-340.094183	5.941329791	-337.2265816	-336.9271452	5.941329791	-340.379827	-339.9474367	5.997740927	-337.2127891	-336.7803988	5.997740927	5.51E-05	2.13E-05	0.001649934	0.014331947	0.015119015	0.02007114	-0.083449717	0.733333333	5	6	552	0
Amoebozoa	130	18099258.15	4358720.299	5364587.655	324	0.00334865	-6.40E-11	0.004804011	0.213399269	-2515.987834	-2504.645603	0.000218592	0.000192762	0.007637907	0.037672681	-2526.86939	-2515.527159	0.003109545	0.001320475	0.004295258	0.225774226	0.003048949	0.001533078	0.004016604	0.000999001	-3075.949056	-3075.614099	15.74930285	-3068.387569	-3068.052612	15.74930285	-3075.928983	-3075.546997	15.75256058	-3068.367496	-3067.98551	15.75256058	4.22E-05	4.97E-05	0.000481561	0.014488735	0.014417014	0.005854804	-0.102145869	0.559	6	18	1349	0
Amoebozoa	131	9606034.847	3448500.752	2698793.259	169	0.001766544	5.07E-10	0.164600907	4.44E-08	-1469.579584	-1460.189887	0.000306029	-0.000546676	0.00158332	0.172096466	-1471.102768	-1461.713072	0.006211328	0.002518095	0.009183867	0.000999001	0.006254265	0.002680971	0.008847597	0.000999001	-1604.636401	-1604.83809	11.83159913	-1598.376604	-1598.578292	11.83159913	-1604.643165	-1604.958464	11.87684504	-1598.383367	-1598.698667	11.87684504	1.63E-07	8.49E-06	0.000700304	0.015007649	0.015049173	0.008477644	0.332026763	0.019	5	13	1463	361
Amoebozoa	134	19437953.76	6896881.927	6345555.985	36	0.002392408	2.73E-10	0.190279589	0.007823835	-298.5282397	-293.7776829	0.000447775	-0.001028022	0.0002781	0.495970277	-315.5941757	-310.8436189	0.027570746	0.013058886	0.037398587	0.006993007	0.027297134	0.01333333	0.036150977	0.000999001	-340.4002508	-340.0329415	6.072432705	-337.2332129	-336.8659036	6.072432705	-340.3880306	-340.0324587	6.067957613	-337.2209927	-336.8654208	6.067957613	1.65E-05	3.34E-05	0.001580542	0.014756147	0.014484777	0.019273264	0.257464299	0.25	4	6	333	0
Amoebozoa	135	19437953.76	4102188.998	7043995.311	100	0.000648226	5.14E-10	0.747350287	4.90E-31	-943.8644131	-936.0489025	0.000314585	-0.000982519	0.001445426	0.167857264	-824.6644142	-816.8489036	0.010569581	0.005034055	0.0144191	0.000999001	0.010361515	0.004569581	0.013846828	0.000999001	-948.3771938	-947.7040753	9.240705429	-943.1668534	-942.4937349	9.240705429	-948.3552979	-947.8298783	9.19360649	-943.1449575	-942.6195379	9.19360649	5.77E-06	-7.42E-06	0.000927242	0.014930741	0.015003648	0.011275274	0.858705257	0.071	5	10	558	0
Amoebozoa	140	2584715.336	719711.7035	908348.1276	49	0.005151223	1.59E-09	0.068277001	0.069751207	-368.9230722	-363.2476113	9.53E-05	0.005503977	0.001443897	0.013489333	-366.1232818	-360.4478209	0.020517586	0.010106034	0.025808202	0.061938062	0.020699011	0.010239544	0.02677519	0.43956044	-464.3083544	-464.0106523	6.5545159	-460.5247138	-460.2270117	6.5545159	-464.3188573	-463.8938526	6.575373217	-460.5352167	-460.110212	6.575373217	-1.49E-05	-7.09E-05	0.001305468	0.015183358	0.015917581	0.015911791	0.129041918	0.308	5	7	798	0
Amoebozoa	141	19546618.46	6085566.051	6607731.312	576	0.00213203	2.18E-10	0.173245791	1.54E-25	-4998.036492	-4984.968169	8.10E-05	0.002434564	0.006754994	0.018220274	-4899.045404	-4885.977081	0.001718704	0.000719915	0.002389084	0.000999001	0.001755901	0.000821006	0.002409651	0.001998002	-5469.753386	-5469.328265	21.91671472	-5461.041171	-5460.61605	21.91671472	-5469.774879	-5469.450384	21.90320578	-5461.062664	-5460.738169	21.90320578	2.09E-06	1.01E-05	0.000364961	0.014988984	0.014910804	0.004445229	0.391898752	0.009	7	24	1833	0
Amoebozoa	143	7140567.877	2285432.512	2554081.057	49	-0.000254945	2.49E-09	0.737557816	2.98E-15	-402.2581314	-396.5826706	0.000730649	-0.001907155	0.001579776	0.399709409	-361.7163621	-356.0409012	0.019719692	0.008759909	0.027254663	0.000999001	0.019615534	0.009771256	0.026026743	0.000999001	-463.7335377	-463.0973868	6.643493972	-459.9498971	-459.3137462	6.643493972	-463.7264253	-463.1398473	6.624018497	-459.9427847	-459.3562068	6.624018497	-8.07E-05	-8.82E-05	0.001311728	0.015942961	0.015832544	0.016041523	0.843402144	0.042	5	7	532	55
Amoebozoa	151	2670804.134	1453679.341	1185459.513	16	0.003515767	4.22E-10	0.008262127	0.737786718	-116.2208658	-113.9030996	5.14E-05	0.003658777	0.000452608	0.004678123	-116.1631482	-113.8453821	0.065576593	0.030358208	0.086201963	0.724275724	0.066360089	0.034755027	0.082683066	0.804195804	-150.6417861	-150.1357792	4.375260474	-149.0966086	-148.5906018	4.375260474	-150.646565	-150.1820023	4.342291349	-149.1013875	-148.6368249	4.342291349	-0.000173338	-0.000185724	0.002786809	0.017124941	0.017510533	0.034354855	-0.386966158	1	4	4	142	0
Amoebozoa	153	9899744.46	4491940.577	4487607.619	64	0.005340208	1.71E-09	0.468925132	4.37E-10	-429.0104945	-422.5338453	0.001344322	-0.002957157	0.004125529	0.476584878	-429.9402945	-423.4636452	0.015019762	0.007135041	0.020356974	0.000999001	0.014707598	0.007201698	0.019582234	0.000999001	-606.1222136	-605.9478762	7.508550757	-601.8044474	-601.6301101	7.508550757	-606.1008083	-605.9311483	7.533699365	-601.7830421	-601.6133821	7.533699365	-1.78E-05	2.70E-05	0.001092694	0.015215869	0.014791454	0.013272087	0.622426084	0.034	3	8	339	0
Amoebozoa	156	9862838.405	2983240.481	4162265.497	36	0.003778991	4.80E-10	0.176496321	0.010741638	-284.9936359	-280.2430791	0.000461345	0.00028817	0.000507796	0.357316769	-293.9186139	-289.1680571	0.028939556	0.013183379	0.041243973	0.017982018	0.028469094	0.014931851	0.037559239	0.000999001	-340.3702151	-339.9409704	5.560591414	-337.2031772	-336.7739325	5.560591414	-340.3463462	-340.0233583	5.528341953	-337.1793083	-336.8563204	5.528341953	4.32E-05	4.36E-05	0.00162776	0.014478658	0.015002032	0.01989387	0.315007583	0.033333333	4	6	619	0
Amoebozoa	157	16260978.98	4720957.159	5711046.928	81	0.005728664	2.94E-10	0.038189325	0.080403288	-538.7382884	-531.5549409	0.000235558	0.004348068	0.005745506	0.029246838	-537.9886659	-530.8053184	0.011675904	0.005369073	0.016135966	0.073926074	0.012370358	0.005694163	0.016936975	0.12987013	-768.0235542	-767.9046489	8.189274429	-763.2346559	-763.1157506	8.189274429	-768.0816373	-767.9106829	8.213340401	-763.292739	-763.1217846	8.213340401	3.44E-05	3.12E-05	0.001014398	0.014562985	0.01459837	0.012348685	0.119156904	0.182	5	9	1439	0
Amoebozoa	159	10847284.95	4025432.928	4029467.642	196	0.000245676	6.79E-10	0.540833149	1.26E-34	-1784.322747	-1774.488403	0.000335701	-0.00027372	0.001494847	0.44567878	-1747.409932	-1737.575588	0.004849557	0.002261411	0.006660167	0.000999001	0.005037323	0.002492461	0.006521963	0.000999001	-1859.840308	-1859.468834	12.29157123	-1853.284079	-1852.912605	12.29157123	-1859.877107	-1859.417327	12.27970425	-1853.320878	-1852.861098	12.27970425	-9.60E-06	-3.37E-06	0.000629271	0.015105786	0.015009641	0.007665122	0.719213024	0.001	9	14	663	58
Amoebozoa	160	4863226.237	1449459.807	1822545.598	729	0.000622967	2.47E-09	0.825076617	1.94E-277	-6937.481751	-6923.70673	0.000459768	-0.000342163	0.011904937	0.331914858	-5960.572501	-5946.79748	0.0013887	0.000609556	0.002040829	0.000999001	0.001400232	0.000617004	0.002095424	0.000999001	-6923.728053	-6923.77293	24.65675252	-6914.544706	-6914.589583	24.65675252	-6923.736556	-6923.993671	24.67536931	-6914.553209	-6914.810324	24.67536931	-1.42E-05	-8.69E-06	0.000326506	0.015164458	0.015217044	0.003974476	0.905943669	0.001	3	27	221	0
Amoebozoa	165	12323874.18	2217012.726	4064527.414	121	0.002432725	4.61E-10	0.313779492	2.38E-11	-1076.558589	-1068.171218	0.000201288	0.001369475	0.00119823	0.108290367	-1044.863663	-1036.476291	0.008409459	0.003792342	0.0116294	0.000999001	0.00790022	0.0036841	0.0108364	0.000999001	-1147.667661	-1147.450858	10.20795825	-1142.076079	-1141.859277	10.20795825	-1147.604407	-1147.328225	10.1573793	-1142.012826	-1141.736644	10.1573793	8.95E-06	2.94E-05	0.000802844	0.014898005	0.01468957	0.009819575	0.541001381	0.079	10	11	207	0
Amoebozoa	169	18099258.15	6345386.974	5391835.002	144	0.006961451	2.16E-10	0.019314512	0.096661849	-965.8403157	-956.9308758	0.000648596	-4.17E-05	0.008135668	0.19268881	-993.8544498	-984.9450099	0.006903346	0.003003878	0.01018526	0.094905095	0.006945646	0.003188326	0.009990705	0.000999001	-1366.298028	-1366.531481	11.23194285	-1360.358402	-1360.591854	11.23194285	-1366.303868	-1366.483459	11.26696685	-1360.364242	-1360.543832	11.26696685	1.20E-06	-1.98E-05	0.00073848	0.015019339	0.015255338	0.008941026	0.035920426	0.337	6	12	7357	0
Amoebozoa	176	11175859.2	3679870.452	4638538.873	25	-0.00152701	2.84E-09	0.984607538	2.36E-22	-244.5283623	-240.8717349	0.00115121	-0.004415665	0.003056974	0.276801452	-148.2832158	-144.6265883	0.042983916	0.019680463	0.059783138	0.000999001	0.042953954	0.021924992	0.055119068	0.007992008	-235.8233915	-235.3419544	5.204921219	-233.3856398	-232.9042027	5.204921219	-235.8133449	-235.3219496	5.151009217	-233.3755933	-232.884198	5.151009217	4.86E-06	1.91E-06	0.002094486	0.014940593	0.014615303	0.025736265	0.993593756	0.2	4	5	185	0
Amoebozoa	177	2280408.84	920411.5836	664966.8626	196	0.007712413	1.25E-09	0.010484827	0.153256366	-1326.338714	-1316.50437	0.000345657	0.004790196	0.012433503	0.039683002	-1332.20924	-1322.374896	0.005230835	0.002098327	0.0083865	0.146853147	0.005218198	0.00230516	0.007842498	0.008991009	-1859.7324	-1858.811867	12.75651414	-1853.17617	-1852.255638	12.75651414	-1859.728999	-1858.724502	12.77211297	-1853.17277	-1852.168273	12.77211297	1.58E-05	2.15E-05	0.000634383	0.014851469	0.014759291	0.007706189	-0.01598853	0.476	8	14	945	0
Amoebozoa	178	19546618.46	6941829.782	6791783.479	169	0.006866107	1.46E-10	0.014713065	0.116189688	-1141.522538	-1132.132842	0.000603898	-0.00016251	0.009693489	0.141930917	-1164.886499	-1155.496803	0.006030757	0.002663952	0.008811325	0.127872128	0.006297034	0.002714735	0.008884299	0.000999001	-1604.131417	-1603.325357	12.01316975	-1597.871619	-1597.065559	12.01316975	-1604.1768	-1603.307653	12.00541862	-1597.917002	-1597.047855	12.00541862	3.32E-05	2.21E-05	0.000699766	0.014584742	0.014726384	0.008501339	0.042435374	0.228	7	13	740	325
Amoebozoa	186	9789984.864	4726391.466	3686866.38	121	0.007535215	1.90E-10	0.006080203	0.395255962	-793.1693181	-784.7819465	0.000533063	0.001756006	0.008528221	0.116338923	-807.3968519	-799.0094802	0.009073097	0.004348788	0.012536036	0.424575425	0.008970861	0.004115741	0.012406578	0.000999001	-1147.679815	-1147.417275	9.859903573	-1142.088233	-1141.825694	9.859903573	-1147.66709	-1147.389218	9.845218728	-1142.075509	-1141.797637	9.845218728	4.26E-06	3.61E-05	0.000852574	0.01496674	0.014754795	0.010411889	-0.049966072	0.589	7	11	1978	0
Amoebozoa	193	6296080.851	2246162.527	2018410.143	361	0.003355659	3.53E-10	0.036777613	0.000247182	-3024.308127	-3012.641493	0.000268728	0.000983471	0.004149432	0.163936189	-3075.418283	-3063.751649	0.002775302	0.001179807	0.003990628	0.000999001	0.002767305	0.001175481	0.00406771	0.000999001	-3425.995588	-3425.670724	17.40809978	-3418.217832	-3417.892969	17.40809978	-3425.992811	-3425.891083	17.41343535	-3418.215055	-3418.113327	17.41343535	-1.07E-05	-2.03E-07	0.000458041	0.015109133	0.015019469	0.005551764	0.131631268	0.131	10	19	835	254
Amoebozoa	194	1767714.515	798169.5976	609515.6971	100	0.006947881	3.21E-09	0.067110268	0.009252398	-695.3924439	-687.5769333	0.000628064	0.002272916	0.004754432	0.157612339	-705.5971133	-697.7816027	0.010941323	0.005472145	0.014983686	0.013986014	0.010603519	0.00510867	0.014496675	0.000999001	-948.6099117	-948.5178428	9.527965492	-943.3995713	-943.3075024	9.527965492	-948.5750107	-948.4315926	9.489610314	-943.3646704	-943.2212522	9.489610314	-2.40E-05	4.16E-06	0.00093148	0.015262967	0.014850902	0.011314339	0.09077505	0.143	5	10	345	0
Amoebozoa	197	9899744.46	1791181.917	2969758.135	196	0.002906291	-1.20E-10	0.012702952	0.115759092	-1696.506573	-1686.672229	2.07E-05	0.002446212	0.001961326	0.000898221	-1694.176976	-1684.342632	0.00538082	0.0024324	0.007563995	0.12987013	0.005176313	0.002804091	0.006843968	0.696303696	-1860.492761	-1860.003561	13.18164612	-1853.936532	-1853.447331	13.18164612	-1860.451408	-1859.996959	13.18987131	-1853.895179	-1853.44073	13.18987131	-2.74E-05	-3.04E-05	0.000638716	0.015329573	0.015402388	0.00776621	-0.158921163	0.711	6	14	4371	0
Amoebozoa	199	9689031.746	3218043.602	3791032.15	121	0.000973141	2.09E-09	0.898104592	7.44E-61	-1086.110002	-1077.72263	0.000756185	-0.001141342	0.006004368	0.282001272	-849.8549707	-841.467599	0.008851664	0.00408706	0.012874127	0.000999001	0.008379704	0.004122266	0.011142318	0.000999001	-1147.663148	-1147.209067	10.05785732	-1142.071567	-1141.617486	10.05785732	-1147.602761	-1147.051525	10.00261908	-1142.01118	-1141.459943	10.00261908	3.67E-05	3.01E-05	0.000815209	0.014600193	0.014819201	0.009878706	0.943498584	0.003	6	11	980	0
Amoebozoa	200	1644865.754	872201.7488	630843.9728	49	0.003742098	3.51E-09	0.071554992	0.063145439	-329.42869	-323.7532291	0.000584424	0.000361726	0.002811019	0.145220768	-333.4794184	-327.8039575	0.020139334	0.009156607	0.028178176	0.060939061	0.020394834	0.008616493	0.028808088	0.00999001	-463.4954632	-463.4180468	6.634745107	-459.7118226	-459.6344062	6.634745107	-463.5092553	-463.4615517	6.612044201	-459.7256147	-459.6779111	6.612044201	-1.77E-05	-2.64E-05	0.001334109	0.01522493	0.015586232	0.016314124	0.095951721	0.457	4	7	765	0
Amoebozoa	202	19334216.63	4786781.272	6783283.25	81	0.005051062	3.12E-10	0.15748084	0.000244593	-626.6433546	-619.4600071	0.000503238	0.000494161	0.001574789	0.310061918	-642.8267129	-635.6433654	0.011653704	0.005355626	0.016376414	0.000999001	0.011013536	0.005128576	0.014593092	0.000999001	-767.3367533	-766.9921679	8.149879601	-762.547855	-762.2032696	8.149879601	-767.2818367	-766.720243	8.139395604	-762.4929384	-761.9313447	8.139395604	-1.32E-05	-2.82E-05	0.000956714	0.015163552	0.01522347	0.011646799	0.329892698	0.021	6	9	460	0
Amoebozoa	209	6583398.501	3084113.694	2673308.14	484	0.003683665	1.32E-09	0.188425419	1.17E-23	-3379.101302	-3366.555047	0.000499155	0.001827175	0.028053947	0.124186254	-3342.231556	-3329.685301	0.002019366	0.000826461	0.002915376	0.000999001	0.001973712	0.000912725	0.002888363	0.000999001	-4595.668078	-4595.082693	19.70553078	-4587.303908	-4586.718523	19.70553078	-4595.645901	-4595.224472	19.66267017	-4587.281731	-4586.860302	19.66267017	4.14E-06	8.10E-06	0.000385907	0.014945133	0.014931292	0.004695705	0.403173139	0.001	12	22	1655	1293
Amoebozoa	212	11049308.76	4178140.043	3735529.922	100	0.001613609	5.88E-10	0.209753212	1.66E-06	-802.6160752	-794.8005647	0.000434477	-0.001602472	0.001845999	0.190450173	-800.2027715	-792.3872609	0.010759064	0.005073534	0.014911553	0.000999001	0.010781427	0.004674497	0.014584151	0.000999001	-948.5239337	-947.7655385	9.135144297	-943.3135933	-942.5551981	9.135144297	-948.52566	-947.7465007	9.111033997	-943.3153196	-942.5361603	9.111033997	-2.81E-06	2.81E-05	0.000942882	0.015046537	0.014856454	0.011491699	0.395408354	0.054	3	10	608	0
Amoebozoa	215	19546618.46	6556119.557	7807613.455	36	0.004908938	9.11E-11	0.016211777	0.459293009	-266.9632957	-262.2127388	0.000397799	0.000835002	0.000854162	0.217344446	-275.1971422	-270.4465854	0.028300975	0.014351708	0.035135091	0.472527473	0.028118693	0.015024659	0.034068106	0.000999001	-340.5782421	-339.8799655	5.936351234	-337.4112042	-336.7129276	5.936351234	-340.5698529	-339.9905761	5.925082797	-337.402815	-336.8235382	5.925082797	-3.92E-05	-6.84E-05	0.001585554	0.015458208	0.015475352	0.019322666	-0.051992209	0.5	3	6	7808	0
Amoebozoa	234	4840830.938	1599201.674	1598417.199	36	0.006032858	6.35E-10	0.024985863	0.357180593	-257.2828812	-252.5323244	0.000528345	0.000905295	0.001156585	0.197332819	-264.2853065	-259.5347497	0.027527349	0.012929447	0.037174859	0.346653347	0.028572367	0.014720347	0.037177375	0.002997003	-340.2318435	-340.2301449	5.762434026	-337.0648057	-337.063107	5.762434026	-340.270479	-340.2304471	5.779841313	-337.1034411	-337.0634093	5.779841313	-1.38E-05	1.07E-05	0.001640401	0.015187551	0.014699496	0.020069249	-0.088000175	0.566666667	3	6	677	0
Amoebozoa	247	10871379.64	4899547.776	4084783.854	64	-9.54E-05	1.07E-09	0.626224728	7.12E-15	-541.4549491	-534.9782999	0.00049875	-0.000782698	0.001281012	0.337164157	-504.7911014	-498.3144522	0.015725126	0.006991811	0.022473187	0.000999001	0.015614404	0.007141575	0.021821492	0.000999001	-606.224495	-605.7266205	7.751149744	-601.9067288	-601.4088543	7.751149744	-606.2161519	-605.8392463	7.758707897	-601.8983858	-601.5214801	7.758707897	4.10E-05	5.45E-05	0.001150869	0.014506553	0.014512008	0.014079083	0.75655605	0.018	3	8	693	112
Amoebozoa	250	4105189.198	1811905.385	1271374.088	121	0.00142624	7.10E-09	0.547394662	3.21E-22	-813.8051967	-805.4178251	0.000955757	0.002559046	0.015060422	0.15724896	-738.5854182	-730.1980466	0.008840076	0.003891272	0.012611244	0.000999001	0.008833811	0.004200387	0.01208873	0.000999001	-1147.855257	-1147.592208	10.25862742	-1142.263676	-1142.000627	10.25862742	-1147.853629	-1147.557094	10.29699721	-1142.262047	-1141.965513	10.29699721	1.42E-05	4.78E-05	0.000835558	0.014808647	0.014684584	0.010124933	0.690464751	0.001	7	11	349	0
Amoebozoa	251	4883444.845	1839845.292	2046959.332	25	-0.00098743	2.45E-09	0.916504593	6.81E-14	-248.6933801	-245.0367526	0.000437456	-0.000925289	0.000460195	0.302384801	-195.6214791	-191.9648516	0.044672881	0.021495268	0.059348149	0.000999001	0.044444244	0.024711894	0.057749104	0.007992008	-236.2806298	-235.9152706	5.146450792	-233.8428782	-233.477519	5.146450792	-236.2722902	-235.9040327	5.115295937	-233.8345385	-233.466281	5.115295937	1.43E-05	-1.96E-05	0.002137089	0.014840919	0.015375153	0.026135225	0.958452301	0.2	2	5	261	0
Amoebozoa	253	16449161.2	4994622.549	6737697.873	289	0.010012186	-1.57E-10	0.015776728	0.032801968	-1941.623934	-1930.624654	0.000391329	0.004172183	0.019448236	0.044258564	-1950.110523	-1939.111243	0.003487641	0.001464983	0.005324086	0.034965035	0.003464576	0.001420441	0.005001059	0.001998002	-2744.198227	-2743.674356	15.12514664	-2736.865373	-2736.341502	15.12514664	-2744.191021	-2743.755678	15.10209472	-2736.858168	-2736.422825	15.10209472	-3.18E-05	-3.53E-05	0.000514245	0.015405429	0.015355509	0.006219033	-0.186987268	0.92	7	17	4537	0
Amoebozoa	256	19607673.03	6638666.521	7851833.029	289	0.003536863	-4.90E-11	0.00585053	0.194777903	-2235.956672	-2224.957392	0.00023019	0.000154493	0.006948529	0.04496478	-2247.556943	-2236.557663	0.003770213	0.001774665	0.004614015	0.242757243	0.003582036	0.001708208	0.004649118	0.000999001	-2743.723327	-2743.16551	15.37028799	-2736.390474	-2735.832656	15.37028799	-2743.668792	-2743.133692	15.39311109	-2736.335939	-2735.800839	15.39311109	-4.89E-06	-5.97E-06	0.000525837	0.015058769	0.01505842	0.006417595	-0.114408735	0.579	11	17	690	0
Amoebozoa	267	19548027.65	7531868.732	8131419.632	324	0.007061084	-9.28E-11	0.010140515	0.070264675	-2249.707216	-2238.364985	0.000392038	0.001150609	0.016889665	0.06951823	-2269.750022	-2258.407792	0.003063975	0.001442825	0.00403984	0.06993007	0.003013702	0.001471008	0.004041058	0.000999001	-3075.854219	-3075.154435	15.58216247	-3068.292732	-3067.592948	15.58216247	-3075.837884	-3075.128163	15.60419054	-3068.276397	-3067.566676	15.60419054	-7.25E-06	-2.66E-05	0.000479058	0.015068665	0.015245479	0.00583003	-0.154267165	0.765	9	18	910	0
Amoebozoa	271	4840830.938	1794550.162	1584924.5	49	-0.001904948	2.57E-09	0.71950464	1.44E-14	-441.4560127	-435.7805518	0.000300556	-0.000485834	0.000923167	0.165637119	-388.0405623	-382.3651015	0.021106768	0.009571564	0.02996935	0.000999001	0.020796672	0.010429937	0.027526849	0.002997003	-464.0882801	-463.6564373	6.461596725	-460.3046395	-459.8727967	6.461596725	-464.0687375	-463.8684791	6.407246276	-460.2850969	-460.0848385	6.407246276	3.15E-05	1.64E-05	0.001357823	0.014554601	0.015070208	0.016568406	0.860052693	0.131	4	7	257	0
Amoebozoa	274	2746353.846	919966.1282	719844.5147	169	0.005256861	-1.02E-09	0.010036013	0.194997604	-1179.76818	-1170.378484	7.06E-05	0.003479222	0.008950096	0.001818004	-1178.371048	-1168.981352	0.006151099	0.00283746	0.008447923	0.208791209	0.006009213	0.002565722	0.008463789	0.572427572	-1604.361105	-1603.812997	11.90766728	-1598.101308	-1597.5532	11.90766728	-1604.337003	-1603.929411	11.90626996	-1598.077205	-1597.669614	11.90626996	-1.62E-05	-1.72E-05	0.000685015	0.015223559	0.015381682	0.008359944	-0.178690019	0.991	5	13	2856	0
Amoebozoa	278	1811530.943	866899.0594	591888.4989	100	0.001046075	2.98E-09	0.264137358	4.53E-08	-876.6697845	-868.8542739	0.000371555	-0.000816296	0.000918302	0.213601072	-870.0277113	-862.2122008	0.010194199	0.004819518	0.015048799	0.000999001	0.009715966	0.004973563	0.013207263	0.000999001	-948.6272984	-948.6122827	9.389876972	-943.4169581	-943.4019423	9.389876972	-948.5761702	-948.4927963	9.307535865	-943.3658298	-943.2824559	9.307535865	-2.55E-05	-6.73E-05	0.000890957	0.015266504	0.015693505	0.010882536	0.417425665	0.017	5	10	201	0
Amoebozoa	279	9899742.573	4342776.296	3866597.758	225	0.00085407	3.91E-10	0.105083586	6.69E-07	-1796.572128	-1786.323827	0.00029851	-0.001387299	0.004454642	0.087552942	-1792.207186	-1781.958885	0.004482145	0.002165979	0.006138093	0.000999001	0.00458934	0.002110029	0.006085554	0.000999001	-2135.178747	-2134.945948	13.64901812	-2128.346546	-2128.113747	13.64901812	-2135.202899	-2135.167167	13.68982498	-2128.370698	-2128.334966	13.68982498	1.71E-05	1.99E-05	0.000597487	0.014784363	0.01480632	0.007275986	0.296894629	0.087	6	15	1175	0
Amoebozoa	281	19603716.47	6377752.086	6054708.284	576	0.003661698	2.69E-10	0.135207019	7.01E-20	-4687.41081	-4674.342487	0.000408858	-0.000451296	0.010038882	0.109972238	-4670.843607	-4657.775284	0.001695157	0.000731256	0.002330002	0.000999001	0.001684952	0.000750177	0.002325205	0.000999001	-5470.661	-5470.455754	21.99219564	-5461.948784	-5461.743538	21.99219564	-5470.655105	-5470.317826	22.04574938	-5461.94289	-5461.605611	22.04574938	8.17E-06	7.91E-06	0.000356794	0.014891648	0.014847768	0.004356507	0.330618213	0.013	8	24	3008	0
Amoebozoa	283	12810943.27	2401252.467	3182384.586	289	-0.000139603	7.89E-10	0.485911536	2.30E-43	-2618.96809	-2607.96881	0.000246201	-0.000761524	0.003057264	0.182259178	-2484.828716	-2473.829436	0.003478873	0.001555466	0.004705094	0.000999001	0.003652706	0.001666689	0.004723049	0.000999001	-2743.247455	-2743.047851	15.39918473	-2735.914601	-2735.714998	15.39918473	-2743.297896	-2742.830951	15.41391551	-2735.965043	-2735.498098	15.41391551	1.61E-05	1.34E-05	0.000528469	0.014813694	0.014843516	0.006422794	0.691549726	0.017	12	17	241	0
Amoebozoa	284	8206342.106	3755444.067	3060914.876	25	0.002925836	6.29E-10	0.117548559	0.093386675	-186.2805253	-182.6238978	0.000463331	0.000166297	0.00050161	0.338017475	-193.4671404	-189.8105129	0.043317989	0.020335366	0.058455828	0.103896104	0.043386576	0.023137951	0.055250561	0.003996004	-235.92272	-235.5546384	5.095432195	-233.4849683	-233.1168867	5.095432195	-235.9182912	-235.5753754	5.06122308	-233.4805395	-233.1376238	5.06122308	-3.07E-05	-4.23E-05	0.002096725	0.01527162	0.015822428	0.02571424	0.061537703	0.3	2	5	110	14
Amoebozoa	289	18884748.59	4742700.912	5870107.946	144	0.001333533	7.30E-11	0.025114243	0.057810857	-1292.968139	-1284.058699	0.000119466	9.50E-05	0.001002622	0.041030008	-1295.338453	-1286.429013	0.006626813	0.002942137	0.009252607	0.057942058	0.00662313	0.002922852	0.009511385	0.013986014	-1366.124023	-1365.752277	11.10908854	-1360.184396	-1359.812651	11.10908854	-1366.123859	-1365.701177	11.09123316	-1360.184233	-1359.761551	11.09123316	9.67E-06	6.16E-07	0.000732068	0.014884842	0.015038984	0.008940361	0.118154339	0.233	3	12	922	0
Amoebozoa	296	19145204.72	6991041.809	7388542.04	400	0.003287175	-4.28E-11	0.002456455	0.322781329	-2903.883134	-2891.908741	0.000256711	-0.000505902	0.01581712	0.027613113	-2914.099952	-2902.125558	0.002572685	0.0012646	0.003464064	0.328671329	0.002598862	0.001209284	0.003607517	0.001998002	-3797.547307	-3797.421112	18.32871849	-3789.564378	-3789.438183	18.32871849	-3797.558011	-3797.170032	18.33778438	-3789.575082	-3789.187103	18.33778438	-9.33E-06	-1.62E-05	0.000445825	0.0151237	0.015196034	0.005429331	-0.075145543	0.532	5	20	1696	0
Amoebozoa	309	18655071.42	8588516.491	5687274.576	1936	0.002064795	2.15E-10	0.060211797	6.10E-28	-15152.36449	-15135.65935	0.000290435	-0.000283005	0.045860596	0.044019949	-15119.29275	-15102.58761	0.000526278	0.000247426	0.000748203	0.000999001	0.000557132	0.00026708	0.000778498	0.000999001	-18383.52381	-18382.58823	39.27873483	-18372.38705	-18371.45147	39.27873483	-18383.58362	-18382.54863	39.30308097	-18372.44686	-18371.41188	39.30308097	-2.12E-05	-1.87E-05	0.000204234	0.015264305	0.015238645	0.002480384	0.225431213	0.001	11	44	17115	0
Amoebozoa	315	18442521.19	7122303.886	8338753.357	169	0.013097652	1.12E-10	0.004472341	0.387644119	-958.4325981	-949.042902	0.000834881	0.002967012	0.030105287	0.088675933	-973.3678627	-963.9781666	0.005990459	0.002608352	0.008206705	0.383616384	0.00647007	0.002873367	0.008761015	0.000999001	-1602.975708	-1602.85943	11.84294414	-1596.715911	-1596.599632	11.84294414	-1603.058096	-1603.194768	11.87860351	-1596.798299	-1596.93497	11.87860351	1.11E-05	2.68E-05	0.000707735	0.01490027	0.014566429	0.008601278	-0.004408094	0.232	4	13	2109	0
Amoebozoa	321	19438164.54	6145784.808	6364484.923	676	0.002355561	4.39E-10	0.151184621	8.02E-26	-4860.18098	-4846.632401	0.000698973	-0.004653699	0.030570991	0.123168773	-4838.229351	-4824.680772	0.001385165	0.000631479	0.002208063	0.000999001	0.001391132	0.000675081	0.002163199	0.000999001	-6418.393783	-6417.551643	24.15618807	-6409.361397	-6408.519257	24.15618807	-6418.397753	-6417.323905	24.16522816	-6409.365367	-6408.291519	24.16522816	-7.69E-06	-1.79E-05	0.000324905	0.015098193	0.015245079	0.003930904	0.372277325	0.024	9	26	518	0
Amoebozoa	347	9727346.507	3705887.07	3427060.466	100	0.009733601	4.89E-10	0.025644411	0.11148736	-625.6007678	-617.7852572	0.000302524	0.007994261	0.010497219	0.033340835	-626.3938029	-618.5782924	0.009900949	0.004554454	0.013721393	0.110889111	0.009658088	0.004544574	0.01328405	0.060939061	-948.1896179	-947.8668238	8.952595794	-942.9792775	-942.6564834	8.952595794	-948.1644697	-948.0171669	8.949308279	-942.9541293	-942.8068266	8.949308279	-5.31E-05	-4.85E-05	0.000868135	0.015624811	0.015499125	0.010580334	0.030397282	0.261	6	10	1631	0
Amoebozoa	355	3035011.919	971203.8139	1444954.693	25	0.00714301	3.58E-09	0.436340776	0.000325754	-180.9300665	-177.273439	0.000727358	0.00714301	0.000828243	0.436340776	-180.9300665	-177.273439	0.040046926	0.017252271	0.0565284	0.000999001	0.039042926	0.017739981	0.052756143	0.000999001	-235.9254879	-235.5575134	5.119481282	-233.4877363	-233.1197618	5.119481282	-235.8920158	-235.3541599	5.110553813	-233.4542641	-232.9164083	5.110553813	-1.22E-06	1.31E-05	0.001945999	0.015008347	0.01488361	0.023802411	0.62424035	0.2	5	5	126	0
Amoebozoa	358	10162048.75	2845534.586	3049748.698	81	0.006166011	2.32E-10	0.014672011	0.281399531	-599.5571625	-592.3738151	0.000375125	0.003186103	0.002125265	0.220573608	-618.5448841	-611.3615366	0.012991059	0.005853698	0.018754327	0.282717283	0.012540932	0.00537034	0.017614727	0.000999001	-767.6805279	-767.5016097	8.23281123	-762.8916296	-762.7127114	8.23281123	-767.6416829	-767.4797442	8.188136018	-762.8527846	-762.6908459	8.188136018	-5.82E-06	-1.29E-05	0.001011219	0.015114635	0.015225302	0.012266354	-0.01974467	0.525	8	9	1072	0
Amoebozoa	373	9436626.994	3266494.771	3338656.863	49	0.001391222	9.55E-10	0.337517535	1.21E-05	-386.2506308	-380.5751699	0.000253159	0.001460691	0.001339793	0.073025967	-369.7899891	-364.1145282	0.020134802	0.009584764	0.027224761	0.000999001	0.021627626	0.010283828	0.028764096	0.068931069	-464.0697546	-463.7580412	6.745012997	-460.286114	-459.9744006	6.745012997	-464.1469018	-463.7679597	6.82495408	-460.3632612	-459.9843191	6.82495408	9.71E-05	9.53E-05	0.001352822	0.013819206	0.013858293	0.016530479	0.515985759	0.086	3	7	2365	0
Amoebozoa	378	9510501.619	2094917.513	2917841.987	144	0.003068764	2.52E-09	0.461952404	7.54E-21	-979.4982857	-970.5888458	0.001504873	-0.009969652	0.011239197	0.327231708	-947.3209163	-938.4114764	0.006820571	0.003041738	0.009633302	0.000999001	0.006978672	0.003044602	0.009378613	0.000999001	-1365.469223	-1365.22864	10.72852983	-1359.529596	-1359.289013	10.72852983	-1365.49177	-1365.062773	10.73102967	-1359.552143	-1359.123146	10.73102967	-1.95E-05	-2.81E-05	0.000741191	0.015238251	0.015454788	0.009027928	0.662648479	0.008	2	12	191	0
Amoebozoa	383	19389277.03	9142772.585	7680987.736	64	0.00214004	2.91E-11	0.005247633	0.569457498	-553.8454448	-547.3687956	0.000149314	0.000438428	0.000549193	0.082169896	-558.9962625	-552.5196133	0.014539458	0.007339327	0.019722585	0.569430569	0.014591787	0.006710372	0.019835219	0.013986014	-606.0358372	-605.775132	7.486737888	-601.718071	-601.4573658	7.486737888	-606.0394396	-605.6575801	7.464958628	-601.7216734	-601.3398139	7.464958628	-3.41E-07	2.77E-05	0.001097523	0.015015349	0.014538065	0.013397577	-0.073338711	0.87	8	8	1777	0
Amoebozoa	389	19334216.63	4959425.019	4363083.628	3025	0.00378155	6.08E-11	0.00141592	0.038503233	-21389.54378	-21371.49978	0.000386948	-0.001399323	0.146134536	0.028123749	-21471.55114	-21453.50714	0.000332347	0.000151574	0.000462967	0.041958042	0.000326	0.00014413	0.000473594	0.000999001	-28731.54883	-28732.21109	48.18181196	-28719.51949	-28720.18176	48.18181196	-28731.52963	-28731.07437	48.15207836	-28719.5003	-28719.04504	48.15207836	2.82E-06	4.00E-06	0.00015685	0.014967266	0.014969272	0.001906608	0.025826226	0.251	7	55	11538	0
Amoebozoa	396	19209068.78	6907594.992	6079226.41	81	0.004637634	3.97E-10	0.1400117	0.000579142	-594.3908	-587.2074525	0.000578669	0.000284129	0.002423582	0.272167974	-607.9055282	-600.7221807	0.012699968	0.005609361	0.017629585	0.000999001	0.012880673	0.006005068	0.018505376	0.000999001	-768.0324308	-767.6694387	8.33647702	-763.2435325	-762.8805404	8.33647702	-768.0486825	-767.7265172	8.36324956	-763.2597842	-762.9376189	8.36324956	-1.68E-06	-2.88E-05	0.00101969	0.015039597	0.015341126	0.012371144	0.250951478	0.067	3	9	1163	0
Amoebozoa	397	10259621.38	2336071.762	3004767.552	196	0.002914254	5.33E-10	0.097594399	8.28E-06	-1526.277417	-1516.443073	0.000426031	-0.001299275	0.004549473	0.111242373	-1529.264364	-1519.43002	0.005220733	0.00218349	0.007687678	0.000999001	0.005259513	0.002260116	0.00760864	0.000999001	-1859.669783	-1859.520965	12.81257731	-1853.113554	-1852.964736	12.81257731	-1859.677311	-1859.528489	12.83356034	-1853.121082	-1852.97226	12.83356034	1.29E-05	4.58E-06	0.000642269	0.014827737	0.014668806	0.007808576	0.277145866	0.183	6	14	2640	0
Amoebozoa	402	6800183.493	2212007.212	1710288.736	64	0.002305447	1.29E-09	0.158999614	0.001100034	-489.554957	-483.0783077	0.000443019	-0.000412866	0.001633943	0.154546564	-489.2169745	-482.7403253	0.01701228	0.007640776	0.024127724	0.003996004	0.016721444	0.007534486	0.022811874	0.001998002	-606.2110497	-605.8656545	7.609374877	-601.8932836	-601.5478884	7.609374877	-606.1897932	-605.6672212	7.545647675	-601.872027	-601.349455	7.545647675	4.52E-05	-3.38E-05	0.001189511	0.014468788	0.015378371	0.014456783	0.275129617	0.115	4	8	138	0
Amoebozoa	405	2065895.081	661086.4259	983562.7907	25	0.003885696	-5.51E-10	0.023778991	0.461750191	-207.2142161	-203.5575886	-7.83E-05	0.003885696	0.000289438	0.023778991	-207.2142161	-203.5575886	0.045320755	0.022337545	0.058072679	0.487512488	0.044499235	0.023387129	0.055948893	0.496503497	-236.4900398	-236.0365858	5.265534445	-234.0522881	-233.5988341	5.265534445	-236.4644826	-236.1478197	5.268577897	-234.026731	-233.710068	5.268577897	0.000130306	0.000158781	0.002122027	0.013448367	0.012945092	0.026050148	-0.408244816	1	4	5	32	0
Amoebozoa	406	19019169.58	2570078.437	4443643.895	784	0.000355208	4.42E-10	0.365849001	2.14E-79	-7112.994038	-7099.000811	0.000412111	-0.003896121	0.006974948	0.153868992	-6886.898545	-6872.905318	0.001279362	0.000601646	0.001769028	0.000999001	0.001374218	0.000591633	0.001851209	0.000999001	-7443.705296	-7442.057405	24.83453611	-7434.376478	-7432.728587	24.83453611	-7443.779879	-7442.448065	24.85114276	-7434.451061	-7433.119247	24.85114276	-2.06E-07	-6.63E-06	0.000324439	0.015002479	0.015133708	0.003942996	0.601084243	0.04	5	28	528	0
Amoebozoa	407	3035288.29	1518319.085	1566537.004	16	0.002762562	9.00E-10	0.139872027	0.153569283	-130.6325262	-128.31476	0.000119295	0.003108267	0.000202144	0.051033834	-129.0598548	-126.7420886	0.066141722	0.033546667	0.085606294	0.146853147	0.066644484	0.034166931	0.084243404	0.394605395	-150.7767811	-150.4678742	4.355699365	-149.2316036	-148.9226967	4.355699365	-150.7822596	-150.4640567	4.334200644	-149.2370822	-148.9188792	4.334200644	8.35E-05	0.000208597	0.00268784	0.014107551	0.012736205	0.032963943	-0.00574492	1	3	4	47	0
Amoebozoa	410	11914549.02	1935117.737	2809093.715	729	0.005248934	1.34E-10	0.006570466	0.028638772	-5762.058077	-5748.283056	0.000361587	0.000928951	0.014209997	0.096889324	-5831.544916	-5817.769894	0.001304911	0.000532872	0.00192767	0.030969031	0.00130789	0.000653274	0.00186603	0.000999001	-6921.350046	-6920.949701	24.33677524	-6912.166698	-6911.766354	24.33677524	-6921.352135	-6920.837383	24.33180847	-6912.168788	-6911.654035	24.33180847	1.14E-05	-2.28E-06	0.00031404	0.014877672	0.014952283	0.003828507	0.051492853	0.152	11	27	2111	0
Amoebozoa	412	6800183.493	2777007.211	2219381.575	100	0.001217957	1.55E-09	0.289901316	7.56E-09	-756.1791434	-748.3636328	0.00016369	0.003581477	0.003941818	0.02368129	-724.3406306	-716.5251201	0.010025704	0.004269158	0.013861141	0.000999001	0.010096038	0.004930966	0.013673205	0.132867133	-947.836295	-947.3241073	9.266687433	-942.6259546	-942.1137669	9.266687433	-947.8431526	-947.5129942	9.257332471	-942.6328122	-942.3026539	9.257332471	2.54E-05	4.17E-05	0.000901869	0.014717255	0.014724508	0.01097178	0.479899845	0.015	7	10	209	0
Amoebozoa	415	9727346.507	3520936.941	3472533.599	36	0.001968763	8.36E-10	0.271562476	0.001118743	-277.9792151	-273.2286583	0.000232818	0.002191984	0.001008252	0.071068884	-269.226437	-264.4758802	0.029647249	0.014225815	0.041221964	0.002997003	0.028173875	0.014270426	0.038740559	0.110889111	-340.5434247	-339.9644514	6.130027161	-337.3763869	-336.7974135	6.130027161	-340.484439	-339.7902008	6.130908097	-337.3174011	-336.623163	6.130908097	-8.09E-05	-6.59E-05	0.001623889	0.015942811	0.015753366	0.01978276	0.414284529	0.133333333	4	6	621	0
Amoebozoa	420	6993861.183	1739633.237	2078939.284	49	-0.000641786	2.70E-09	0.608539228	3.93E-11	-385.3873539	-379.711893	0.000686623	-0.00283564	0.001770035	0.288992334	-356.1442568	-350.4687959	0.018831834	0.008791932	0.026572664	0.000999001	0.018929844	0.009162422	0.025432312	0.000999001	-463.5466922	-463.0002347	6.69925486	-459.7630516	-459.2165941	6.69925486	-463.5497936	-463.0938096	6.699671898	-459.766153	-459.310169	6.699671898	7.52E-07	1.91E-05	0.001286173	0.014980083	0.015197551	0.015616015	0.766675703	0.149	4	7	65	0
Amoebozoa	436	18099258.15	5804891.003	5777953.038	529	0.003947995	1.94E-10	0.064115315	3.49E-09	-4261.364601	-4248.551636	0.000310698	0.000795991	0.00948432	0.086651708	-4274.258966	-4261.446	0.001892539	0.000861617	0.002612356	0.000999001	0.001826438	0.000850577	0.002544888	0.000999001	-5023.286243	-5023.565147	21.25402888	-5014.744266	-5015.02317	21.25402888	-5023.251118	-5023.373219	21.24963881	-5014.709141	-5014.831242	21.24963881	-1.41E-06	1.78E-05	0.000372428	0.015022141	0.014885686	0.004542534	0.212044338	0.033	15	23	3296	143
Amoebozoa	438	12247449	5928485.095	4671714.582	100	0.004790889	1.40E-09	0.561823719	2.94E-19	-742.5478084	-734.7322979	0.001238031	-0.003651614	0.003903403	0.479442831	-725.3199664	-717.5044558	0.009706881	0.004330108	0.013944075	0.000999001	0.009867106	0.005070444	0.012869772	0.000999001	-948.134627	-947.9826241	8.926243855	-942.9242866	-942.7722837	8.926243855	-948.149257	-947.9148086	8.90674861	-942.9389166	-942.7044682	8.90674861	-6.43E-06	1.71E-05	0.000912249	0.015047415	0.014863709	0.011110157	0.684783782	0.002	5	10	1485	0
Amoebozoa	440	17201860.8	5344094.181	5754268.418	400	0.014769703	2.61E-10	0.019072208	0.00566324	-2484.157571	-2472.183177	0.000782378	0.005666916	0.042951108	0.090756938	-2514.51213	-2502.537736	0.002637636	0.001213816	0.00368355	0.007992008	0.002467557	0.001172386	0.003401794	0.000999001	-3797.897504	-3797.907769	18.35146633	-3789.914575	-3789.92484	18.35146633	-3797.828891	-3797.557535	18.31100202	-3789.845962	-3789.574606	18.31100202	-1.75E-05	-6.19E-06	0.000432869	0.015201919	0.015009648	0.00529668	0.071108237	0.238	9	20	5510	0
Amoebozoa	445	18208663.59	8437388.916	6350219.931	225	0.002376407	1.36E-10	0.062340156	0.000154046	-1921.995841	-1911.747539	0.000259525	-0.000107352	0.002342037	0.12230432	-1936.865487	-1926.617186	0.004560528	0.002124936	0.006277381	0.000999001	0.004428257	0.00233906	0.00600625	0.000999001	-2135.675387	-2135.661473	13.56515043	-2128.843186	-2128.829273	13.56515043	-2135.645108	-2135.722394	13.51637137	-2128.812908	-2128.890193	13.51637137	6.70E-06	-3.60E-06	0.000590415	0.014911373	0.014912226	0.007189923	0.169551731	0.08	11	15	1415	0
Amoebozoa	453	19231062.01	9355641.553	6594619.103	225	0.012384884	4.76E-10	0.057113329	0.000297635	-1319.575128	-1309.326827	0.001282326	-0.001168516	0.029902514	0.225393592	-1363.808116	-1353.559814	0.004594622	0.00207561	0.006580021	0.001998002	0.00451882	0.002018284	0.006274882	0.000999001	-2135.806079	-2135.535069	13.42907686	-2128.973878	-2128.702868	13.42907686	-2135.788484	-2135.44064	13.42136123	-2128.956284	-2128.608439	13.42136123	-1.98E-05	-1.97E-05	0.000598013	0.015243875	0.015182987	0.007298345	0.12483889	0.072	8	15	4993	0
Amoebozoa	467	17606069.88	7684121.018	7761612.447	196	0.004845783	1.20E-11	0.000508736	0.75367852	-1589.956452	-1580.122108	0.000281379	0.001263589	0.003007316	0.099512444	-1610.401226	-1600.566882	0.005119748	0.002589343	0.007263698	0.77022977	0.005034406	0.002344731	0.007134186	0.000999001	-1860.185227	-1859.987455	12.59754571	-1853.628997	-1853.431226	12.59754571	-1860.168226	-1859.80698	12.61167104	-1853.611997	-1853.250751	12.61167104	1.51E-05	1.03E-05	0.000628178	0.014832523	0.014842344	0.007649132	-0.075844559	0.682	11	14	282	0
Amoebozoa	469	13533653	7283066.256	5738397.973	49	-0.001193967	9.07E-10	0.869794905	1.93E-22	-464.306733	-458.6312721	0.000569697	-0.001479373	0.000851882	0.43024751	-391.9782653	-386.3028044	0.021426723	0.008872095	0.030548829	0.000999001	0.02178817	0.009740901	0.029538021	0.000999001	-463.9103526	-463.8552245	6.913450018	-460.126712	-460.071584	6.913450018	-463.9267415	-463.8136716	6.90476199	-460.1431009	-460.030031	6.90476199	-8.38E-07	4.26E-05	0.00137969	0.014998928	0.014624107	0.016804294	0.926154938	0.03	3	7	7785	0
Amoebozoa	471	10247140.04	4558107.474	5146586.227	36	0.003288299	7.56E-10	0.509926333	1.01E-06	-293.8276341	-289.0770773	0.00066956	-0.000371165	0.000414415	0.60105808	-301.2342697	-296.4837129	0.028435319	0.013259775	0.038740101	0.000999001	0.026821938	0.013247745	0.037084116	0.000999001	-340.3661821	-339.8743798	6.07292194	-337.1991443	-336.7073419	6.07292194	-340.304038	-339.832219	6.059041885	-337.1370002	-336.6651811	6.059041885	6.26E-06	-3.05E-05	0.001578727	0.014994749	0.015037313	0.019276594	0.644698627	0.033333333	5	6	78	0
Amoebozoa	472	19257614.97	9297884.047	6597038.763	324	0.00435459	3.47E-10	0.089310555	4.15E-08	-2262.307411	-2250.96518	0.00040467	0.001936871	0.017615668	0.071734555	-2256.113896	-2244.771666	0.00294404	0.001414504	0.004237168	0.000999001	0.003016994	0.001270727	0.004303283	0.000999001	-3075.826003	-3075.501507	16.20064124	-3068.264516	-3067.94002	16.20064124	-3075.8498	-3075.577258	16.18185642	-3068.288313	-3068.015771	16.18185642	1.60E-05	1.18E-05	0.000484323	0.014811879	0.014841988	0.005920123	0.237463291	0.023	13	18	3746	0
Amoebozoa	480	19454783.39	9232984.755	5859541.82	1156	0.009647673	3.58E-10	0.05254702	3.00E-15	-7626.84995	-7611.691787	0.000914392	-0.000706081	0.086100941	0.111522108	-7701.143233	-7685.98507	0.000911292	0.000457951	0.001242086	0.000999001	0.000904715	0.000427605	0.001290447	0.000999001	-10978.06418	-10978.46052	30.18469818	-10967.95874	-10968.35507	30.18469818	-10978.05664	-10978.22492	30.1928626	-10967.9512	-10968.11948	30.1928626	-7.57E-06	1.73E-06	0.000260961	0.01508116	0.014993823	0.003164834	0.173430766	0.004	20	34	704	0
Amoebozoa	486	17560732.95	6421555.868	6101195.706	25	0.009010209	9.50E-10	0.233324121	0.014448832	-151.85063	-148.1940025	0.000880651	0.005597552	0.002502724	0.276055214	-153.284355	-149.6277276	0.038678358	0.017347868	0.051944169	0.010989011	0.037039989	0.01659881	0.050746022	0.005994006	-235.9362015	-235.4240166	5.233761739	-233.4984498	-232.9862649	5.233761739	-235.8917388	-235.4978967	5.196105747	-233.4539871	-233.060145	5.196105747	-3.81E-05	-1.59E-05	0.001947465	0.015474512	0.015146795	0.023837891	0.213385781	0.35	4	5	87	0
Amoebozoa	487	18022135.09	6239053.715	5507372.215	121	0.006132122	1.27E-10	0.013613427	0.202494002	-891.9569865	-883.5696148	0.000401046	0.001650581	0.003855275	0.103091281	-903.4633901	-895.0760185	0.007492322	0.003463559	0.009779648	0.194805195	0.007555167	0.003521377	0.010223378	0.000999001	-1147.690039	-1147.577828	10.16657892	-1142.098458	-1141.986247	10.16657892	-1147.698245	-1147.254412	10.15511382	-1142.106664	-1141.66283	10.15511382	-4.99E-05	-7.53E-05	0.000781435	0.01561614	0.015979497	0.009515849	-0.017814349	0.559	8	11	199	0
Amoebozoa	490	19028614	8501397.528	6058496.556	144	0.001647421	3.62E-12	6.58E-05	0.923125281	-1289.670951	-1280.761511	3.60E-05	0.001199186	0.001037396	0.005314658	-1290.428826	-1281.519386	0.007293158	0.003592023	0.010261479	0.913086913	0.007512047	0.003610656	0.010045588	0.413586414	-1366.111872	-1365.340197	10.78494098	-1360.172245	-1359.400571	10.78494098	-1366.143275	-1365.354268	10.73677375	-1360.203649	-1359.414641	10.73677375	1.81E-05	9.84E-06	0.000768835	0.014789649	0.014866345	0.009370808	-0.08064267	0.615	11	12	562	0
Amoebozoa	495	17624652.91	8280752.737	8194656.69	196	0.002333847	7.32E-10	0.782645356	3.28E-66	-1695.581199	-1685.746855	0.0010502	-0.005289332	0.004213441	0.529707932	-1544.303773	-1534.469429	0.005073831	0.002500014	0.006893203	0.000999001	0.005038216	0.002939367	0.006184012	0.000999001	-1859.402114	-1858.864499	12.12590306	-1852.845884	-1852.30827	12.12590306	-1859.394153	-1859.060119	12.16739696	-1852.837923	-1852.50389	12.16739696	2.38E-05	2.96E-05	0.000627633	0.014737946	0.014693102	0.007648173	0.874472207	0.001	7	14	127	0
Amoebozoa	496	14957595.71	6934797.548	4854269.077	225	0.004734162	4.10E-10	0.064416412	0.000118567	-1552.850343	-1542.602041	0.000569313	-0.000404439	0.012223303	0.113961982	-1565.092735	-1554.844434	0.004263767	0.001718977	0.006144074	0.000999001	0.004508742	0.00182025	0.006871074	0.000999001	-2134.985852	-2134.521565	13.41258169	-2128.153651	-2127.689364	13.41258169	-2135.04232	-2134.574774	13.44863201	-2128.210119	-2127.742573	13.44863201	3.47E-07	-1.30E-05	0.000587719	0.015008596	0.015114311	0.007152683	0.173466034	0.096	10	15	1998	0
Amoebozoa	508	16814532.7	6306247.823	4963719.21	400	0.00465797	3.81E-11	0.001834263	0.392951276	-3199.590473	-3187.616079	6.73E-05	0.00396806	0.007721687	0.005156317	-3200.923956	-3188.949563	0.002477791	0.001092933	0.003646486	0.382617383	0.00249563	0.001164839	0.003365236	0.150849151	-3797.533222	-3797.153218	17.84031584	-3789.550293	-3789.170289	17.84031584	-3797.539973	-3797.195342	17.79489678	-3789.557044	-3789.212413	17.79489678	1.52E-05	1.04E-05	0.00043684	0.014824696	0.014854212	0.005344892	-0.034183697	0.559	11	20	409	0
Amoebozoa	509	17356993.55	6234407.212	6864839.424	225	0.000842618	7.95E-10	0.807652732	8.89E-82	-2023.937066	-2013.688765	0.000874191	-0.005882741	0.005254897	0.364490647	-1755.034081	-1744.785779	0.004383246	0.002121909	0.006198795	0.000999001	0.004405941	0.001970773	0.006281936	0.000999001	-2135.959522	-2135.19964	12.90724683	-2129.127321	-2128.367439	12.90724683	-2135.964767	-2135.303423	12.8614084	-2129.132566	-2128.471222	12.8614084	2.08E-06	5.23E-06	0.000587274	0.01496297	0.014877735	0.007139005	0.892053317	0.001	7	15	154	0
Amoebozoa	521	19030525.4	9314720.186	6907512.475	49	0.004654166	2.29E-10	0.044835705	0.144134393	-337.9157862	-332.2403253	0.000520052	-0.0001333	0.002249148	0.163333181	-344.4062006	-338.7307397	0.018712454	0.008581359	0.025202594	0.126873127	0.019265082	0.009274759	0.025782412	0.002997003	-463.6640424	-463.1859958	6.661761815	-459.8804018	-459.4023552	6.661761815	-463.6924827	-463.1385802	6.732441725	-459.9088421	-459.3549396	6.732441725	5.03E-05	5.12E-05	0.001299367	0.014422905	0.014627772	0.015865844	0.004603767	0.528	7	7	196	0
Amoebozoa	530	19028560.06	8296389.828	5953337.832	81	0.003090623	1.51E-10	0.057177123	0.031563119	-674.0066169	-666.8232694	0.000320812	3.75E-05	0.000892474	0.214801186	-688.824877	-681.6415296	0.012816014	0.005801409	0.017394102	0.030969031	0.01275393	0.005841925	0.017813459	0.000999001	-768.1863882	-767.4880736	8.567816731	-763.3974899	-762.6991753	8.567816731	-768.1820063	-767.3757118	8.569596626	-763.393108	-762.5868135	8.569596626	-2.63E-05	-3.92E-05	0.001033369	0.015334325	0.015618911	0.012573169	0.045111787	0.392	6	9	93	0
Amoebozoa	531	19020377.89	8377345.606	5397351.032	144	0.003000437	5.72E-10	0.096131088	0.000155695	-928.5874128	-919.6779729	0.000563317	1.98E-05	0.012863557	0.091693837	-927.8822211	-918.9727812	0.006987181	0.003192866	0.009629983	0.000999001	0.007266435	0.003379526	0.01003616	0.000999001	-1366.174553	-1365.665581	10.94385064	-1360.234926	-1359.725954	10.94385064	-1366.215651	-1365.751092	11.00056435	-1360.276025	-1359.811466	11.00056435	-9.72E-06	1.10E-05	0.000752556	0.015133056	0.014875504	0.009195181	0.231805403	0.095	8	12	275	0
Amoebozoa	536	11177479.97	3189559.968	4059841.277	64	0.007876023	1.07E-09	0.178954907	0.000496592	-412.0542006	-405.5775514	0.001148912	-0.002240178	0.004158718	0.374143847	-429.427479	-422.9508297	0.015533542	0.007296185	0.020794903	0.000999001	0.015895476	0.007322134	0.02049494	0.000999001	-606.2905094	-606.0810441	7.798794583	-601.9727432	-601.7632779	7.798794583	-606.3135708	-606.107982	7.778555421	-601.9958046	-601.7902158	7.778555421	-3.78E-05	-1.09E-05	0.001166896	0.015438411	0.0149879	0.014274861	0.34357738	0.268	7	8	109	0
Amoebozoa	537	19030608.94	6998297.668	7790310.721	36	0.006791582	3.01E-10	0.171647847	0.012000502	-272.0739029	-267.3233461	0.000542005	0.002912105	0.000683486	0.392247589	-283.2220513	-278.4714945	0.029723641	0.013138438	0.040708452	0.017982018	0.028669187	0.015035953	0.036795891	0.000999001	-340.5607591	-340.2087164	6.010393046	-337.3937213	-337.0416785	6.010393046	-340.5151093	-340.1695187	5.930319693	-337.3480714	-337.0024808	5.930319693	6.00E-06	8.55E-05	0.001608764	0.0148816	0.014085497	0.019724605	0.19360747	0.35	6	6	36	0
Amoebozoa	555	16334265.21	4851720.511	6456022.782	64	0.004561501	1.06E-09	0.466368331	5.09E-10	-442.8443763	-436.367727	0.001365767	-0.00459471	0.002404513	0.619500306	-464.4904864	-458.0138371	0.015861768	0.0075948	0.021090481	0.000999001	0.015975522	0.007477181	0.02176343	0.000999001	-606.6777991	-606.2951934	7.71169691	-602.3600329	-601.9774273	7.71169691	-606.6862775	-606.0991804	7.707611459	-602.3685114	-601.7814142	7.707611459	2.09E-05	1.56E-05	0.001158549	0.014740784	0.015135892	0.014184967	0.648235437	0.132	7	8	466	0
Amoebozoa	557	17582203.81	8274864.382	7671576.646	25	0.006128119	1.16E-10	0.015935534	0.547653879	-172.0085012	-168.3518737	0.000588135	-7.63E-05	0.000844	0.298181815	-180.458927	-176.8022996	0.042356319	0.019722984	0.057046594	0.538461538	0.042110887	0.020621288	0.055493962	0.004995005	-236.1236076	-235.5901769	5.329171457	-233.685856	-233.1524253	5.329171457	-236.1138979	-235.7480746	5.316603083	-233.6761462	-233.310323	5.316603083	-4.38E-05	-2.68E-05	0.002055658	0.015588036	0.0149833	0.025131731	-0.21628539	0.8	4	5	858	0
Amoebozoa	560	17964863.81	8606517.68	6343789.458	25	0.006443585	7.28E-11	0.005382713	0.727446306	-177.6414518	-173.9848243	0.000511434	0.000518093	0.000678989	0.28512246	-185.8976211	-182.2409936	0.043426808	0.020857407	0.059648541	0.755244755	0.044849805	0.020085609	0.061110134	0.010989011	-235.8932304	-235.6191505	5.150944734	-233.4554787	-233.1813989	5.150944734	-235.9327081	-235.555295	5.185270416	-233.4949564	-233.1175434	5.185270416	5.87E-05	-3.01E-05	0.002128377	0.014290989	0.015197048	0.026008304	-0.547564544	1	4	5	26	0
Amoebozoa	561	9696978.425	3636366.909	4848489.212	16	0.004404773	4.94E-10	0.158964521	0.126091007	-116.0637055	-113.7459394	0.00029782	0.004404773	0.000455429	0.158964521	-116.0637055	-113.7459394	0.068927766	0.030575202	0.090015452	0.141858142	0.068925774	0.034636769	0.086122617	0.138861139	-150.840041	-150.5281425	4.483642735	-149.2948636	-148.9829651	4.483642735	-150.8316083	-150.4785675	4.489206882	-149.2864308	-148.9333901	4.489206882	8.33E-05	0.000192237	0.002772504	0.014033489	0.01341048	0.03401339	0.17513994	0.5	3	4	15	0
Amoebozoa	584	13878914.67	7105885.954	6242704.637	25	0.001044799	2.12E-09	0.948206275	2.76E-16	-212.9665741	-209.3099466	0.001417028	2.53E-05	0.001882951	0.575879357	-160.3978504	-156.7412229	0.04313568	0.020044004	0.055889333	0.000999001	0.042112439	0.021813148	0.052622643	0.000999001	-236.0755482	-235.7155374	5.069412741	-233.6377965	-233.2777857	5.069412741	-236.0429101	-235.8651976	5.004270051	-233.6051585	-233.4274459	5.004270051	3.32E-05	0.000159723	0.002050027	0.014509411	0.013511436	0.025126044	0.960201484	0.05	4	5	72	0
Amoebozoa	607	19336568.7	8817045.955	8340452.119	784	0.006185413	1.76E-10	0.073128556	1.32E-14	-6007.460034	-5993.466807	0.00049395	0.001091851	0.017888662	0.22572709	-6148.494161	-6134.500934	0.001280006	0.000638852	0.001750821	0.000999001	0.001258578	0.000627241	0.001718566	0.000999001	-7445.353768	-7444.285407	25.29167127	-7436.02495	-7434.956589	25.29167127	-7445.336903	-7444.138115	25.31829209	-7436.008085	-7434.809297	25.31829209	-6.87E-06	-8.91E-06	0.000309795	0.015077589	0.015105123	0.003779758	0.227908189	0.003	13	28	8260	0
Amoebozoa	621	19028560.06	6832177.884	6691771.549	81	0.006425681	-1.43E-10	0.03471559	0.095823882	-621.8570932	-614.6737457	7.29E-05	0.004533014	0.002100348	0.006215501	-619.5001877	-612.3168403	0.012204484	0.005775794	0.017068626	0.096903097	0.012205676	0.005931621	0.016866246	0.487512488	-767.4978585	-766.9671642	8.464382606	-762.7089602	-762.1782659	8.464382606	-767.4975887	-767.1836729	8.500609088	-762.7086904	-762.3947746	8.500609088	-1.68E-05	-1.34E-05	0.000996649	0.01520126	0.015446322	0.012147114	-0.374635174	0.99	6	9	394	0
Amoebozoa	622	26593.36474	9972.511778	13296.68237	16	0.004407859	1.80E-07	0.288885552	0.031778391	-128.310681	-125.9929148	0.000470183	0.004407859	0.000211834	0.288885552	-128.310681	-125.9929148	0.064884699	0.029511813	0.084859742	0.02997003	0.063306416	0.029131761	0.080803797	0.024975025	-150.80869	-150.3793443	4.465969964	-149.2635126	-148.8341669	4.465969964	-150.7715365	-150.4190631	4.416004499	-149.2263591	-148.8738856	4.416004499	0.000199203	0.000171262	0.002666643	0.013216936	0.013334782	0.0249721	0.333333333	0.75	4	4	111	0
Amoebozoa	625	3069899.113	1142081.585	1257907.108	121	0.002016334	1.26E-09	0.205813803	1.73E-07	-1048.312732	-1039.925361	0.000176544	0.001876278	0.00129605	0.116139631	-1035.368012	-1026.980641	0.008157556	0.003819954	0.011357815	0.000999001	0.008088086	0.004003354	0.011375761	0.000999001	-1147.4456	-1146.688542	9.832177318	-1141.854019	-1141.09696	9.832177318	-1147.437168	-1146.668973	9.811743934	-1141.845586	-1141.077392	9.811743934	-1.67E-05	-1.63E-05	0.000803827	0.01517137	0.015267541	0.009831949	0.399453192	0.04	9	11	388	0
Amoebozoa	626	19605124.3	8705517.834	7702462.845	625	0.017934412	4.00E-10	0.061240391	3.56E-10	-3743.80395	-3730.490695	0.001656287	-0.001864532	0.066563506	0.311322997	-3937.420867	-3924.107612	0.001570738	0.000755992	0.002090126	0.000999001	0.001557048	0.000737057	0.002042462	0.000999001	-5934.376439	-5934.108493	22.1827885	-5925.500936	-5925.23299	22.1827885	-5934.367807	-5934.15887	22.15903479	-5925.492304	-5925.283367	22.15903479	-1.66E-05	-1.13E-05	0.000342923	0.015192567	0.015181227	0.004203647	0.182575437	0.026	12	25	2104	646
Amoebozoa	628	10647242.08	2149685.503	3820163.909	121	0.004068659	-1.99E-10	0.026216001	0.07601539	-952.0920739	-943.7047023	-5.90E-05	0.00425605	0.002637283	0.004359519	-949.4062712	-941.0188995	0.008664144	0.004320886	0.01188463	0.082917083	0.008545475	0.004049114	0.011212164	0.487512488	-1147.435437	-1147.494082	10.0261601	-1141.843856	-1141.902501	10.0261601	-1147.419949	-1147.555859	10.01665569	-1141.828368	-1141.964278	10.01665569	1.87E-05	5.72E-05	0.00083389	0.014776365	0.014349585	0.010163064	-0.215886222	0.957	7	11	87	0
Amoebozoa	629	12275073.02	4935999.913	4748879.844	16	0.002301678	3.73E-10	0.102895869	0.225761551	-117.7145192	-115.3967531	0.000412857	-0.000454532	0.000335875	0.266485997	-120.9357233	-118.6179571	0.067120852	0.032609665	0.089672841	0.21978022	0.065910491	0.031348718	0.083225575	0.034965035	-150.7909464	-150.1135099	4.551628873	-149.245769	-148.5683324	4.551628873	-150.7542513	-150.1859441	4.461498638	-149.2090739	-148.6407667	4.461498638	-3.89E-05	-0.000154033	0.002798881	0.015498373	0.016985457	0.034425893	0.062114557	0.5	4	4	26	0
Amoebozoa	630	4067392.939	1226763.954	1617501.046	81	0.004243037	3.72E-09	0.392599827	3.93E-10	-558.3200464	-551.1366989	0.000765365	0.000925859	0.006030623	0.180556938	-534.0656429	-526.8822954	0.013382781	0.006066318	0.017441167	0.000999001	0.012326674	0.005567238	0.016286959	0.000999001	-767.5829653	-767.2411202	8.508680012	-762.794067	-762.4522219	8.508680012	-767.4946286	-767.231155	8.483998928	-762.7057303	-762.4422567	8.483998928	9.33E-06	-4.31E-06	0.001017334	0.014852492	0.015120415	0.012390441	0.591651899	0.132	8	9	273	0
Amoebozoa	633	19030525.4	7537990.856	7152355.789	36	0.003169133	1.30E-09	0.657713783	2.01E-09	-253.3071357	-248.5565789	0.001092899	3.36E-05	0.002698682	0.411257079	-233.7828114	-229.0322546	0.03070457	0.015035785	0.042488358	0.000999001	0.031553489	0.015869132	0.042925177	0.000999001	-340.720264	-340.3372061	5.859480967	-337.5532261	-337.1701682	5.859480967	-340.7517659	-340.4224894	5.880002592	-337.5847281	-337.2554515	5.880002592	-4.13E-05	-5.47E-05	0.001685113	0.015439592	0.015480884	0.020540418	0.750366936	0.066666667	6	6	52	0
Amoebozoa	636	2673002.227	855436.104	1249571.726	25	0.00391363	-4.41E-10	0.010990757	0.617972553	-186.72224	-183.0656125	-7.44E-05	0.004079146	0.000658148	0.009198603	-186.6769792	-183.0203517	0.042089349	0.019949831	0.058481464	0.607392607	0.04321973	0.022269527	0.055127352	0.66033966	-235.9719413	-235.661731	5.045797327	-233.5341896	-233.2239793	5.045797327	-235.9941435	-235.7210305	5.001198996	-233.5563919	-233.2832788	5.001198996	-1.30E-06	3.19E-05	0.002065975	0.014975138	0.014883603	0.025220408	-0.255254925	1	5	5	35	0
Amoebozoa	642	3987986.908	1566403.495	1496508.435	196	0.000827841	4.02E-10	0.055329248	0.000904281	-1789.966873	-1780.132529	4.11E-05	0.00097471	0.001265753	0.006129154	-1780.015794	-1770.18145	0.004982334	0.002456337	0.006743201	0.000999001	0.00479775	0.0022521	0.006393987	0.253746254	-1859.756115	-1859.669074	12.69896071	-1853.199886	-1853.112845	12.69896071	-1859.719295	-1859.783843	12.68384615	-1853.163066	-1853.227613	12.68384615	-8.45E-07	-1.16E-05	0.000615403	0.014967138	0.015043975	0.00749216	0.200168333	0.104	4	14	70	0
Amoebozoa	644	14957595.71	4098714.221	4415161.348	400	-0.000879127	7.27E-10	0.401607853	2.62E-46	-3293.926702	-3281.952308	0.000359243	-0.002704502	0.009487974	0.072265697	-3118.527071	-3106.552678	0.002569772	0.001224712	0.003283147	0.000999001	0.002636307	0.001183465	0.003505656	0.000999001	-3797.800824	-3797.619162	17.84282369	-3789.817895	-3789.636233	17.84282369	-3797.827814	-3797.313268	17.82461	-3789.844885	-3789.330339	17.82461	-1.08E-05	-1.16E-05	0.000449608	0.015123039	0.015100224	0.005471991	0.630722905	0.009	5	20	154	0
Amoebozoa	650	825491.0508	213241.4469	342723.9675	49	0.002975065	-1.32E-09	0.019931127	0.333249524	-419.8174559	-414.141995	0.000118244	0.001748904	0.000472002	0.041562841	-420.9110795	-415.2356186	0.01926129	0.009475981	0.02663803	0.310689311	0.019214735	0.009125546	0.025274457	0.142857143	-463.943459	-463.51582	7.089795525	-460.1598185	-459.7321794	7.089795525	-463.9389576	-463.6680932	7.066505345	-460.155317	-459.8844526	7.066505345	2.67E-05	3.83E-05	0.001307401	0.014636413	0.014838487	0.015998447	-0.253948054	0.321	7	7	27	0
Amoebozoa	653	19027283.28	3654244.147	5443106.732	256	0.01559029	6.53E-10	0.062424764	5.29E-05	-1462.607668	-1451.972136	0.001574199	-0.001503244	0.036890793	0.284521134	-1531.815974	-1521.180442	0.004097495	0.001879894	0.005673854	0.000999001	0.004081868	0.001876178	0.005654158	0.000999001	-2429.455688	-2428.73227	14.90509077	-2422.365333	-2421.641915	14.90509077	-2429.451641	-2428.795337	14.88972891	-2422.361286	-2421.704982	14.88972891	1.83E-05	1.25E-05	0.000562786	0.014785153	0.014676831	0.00684368	0.207435082	0.071	9	16	93	0
Amoebozoa	654	4135550.148	2152402.304	1787426.87	25	0.004901946	1.02E-09	0.029894259	0.408525985	-152.3374964	-148.6808689	0.000709481	-0.000251491	0.002127411	0.206021442	-157.3462119	-153.6895844	0.04114856	0.018411794	0.056248649	0.388611389	0.041416577	0.020754138	0.05271808	0.020979021	-236.1243728	-235.6440691	5.235976516	-233.6866212	-233.2063175	5.235976516	-236.1246404	-235.7267107	5.167570296	-233.6868887	-233.2889591	5.167570296	1.29E-05	1.39E-05	0.002031405	0.014795315	0.014900793	0.024898428	-0.051111125	0.6	2	5	1303	0
Amoebozoa	658	5057465.365	1740073.796	1714119.35	400	0.003168118	-3.83E-10	0.043378815	2.69E-05	-3484.697069	-3472.722675	-8.04E-05	0.00327165	0.003848791	0.03070754	-3479.433507	-3467.459113	0.002576064	0.001223273	0.00349948	0.000999001	0.002569262	0.00117855	0.003527135	0.000999001	-3795.975875	-3795.787167	18.26656948	-3787.992946	-3787.804238	18.26656948	-3795.973186	-3795.809962	18.2313435	-3787.990257	-3787.827033	18.2313435	-1.01E-05	-1.59E-05	0.000445476	0.015145226	0.015275748	0.005409461	-0.262236186	0.974	15	20	1096	0
Amoebozoa	659	13301662.09	6372132.102	5765974.225	36	0.000793894	4.99E-10	0.411633563	2.48E-05	-301.2723547	-296.5217979	0.000426007	-0.001004577	0.000458029	0.349024287	-297.6319488	-292.881392	0.029982255	0.013421677	0.040921071	0.000999001	0.031099591	0.014793317	0.040064477	0.000999001	-340.3359411	-340.0395714	6.007341233	-337.1689032	-336.8725335	6.007341233	-340.3756401	-340.0982035	6.006116202	-337.2086022	-336.9311656	6.006116202	-2.42E-05	4.61E-06	0.001689574	0.015247599	0.014912449	0.020618894	0.555487142	0.066666667	4	6	44	0
Amoebozoa	661	19030525.4	5463524.923	5440957.064	196	0.002920284	5.09E-10	0.179430687	6.17E-10	-1449.060766	-1439.226422	0.000466947	-0.000328999	0.007268392	0.129280357	-1437.433721	-1427.599377	0.005064084	0.002404428	0.00742425	0.000999001	0.005215944	0.002348523	0.007320188	0.000999001	-1859.980388	-1859.978944	12.86771336	-1853.424159	-1853.422715	12.86771336	-1860.010142	-1860.091223	12.88824772	-1853.453913	-1853.534994	12.88824772	4.82E-06	5.34E-06	0.000639721	0.014913084	0.014963847	0.007774327	0.382050185	0.108	10	14	81	0
Amoebozoa	671	19030525.4	7140558.488	9506567.956	16	0.002190275	6.63E-10	0.838781261	6.40E-07	-138.1665799	-135.8488137	0.000729154	0.000481664	0.000256365	0.638756199	-125.2579237	-122.9401575	0.064837712	0.031058902	0.08538109	0.000999001	0.065556781	0.033105494	0.081798421	0.000999001	-150.9183242	-150.3690498	4.795581468	-149.3731467	-148.8238723	4.795581468	-150.9231689	-150.4544248	4.74464129	-149.3779915	-148.9092474	4.74464129	1.18E-05	4.91E-05	0.002622969	0.014940884	0.014231841	0.0322409	0.90473254	0.25	4	4	76	0
Amoebozoa	694	4993268.828	1090329.963	1543013.242	484	0.000405058	9.40E-10	0.319938342	2.82E-42	-4582.983859	-4570.437605	0.00018389	-0.00028275	0.002538214	0.201246199	-4505.12312	-4492.576865	0.001954992	0.000863006	0.002861064	0.000999001	0.002074619	0.000876401	0.003067821	0.000999001	-4595.20918	-4594.900961	19.05330874	-4586.84501	-4586.536791	19.05330874	-4595.267495	-4595.01374	19.07354231	-4586.903325	-4586.64957	19.07354231	-4.29E-07	1.06E-05	0.00040038	0.015006666	0.014932555	0.004893465	0.557614536	0.012	5	22	745	0
Amoebozoa	698	19028529.31	8824250.648	7419279.295	144	0.002913414	4.93E-10	0.479062465	7.47E-22	-1189.946481	-1181.037041	0.000692927	-0.002198548	0.002317415	0.420842148	-1174.690411	-1165.780971	0.007775003	0.003519781	0.01034884	0.000999001	0.007326779	0.003709288	0.0095141	0.000999001	-1366.512632	-1366.202886	10.94826323	-1360.573006	-1360.26326	10.94826323	-1366.446355	-1366.069029	10.84989019	-1360.506729	-1360.129402	10.84989019	3.65E-06	-4.99E-05	0.000762786	0.014948488	0.015319014	0.009274378	0.639367039	0.001	7	12	133	0
Amoebozoa	702	131136.6508	54737.96896	54042.06862	16	0.003825665	5.53E-09	0.006296945	0.770190415	-128.3228103	-126.0050442	6.05E-05	0.003702267	0.000211262	0.008230341	-128.353971	-126.0362049	0.065112308	0.032176439	0.084493206	0.757242757	0.066066477	0.036914018	0.081712932	0.749250749	-150.6919161	-150.2775497	4.355991118	-149.1467387	-148.7323723	4.355991118	-150.703149	-150.215011	4.336943719	-149.1579715	-148.6698335	4.336943719	2.19E-06	2.63E-06	0.002653875	0.015030645	0.015394149	0.028932413	-0.522334566	1	4	4	23	0
Amoebozoa	710	3011001.762	772933.9723	887673.2863	64	3.68E-05	4.63E-09	0.693602292	1.43E-17	-569.0142047	-562.5375554	0.000564895	-0.002708091	0.001121672	0.268175707	-513.2921892	-506.8155399	0.015449123	0.007631934	0.02107239	0.000999001	0.016283603	0.007102841	0.022719363	0.000999001	-606.3240208	-605.9484503	7.350072007	-602.0062546	-601.6306841	7.350072007	-606.3808331	-606.0363365	7.367788602	-602.063067	-601.7185704	7.367788602	-1.11E-05	1.97E-05	0.001166729	0.015158398	0.014928072	0.014179631	0.817146517	0.041	4	8	55	0
Amoebozoa	717	2066111.786	1005707.2	680193.766	25	0.00325941	2.90E-09	0.14780138	0.057762055	-191.7384325	-188.0818051	0.00054377	9.86E-05	0.000399117	0.367232604	-199.1813508	-195.5247233	0.040239791	0.01892658	0.054128253	0.054945055	0.039604735	0.020012995	0.051117234	0.000999001	-235.9723758	-235.5206173	5.294897114	-233.5346241	-233.0828657	5.294897114	-235.9502964	-235.46185	5.303173274	-233.5125448	-233.0240984	5.303173274	-7.85E-06	-3.33E-05	0.001946578	0.01504737	0.015344685	0.023839227	-0.15302886	0.65	5	5	129	0
Amoebozoa	739	509323.5038	217173.5605	169565.8366	81	0.004709467	2.08E-09	0.006226721	0.483776889	-642.1931665	-635.0098191	0.000115084	0.0040663	0.001567115	0.018774219	-643.2223934	-636.0390459	0.014654165	0.007275527	0.020239414	0.53046953	0.013445762	0.006598877	0.017976894	0.254745255	-767.8842394	-767.5139323	8.587573873	-763.0953411	-762.725034	8.587573873	-767.7810639	-767.3235893	8.532191964	-762.9921656	-762.534691	8.532191964	-3.73E-05	8.44E-06	0.00104511	0.015472311	0.014964533	0.012700861	-0.133483528	0.809	4	9	400	0
Amoebozoa	750	1669424.582	625262.7495	694830.1708	36	0.007841265	4.66E-09	0.180827488	0.009726412	-251.2240151	-246.4734583	0.000600949	0.005066764	0.001630152	0.196736713	-251.9300529	-247.179496	0.029037997	0.013514233	0.039375925	0.013986014	0.02929011	0.015345932	0.038379413	0.00999001	-340.5341688	-340.1595763	5.965442211	-337.3671309	-336.9925384	5.965442211	-340.5419471	-340.1962498	5.962264444	-337.3749092	-337.0292119	5.962264444	-7.54E-05	-0.000114438	0.00161469	0.015950026	0.016134748	0.019747047	0.233630613	0.233333333	5	6	204	0
Amoebozoa	751	19257873.38	6695194.991	6882576.722	169	0.004388232	5.20E-10	0.260869362	1.30E-12	-1243.234516	-1233.84482	0.000365562	0.003437502	0.007376986	0.105751986	-1211.038584	-1201.648888	0.006068433	0.002831897	0.008852449	0.000999001	0.006151002	0.003128798	0.008160456	0.000999001	-1603.288321	-1603.475242	11.69425752	-1597.028524	-1597.215445	11.69425752	-1603.301278	-1603.443302	11.70744805	-1597.04148	-1597.183504	11.70744805	-1.77E-06	5.98E-06	0.000694204	0.015047824	0.01502919	0.008456008	0.461959804	0.016	5	13	1827	1583
Amoebozoa	765	6019065.97	2562496.959	2091360.308	144	0.000428833	1.54E-09	0.38900029	6.83E-17	-1174.204109	-1165.294669	0.000459846	-0.001427785	0.003072926	0.19253712	-1134.056822	-1125.147382	0.006862367	0.002918905	0.01025833	0.000999001	0.007045699	0.002999621	0.010046347	0.000999001	-1366.391013	-1366.321468	10.4713701	-1360.451386	-1360.381842	10.4713701	-1366.417232	-1366.385081	10.48555035	-1360.477605	-1360.445455	10.48555035	1.56E-05	2.77E-05	0.000753719	0.014810835	0.014560627	0.009166607	0.588898321	0.001	6	12	412	285
Amoebozoa	770	6019057.415	2111517.152	2378398.032	36	0.004057394	5.40E-10	0.073440872	0.10988877	-280.9460499	-276.1954931	0.000496629	-0.000313202	0.000463513	0.41014097	-297.2034442	-292.4528874	0.028636689	0.014625058	0.036475957	0.115884116	0.0275456	0.014209529	0.035633522	0.000999001	-340.4769822	-340.0018721	5.664163319	-337.3099444	-336.8348343	5.664163319	-340.4352397	-339.94899	5.656317634	-337.2682019	-336.7819521	5.656317634	-8.28E-05	-2.97E-05	0.001573999	0.015941356	0.015222835	0.019249421	0.089006712	0.35	3	6	285	17
Amoebozoa	774	19336568.7	4912112.643	7681503.223	289	0.005309519	1.34E-10	0.031994878	0.002271072	-2165.740886	-2154.741606	0.000104866	0.005428166	0.009341184	0.019522357	-2162.040974	-2151.041694	0.003562875	0.001522397	0.004941552	0.002997003	0.003442743	0.001639537	0.004713983	0.015984016	-2743.479095	-2743.429897	14.77977208	-2736.146242	-2736.097043	14.77977208	-2743.443932	-2743.346035	14.76621356	-2736.111078	-2736.013182	14.76621356	3.85E-07	-9.67E-06	0.000516572	0.014999383	0.014910293	0.006295217	0.144000837	0.105	15	17	10435	0
Amoebozoa	775	18415303.89	8985035.863	8713739.865	400	0.002404358	2.53E-11	0.001097797	0.508761049	-2871.749519	-2859.775125	0.000164373	0.000870277	0.016990895	0.034770848	-2885.466056	-2873.491663	0.002509706	0.001084348	0.003657226	0.496503497	0.002466766	0.00110554	0.003435091	0.000999001	-3797.457308	-3796.760154	18.05388335	-3789.474379	-3788.777225	18.05388335	-3797.439768	-3796.807794	17.97921058	-3789.456839	-3788.824865	17.97921058	1.52E-06	-1.35E-05	0.000435395	0.014989312	0.01504536	0.005309302	0.011968731	0.458	7	20	5132	58
Amoebozoa	780	19147129.02	5073787.799	5958070.212	841	0.001861413	1.09E-10	0.019517858	4.79E-05	-6662.481734	-6648.277959	0.000309983	-0.00193129	0.017273176	0.044763917	-6684.419989	-6670.216214	0.001181922	0.000469528	0.001790507	0.000999001	0.001174586	0.000529832	0.001598029	0.000999001	-7987.899745	-7987.639502	25.4771943	-7978.430562	-7978.170318	25.4771943	-7987.893291	-7987.630689	25.5082608	-7978.424108	-7978.161506	25.5082608	1.10E-05	2.66E-07	0.000295835	0.014859814	0.015026262	0.003601372	0.126116897	0.14	10	29	3142	0
Amoebozoa	781	17826386.63	5704443.722	8487057.617	25	0.007844192	3.41E-10	0.1024037	0.118891016	-162.0575007	-158.4008733	0.000364087	0.007844192	0.001762008	0.1024037	-162.0575007	-158.4008733	0.041841952	0.02018652	0.054581353	0.125874126	0.041121294	0.022034362	0.050560357	0.116883117	-235.7432946	-235.3095292	5.009510122	-233.3055429	-232.8717775	5.009510122	-235.717486	-235.2881558	4.976125757	-233.2797344	-232.8504042	4.976125757	-1.09E-05	-9.26E-05	0.001990253	0.01506973	0.016074431	0.024353006	0.166715584	0.4	5	5	305	0
Amoebozoa	812	15247559.43	7594527.164	7774694.505	16	-4.81E-05	7.31E-10	0.999738161	1.77E-26	-247.0200248	-244.7022587	0.000619276	-0.000581162	0.000119412	0.753815609	-137.4822977	-135.1645316	0.066314405	0.031512598	0.088270092	0.000999001	0.065225912	0.034113118	0.082883731	0.000999001	-150.6539127	-150.4300224	4.550089748	-149.1087352	-148.884845	4.550089748	-150.6230146	-150.3602727	4.513583466	-149.0778372	-148.8150952	4.513583466	5.42E-05	7.97E-07	0.002810952	0.014417674	0.014563203	0.034488739	0.999832443	0.333333333	2	4	8	4
Amoebozoa	816	18708766.36	7288620.759	7188572.129	25	0.000581706	1.26E-09	0.855384793	3.89E-11	-203.7318629	-200.0752354	0.001024397	-0.00269863	0.001251142	0.456160961	-170.6174417	-166.9608143	0.040520596	0.019325299	0.055183464	0.000999001	0.039656185	0.018379002	0.052403132	0.000999001	-235.9568055	-235.4344659	4.932899018	-233.5190539	-232.9967142	4.932899018	-235.9289914	-235.4512886	4.872654816	-233.4912397	-233.013537	4.872654816	-0.000100499	-2.98E-05	0.002054568	0.016294118	0.015369997	0.025223694	0.898080268	0.05	4	5	40	0
Amoebozoa	817	17344368.88	5939473.759	5363162.407	121	0.004163046	3.51E-11	0.002055054	0.621491507	-979.1109766	-970.723605	0.00033748	-0.000139363	0.001761904	0.147786358	-998.2121408	-989.8247692	0.008108278	0.003749286	0.010804751	0.621378621	0.007953684	0.003887087	0.010329084	0.000999001	-1147.600324	-1147.349145	10.02194353	-1142.008743	-1141.757564	10.02194353	-1147.580835	-1147.298031	10.0024989	-1141.989254	-1141.70645	10.0024989	5.53E-05	4.68E-05	0.000800702	0.01429618	0.014319629	0.009792647	-0.081921234	0.584	5	11	134	0
Amoebozoa	826	19271014.79	6354579.644	7823423.216	36	0.008396088	4.22E-10	0.118250575	0.040020498	-231.9340763	-227.1835195	0.001012684	-0.00126784	0.001956086	0.392874206	-245.368265	-240.6177082	0.028834872	0.013636754	0.040294992	0.03996004	0.029804967	0.014792293	0.0407366	0.000999001	-340.789026	-340.5697487	5.858611301	-337.6219881	-337.4027108	5.858611301	-340.8256905	-340.629494	5.843555259	-337.6586527	-337.4624561	5.843555259	-0.000102742	-7.67E-05	0.001640332	0.016159191	0.015787597	0.0199667	0.190624362	0.2	5	6	253	0
Amoebozoa	828	18099258.15	6117128.48	5798835.305	49	0.006891273	4.99E-10	0.118784329	0.015304564	-330.5340138	-324.8585529	0.000953928	-0.001956653	0.001910386	0.436058716	-352.4052745	-346.7298136	0.020314009	0.008837892	0.028630044	0.015984016	0.019834831	0.009278739	0.026194402	0.000999001	-464.2083439	-464.0512731	6.965122689	-460.4247033	-460.2676325	6.965122689	-464.1805548	-464.1314846	6.91828486	-460.3969142	-460.347844	6.91828486	-4.38E-05	-7.43E-05	0.00129901	0.01551301	0.015968768	0.01590058	0.168217068	0.213	5	7	242	102
Amoebozoa	830	19546618.46	7023896.903	6319479.588	81	0.007476206	8.90E-10	0.316170389	4.69E-08	-541.9136494	-534.7303019	0.000879039	0.00304257	0.005532961	0.308771385	-541.0419407	-533.8585932	0.012251678	0.006324337	0.01658862	0.000999001	0.011909652	0.0058579	0.015848368	0.000999001	-767.7927403	-767.6904091	8.243972631	-763.003842	-762.9015108	8.243972631	-767.7636063	-767.5882905	8.243774928	-762.974708	-762.7993922	8.243774928	-1.91E-05	-2.03E-05	0.000986644	0.015203428	0.01517077	0.012085565	0.460631058	0.013	4	9	461	0
Amoebozoa	847	4883444.845	2444607.364	2065612.87	81	0.004472457	7.43E-10	0.0295367	0.1249902	-531.963142	-524.7797946	0.000178493	0.004193002	0.006293113	0.013244448	-530.6145929	-523.4312454	0.013168507	0.006373988	0.018415677	0.128871129	0.012984389	0.006450661	0.017530529	0.314685315	-767.363377	-766.7961684	8.210403549	-762.5744787	-762.0072701	8.210403549	-767.3467644	-766.8865825	8.214635426	-762.5578661	-762.0976842	8.214635426	-4.70E-06	-7.72E-06	0.0010281	0.015060179	0.014964496	0.01250846	0.075580536	0.157	3	9	378	0
Amoebozoa	851	4882098.121	2052887.389	2201165.142	36	0.003349392	2.26E-09	0.460430833	5.41E-06	-268.9479565	-264.1973997	0.000728721	0.002459523	0.000780398	0.58558603	-278.4485574	-273.6980006	0.028780803	0.012344159	0.0405872	0.000999001	0.027854683	0.013084097	0.037170235	0.000999001	-340.5800841	-340.2909862	5.954848077	-337.4130462	-337.1239483	5.954848077	-340.5398065	-339.9945843	5.928658215	-337.3727687	-336.8275465	5.928658215	3.33E-05	1.16E-06	0.001616167	0.014549751	0.014584315	0.019784502	0.596020326	0.066666667	6	6	66	0
Amoebozoa	872	8272525.212	2770315.822	3242846.994	49	0.001981967	7.43E-10	0.426301492	3.69E-07	-432.2006497	-426.5251889	0.00034444	0.000241346	0.000440539	0.325804405	-424.291253	-418.6157921	0.021969307	0.01008142	0.030583233	0.000999001	0.022621024	0.009793417	0.0304227	0.000999001	-464.0965321	-463.7901947	6.905418198	-460.3128915	-460.0065541	6.905418198	-464.1288419	-463.8223223	6.897782002	-460.3452013	-460.0386817	6.897782002	-1.57E-05	-3.73E-05	0.0014094	0.01519433	0.015639599	0.017197913	0.591360884	0.1	4	7	73	52
Amoebozoa	879	16493370.2	8145163.288	6364834.628	36	0.005917142	4.85E-10	0.076030152	0.103576221	-219.210442	-214.4598852	0.000940748	-0.001140412	0.002899145	0.337815782	-231.2033253	-226.4527685	0.033246525	0.017533906	0.044445509	0.117882118	0.033055314	0.016963739	0.041289021	0.000999001	-340.6350259	-340.3108771	6.029907108	-337.4679881	-337.1438392	6.029907108	-340.6212025	-340.2998715	5.927738437	-337.4541647	-337.1328336	5.927738437	-7.77E-05	-4.23E-05	0.00172904	0.016008123	0.015745148	0.0211011	0.058373901	0.2	5	6	664	0
Amoebozoa	880	19336568.7	8803822.529	7375138.191	144	0.003105278	1.14E-11	0.000606913	0.769449397	-1222.465162	-1213.555722	0.000180262	0.000787744	0.001542623	0.073004294	-1233.293854	-1224.384414	0.006514115	0.002975357	0.0090108	0.767232767	0.006679652	0.003159673	0.009068447	0.001998002	-1366.030529	-1365.756382	10.7988147	-1360.090903	-1359.816755	10.7988147	-1366.054611	-1366.039022	10.80881433	-1360.114984	-1360.099395	10.80881433	-2.39E-05	-3.11E-05	0.000727125	0.015307597	0.015365525	0.008830536	-0.087305903	0.711	6	12	2091	0
Amoebozoa	904	19019169.58	7407310.651	6470246.742	36	0.000508339	3.44E-10	0.443199657	9.39E-06	-324.4019331	-319.6513763	0.000294406	-0.00064644	0.000282102	0.278627151	-315.0797545	-310.3291977	0.028200479	0.013631552	0.040284357	0.000999001	0.02804293	0.013544345	0.039156761	0.002997003	-340.5174648	-340.2111045	5.991464583	-337.3504269	-337.0440666	5.991464583	-340.5096861	-340.1433535	5.935833347	-337.3426482	-336.9763156	5.935833347	4.62E-06	-8.84E-06	0.001606917	0.01494589	0.015053104	0.019693529	0.579182949	0.066666667	4	6	80	0
Amoebozoa	909	18565377.09	7204000.616	6668521.613	25	0.007646258	5.46E-10	0.158352326	0.048833909	-163.1129183	-159.4562909	0.000887324	0.000880022	0.001177888	0.413104135	-172.1257705	-168.469143	0.042044483	0.019051312	0.058276633	0.060939061	0.041418307	0.019891036	0.056080038	0.001998002	-235.8649709	-235.5929251	5.218442866	-233.4272192	-233.1551734	5.218442866	-235.8443245	-235.6361194	5.198390807	-233.4065729	-233.1983677	5.198390807	4.50E-05	6.46E-05	0.002008903	0.014502095	0.014360274	0.024529323	0.065581955	0.35	5	5	312	0
Amoebozoa	916	16257011.22	5046042.018	5891837.956	64	0.004820145	2.28E-12	3.60E-06	0.988132516	-447.2035485	-440.7268993	0.000150073	0.00293965	0.003105596	0.014152776	-448.1155667	-441.6389174	0.015274955	0.007319062	0.020893469	0.987012987	0.016040393	0.007482982	0.022046998	0.35964036	-606.0969047	-605.742949	7.450858581	-601.7791385	-601.4251828	7.450858581	-606.1484165	-605.9526738	7.469209011	-601.8306503	-601.6349076	7.469209011	3.07E-05	8.11E-05	0.001173035	0.014611747	0.013987824	0.014327024	-0.090971176	0.363	3	8	229	0
Amoebozoa	918	10108188.89	5149730.901	4038117.427	36	0.002761033	5.73E-11	0.004785617	0.688492781	-303.4948809	-298.7443241	0.000109277	0.001776725	0.000372523	0.047410342	-305.0707429	-300.3201861	0.027650934	0.013683103	0.038214611	0.693306693	0.028464743	0.013129969	0.038804016	0.197802198	-340.1574723	-339.557766	5.765056074	-336.9904344	-336.3907281	5.765056074	-340.1885493	-339.7429874	5.748363457	-337.0215114	-336.5759496	5.748363457	-1.72E-05	-4.48E-05	0.001630478	0.015164146	0.015101476	0.019971078	-0.229907542	0.933333333	4	6	132	0
Amoebozoa	933	19457943.59	5053500.278	5990500.291	625	-0.000288533	7.49E-10	0.916936496	0	-6480.580248	-6467.266993	0.000780633	-0.007041922	0.008877938	0.35188169	-5196.537854	-5183.224599	0.001599543	0.000679621	0.002316266	0.000999001	0.001570511	0.000682294	0.002361794	0.000999001	-5934.981609	-5934.045552	22.54589653	-5926.106106	-5925.170049	22.54589653	-5934.963504	-5934.319284	22.5088997	-5926.088001	-5925.443781	22.5088997	1.62E-05	3.97E-07	0.000344624	0.014777727	0.014840454	0.004186641	0.956622871	0.001	5	25	1036	0
Amoebozoa	935	19257613.95	8564758.87	5929593.819	49	0.003436104	3.34E-10	0.172035778	0.003044662	-388.8841668	-383.2087059	0.00039857	0.001083436	0.000793853	0.275649664	-395.4352109	-389.75975	0.019169359	0.008780239	0.026848615	0.005994006	0.019624108	0.008751142	0.027439749	0.000999001	-463.7991702	-463.6357187	6.842758318	-460.0155296	-459.8520781	6.842758318	-463.8226716	-463.6366382	6.895110159	-460.039031	-459.8529976	6.895110159	-3.23E-05	-1.02E-05	0.001299698	0.01536662	0.015141504	0.0158479	0.1347438	0.267	4	7	184	0
Amoebozoa	957	1289558.208	290838.9037	269771.9159	1296	0.000674159	-2.77E-10	0.001855281	0.121177529	-12797.83455	-12782.33343	2.41E-05	0.000336674	0.003880865	0.003207849	-12799.59192	-12784.09081	0.000847299	0.000387921	0.001190046	0.145854146	0.000832621	0.000364781	0.001209121	0.048951049	-12308.74348	-12309.80985	32.79743146	-12298.40941	-12299.47577	32.79743146	-12308.72447	-12309.90713	32.78435173	-12298.3904	-12299.57305	32.78435173	-4.34E-06	-1.39E-06	0.00025139	0.015053986	0.015035294	0.003067975	-0.054632651	0.769	30	36	169	0
Amoebozoa	967	10546992.11	3458176.488	4504177.834	121	0.014670192	8.22E-10	0.085562849	0.001130973	-720.0127784	-711.6254068	0.001036142	0.005436564	0.015552431	0.190058068	-734.6956667	-726.308295	0.008157506	0.003656385	0.01269421	0.004995005	0.008185077	0.003914263	0.011966415	0.000999001	-1147.33166	-1146.495534	10.0993817	-1141.740079	-1140.903953	10.0993817	-1147.33384	-1146.608359	10.02643725	-1141.742259	-1141.016778	10.02643725	-3.50E-06	-2.86E-06	0.000809987	0.015017311	0.01488192	0.009885509	0.212767943	0.145	6	11	24837	0
Amoebozoa	979	19049096.59	9105120.929	6812121.832	121	0.006982938	4.98E-10	0.184016072	9.15E-07	-847.3561399	-838.9687683	0.00057276	0.003936213	0.006200888	0.174533682	-845.9581299	-837.5707583	0.007999818	0.003411584	0.011647186	0.000999001	0.007837288	0.003428609	0.011212146	0.000999001	-1147.297266	-1147.212948	9.852189152	-1141.705685	-1141.621367	9.852189152	-1147.276793	-1147.044171	9.813929636	-1141.685212	-1141.45259	9.813929636	1.63E-05	1.90E-05	0.000789209	0.014793512	0.014737587	0.009584102	0.289889755	0.015	7	11	512	0
Amoebozoa	990	18935818.16	8054731.503	7058206.199	361	0.009063353	8.72E-10	0.228559374	5.15E-22	-2206.525742	-2194.859108	0.00167506	-0.006573921	0.037205219	0.376821652	-2283.572873	-2271.90624	0.002692056	0.001333565	0.003630588	0.000999001	0.002676562	0.001266571	0.003697152	0.000999001	-3426.668416	-3426.805757	17.06830027	-3418.89066	-3419.028001	17.06830027	-3426.662898	-3426.652341	17.09936022	-3418.885142	-3418.874586	17.09936022	1.30E-05	2.82E-05	0.000454846	0.014831286	0.014544673	0.005563658	0.433212874	0.004	7	19	8508	338
Amoebozoa	997	18935818.16	8327000.072	7866816.779	625	0.008395709	4.61E-10	0.128425209	2.24E-20	-4049.106423	-4035.793168	0.001088872	-0.002760438	0.050680235	0.206559869	-4107.808668	-4094.495413	0.001580603	0.000715898	0.002146792	0.000999001	0.00152289	0.000719571	0.002068555	0.000999001	-5933.732676	-5933.861647	22.68039386	-5924.857173	-5924.986143	22.68039386	-5933.696446	-5933.858891	22.7157014	-5924.820943	-5924.983388	22.7157014	-3.04E-06	-1.76E-05	0.000340265	0.015033335	0.015181722	0.004138691	0.322328787	0.004	7	25	818	0
Amoebozoa	998	2472676.676	1190285.463	1226781.762	100	0.004154288	5.83E-09	0.409697649	7.51E-13	-662.7483719	-654.9328613	0.001101961	-0.000572758	0.009124479	0.261935662	-640.4087584	-632.5932478	0.01007139	0.004586524	0.014866434	0.000999001	0.009644994	0.004596848	0.013456751	0.000999001	-948.1189791	-947.9947307	9.25574373	-942.9086387	-942.7843903	9.25574373	-948.0737306	-947.9273052	9.208210111	-942.8633902	-942.7169648	9.208210111	8.42E-06	-6.31E-06	0.000888593	0.014892566	0.015046376	0.01078971	0.596469969	0.029	6	10	630	0
Amoebozoa	1000	2467339.613	1061932.971	927730.1569	256	0.00382878	2.78E-09	0.144400703	3.22E-10	-1864.528462	-1853.89293	0.000695569	-0.000825797	0.008594263	0.268868633	-1904.773967	-1894.138435	0.00373905	0.001744483	0.004857719	0.000999001	0.003766332	0.00155051	0.005421803	0.000999001	-2429.567191	-2429.470306	14.44410999	-2422.476836	-2422.379951	14.44410999	-2429.574968	-2429.556461	14.48114369	-2422.484613	-2422.466106	14.48114369	1.42E-06	-1.63E-06	0.000539255	0.01497086	0.015042306	0.006518573	0.328897882	0.002	9	16	808	0
Amoebozoa	1002	19548027.65	4377880.873	6588527.196	1764	0.005219223	-2.45E-11	0.000395583	0.40380772	-11974.08001	-11957.65399	0.000265007	0.001589514	0.114280504	0.015408602	-12000.77442	-11984.3484	0.000551995	0.000235683	0.000774575	0.390609391	0.000553162	0.000246935	0.00079848	0.000999001	-16750.78547	-16750.44997	37.11080072	-16739.83479	-16739.49929	37.11080072	-16750.78756	-16750.36654	37.1327585	-16739.83688	-16739.41586	37.1327585	1.15E-06	2.79E-06	0.000204234	0.014983963	0.014942456	0.002487269	-0.030416832	0.481	13	42	3069	54
Amoebozoa	1007	12265583.98	4613471.998	4986394.145	196	0.0135791	3.83E-13	2.23E-08	0.998342071	-1148.173619	-1138.339275	0.000555198	0.006575209	0.030283777	0.047571119	-1157.726623	-1147.892279	0.00530415	0.002239658	0.007742133	0.999000999	0.00501584	0.002076527	0.007260637	0.002997003	-1860.070238	-1860.012055	12.24073319	-1853.514008	-1853.455826	12.24073319	-1860.0127	-1859.790349	12.2579517	-1853.456471	-1853.23412	12.2579517	-1.65E-05	-3.12E-05	0.000629924	0.015201894	0.015347233	0.007683721	-0.082255432	0.688	5	14	1507	0
Amoebozoa	1014	19468628.34	3486156.587	6376941.06	144	0.00729042	4.01E-10	0.099104454	0.00012156	-987.7626423	-978.8532024	0.00060261	0.001108753	0.00840712	0.107607323	-989.1282034	-980.2187635	0.006588543	0.003154368	0.009011772	0.000999001	0.006985259	0.003075776	0.009610903	0.000999001	-1366.134555	-1365.566691	10.96567758	-1360.194928	-1359.627064	10.96567758	-1366.192914	-1365.520432	10.99751456	-1360.253287	-1359.580806	10.99751456	-9.70E-07	7.16E-06	0.000750202	0.014993947	0.014608084	0.009158924	0.279980211	0.059	6	12	551	0
Amoebozoa	1016	2471494.132	1103941.032	1231987.832	36	0.004387679	4.74E-10	0.011006592	0.542562324	-266.9709262	-262.2203693	0.000370046	0.001118058	0.000951771	0.123106486	-271.3018018	-266.551245	0.027636724	0.013887966	0.036471786	0.546453546	0.027782175	0.013259621	0.034946335	0.031968032	-340.2859953	-339.9578573	5.848972785	-337.1189574	-336.7908194	5.848972785	-340.2889678	-339.9208772	5.849516934	-337.12193	-336.7538393	5.849516934	-3.35E-05	1.77E-05	0.001577572	0.015465485	0.014712084	0.019234054	-0.068848614	0.4	4	6	288	0
Amoebozoa	1018	14964.39431	4788.606179	7124.476729	25	0.001936593	5.15E-07	0.664554241	6.94E-07	-221.5993208	-217.9426933	0.000800946	0.001936593	0.000162802	0.664554241	-221.5993208	-217.9426933	0.041937309	0.017781162	0.057513927	0.000999001	0.042044788	0.018405813	0.056947304	0.000999001	-235.847712	-235.4744924	5.014831319	-233.4099603	-233.0367408	5.014831319	-235.8500543	-235.507172	5.027296751	-233.4123026	-233.0694203	5.027296751	-1.74E-05	3.22E-05	0.002024126	0.015214413	0.014855785	0.017654959	0.791221289	0.2	5	5	175	0
Amoebozoa	1023	18935818.16	7931313.508	8640594.106	784	0.018291604	1.30E-10	0.006831605	0.020636612	-4514.752049	-4500.758822	0.000540402	0.012375625	0.139191695	0.038273166	-4539.973154	-4525.979927	0.00128684	0.0005731	0.001923721	0.024975025	0.001316783	0.000569144	0.001916904	0.000999001	-7444.434712	-7443.422421	24.99380223	-7435.105894	-7434.093603	24.99380223	-7444.458208	-7443.807545	25.02009326	-7435.12939	-7434.478727	25.02009326	-2.10E-05	-2.77E-05	0.000314681	0.015260888	0.015209379	0.003803324	0.036203972	0.271	11	28	963	0
Amoebozoa	1024	12278720.2	1886761.605	3084493.313	1936	0.015772351	-2.08E-10	0.00378339	0.006784855	-12177.95759	-12161.25245	0.000179092	0.013197158	0.20937525	0.004543074	-12179.43448	-12162.72935	0.000452972	0.000181007	0.000688579	0.007992008	0.000456629	0.000208728	0.000687506	0.005994006	-18387.94223	-18387.24523	37.56633587	-18376.80548	-18376.10847	37.56633587	-18387.94932	-18387.38119	37.57507869	-18376.81256	-18376.24443	37.57507869	-6.90E-07	4.82E-06	0.000185737	0.015009005	0.01496033	0.002258532	-0.085047969	0.868	15	44	2753	0
Amoebozoa	1028	2448744.284	1125671.663	735154.147	196	0.001789045	-2.92E-10	0.003277626	0.425430709	-1629.677258	-1619.842914	0.000115652	4.59E-05	0.002685448	0.017972553	-1632.588449	-1622.754105	0.005074468	0.002347535	0.00694339	0.416583417	0.005118979	0.002398369	0.006857726	0.051948052	-1860.326997	-1859.575902	12.87551123	-1853.770767	-1853.019672	12.87551123	-1860.335647	-1859.622651	12.83109086	-1853.779417	-1853.066421	12.83109086	2.75E-05	2.50E-05	0.000630746	0.014669578	0.014802091	0.007676805	-0.114988498	0.721	6	14	573	0
Amoebozoa	1029	18935389.07	4006197.741	6540833.254	121	0.005726366	-6.81E-11	0.012086288	0.229982495	-986.1002441	-977.7128725	0.0003746	0.000891287	0.001539148	0.21919059	-1014.567221	-1006.179849	0.008470258	0.003574692	0.012110139	0.231768232	0.00840245	0.004003171	0.01161361	0.000999001	-1148.089646	-1147.613282	10.23808166	-1142.498065	-1142.0217	10.23808166	-1148.080599	-1147.36921	10.20568109	-1142.489018	-1141.777628	10.20568109	1.86E-05	4.18E-05	0.000813498	0.014777879	0.014518388	0.009950463	-0.217663128	0.652	7	11	2404	0
Amoebozoa	1030	17760953.57	2508045.714	5135120.078	324	0.004915742	1.03E-10	0.013985014	0.0333459	-2587.123933	-2575.781702	0.000301223	0.001511004	0.005911339	0.080903502	-2609.894793	-2598.552562	0.003390529	0.001655994	0.004423292	0.033966034	0.00312695	0.001589901	0.004096478	0.000999001	-3076.092829	-3075.91958	16.06645524	-3068.531342	-3068.358093	16.06645524	-3076.006689	-3075.941307	16.09022372	-3068.445202	-3068.37982	16.09022372	-1.32E-05	-1.89E-05	0.000493655	0.015173412	0.015179625	0.006023738	0.089054413	0.05	5	18	761	0
Amoebozoa	1031	11804612.4	3072706.062	4106155.15	361	0.009072316	6.01E-10	0.068533694	4.54E-07	-2364.010895	-2352.344262	0.000745154	0.002338179	0.025411923	0.204994162	-2421.197107	-2409.530474	0.002765259	0.001192983	0.003912185	0.000999001	0.002840157	0.001352009	0.003953808	0.000999001	-3427.429056	-3427.26299	16.76306934	-3419.6513	-3419.485234	16.76306934	-3427.45623	-3427.180523	16.73670287	-3419.678474	-3419.402767	16.73670287	2.10E-05	1.98E-05	0.000467036	0.014750823	0.014846959	0.005658354	0.225491427	0.05	10	19	1749	0
Amoebozoa	1032	12278686.78	5256672.996	5426450.108	100	0.012415891	7.04E-10	0.107254414	0.000880955	-612.7349818	-604.9194712	0.001124326	0.002009105	0.01010379	0.250419529	-630.2137782	-622.3982676	0.009966397	0.004410463	0.013626101	0.000999001	0.010230615	0.004945356	0.013720773	0.000999001	-947.8765266	-947.9727202	8.772319885	-942.6661863	-942.7623798	8.772319885	-947.9033673	-947.9322384	8.751069268	-942.6930269	-942.7218981	8.751069268	-2.67E-05	-3.89E-05	0.000904935	0.015336218	0.015539597	0.010994458	0.21147054	0.07	6	10	602	0
Amoebozoa	1034	18934831.02	6703200.676	6193474.584	196	0.003203681	7.41E-11	0.01718367	0.067043404	-1658.600595	-1648.766251	0.000282448	-0.000189117	0.002100078	0.122335713	-1680.779582	-1670.945238	0.00519003	0.002150062	0.007489403	0.074925075	0.005137688	0.002105891	0.007886117	0.000999001	-1859.690396	-1858.986014	12.52135457	-1853.134166	-1852.429785	12.52135457	-1859.68071	-1859.006291	12.48000155	-1853.12448	-1852.450062	12.48000155	1.68E-05	8.38E-06	0.000633519	0.014774149	0.014882922	0.007696129	0.046823693	0.327	6	14	536	0
Amoebozoa	1036	2448762.2	836387.9257	879956.7712	196	0.00471096	6.87E-11	0.000229382	0.83312851	-1604.063242	-1594.228898	9.49E-05	0.003814401	0.003062341	0.014330495	-1606.847375	-1597.013031	0.00506355	0.002298786	0.007467858	0.827172827	0.005145488	0.002024541	0.0076807	0.094905095	-1860.513289	-1860.266251	12.91410768	-1853.95706	-1853.710022	12.91410768	-1860.529767	-1860.242278	12.8812036	-1853.973537	-1853.686049	12.8812036	2.13E-05	-1.01E-06	0.000637768	0.014748871	0.014892233	0.007763677	-0.079859744	0.682	7	14	514	0
Amoebozoa	1037	18934831.02	5397992.952	7623475.136	49	-0.001357406	1.27E-09	0.986944396	6.13E-46	-522.7260097	-517.0505488	0.000832073	-0.004681353	0.00351495	0.223442237	-322.5289833	-316.8535224	0.020782839	0.010840129	0.028312893	0.000999001	0.020798501	0.010894773	0.02739931	0.000999001	-463.7397069	-463.4023894	6.528432679	-459.9560663	-459.6187488	6.528432679	-463.7389087	-463.2667856	6.531818522	-459.9552681	-459.483145	6.531818522	1.63E-05	5.14E-05	0.001351729	0.014799153	0.01441298	0.016453348	0.995007799	0.139	3	7	328	0
Amoebozoa	1043	13346893.2	5735025.458	5329964.048	225	0.017236153	3.61E-10	0.021770409	0.02689633	-1313.813848	-1303.565547	0.000606703	0.011350478	0.036200114	0.051703342	-1320.806176	-1310.557875	0.004293807	0.002021432	0.006108594	0.028971029	0.004311338	0.00191864	0.006318721	0.000999001	-2135.448587	-2135.154012	13.84745674	-2128.616386	-2128.321811	13.84745674	-2135.452855	-2135.231618	13.93294023	-2128.620654	-2128.399417	13.93294023	-1.73E-05	-2.96E-05	0.000574404	0.015217911	0.015312474	0.007003989	0.037945818	0.344	10	15	579	0
Amoebozoa	1044	2472774.532	1088655.527	925926.9068	361	0.011935913	1.06E-09	0.006931367	0.114313522	-2179.293255	-2167.626621	0.00059831	0.006003353	0.047745383	0.045326025	-2193.527443	-2181.860809	0.002843764	0.001469184	0.003759513	0.114885115	0.002835568	0.001461257	0.003658459	0.000999001	-3427.88539	-3427.615548	16.99627206	-3420.107634	-3419.837792	16.99627206	-3427.882284	-3427.478105	16.9993092	-3420.104528	-3419.700349	16.9993092	-7.50E-06	-8.71E-06	0.000465177	0.015090519	0.015093222	0.00565714	0.011338719	0.368	6	19	703	0
Amoebozoa	1049	2472774.532	1227750.65	1225751.136	121	0.003492161	5.82E-09	0.785539781	1.35E-41	-1004.962798	-996.575426	0.00117487	-0.001788792	0.003207205	0.587217971	-925.7325521	-917.3451805	0.008283383	0.004084525	0.011402987	0.000999001	0.008430274	0.004237513	0.011602878	0.000999001	-1147.768316	-1147.638529	10.41292638	-1142.176735	-1142.046947	10.41292638	-1147.786561	-1147.727245	10.45832982	-1142.19498	-1142.135664	10.45832982	-1.22E-05	-3.86E-05	0.000821424	0.01518949	0.015202632	0.010000859	0.874831729	0.003	6	11	232	0
Amoebozoa	1051	18933121.8	8787532.883	8983981.116	4489	0.011627026	-4.72E-12	2.30E-05	0.747932103	-29713.30886	-29694.08071	-6.45E-05	0.0123257	0.349690068	0.001763433	-29721.12857	-29701.90041	0.000221033	0.000104341	0.000291231	0.752247752	0.000220073	0.000102078	0.00031399	0.007992008	-42638.01825	-42636.33609	58.75411491	-42625.19948	-42623.51732	58.75411491	-42638.01397	-42636.4938	58.73013713	-42625.1952	-42623.67503	58.73013713	3.91E-06	6.20E-06	0.000128407	0.014955371	0.014883179	0.001560998	-0.024738774	0.747	21	67	2206	0
Amoebozoa	1053	2472774.532	916848.0018	991040.3565	121	0.004995799	5.11E-09	0.40357795	5.02E-15	-883.3816055	-874.9942339	0.00085209	0.000406426	0.005596705	0.266579626	-858.3623772	-849.9750056	0.008021182	0.003574972	0.010840983	0.000999001	0.008230935	0.003990623	0.011266255	0.000999001	-1148.209379	-1147.72302	9.859703164	-1142.617798	-1142.131439	9.859703164	-1148.23558	-1147.703541	9.912443322	-1142.643999	-1142.11196	9.912443322	-7.70E-06	1.09E-05	0.000809572	0.015121807	0.014873697	0.009863202	0.591869995	0.001	4	11	811	0
Amoebozoa	1054	1782215.858	877701.1202	885405.722	121	0.001613349	2.10E-09	0.308282561	3.86E-11	-1075.593187	-1067.205815	0.000257048	0.00128373	0.000999548	0.256146852	-1066.80059	-1058.413219	0.008552924	0.003990388	0.012393544	0.000999001	0.008200349	0.00383834	0.011584533	0.000999001	-1147.487603	-1147.033512	10.47809975	-1141.896022	-1141.441931	10.47809975	-1147.443298	-1146.823619	10.39803695	-1141.851717	-1141.232038	10.39803695	1.71E-05	2.02E-05	0.00081728	0.014815707	0.014650217	0.009976011	0.504099724	0.007	8	11	131	0
Amoebozoa	1055	19196241.45	5083824.075	5951809.298	256	0.002741094	1.02E-09	0.606100701	2.63E-53	-1994.609142	-1983.97361	0.001040375	-0.005636715	0.009958233	0.351722585	-1867.063946	-1856.428413	0.003831044	0.001719014	0.005377803	0.000999001	0.003876962	0.001776082	0.005322009	0.000999001	-2429.645173	-2429.618356	14.16275319	-2422.554818	-2422.528002	14.16275319	-2429.656894	-2429.648645	14.16276823	-2422.566539	-2422.55829	14.16276823	3.57E-06	1.63E-05	0.0005467	0.014948637	0.014712462	0.006654589	0.765614102	0.001	7	16	244	0
Amoebozoa	1060	3256692.645	1118815.947	1050187.928	81	0.002460458	2.18E-09	0.171948307	0.000118706	-622.8872536	-615.7039062	0.00053013	-0.001029904	0.001882316	0.226217298	-628.3777978	-621.1944503	0.012771824	0.00631133	0.017589714	0.000999001	0.013755481	0.006916458	0.01818763	0.000999001	-767.7951809	-767.7490779	8.320144886	-763.0062825	-762.9601796	8.320144886	-767.8768682	-767.8098446	8.365508256	-763.0879699	-763.0209463	8.365508256	-1.12E-05	4.70E-06	0.001050972	0.01513386	0.014907812	0.012765979	0.335919468	0.126	5	9	151	0
Amoebozoa	1061	18935026.87	4588786.575	7461847.958	961	0.015766156	-1.36E-10	0.004921336	0.029662482	-5416.805821	-5402.201897	8.12E-05	0.014165828	0.200182965	0.00067604	-5412.714635	-5398.110712	0.001063361	0.000524319	0.001441727	0.032967033	0.001088263	0.000526151	0.001466926	0.445554446	-9127.554101	-9127.16138	28.68031588	-9117.818152	-9117.425432	28.68031588	-9127.578093	-9126.598076	28.67070313	-9117.842144	-9116.862127	28.67070313	1.27E-06	6.83E-06	0.000286997	0.014984812	0.014976692	0.003491989	-0.093986838	0.906	9	31	906	0
Amoebozoa	1062	13346781.45	2892627.027	4219034.786	3721	0.00417476	3.98E-10	0.152175586	1.62E-135	-30587.49029	-30568.82505	0.000226567	0.00239882	0.0666036	0.035458742	-30107.55924	-30088.89399	0.000266445	0.00013338	0.000359497	0.000999001	0.00027778	0.000123582	0.000410587	0.000999001	-35340.04627	-35341.03826	51.98622188	-35327.60278	-35328.59476	51.98622188	-35340.08854	-35340.83318	52.00793577	-35327.64504	-35328.38968	52.00793577	4.78E-06	7.63E-06	0.000144742	0.014936945	0.014881483	0.001753938	0.382350138	0.001	10	61	10424	0
Amoebozoa	1083	19112484.16	2803933.413	5280884.643	361	0.009012794	-5.06E-11	0.001297913	0.495016341	-2511.989128	-2500.322494	0.000520103	0.00222163	0.018389967	0.07059486	-2537.949279	-2526.282645	0.002744713	0.001214443	0.00392908	0.490509491	0.002985618	0.001317181	0.004272568	0.000999001	-3427.711683	-3427.430476	17.44303839	-3419.933927	-3419.65272	17.44303839	-3427.799418	-3427.359237	17.41060039	-3420.021662	-3419.581481	17.41060039	1.81E-05	8.86E-06	0.000477915	0.014771041	0.014831489	0.005790394	-0.075042988	0.507	6	19	819	0
Amoebozoa	1090	6547971.218	1544528.066	1793471.432	169	0.00967502	7.83E-10	0.029832547	0.024728801	-1147.154598	-1137.764902	0.000657371	0.002865195	0.009640464	0.131245139	-1165.813499	-1156.423803	0.006399888	0.003139601	0.008671605	0.024975025	0.006761821	0.002956554	0.009521275	0.000999001	-1603.764488	-1603.713493	11.724191	-1597.504691	-1597.453696	11.724191	-1603.827442	-1603.853041	11.78095451	-1597.567644	-1597.593244	11.78095451	-4.22E-06	-1.58E-05	0.000725125	0.015061993	0.015144092	0.008796972	0.085184981	0.298	6	13	1141	224
Amoebozoa	1104	19034901.44	2838361.357	5891721.221	225	0.006325748	5.77E-10	0.247986081	1.67E-15	-1665.03596	-1654.787658	0.000641429	0.000351372	0.008275264	0.206166702	-1652.859262	-1642.610961	0.004489221	0.002120058	0.00631632	0.000999001	0.004524328	0.002087345	0.006117168	0.000999001	-2135.147079	-2134.529555	13.22686217	-2128.314879	-2127.697354	13.22686217	-2135.154723	-2134.888711	13.19244238	-2128.322523	-2128.05651	13.19244238	2.09E-07	-2.23E-05	0.000596197	0.014991531	0.015439176	0.007252133	0.485851888	0.001	7	15	18533	0
Amoebozoa	1106	14964.39431	5616.587849	7219.088768	16	0.004348023	-3.91E-08	0.00560343	0.782915436	-128.3116477	-125.9938815	0.000272201	0.002724619	0.000192101	0.098180544	-129.8751957	-127.5574295	0.068109877	0.035801738	0.088741655	0.788211788	0.07040263	0.038387539	0.087754164	0.265734266	-150.6398335	-150.1713215	4.433758499	-149.0946561	-148.626144	4.433758499	-150.6749735	-150.2397202	4.399968184	-149.129796	-148.6945428	4.399968184	0.00018889	0.000300409	0.0029456	0.013267002	0.012406814	0.025925757	-0.563455455	0.833333333	3	4	52	0
Amoebozoa	1108	9727571.324	2506117.741	3202146.659	289	0.000588943	8.89E-10	0.533274168	2.08E-49	-2601.697548	-2590.698268	0.000304037	-0.000853254	0.003763585	0.139095214	-2424.759636	-2413.760356	0.003229787	0.001517399	0.004390112	0.000999001	0.00328689	0.001590886	0.004297575	0.000999001	-2743.206459	-2742.837529	15.20501185	-2735.873606	-2735.504676	15.20501185	-2743.222895	-2742.6702	15.25207001	-2735.890042	-2735.337346	15.25207001	-1.51E-05	-1.60E-05	0.000502319	0.015182584	0.015313238	0.006139858	0.720423005	0.001	8	17	302	0
Amoebozoa	1127	12059893.59	4909570.105	5027256.497	64	0.002408925	5.25E-10	0.490181797	1.21E-10	-570.9469063	-564.470257	0.000376584	0.000310843	0.000607347	0.320448197	-552.554633	-546.0779837	0.01564956	0.007217329	0.021747586	0.000999001	0.015361816	0.007174193	0.020643023	0.000999001	-606.0259519	-605.6793123	7.394277226	-601.7081857	-601.3615461	7.394277226	-606.0055835	-605.7364657	7.439062243	-601.6878174	-601.4186996	7.439062243	4.03E-05	3.85E-05	0.001136811	0.014478991	0.014309585	0.013853114	0.63941325	0.021	6	8	924	0
Amoebozoa	1128	2471494.132	668427.2902	716770.5025	256	0.008530631	2.75E-09	0.056941992	0.000115655	-1739.365227	-1728.729695	0.000492634	0.005040386	0.016137158	0.072001936	-1743.486353	-1732.850821	0.004095134	0.001849849	0.005888185	0.000999001	0.003986176	0.00188045	0.005401423	0.000999001	-2430.246052	-2430.437743	14.54842315	-2423.155697	-2423.347388	14.54842315	-2430.21732	-2430.386711	14.56964038	-2423.126965	-2423.296356	14.56964038	1.85E-05	2.11E-05	0.000558056	0.014775522	0.014787441	0.006780989	0.174606533	0.094	5	16	706	0
Amoebozoa	1134	4699072.852	1956431.801	1542871.882	196	0.002365947	2.26E-10	0.006678473	0.254830563	-1579.060982	-1569.226638	0.000158464	0.000822291	0.003446807	0.029748051	-1583.666713	-1573.832369	0.004917111	0.002445125	0.006631405	0.252747253	0.004899179	0.002194324	0.006644923	0.013986014	-1860.128287	-1859.937496	12.71634485	-1853.572058	-1853.381267	12.71634485	-1860.12477	-1859.790168	12.74287451	-1853.568541	-1853.233939	12.74287451	4.75E-06	-3.68E-06	0.000619392	0.014901957	0.014828645	0.0075521	0.018713294	0.523	7	14	707	23
Amoebozoa	1140	8908055.302	3819648.366	3673592.626	36	-0.001208161	4.14E-09	0.991124242	1.80E-36	-364.0761802	-359.3256234	0.001689338	-0.005971793	0.004906446	0.397932047	-212.2625018	-207.511945	0.028272388	0.012626666	0.03896532	0.000999001	0.02894182	0.014458851	0.038895189	0.000999001	-340.3199117	-339.7896434	5.858905066	-337.1528738	-336.6226055	5.858905066	-340.3446255	-339.9135697	5.857217311	-337.1775876	-336.7465319	5.857217311	5.69E-05	7.42E-05	0.001667996	0.01429523	0.014337969	0.020360631	0.995545966	0.033333333	3	6	98	0
Amoebozoa	1142	2472774.532	896109.1844	844681.9516	144	-0.000889731	3.64E-09	0.590933562	2.37E-29	-1305.56344	-1296.654	0.000385872	-0.00200486	0.001898753	0.168307524	-1203.383176	-1194.473736	0.007242005	0.003124597	0.01003549	0.000999001	0.007332824	0.003297183	0.010708204	0.000999001	-1366.868268	-1367.015545	10.84652531	-1360.928641	-1361.075919	10.84652531	-1366.882516	-1367.006682	10.85857001	-1360.94289	-1361.067056	10.85857001	-1.96E-05	-1.21E-05	0.000765265	0.015212359	0.015184953	0.009300073	0.763258196	0.011	4	12	266	0
Amoebozoa	1143	19280863.15	6545047.989	6393793.743	64	-0.001325369	5.72E-10	0.630552624	4.95E-15	-565.8511381	-559.3744888	0.000286109	-0.001179101	0.00115886	0.132290024	-511.2047881	-504.7281388	0.016355202	0.007735036	0.023167954	0.000999001	0.015810927	0.007116758	0.022557979	0.004995005	-606.411787	-605.9489096	7.785136116	-602.0940209	-601.6311434	7.785136116	-606.3754469	-605.9968691	7.756323632	-602.0576808	-601.6791029	7.756323632	-3.86E-05	-1.77E-05	0.001156384	0.015503759	0.01558007	0.014094205	0.793682552	0.14	4	8	179	0
Amoebozoa	1145	2472774.532	983803.8816	752644.9618	121	0.008517281	3.10E-09	0.058077852	0.007749874	-780.8188397	-772.431468	0.00086893	0.001591607	0.009084401	0.194512469	-799.7523029	-791.3649312	0.00913011	0.00449327	0.01234446	0.008991009	0.009000025	0.004482583	0.012163296	0.000999001	-1147.906569	-1147.247969	10.23146448	-1142.314988	-1141.656388	10.23146448	-1147.890393	-1147.432033	10.2108783	-1142.298812	-1141.840452	10.2108783	-2.63E-06	-6.94E-06	0.000841314	0.014992901	0.014975686	0.010236477	0.09939042	0.208	5	11	534	0
Amoebozoa	1148	2471494.132	1234490.564	1249951.462	36	0.001196994	1.16E-08	0.97018844	1.60E-27	-323.2211771	-318.4706203	0.001908299	-0.001296348	0.001861008	0.753429023	-247.1620452	-242.4114884	0.028439983	0.012067682	0.039272816	0.000999001	0.028501173	0.014113748	0.036937909	0.000999001	-340.4838286	-340.2045657	5.983823584	-337.3167907	-337.0375278	5.983823584	-340.4822924	-340.1210916	5.957853825	-337.3152545	-336.9540537	5.957853825	-1.10E-05	-5.60E-05	0.001629717	0.015119007	0.015358613	0.019924041	0.981614739	0.1	3	6	367	0
Amoebozoa	1154	18935818.16	4551519.396	7187751.44	676	0.007499467	2.39E-10	0.073663936	7.03E-13	-4973.699144	-4960.150564	0.000472018	0.002645663	0.024250564	0.102130689	-4994.798838	-4981.250258	0.001457946	0.000688219	0.002068259	0.000999001	0.001496552	0.000725716	0.002097199	0.000999001	-6419.007945	-6418.806098	23.72808145	-6409.975559	-6409.773712	23.72808145	-6419.034122	-6418.922881	23.70654415	-6410.001736	-6409.890495	23.70654415	5.07E-06	-2.16E-06	0.000337193	0.014951871	0.015008618	0.00411066	0.248241177	0.03	9	26	471	0
Amoebozoa	1159	12178127.68	2227255.51	4131920.728	576	0.003758826	3.56E-10	0.146291175	1.66E-21	-4858.495995	-4845.427672	0.000196603	0.002283111	0.008074777	0.048865873	-4796.250607	-4783.182284	0.00180582	0.000800347	0.002500908	0.000999001	0.001758706	0.000790086	0.002477571	0.000999001	-5469.925555	-5470.059724	21.68339301	-5461.21334	-5461.347508	21.68339301	-5469.898337	-5470.393543	21.67885233	-5461.186122	-5461.681327	21.67885233	1.95E-05	2.58E-05	0.000365647	0.014754871	0.014735556	0.004428484	0.368370314	0.011	6	24	3757	0
Amoebozoa	1167	986003.6806	336040.9663	425785.8256	196	0.009743998	-1.63E-09	0.004075885	0.374009785	-1211.81783	-1201.983486	-6.62E-05	0.009846404	0.023057419	0.000732938	-1211.161033	-1201.326689	0.005350057	0.002430063	0.007670264	0.385614386	0.00528945	0.00224505	0.007590129	0.718281718	-1859.845195	-1859.728437	12.86166871	-1853.288966	-1853.172208	12.86166871	-1859.833134	-1859.741724	12.84243246	-1853.276905	-1853.185494	12.84243246	-2.69E-05	-2.14E-05	0.000643996	0.015290639	0.01539216	0.007818742	-0.121722715	0.663	5	14	328	0
Amoebozoa	1200	1108261.793	585950.6226	519165.1227	25	0.008083622	5.95E-09	0.122920732	0.085745005	-163.9140008	-160.2573734	0.000624271	0.005686881	0.001510821	0.189981689	-165.9025138	-162.2458863	0.039491758	0.018549387	0.051213687	0.077922078	0.03960705	0.019624672	0.049712284	0.022977023	-235.9221342	-235.5256628	5.007229025	-233.4843825	-233.0879112	5.007229025	-235.9223928	-235.4866237	4.964652527	-233.4846412	-233.048872	4.964652527	-2.60E-05	2.56E-05	0.001993894	0.015258292	0.015054624	0.024430892	-0.05801671	0.5	4	5	215	0
Amoebozoa	1203	19608956.71	6138929.363	6432324.28	784	0.000597241	1.45E-10	0.128597183	3.33E-25	-7213.410329	-7199.417102	0.000164054	-0.000851402	0.00504597	0.043922884	-7140.706694	-7126.713467	0.001385301	0.000611494	0.001946353	0.000999001	0.001345752	0.000599024	0.001854504	0.000999001	-7443.249762	-7443.242144	25.02817276	-7433.920944	-7433.913326	25.02817276	-7443.218574	-7443.171937	25.01861257	-7433.889756	-7433.843119	25.01861257	9.06E-06	-1.77E-06	0.000318316	0.014891001	0.015062651	0.003869996	0.34632261	0.027	10	28	853	248
Amoebozoa	1212	18620225.41	6951810.567	7642227.654	25	0.001959071	1.12E-09	0.766268914	1.02E-08	-191.7121919	-188.0555645	0.000936579	-0.001738314	0.001445786	0.371988843	-167.0025248	-163.3458974	0.03890394	0.017501038	0.054017795	0.000999001	0.039076564	0.018424939	0.051105152	0.000999001	-235.9702031	-235.6175958	5.034317297	-233.5324515	-233.1798442	5.034317297	-235.9685074	-235.6374215	4.975132022	-233.5307557	-233.1996699	4.975132022	7.09E-06	1.20E-06	0.001947271	0.014953192	0.015355463	0.023751767	0.838270862	0.1	4	5	293	0
Amoebozoa	1220	18374206.27	7493183.057	6344246.778	400	0.001351049	1.69E-10	0.053222206	3.12E-06	-3177.290745	-3165.316352	0.000151509	0.000617266	0.008424733	0.026283427	-3166.068407	-3154.094014	0.002823863	0.001353068	0.00393774	0.000999001	0.002771125	0.001311658	0.003871315	0.001998002	-3797.720634	-3797.084333	17.98836474	-3789.737705	-3789.101404	17.98836474	-3797.699374	-3797.041002	17.95168653	-3789.716444	-3789.058073	17.95168653	1.19E-05	7.38E-06	0.000460687	0.014841634	0.014942019	0.005604444	0.204980495	0.005	6	20	1328	0
Amoebozoa	1226	44410.83719	18322.60499	16392.54383	36	0.002125979	1.85E-07	0.29223378	0.000664772	-278.5003805	-273.7498237	0.000565215	0.001741322	0.000839062	0.237933288	-275.8392512	-271.0886944	0.028508286	0.013591145	0.038376901	0.000999001	0.027962593	0.013289154	0.037594458	0.000999001	-340.8694504	-340.1431921	5.93143865	-337.7024125	-336.9761543	5.93143865	-340.8478539	-340.3166374	5.904706142	-337.6808161	-337.1495995	5.904706142	-2.98E-05	9.77E-07	0.001592235	0.015250243	0.015209251	0.015652863	0.407640306	0.166666667	5	6	48	0
Amoebozoa	1245	3989983.72	2034066.35	1626624.455	144	0.003703228	5.62E-09	0.480494992	6.14E-22	-927.3167559	-918.407316	0.001527846	-0.00246416	0.014490338	0.417089661	-910.7341576	-901.8247177	0.006489626	0.003112928	0.008966255	0.000999001	0.006564457	0.003181555	0.008557069	0.000999001	-1366.854067	-1366.450221	10.42039587	-1360.91444	-1360.510595	10.42039587	-1366.864358	-1366.362063	10.38510522	-1360.924731	-1360.422437	10.38510522	-2.20E-05	-1.21E-05	0.000730435	0.015221596	0.015380599	0.008930233	0.64718482	0.004	7	12	309	0
Amoebozoa	1247	10763513.98	2859589.68	3918650.408	64	0.004363363	4.64E-10	0.117121113	0.005640267	-491.8380024	-485.3613532	0.000560063	-0.001212903	0.001301533	0.267334926	-503.7739613	-497.297312	0.014676803	0.006054692	0.020252144	0.004995005	0.014620501	0.006942283	0.019523578	0.000999001	-606.289054	-605.9600725	7.518470936	-601.9712878	-601.6423063	7.518470936	-606.2843946	-605.9735814	7.563311374	-601.9666284	-601.6558152	7.563311374	-7.89E-05	-5.19E-05	0.001117385	0.0159907	0.015749288	0.013705711	0.260867497	0.149	4	8	48690	0
Amoebozoa	1252	1703546.274	484332.8824	511282.2524	81	0.003341746	-7.39E-10	0.01347195	0.302130773	-693.9817118	-686.7983644	-2.14E-05	0.003191898	0.000847617	0.001466376	-693.0019303	-685.8185829	0.011559601	0.005312484	0.01614964	0.284715285	0.012159266	0.005481378	0.016233942	0.737262737	-767.562911	-767.4182241	8.086268254	-762.7740127	-762.6293258	8.086268254	-767.6121849	-767.4378287	8.129637876	-762.8232866	-762.6489304	8.129637876	-2.88E-05	-4.35E-05	0.001002869	0.015312118	0.015475006	0.01220365	-0.253766334	0.804	4	9	693	0
Amoebozoa	1307	19454180.16	9224585.184	6528476.742	36	0.00401228	9.68E-10	0.511418469	9.54E-07	-259.1376352	-254.3870784	0.001095918	-0.001352095	0.001097236	0.598246689	-266.1816873	-261.4311305	0.030168514	0.011952561	0.04570309	0.000999001	0.028289822	0.012722098	0.039619229	0.000999001	-340.419391	-339.9955686	6.018531876	-337.2523532	-336.8285307	6.018531876	-340.3373243	-340.0521435	5.939836578	-337.1702864	-336.8851056	5.939836578	-0.000121176	-0.000111684	0.001590433	0.016423828	0.016758725	0.019495555	0.504367905	0.066666667	5	6	99	0
Amoebozoa	1328	9420459.597	4178576.777	2985360.33	49	0.002286731	2.99E-09	0.445241346	1.64E-07	-307.6586199	-301.983159	0.000950119	0.00302221	0.007016604	0.182451476	-288.6575421	-282.9820812	0.020922834	0.009429575	0.030471491	0.000999001	0.020576149	0.010081749	0.028960471	0.004995005	-463.6732135	-463.3769412	6.720012098	-459.8895729	-459.5933006	6.720012098	-463.6537021	-463.4690933	6.72749725	-459.8700615	-459.6854527	6.72749725	4.83E-05	5.24E-05	0.001342614	0.0143774	0.014683116	0.01637884	0.556059695	0.038	4	7	611	258
Amoebozoa	1330	2472774.532	739502.2305	745640.5128	1156	0.008086687	3.13E-09	0.111536761	1.62E-31	-8329.836199	-8314.678036	0.000446837	0.005357384	0.052550576	0.065883614	-8271.911618	-8256.753455	0.000891961	0.000426317	0.001209651	0.000999001	0.000897015	0.000430638	0.00121561	0.000999001	-10977.42432	-10976.24082	29.96332916	-10967.31888	-10966.13537	29.96332916	-10977.43018	-10976.49983	29.96265938	-10967.32473	-10966.39439	29.96265938	-2.73E-06	-2.35E-06	0.000259995	0.015043217	0.01495516	0.003164523	0.303978101	0.001	8	34	3126	0
Amoebozoa	1338	18935818.16	9294281.312	8261432.618	4624	0.009395222	2.00E-10	0.037564099	2.25E-40	-31122.13775	-31102.8207	0.000487187	0.004997731	0.304951925	0.090775821	-31385.13137	-31365.81432	0.000205069	9.57E-05	0.000292594	0.000999001	0.000208959	9.25E-05	0.000301457	0.000999001	-43918.75468	-43919.22064	60.51089458	-43905.87665	-43906.34261	60.51089458	-43918.77268	-43919.63522	60.50485171	-43905.89465	-43906.75719	60.50485171	-5.76E-06	-4.65E-06	0.000125288	0.015073249	0.015086708	0.001521112	0.175574177	0.001	22	68	9912	0
Amoebozoa	1339	18935818.16	8513807.681	8650320.877	3364	0.009431584	5.81E-11	0.003111763	0.001209026	-22144.74411	-22126.38145	0.000192821	0.007354917	0.270520736	0.008848213	-22164.15767	-22145.79501	0.000309708	0.00013622	0.000452795	0.003996004	0.000293257	0.000142179	0.000417711	0.000999001	-31951.63473	-31952.3973	51.65593516	-31939.39295	-31940.15553	51.65593516	-31951.57932	-31952.12276	51.66300043	-31939.33755	-31939.88098	51.66300043	-2.68E-06	4.16E-06	0.000148141	0.015031197	0.014937788	0.001801085	0.037469894	0.188	12	58	5655	0
Amoebozoa	1344	18933121.8	6054059.604	8214981.095	441	0.003868845	-5.42E-11	0.01253671	0.018670604	-3624.798073	-3612.530938	0.000168958	0.001457583	0.006661875	0.04116466	-3637.772276	-3625.505141	0.002200382	0.001007456	0.003116513	0.01998002	0.002295515	0.001006194	0.00324069	0.000999001	-4187.166553	-4187.396331	18.84055491	-4178.988463	-4179.218241	18.84055491	-4187.208779	-4187.581622	18.81787989	-4179.03069	-4179.403532	18.81787989	-3.74E-06	7.48E-06	0.000418875	0.015053137	0.014949857	0.005091918	-0.149902008	0.829	7	21	921	0
Amoebozoa	1357	11674400.35	1287544.928	2720175.735	900	0.003502313	4.53E-10	0.110110351	1.42E-24	-7616.409648	-7602.002464	0.000165259	0.002189733	0.012048371	0.030192102	-7539.009159	-7524.601975	0.001077669	0.000489092	0.0016122	0.000999001	0.001104555	0.000486747	0.001576035	0.000999001	-8547.169808	-8546.267186	26.72835922	-8537.565018	-8536.662396	26.72835922	-8547.19398	-8546.383235	26.73194923	-8537.58919	-8536.778446	26.73194923	1.35E-05	1.28E-05	0.000289494	0.014837234	0.014847159	0.003522116	0.321872911	0.011	5	30	3258	0
Amoebozoa	1391	11132208.17	2947447.998	3237544.253	49	0.006046657	5.44E-10	0.09826495	0.028287993	-368.7526998	-363.0772389	0.000470075	0.002254708	0.001161444	0.234674774	-376.7896733	-371.1142124	0.02187014	0.010249467	0.030399451	0.030969031	0.021885644	0.010872436	0.029678583	0.000999001	-463.8245043	-463.1295124	6.761617404	-460.0408637	-459.3458718	6.761617404	-463.8239929	-463.1511711	6.713872749	-460.0403524	-459.3675305	6.713872749	6.30E-05	7.97E-05	0.001380189	0.014207778	0.014178724	0.016842672	0.133888151	0.311	5	7	415	0
Amoebozoa	1423	19605124.3	5965448.949	7661521.619	900	0.004136965	2.77E-10	0.14168984	1.13E-31	-6901.750324	-6887.343139	0.000765968	-0.004584842	0.022413409	0.213470617	-6980.352223	-6965.945039	0.00115208	0.00048332	0.001637727	0.000999001	0.001174407	0.00052993	0.001626331	0.000999001	-8547.52106	-8548.080494	28.0126093	-8537.91627	-8538.475704	28.0126093	-8547.541161	-8547.94484	27.95726741	-8537.936372	-8538.340051	27.95726741	-1.32E-05	-5.91E-06	0.000297638	0.015164918	0.015099757	0.003626621	0.359106512	0.007	8	30	1329	0
Amoebozoa	1424	8021331.644	2888845.427	3085947.824	324	0.004398195	1.28E-09	0.404060644	4.47E-38	-2536.958669	-2525.616439	0.000964423	-0.004520784	0.008324704	0.329929733	-2498.971719	-2487.629488	0.003258366	0.001493972	0.00449029	0.000999001	0.003233913	0.001591362	0.004362003	0.000999001	-3076.179448	-3075.60174	16.77511996	-3068.617961	-3068.040253	16.77511996	-3076.17131	-3075.671285	16.76083965	-3068.609823	-3068.109798	16.76083965	8.08E-06	1.35E-05	0.000495436	0.014907516	0.014873247	0.006005628	0.610211539	0.001	4	18	2167	6
Amoebozoa	1449	4712014.31	2094228.582	2374632.007	36	0.004960368	5.78E-09	0.865233458	2.32E-16	-268.5872281	-263.8366712	0.001771911	0.004960368	0.001026314	0.865233458	-268.5872281	-263.8366712	0.028824352	0.013163951	0.041320166	0.000999001	0.030253611	0.013924596	0.041895356	0.000999001	-340.459041	-339.8027725	6.050057929	-337.2920031	-336.6357347	6.050057929	-340.5131037	-339.8072296	6.001707143	-337.3460659	-336.6401917	6.001707143	2.90E-06	1.94E-05	0.001668545	0.01496088	0.015061881	0.020295981	0.923186396	0.066666667	5	6	540	0
Amoebozoa	1457	7582942.395	3775790.56	3837633.929	16	0.00267145	3.86E-10	0.154444246	0.132113447	-130.9059194	-128.5881532	0.000392301	0.000415087	7.78E-05	0.63497717	-144.3464668	-142.0287006	0.06686089	0.030739298	0.088973211	0.134865135	0.066429148	0.030957586	0.087078621	0.001998002	-150.5654453	-150.0265996	4.254621533	-149.0202679	-148.4814222	4.254621533	-150.5540781	-150.0703975	4.308913298	-149.0089007	-148.52522	4.308913298	-2.04E-05	-5.86E-05	0.002722654	0.015233951	0.015526872	0.033338052	0.015880759	0.5	4	4	846	0
Amoebozoa	1462	6800183.493	1343246.122	2724267.807	81	0.004735695	-2.93E-10	0.044925493	0.057485423	-673.1286334	-665.945286	-0.000126629	0.004735695	0.001083312	0.044925493	-673.1286334	-665.945286	0.012914849	0.006396887	0.016960915	0.060939061	0.012712105	0.005829927	0.017338686	0.058941059	-768.1833888	-767.7235698	8.51571394	-763.3944904	-762.9346715	8.51571394	-768.1673413	-767.732881	8.586996298	-763.378443	-762.9439827	8.586996298	-1.47E-05	-1.76E-05	0.001007541	0.015171572	0.015299505	0.012202457	-0.316226271	1	8	9	76	0
Amoebozoa	1525	2467339.613	871676.0839	842053.5041	49	0.00570908	6.92E-10	0.006033227	0.595776868	-335.7704173	-330.0949564	0.000207163	0.00411899	0.002638473	0.022388627	-336.5834036	-330.9079427	0.01999273	0.008182625	0.02934119	0.569430569	0.019776267	0.009039375	0.02651036	0.295704296	-463.7529599	-463.4401884	6.472352978	-459.9693193	-459.6565478	6.472352978	-463.7375514	-463.4679519	6.439859382	-459.9539108	-459.6843113	6.439859382	-7.99E-05	-7.24E-05	0.001318023	0.015998431	0.016084673	0.01604998	-0.083234332	0.469	3	7	81	0
Amoebozoa	1527	13837590.29	5201909.32	5330272.739	225	0.002353933	1.06E-09	0.581504885	4.59E-44	-1760.443889	-1750.195588	0.001052965	-0.005662687	0.006878687	0.438856844	-1694.448951	-1684.20065	0.004196025	0.002010461	0.006015022	0.000999001	0.004137784	0.001856511	0.005824562	0.000999001	-2135.525906	-2135.142538	13.54378637	-2128.693706	-2128.310337	13.54378637	-2135.512477	-2134.988902	13.54617236	-2128.680276	-2128.156701	13.54617236	-1.89E-05	-1.52E-05	0.000568046	0.015249082	0.015283803	0.006880275	0.743715555	0.001	4	15	1333	0
Amoebozoa	1539	10684666.54	2283852.592	3506079.627	484	0.005448741	1.70E-09	0.593932184	2.21E-96	-3765.02616	-3752.479906	0.001340303	-0.007748028	0.017917577	0.37876116	-3559.231571	-3546.685316	0.001944172	0.00083481	0.002689635	0.000999001	0.001978104	0.000854088	0.002803782	0.000999001	-4595.202604	-4594.474104	19.49898614	-4586.838434	-4586.109934	19.49898614	-4595.219213	-4594.560431	19.53119382	-4586.855043	-4586.196261	19.53119382	1.79E-05	3.27E-06	0.000387747	0.01479838	0.015024633	0.004722794	0.767861904	0.001	8	22	277	0
Amoebozoa	1559	17347205.37	3331005.742	6099350.198	121	0.003495664	6.48E-10	0.434784691	1.98E-16	-958.8887636	-950.501392	0.00074442	-0.003381971	0.002921941	0.32272776	-937.0039071	-928.6165355	0.00831503	0.003696056	0.011833525	0.000999001	0.008577092	0.003871962	0.011992638	0.000999001	-1147.782733	-1147.361191	10.0420193	-1142.191152	-1141.76961	10.0420193	-1147.814947	-1147.435586	10.03043517	-1142.223366	-1141.844005	10.03043517	-3.37E-05	-5.75E-05	0.000822338	0.01540268	0.015537302	0.010032195	0.646463156	0.001	4	11	145	0
Amoebozoa	1566	1733481.751	813761.8275	552011.5941	64	0.007602408	2.36E-09	0.030648445	0.166467414	-442.403648	-435.9269987	0.000575585	0.002926746	0.002976834	0.150172601	-450.825669	-444.3490198	0.016026581	0.007244754	0.021987107	0.171828172	0.015983067	0.008150921	0.021100347	0.001998002	-606.0350689	-605.7976306	7.543205371	-601.7173027	-601.4798644	7.543205371	-606.0308614	-606.0105956	7.487437599	-601.7130952	-601.6928294	7.487437599	1.42E-05	2.93E-05	0.001153099	0.014864043	0.014892209	0.013996745	-0.135956102	0.786	5	8	40	0
Amoebozoa	1569	15946837.74	8217307.691	6586474.179	36	0.004042414	1.03E-10	0.027069296	0.337618182	-289.308553	-284.5579962	0.000167431	0.002812448	0.0005484	0.075567547	-291.1493365	-286.3987797	0.026849614	0.012314679	0.036079094	0.327672328	0.027647177	0.014138307	0.036915331	0.097902098	-340.0906507	-339.7581921	5.702319424	-336.9236129	-336.5911542	5.702319424	-340.1217563	-339.735103	5.700766452	-336.9547185	-336.5680651	5.700766452	-7.20E-05	-9.44E-05	0.001593181	0.015932288	0.016081728	0.019460797	-0.201728876	0.777777778	4	6	51	34
Amoebozoa	1595	19272184.84	8714055.218	8792458.442	441	0.00338348	3.54E-11	0.004923083	0.141266791	-3525.106728	-3512.839593	5.79E-05	0.002897292	0.008614424	0.003369869	-3524.418909	-3512.151774	0.002416185	0.001100471	0.003406479	0.147852148	0.002528449	0.00106267	0.003656673	0.250749251	-4186.840452	-4187.506586	18.76575254	-4178.662362	-4179.328496	18.76575254	-4186.890479	-4187.475871	18.75017459	-4178.712389	-4179.297782	18.75017459	1.29E-07	3.47E-06	0.000442138	0.015024786	0.014991795	0.005401988	0.030059185	0.216	6	21	666	0
Amoebozoa	1596	5539665.069	1577832.167	1155853.65	196	0.002678609	2.17E-09	0.094679236	1.15E-05	-1344.101599	-1334.267255	0.000543185	-0.00100512	0.012127932	0.061689319	-1337.086407	-1327.252063	0.004931414	0.00220831	0.006837079	0.000999001	0.004874433	0.002178682	0.006765533	0.000999001	-1860.055723	-1859.98549	13.02072849	-1853.499493	-1853.429261	13.02072849	-1860.044401	-1860.104622	13.0345277	-1853.488171	-1853.548393	13.0345277	-1.36E-05	-4.94E-05	0.00061526	0.015157543	0.015487757	0.007490955	0.252679381	0.171	4	14	393	16
Amoebozoa	1602	17760953.57	6605367.182	5551761.168	64	0.004993645	1.85E-10	0.019399502	0.272354562	-443.3588839	-436.8822347	0.000552854	-0.000973135	0.002823305	0.172387757	-454.2145893	-447.7379401	0.0154626	0.006964057	0.020945473	0.270729271	0.015487412	0.007730907	0.020069565	0.000999001	-606.4866733	-606.0273493	7.762438265	-602.1689071	-601.7095831	7.762438265	-606.4870047	-606.2432345	7.743057687	-602.1692386	-601.9254683	7.743057687	-4.00E-06	2.03E-05	0.001141366	0.015091186	0.014857621	0.013910856	-0.007707143	0.292	4	8	101	61
Amoebozoa	1607	7140567.877	1599111.105	1955363.381	196	0.001974753	8.40E-10	0.161131528	5.51E-09	-1628.935728	-1619.101384	0.0005429	-0.002972466	0.002235247	0.314655555	-1668.553673	-1658.719329	0.00509002	0.002443111	0.006794606	0.000999001	0.005060596	0.002561131	0.006617379	0.000999001	-1860.32661	-1859.699868	12.64905735	-1853.770381	-1853.143639	12.64905735	-1860.320577	-1859.729019	12.68872087	-1853.764347	-1853.17279	12.68872087	9.14E-06	-4.07E-06	0.000629802	0.01490855	0.015183769	0.007667096	0.369051896	0.118	5	14	192	57
Amoebozoa	1681	237184.947	75899.18303	112922.6215	25	0.001936593	2.08E-08	0.449284826	0.000246295	-221.6382011	-217.9815736	0.000398923	0.001936593	0.000162549	0.449284826	-221.6382011	-217.9815736	0.041055874	0.018423896	0.056218473	0.000999001	0.041376593	0.020062031	0.053729359	0.000999001	-235.9208235	-235.7642351	5.058605672	-233.4830718	-233.3264835	5.058605672	-235.9248714	-235.5323289	5.045632845	-233.4871197	-233.0945772	5.045632845	-4.29E-05	-7.53E-05	0.002083678	0.015551651	0.015958107	0.023949397	0.613071069	0.2	4	5	150	0
Amoebozoa	1682	237184.947	94089.89632	116516.0796	121	0.007257645	6.29E-09	0.01752905	0.147719328	-911.4353934	-903.0480217	0.000120489	0.007257645	0.00360946	0.01752905	-911.4353934	-903.0480217	0.009005043	0.003998168	0.013586324	0.150849151	0.0089234	0.004058211	0.012611454	0.156843157	-1147.572251	-1147.416874	9.930012028	-1141.98067	-1141.825293	9.930012028	-1147.560576	-1147.565185	9.924443881	-1141.968995	-1141.973604	9.924443881	2.31E-05	3.53E-05	0.000847804	0.014770237	0.014932393	0.00971746	0.019570235	0.47	9	11	96	0
Amoebozoa	1683	19131601.66	8867191.239	9055850.124	5041	0.004075309	2.01E-10	0.108592883	5.61E-128	-38675.72943	-38656.15335	0.000324664	0.002028876	0.137300082	0.108276595	-38673.94111	-38654.36503	0.000203991	9.87E-05	0.000274708	0.000999001	0.000203229	9.65E-05	0.000275035	0.000999001	-47880.40279	-47876.01674	62.06170632	-47867.35207	-47862.96602	62.06170632	-47880.39895	-47875.98293	62.08873878	-47867.34823	-47862.93221	62.08873878	8.27E-06	1.22E-05	0.000123321	0.014901926	0.01488469	0.001495721	0.319456906	0.001	19	71	3472	0
Amoebozoa	1724	18935818.16	8886952.946	8967356.159	2704	0.003977708	1.07E-10	0.053943835	1.91E-34	-22139.17886	-22121.4714	7.15E-05	0.004016283	0.046096695	0.007266128	-22008.95236	-21991.2449	0.000393892	0.00016924	0.000558742	0.000999001	0.000382509	0.000176263	0.000532915	0.000999001	-25681.85902	-25678.66238	46.23796614	-25670.05405	-25666.8574	46.23796614	-25681.8282	-25678.69933	46.23025085	-25670.02322	-25666.89435	46.23025085	-4.44E-06	-8.29E-06	0.000169594	0.015056421	0.015097801	0.002066303	0.21416656	0.001	12	52	1936	0
Amoebozoa	1776	979553.8875	434194.4438	475379.0749	81	0.002788856	1.24E-08	0.641614387	2.77E-19	-643.5781778	-636.3948304	0.000916697	-0.000780577	0.002773007	0.363045461	-596.9959892	-589.8126417	0.012845644	0.005646875	0.01759245	0.000999001	0.013239205	0.005822709	0.018145192	0.000999001	-767.6352682	-767.6368314	8.259678803	-762.8463699	-762.8479331	8.259678803	-767.6684235	-767.6328906	8.253856812	-762.8795252	-762.8439922	8.253856812	-1.16E-05	-4.95E-06	0.001054795	0.015130266	0.015140511	0.012860246	0.774215048	0.007	4	9	89	0
Amoebozoa	1802	1098579.331	528829.7904	407427.4238	25	0.00225821	5.76E-09	0.172529404	0.038936605	-187.6152391	-183.9586116	0.000241374	0.002969222	0.000712911	0.069399389	-184.6788235	-181.022196	0.03888688	0.018165191	0.05083576	0.030969031	0.038371766	0.018143197	0.050686807	0.185814186	-235.5460448	-235.4768664	4.738887583	-233.1082931	-233.0391147	4.738887583	-235.5326618	-235.3068115	4.721422675	-233.0949102	-232.8690598	4.721422675	-2.53E-05	4.35E-06	0.002003905	0.015268065	0.015534519	0.024601343	0.149068807	0.4	4	5	36	0
Amoebozoa	1817	2037930.789	751609.1053	724957.9655	324	0.005947271	-3.98E-11	3.41E-05	0.91655878	-2517.001327	-2505.659096	0.000165862	0.004097572	0.007668245	0.026178159	-2525.584983	-2514.242752	0.002933788	0.0013065	0.004379459	0.919080919	0.003019402	0.0013898	0.00425213	0.003996004	-3075.746599	-3075.521452	16.25248446	-3068.185112	-3067.959965	16.25248446	-3075.774235	-3075.605553	16.3103066	-3068.212748	-3068.044066	16.3103066	2.26E-05	1.54E-05	0.000483339	0.014730629	0.014805183	0.005878592	-0.085497697	0.72	6	18	639	0
Amoebozoa	1930	19603840.11	5722149.708	8417845.436	36	0.005019327	-7.55E-11	0.014098153	0.490371827	-269.929727	-265.1791702	0.000240061	0.002144185	0.000899871	0.102717488	-273.3204244	-268.5698675	0.030222888	0.014088216	0.041256871	0.4995005	0.029591973	0.014332233	0.039649442	0.062937063	-340.579774	-340.2006427	5.80000569	-337.4127361	-337.0336048	5.80000569	-340.5536964	-340.2403233	5.777989301	-337.3866586	-337.0732855	5.777989301	-8.34E-05	-7.96E-05	0.001606946	0.016047539	0.015690445	0.019556279	-0.27219043	0.5	4	6	677	0
Amoebozoa	1937	14523688.54	6477594.561	5503325.686	81	0.004258674	3.11E-10	0.101023749	0.003834045	-620.012689	-612.8293416	0.000351851	0.001759783	0.002016966	0.131232666	-622.7813717	-615.5980243	0.01259683	0.00593027	0.018187458	0.005994006	0.012718292	0.005476558	0.017651289	0.001998002	-767.8497849	-767.546022	8.763624775	-763.0608866	-762.7571237	8.763624775	-767.8588261	-767.5831169	8.816852384	-763.0699278	-762.7942186	8.816852384	3.34E-05	5.25E-05	0.001003737	0.014611565	0.014428689	0.012231986	0.174649935	0.18	5	9	399	0
Amoebozoa	1947	10508376.98	4473701.127	4459106.236	81	0.003200337	1.40E-11	0.000171498	0.907625205	-631.6078043	-624.4244568	0.000212255	0.00075659	0.001694724	0.063192543	-636.8813898	-629.6980423	0.012456014	0.004988447	0.018626635	0.908091908	0.012770989	0.00576469	0.019059502	0.02997003	-767.7131624	-767.2400306	8.271831563	-762.924264	-762.4511323	8.271831563	-767.7397089	-767.3372994	8.294783145	-762.9508106	-762.548401	8.294783145	4.90E-05	3.10E-05	0.001028988	0.014412049	0.014664193	0.012512991	-0.081719871	0.629	4	9	841	0
Amoebozoa	1965	10547190.84	4513903.584	4473539.927	49	0.002102191	9.30E-10	0.56945472	3.79E-10	-406.9377986	-401.2623377	0.000653958	-0.001831876	0.000827084	0.432746064	-393.4258249	-387.750364	0.021295958	0.010100767	0.029626493	0.000999001	0.02145258	0.010420276	0.028642426	0.000999001	-463.7059789	-463.3452141	7.146323603	-459.9223383	-459.5615735	7.146323603	-463.7120904	-463.2976459	7.124061104	-459.9284498	-459.5140053	7.124061104	-1.71E-05	-2.49E-05	0.001381304	0.015214747	0.014943537	0.016998488	0.696372644	0.02	4	7	50	0
Amoebozoa	1982	19603840.11	6051722.151	8252715.427	121	-0.000538626	1.36E-09	0.941210303	4.46E-75	-1072.961534	-1064.574162	0.001017136	-0.005291566	0.012969873	0.19731327	-756.6677877	-748.2804161	0.008738606	0.003963467	0.01208716	0.000999001	0.008264383	0.003923629	0.011399699	0.000999001	-1147.100258	-1146.343769	9.897451381	-1141.508677	-1140.752188	9.897451381	-1147.041347	-1146.614204	9.872176725	-1141.449766	-1141.022623	9.872176725	-2.58E-05	-5.06E-05	0.000818909	0.015304112	0.015385579	0.009997715	0.968868866	0.026	4	11	168	0
Amoebozoa	1992	18921905.31	5172804.025	4642315.901	441	0.003812566	2.27E-09	0.656588417	6.06E-104	-3044.485121	-3032.217986	0.002048877	-0.010323751	0.028738608	0.614150324	-2993.100606	-2980.833472	0.00222673	0.000948632	0.003125413	0.000999001	0.002289057	0.000930446	0.003347065	0.000999001	-4187.226636	-4186.378081	18.58389	-4179.048546	-4178.199992	18.58389	-4187.254506	-4186.419534	18.55969346	-4179.076416	-4178.241445	18.55969346	-7.66E-06	-1.05E-05	0.000418641	0.015106194	0.015083057	0.005087985	0.796879512	0.001	5	21	3388	11
Amoebozoa	2049	17760953.57	4150166.884	7068031.834	64	0.003540318	-6.60E-11	0.011472006	0.399564844	-509.9888665	-503.5122172	0.000126347	0.001778334	0.001166045	0.024061774	-510.8091974	-504.3325482	0.014702453	0.006551447	0.020199027	0.375624376	0.014694894	0.006817762	0.019978334	0.211788212	-606.2930928	-606.1328824	7.383883766	-601.9753266	-601.8151162	7.383883766	-606.2923439	-606.2857119	7.366455349	-601.9745777	-601.9679458	7.366455349	1.78E-05	1.70E-05	0.00111308	0.014729918	0.014990291	0.013604084	-0.183103139	0.675	4	8	2263	0
Amoebozoa	2320	15946837.74	7776671.039	6642195.051	36	0.00913626	1.83E-10	0.008235494	0.598631375	-203.5302111	-198.7796543	3.80E-05	0.010168268	0.006302234	0.00047874	-203.2497445	-198.4991877	0.029875544	0.014818462	0.042048799	0.602397602	0.029180191	0.013881242	0.03802918	0.891108891	-340.4076203	-339.9300534	5.802620821	-337.2405824	-336.7630155	5.802620821	-340.3742179	-339.9536412	5.752092319	-337.20718	-336.7866034	5.752092319	3.40E-05	-3.56E-05	0.001669629	0.014539768	0.014947084	0.020351847	-0.12480086	0.65	5	6	181	2
Amoebozoa	2343	1727436.502	797312.1865	792691.0716	64	0.00418006	3.63E-09	0.379368789	6.05E-08	-530.876103	-524.3994537	0.000609653	0.000600263	0.00077311	0.436970914	-537.1100711	-530.6334219	0.017138849	0.008126603	0.022944765	0.000999001	0.017335917	0.009234378	0.022091203	0.000999001	-606.2355663	-605.67544	7.063037952	-601.9178002	-601.3576738	7.063037952	-606.2469973	-605.7774746	7.046043003	-601.9292312	-601.4597085	7.046043003	-3.66E-05	-9.70E-06	0.001197143	0.015456544	0.015339422	0.014519732	0.523370058	0.003	5	8	619	0
Amoebozoa	2646	12278720.2	1753920.599	3635459.397	1156	0.010010406	4.13E-12	2.78E-06	0.954876344	-7600.120541	-7584.962378	0.000514961	0.004172711	0.088608842	0.056992783	-7667.952965	-7652.794802	0.000827803	0.000440642	0.001165922	0.949050949	0.000861661	0.000431986	0.00119797	0.000999001	-10978.02444	-10978.61062	30.06778326	-10967.91899	-10968.50518	30.06778326	-10978.06365	-10978.671	30.05223383	-10967.95821	-10968.56555	30.05223383	5.29E-06	1.00E-05	0.00025394	0.014921265	0.014884168	0.003090124	-0.014918762	0.428	9	34	2667	0
Amoebozoa	2665	18935818.16	6541658.932	8203411.616	676	0.005948877	2.37E-10	0.170605827	3.10E-29	-5447.935224	-5434.386644	0.00041155	0.002233613	0.012737336	0.148403142	-5430.076844	-5416.528265	0.001561984	0.000709734	0.002190643	0.000999001	0.001514243	0.000729763	0.001965571	0.000999001	-6419.470493	-6418.750699	22.892688	-6410.438107	-6409.718313	22.892688	-6419.437852	-6418.785261	22.91275118	-6410.405466	-6409.752875	22.91275118	-1.31E-05	-3.52E-06	0.000339979	0.015147687	0.0150195	0.00414982	0.38705954	0.001	6	26	1543	0
Amoebozoa	2711	983925.3341	451781.3126	475561.5081	196	0.014723989	7.56E-09	0.050579621	0.001528869	-1070.094293	-1060.259949	0.000648918	0.011668252	0.048021455	0.037259704	-1067.363616	-1057.529272	0.005159691	0.002226293	0.007433593	0.001998002	0.005438055	0.002208184	0.007453883	0.010989011	-1860.372945	-1860.165467	12.52116069	-1853.816716	-1853.609238	12.52116069	-1860.427818	-1860.335377	12.52472557	-1853.871588	-1853.779148	12.52472557	-2.17E-05	-3.71E-05	0.000650795	0.015230282	0.015404537	0.007938818	0.154695326	0.081	4	14	324	0
Amoebozoa	2724	12256194.86	3106825.326	4857600.869	729	0.00437009	-4.71E-11	0.003476315	0.111704164	-6022.85569	-6009.080669	1.55E-05	0.004051072	0.010963935	0.00038773	-6020.599751	-6006.82473	0.001289954	0.00053252	0.001778219	0.103896104	0.001334894	0.000620165	0.001799399	0.595404595	-6922.912799	-6921.913943	24.1210147	-6913.729451	-6912.730595	24.1210147	-6922.945631	-6922.06518	24.08637711	-6913.762284	-6912.881833	24.08637711	-1.62E-05	-2.15E-05	0.000320029	0.015217659	0.015284835	0.003895664	-0.088490009	0.663	8	27	2005	0
Amoebozoa	2757	11760374.41	5207898.813	5807158.18	144	0.004808408	1.79E-10	0.032918428	0.029530371	-1078.452215	-1069.542776	0.000151159	0.004035161	0.004570328	0.022406011	-1076.895346	-1067.985906	0.007011306	0.003062798	0.010492557	0.036963037	0.007527322	0.00332809	0.011588199	0.07992008	-1366.350874	-1366.156084	10.62667974	-1360.411248	-1360.216457	10.62667974	-1366.427609	-1366.347175	10.68144523	-1360.487982	-1360.407548	10.68144523	-5.64E-06	-6.34E-06	0.000779887	0.015022941	0.01519805	0.009457078	0.107995271	0.137	4	12	1286	0
Amoebozoa	2762	18878053.87	8213838.325	8881737.833	144	0.009658055	1.75E-10	0.019845916	0.092146358	-887.7532956	-878.8438557	0.000295417	0.007563718	0.016945994	0.022820977	-888.1910433	-879.2816034	0.006653705	0.003116067	0.009666995	0.078921079	0.007055558	0.003312911	0.010639381	0.075924076	-1366.249249	-1366.030708	11.42224359	-1360.309622	-1360.091081	11.42224359	-1366.309034	-1365.865192	11.46007739	-1360.369408	-1359.925565	11.46007739	4.30E-05	3.02E-06	0.000741344	0.014484641	0.014971474	0.009046368	0.060802219	0.252	4	12	564	0
Amoebozoa	2765	18935818.16	7563030.014	8366842.19	289	0.002511487	6.66E-10	0.397790635	1.84E-33	-2055.19775	-2044.19847	0.000882477	-0.003851365	0.017573152	0.217225464	-1979.410523	-1968.411243	0.003677443	0.001725891	0.005352483	0.000999001	0.003637936	0.001630954	0.005197408	0.000999001	-2743.521815	-2743.615907	15.69627592	-2736.188961	-2736.283054	15.69627592	-2743.510109	-2743.617215	15.68149751	-2736.177256	-2736.284361	15.68149751	9.84E-06	1.10E-05	0.000530941	0.014871166	0.014822242	0.00644615	0.611955923	0.003	4	17	1394	0
Amoebozoa	2794	12053800.43	4458855.599	5451905.077	64	0.003521671	2.50E-10	0.119382487	0.005168426	-529.8372379	-523.3605887	0.000219546	0.002125909	0.000887651	0.097523596	-528.2680114	-521.7913621	0.015415946	0.007418182	0.021811873	0.006993007	0.014933591	0.006761652	0.020227934	0.007992008	-606.9803095	-606.4485334	7.708277556	-602.6625433	-602.1307672	7.708277556	-606.9462768	-606.5639074	7.671498109	-602.6285106	-602.2461413	7.671498109	1.82E-05	-6.47E-06	0.001104989	0.014722046	0.014911168	0.013485408	0.242600197	0.126	4	8	1033	0
Amoebozoa	2795	18935389.07	8886079.391	8373888.093	144	0.00409058	3.49E-10	0.289777287	3.43E-12	-1137.953404	-1129.043964	0.00063906	-0.00103575	0.00253728	0.397492122	-1161.638216	-1152.728776	0.007113273	0.003215589	0.010453954	0.000999001	0.006998005	0.002915016	0.0101303	0.000999001	-1365.644318	-1365.369073	10.85710602	-1359.704691	-1359.429446	10.85710602	-1365.627075	-1365.380302	10.84831979	-1359.687448	-1359.440676	10.84831979	5.82E-05	3.07E-05	0.000738271	0.014295749	0.014456861	0.009000764	0.472087958	0.011	4	12	481	0
Amoebozoa	2798	983925.3341	283068.4281	421668.1345	144	0.010292475	-2.64E-10	0.000125333	0.894054058	-914.552054	-905.6426141	0.000157121	0.008788409	0.014030922	0.005813666	-915.3736157	-906.4641758	0.006951516	0.003211667	0.009842727	0.892107892	0.006972534	0.003196803	0.009900561	0.347652348	-1366.554213	-1366.364148	11.05471762	-1360.614587	-1360.424522	11.05471762	-1366.557351	-1366.43709	11.03290872	-1360.617724	-1360.497463	11.03290872	3.97E-05	3.49E-05	0.000741566	0.014499697	0.014497408	0.009026764	-0.079957248	0.821	4	12	696	0
Amoebozoa	2816	19669635.33	8812896.196	8957300.564	11445	0.006546693	7.47E-11	0.014944927	2.33E-39	-86893.44086	-86871.40494	0.000165743	0.005259464	0.3328828	0.029330584	-87060.64686	-87038.61093	9.25E-05	4.18E-05	0.000122101	0.000999001	9.40E-05	4.18E-05	0.000132306	0.000999001	-108701.1579	-108699.813	97.10135274	-108686.4673	-108685.1224	97.10135274	-108701.1756	-108699.5227	97.13040827	-108686.485	-108684.8321	97.13040827	1.83E-06	-3.39E-06	8.40E-05	0.014980495	0.015037851	0.001019591	0.111359777	0.001	33	107	3199	0
Amoebozoa	2820	18935818.16	8863811.413	8537115.415	225	0.000447654	3.25E-10	0.631110709	3.43E-50	-2126.936933	-2116.688632	0.000486621	-0.003063552	0.001482526	0.456524182	-2039.75199	-2029.503689	0.004148128	0.001719908	0.006084955	0.000999001	0.004326822	0.001962838	0.006252871	0.000999001	-2135.875432	-2135.761947	12.92513392	-2129.043231	-2128.929746	12.92513392	-2135.916053	-2136.000518	12.93737747	-2129.083852	-2129.168317	12.93737747	-1.02E-05	-1.32E-05	0.00058179	0.01513251	0.015175959	0.007121992	0.778948365	0.001	4	15	273	0
Amoebozoa	2868	12081889.71	4055899.212	5452288.287	100	0.002018579	1.00E-09	0.661186998	9.14E-25	-820.4074653	-812.5919547	0.000761446	-0.002677549	0.002898998	0.348785163	-755.0683393	-747.2528287	0.009900885	0.004400005	0.014194312	0.000999001	0.009535059	0.004307822	0.013738079	0.000999001	-948.0359063	-947.5606262	9.082007755	-942.825566	-942.3502859	9.082007755	-947.9982979	-947.3688564	9.127728029	-942.7879575	-942.1585161	9.127728029	-2.41E-05	2.78E-06	0.0008797	0.015292358	0.014970706	0.010717354	0.799223339	0.003	4	10	640	0
Amoebozoa	2881	18410743.25	5891936.784	8739599.876	25	0.003887795	-6.22E-11	0.02390907	0.460512752	-207.2175475	-203.56092	-3.01E-05	0.003798868	0.000295519	0.003268626	-206.6944087	-203.0377812	0.039835248	0.018309401	0.052679332	0.446553447	0.041160189	0.019724432	0.053543793	0.767232767	-236.0174315	-235.5336999	5.097836142	-233.5796798	-233.0959482	5.097836142	-236.0532727	-235.5243667	5.109948725	-233.6155211	-233.086615	5.109948725	-0.00013948	-0.000106183	0.00201053	0.016708009	0.016108129	0.024438154	-0.409588298	1	4	5	98	0
Amoebozoa	2882	18933121.8	9414229.672	9240608.383	144	0.006108943	3.21E-10	0.136217909	5.31E-06	-996.5542144	-987.6447745	0.000862543	-0.001367358	0.005965946	0.354594601	-1038.521845	-1029.612406	0.006646338	0.003313919	0.008987943	0.000999001	0.006552578	0.003101043	0.00875734	0.000999001	-1366.054153	-1366.037841	10.9465281	-1360.114526	-1360.098214	10.9465281	-1366.040252	-1365.980035	10.88025611	-1360.100625	-1360.040408	10.88025611	-8.65E-06	-1.68E-06	0.000720674	0.015117494	0.014905342	0.008760084	0.294553584	0.012	4	12	140	0
Amoebozoa	2890	18933121.8	8210355.626	7063028.459	529	0.005636394	6.01E-10	0.301588926	5.28E-43	-3827.589661	-3814.776696	0.000813157	-0.00030839	0.023318053	0.261936086	-3798.376924	-3785.563959	0.001904299	0.000913794	0.002744399	0.000999001	0.001865788	0.000828214	0.002695872	0.000999001	-5023.443302	-5023.573575	20.51324588	-5014.901325	-5015.031598	20.51324588	-5023.42282	-5023.449913	20.49544861	-5014.880843	-5014.907936	20.49544861	1.34E-05	1.77E-05	0.000378526	0.014820314	0.014839749	0.004617773	0.514570428	0.001	12	23	12976	0
Amoebozoa	2927	18931659.16	4156169.777	7453321.933	64	0.00118571	2.94E-10	0.504033116	5.07E-11	-598.3884638	-591.9118145	0.000415451	-0.001989913	0.000286227	0.521647762	-600.7028187	-594.2261695	0.015559756	0.007358356	0.021634308	0.000999001	0.015318294	0.00707173	0.020739899	0.000999001	-606.5475095	-606.2730326	7.497308996	-602.2297434	-601.9552665	7.497308996	-606.5304317	-606.1927982	7.521380014	-602.2126656	-601.875032	7.521380014	2.52E-05	1.41E-05	0.001130502	0.014722264	0.014691415	0.013725556	0.693250525	0.028	4	8	231	0
Amoebozoa	2998	12156793.08	3272631.745	4979379.326	49	0.007132542	-1.01E-10	0.003661705	0.679586023	-325.9704807	-320.2950198	0.00033385	0.003209441	0.003105765	0.055594088	-328.5934893	-322.9180284	0.021393228	0.009673648	0.028460407	0.682317682	0.02149222	0.009835311	0.02821628	0.117882118	-463.8724028	-463.5495653	6.682246342	-460.0887622	-459.7659247	6.682246342	-463.8769719	-463.4879307	6.735910001	-460.0933313	-459.7042901	6.735910001	4.91E-05	-2.14E-05	0.001376989	0.014335191	0.015133283	0.01681604	-0.168321077	0.511	4	7	310	0
Amoebozoa	3044	986003.6806	230139.4048	390971.654	64	0.003965146	-8.07E-10	0.006130558	0.538566077	-519.5970788	-513.1204296	4.03E-05	0.003440416	0.001019984	0.002666036	-519.3743696	-512.8977203	0.015031322	0.007491533	0.020176235	0.547452547	0.014588114	0.007347276	0.019660559	0.68031968	-606.4658157	-605.9482404	7.450917034	-602.1480495	-601.6304742	7.450917034	-606.4363055	-605.9926481	7.462136397	-602.1185393	-601.6748819	7.462136397	5.77E-05	9.78E-05	0.001100381	0.014358918	0.014145613	0.013462169	-0.174063969	0.761	4	8	1350	0
Amoebozoa	3049	10912915.37	1972113.774	4192440.11	100	0.005639211	-1.26E-10	0.013724609	0.245725682	-793.3426151	-785.5271046	-2.96E-05	0.005643376	0.002002005	0.001292018	-792.0899343	-784.2744237	0.010517281	0.004862588	0.014712074	0.255744256	0.01017281	0.004434764	0.014073336	0.706293706	-948.0155687	-947.8559742	9.33296819	-942.8052283	-942.6456338	9.33296819	-947.9797579	-947.7750275	9.339792511	-942.7694175	-942.5646871	9.339792511	3.37E-05	1.45E-05	0.000897971	0.014572378	0.014512136	0.010901211	-0.199459696	0.892	5	10	2220	0
Amoebozoa	3661	237185.6132	51884.35288	98827.33882	64	0.008388466	-1.21E-08	0.028630132	0.181347778	-448.6998573	-442.223208	-0.000232675	0.008388466	0.003077372	0.028630132	-448.6998573	-442.223208	0.015896842	0.007575185	0.021024053	0.193806194	0.015947494	0.00746357	0.020881968	0.197802198	-606.4930687	-605.874714	7.573595768	-602.1753025	-601.5569478	7.573595768	-606.4961909	-606.0101543	7.534388923	-602.1784248	-601.6923882	7.534388923	-1.76E-05	-3.61E-05	0.001169191	0.015149578	0.015082786	0.013407981	-0.283576812	1	8	8	212	0
Amoebozoa	3663	237184.947	94089.89632	116516.0796	121	0.00603196	3.59E-09	0.007647527	0.340187267	-945.4425117	-937.0551401	6.88E-05	0.00603196	0.002725106	0.007647527	-945.4425117	-937.0551401	0.007901639	0.003814611	0.010609454	0.342657343	0.00780284	0.003543598	0.010833834	0.316683317	-1148.172688	-1148.118464	9.900920275	-1142.581107	-1142.526883	9.900920275	-1148.160945	-1148.115202	9.926445828	-1142.569364	-1142.523621	9.926445828	3.16E-05	2.42E-05	0.000785077	0.014603478	0.014734785	0.009008051	-0.02394292	0.579	8	11	65	0
Chlorophyta	0d	19957340.88	9630915.115	7155165.082	284077	0.006659095	6.79E-11	0.005517318	0	-2053392.315	-2053360.644	-0.000129218	0.009197301	12.07179485	0.005492966	-2053374.09	-2053342.419	1.01E-05	4.20E-06	1.46E-05	0.000999001	9.76E-06	3.93E-06	1.42E-05	0.000999001	-949802.1059	-949796.0433	284.7829865	-949783.08	-949777.0175	284.7829865	-949802.0764	-949795.8731	284.7776101	-949783.0506	-949776.8473	284.7776101	3.44E-07	2.46E-07	2.71E-05	0.014994258	0.01499496	0.000329704	0.071703606	0.001	230	534	229147	7130
Chlorophyta	0f	19949794.43	9018810.069	7356216.03	8191004	0.014721648	-1.46E-10	0.010536746	0	-51529174.73	-51529132.97	3.11E-05	0.01299887	897.8651666	0.000301874	-51444823.78	-51444782.02	1.03E-05	4.77E-06	1.38E-05	0.000999001	1.01E-05	4.66E-06	1.44E-05	0.000999001	-949799.4846	-949800.0742	278.2127882	-949780.4587	-949781.0484	278.2127882	-949799.4729	-949800.8217	278.1387743	-949780.4471	-949781.7959	278.1387743	2.84E-07	4.58E-07	2.76E-05	0.01499712	0.014997302	0.000336038	-0.10324589	1	1648	2870	2356380	662
Chlorophyta	0g	19948840.1	9790172.76	8611942.244	904395	0.01181481	1.19E-10	0.009756054	0	-5707110.547	-5707075.402	-0.000344107	0.01745692	94.12449625	0.031405478	-5727098.933	-5727063.788	9.95E-06	4.95E-06	1.41E-05	0.000999001	9.81E-06	4.29E-06	1.39E-05	0.000999001	-949805.3618	-949803.3995	275.7361791	-949786.336	-949784.3737	275.7361791	-949805.3483	-949803.4767	275.6842128	-949786.3224	-949784.4508	275.6842128	9.03E-08	-8.15E-07	2.72E-05	0.014999654	0.015007955	0.000330704	0.097426084	0.001	506	952	116227	7494
Chlorophyta	1030e	1464.302831	615.0272595	616.7757462	576	0.01042455	-6.13E-07	0.002682883	0.214513367	-4029.561025	-4016.492702	-0.000244078	0.010965465	0.03022676	0.013668137	-4035.940754	-4022.872431	0.001551948	0.000665055	0.002214314	0.195804196	0.001607697	0.00075784	0.00220178	0.003996004	-5468.537712	-5467.554864	22.19152336	-5459.825497	-5458.842648	22.19152336	-5468.569858	-5467.46271	22.22555421	-5459.857643	-5458.750495	22.22555421	2.41E-06	-2.68E-07	0.00035808	0.014990999	0.014993861	0.002293383	-0.119084038	0.894	23	24	24	0
Chlorophyta	1057d	95121.04167	44333.53284	45295.588	121	0.005545357	2.53E-08	0.066062419	0.00442841	-969.7077307	-961.3203591	0.000384318	0.003566695	0.002073948	0.131389025	-978.4819551	-970.0945835	0.008387658	0.00400617	0.011637657	0.004995005	0.008235809	0.004082927	0.011003535	0.000999001	-1147.981153	-1148.154261	10.06310318	-1142.389572	-1142.56268	10.06310318	-1147.961702	-1148.061925	10.10617884	-1142.370121	-1142.470344	10.10617884	5.97E-06	7.82E-06	0.000813394	0.014964469	0.014743044	0.008570852	0.130897407	0.166	9	11	449	0
Chlorophyta	1058c	1628.289384	885.3335411	672.5734939	64	0.01815163	7.89E-07	0.00127592	0.779310638	-352.3095057	-345.8328565	0.000562209	0.016105908	0.013672692	0.015923317	-353.2550878	-346.7784386	0.015478037	0.006873252	0.022775747	0.766233766	0.015792252	0.007965679	0.021821023	0.325674326	-606.2582104	-606.0545244	7.687077728	-601.9404443	-601.7367582	7.687077728	-606.2770654	-606.29961	7.719027311	-601.9592993	-601.9818438	7.719027311	-3.43E-06	3.42E-05	0.001162513	0.014979758	0.014828444	0.007540653	-0.273019001	0.997	8	8	9	0
Chlorophyta	105d	19015360.91	4244598.723	7156387.153	676	0.000559556	6.52E-10	0.627551411	1.09E-146	-5686.318195	-5672.769616	0.000707987	-0.003483614	0.012597489	0.461862409	-5437.539879	-5423.9913	0.001517422	0.000654897	0.002189743	0.000999001	0.001468019	0.000607009	0.002151169	0.000999001	-6419.612333	-6418.874105	22.89397162	-6410.579947	-6409.841719	22.89397162	-6419.57883	-6418.978022	22.95619545	-6410.546444	-6409.945636	22.95619545	-7.74E-06	-4.26E-06	0.000333889	0.015112272	0.015090093	0.004064306	0.789367218	0.001	10	26	726	0
Chlorophyta	1066d	11712256.5	4392096.188	5856128.25	16	0.002923737	1.75E-09	0.886122873	5.48E-08	-128.9598761	-126.6421099	0.001262261	0.002923737	0.000203411	0.886122873	-128.9598761	-126.6421099	0.068368972	0.03570269	0.087941888	0.000999001	0.067605636	0.036879979	0.083522829	0.000999001	-150.6909502	-150.1764023	4.382411461	-149.1457727	-148.6312249	4.382411461	-150.6688046	-150.2290225	4.35724734	-149.1236272	-148.683845	4.35724734	-0.000120797	-0.00016129	0.002835432	0.016495963	0.017469973	0.034830307	0.93611539	0.25	4	4	8	0
Chlorophyta	107a	16857475.8	2394341.914	5901507.563	169	0.00941902	1.17E-11	0.000109489	0.892594463	-1212.868509	-1203.478812	6.60E-05	0.009037741	0.00727969	0.002555162	-1213.282379	-1203.892683	0.005812145	0.002699599	0.00855439	0.903096903	0.006019019	0.002771395	0.007981804	0.516483516	-1604.0803	-1603.592438	11.49534651	-1597.820503	-1597.332641	11.49534651	-1604.114602	-1603.600288	11.60240834	-1597.854804	-1597.340491	11.60240834	-1.26E-05	-1.15E-05	0.000679438	0.015149637	0.015138939	0.008272872	-0.042371922	0.465	8	13	20	4
Chlorophyta	1098c	1458.697297	440.8656599	525.7650643	36	0.01639731	6.37E-07	0.001114774	0.846713706	-224.2611427	-219.5105859	0.000407046	0.015319942	0.003452581	0.019063553	-224.9139022	-220.1633454	0.027110138	0.012101786	0.038749677	0.836163836	0.027106937	0.012058016	0.037532846	0.406593407	-340.1095411	-339.9162752	5.839602573	-336.9425032	-336.7492373	5.839602573	-340.1071122	-339.9116773	5.84485635	-336.9400743	-336.7446394	5.84485635	-3.27E-06	7.13E-05	0.001597565	0.014938878	0.014424996	0.010281175	-0.417507739	0.866666667	6	6	6	0
Chlorophyta	10c	18838868.73	8436521.822	7427412.509	256	0.00428021	3.61E-10	0.187019412	4.33E-13	-1923.415688	-1912.780156	0.000677474	-0.002231207	0.007844786	0.201862592	-1928.132862	-1917.49733	0.003972219	0.001859614	0.005661457	0.000999001	0.00408492	0.001855211	0.005819669	0.000999001	-2429.866105	-2429.922165	14.74699705	-2422.77575	-2422.83181	14.74699705	-2429.89531	-2430.001063	14.76628248	-2422.804955	-2422.910708	14.76628248	5.74E-07	-7.82E-06	0.000561596	0.015012203	0.014871346	0.006851931	0.376526563	0.005	9	16	761	0
Chlorophyta	10d	18374365.78	8484638.429	6626547.232	625	0.005995938	-1.47E-10	0.031984566	6.85E-06	-4756.962792	-4743.649537	-2.16E-05	0.005040051	0.018522787	0.000394838	-4736.892585	-4723.57933	0.001532573	0.000601946	0.002294579	0.000999001	0.001591471	0.000688945	0.002375362	0.595404595	-5934.838904	-5935.475414	22.28653951	-5925.963401	-5926.599911	22.28653951	-5934.875892	-5935.432903	22.25900268	-5926.000389	-5926.5574	22.25900268	-1.00E-06	1.48E-06	0.000347437	0.015006224	0.015031354	0.004231433	-0.237321474	1	13	25	982	0
Chlorophyta	110d	19020377.89	8177149.208	7040381.115	16	0.000952976	1.53E-09	0.845506534	4.73E-07	-121.7489424	-119.4311762	0.001204625	-0.000967936	0.000942532	0.543856302	-104.426445	-102.1086788	0.068508781	0.037519086	0.085479736	0.000999001	0.068130344	0.037912265	0.08530104	0.001998002	-150.6212492	-150.3092598	4.45622165	-149.0760717	-148.7640824	4.45622165	-150.6154067	-150.3679547	4.46833582	-149.0702293	-148.8227773	4.46833582	0.000142861	0.000106821	0.002828467	0.013311166	0.014149459	0.034654905	0.846901597	0.083333333	4	4	25	0
Chlorophyta	1128f	1464.302831	599.3494715	577.5082286	361	0.014902472	7.68E-07	0.001598759	0.448826249	-2221.200423	-2209.533789	0.000245267	0.014419344	0.044033061	0.005867923	-2222.747369	-2211.080735	0.002771631	0.001175399	0.004153519	0.437562438	0.002677184	0.001322821	0.004017112	0.133866134	-3426.357906	-3426.785516	16.80484255	-3418.58015	-3419.00776	16.80484255	-3426.323513	-3426.928754	16.77295337	-3418.545757	-3419.150998	16.77295337	-1.50E-05	-1.67E-05	0.000461303	0.015107996	0.015120519	0.00292465	-0.043756311	0.663	15	19	26	0
Chlorophyta	1133b	1464.302831	588.1908199	630.9810501	144	0.005538343	5.98E-06	0.158284642	7.89E-07	-952.8995535	-943.9901136	0.00120157	0.004835044	0.010270543	0.200445255	-960.2992668	-951.3898269	0.006738949	0.003089252	0.009769893	0.000999001	0.006844895	0.003422408	0.00942762	0.000999001	-1366.449721	-1366.896783	10.95523428	-1360.510094	-1360.957156	10.95523428	-1366.464566	-1366.896019	10.94341107	-1360.524939	-1360.956392	10.94341107	3.00E-05	8.37E-07	0.000746846	0.014823876	0.015010036	0.004787009	0.34441912	0.067	10	12	19	0
Chlorophyta	1138c	1464.302831	649.6977827	576.8617776	25	0.016470417	1.06E-05	0.162410982	0.045773397	-137.6868052	-134.0301777	0.002484926	0.012504775	0.003892278	0.301985196	-142.2439861	-138.5873586	0.039753823	0.019477679	0.054720965	0.044955045	0.039881383	0.02076772	0.052907263	0.005994006	-235.883471	-235.497495	5.129469321	-233.4457194	-233.0597434	5.129469321	-235.8832224	-235.4620988	5.132386984	-233.4454707	-233.0243472	5.132386984	0.000172501	0.000166793	0.002021987	0.013922663	0.014252661	0.013091894	-0.092420622	0.6	5	5	5	0
Chlorophyta	1162c	1066.957562	210.7570493	427.4411331	81	0.026784203	1.71E-05	0.128310336	0.001025602	-406.6630038	-399.4796564	0.002617886	0.026784203	0.029070455	0.128310336	-406.6630038	-399.4796564	0.012165137	0.00572735	0.016388482	0.001998002	0.012414426	0.005860054	0.016991902	0.000999001	-767.3732321	-766.7138622	8.643619569	-762.5843338	-761.9249639	8.643619569	-767.3945728	-766.7424275	8.62130492	-762.6056745	-761.9535292	8.62130492	1.11E-05	6.40E-05	0.00104671	0.014952404	0.014733699	0.006295443	0.317694016	0.223	8	9	13	0
Chlorophyta	1202e	1464.302831	647.3496358	596.7901019	841	0.015649783	-8.92E-08	3.83E-05	0.857763835	-5608.530625	-5594.32685	6.93E-05	0.01530821	0.062036678	0.000764706	-5609.141772	-5594.937997	0.001198081	0.000550805	0.001700226	0.862137862	0.001247965	0.000588591	0.001781576	0.430569431	-7985.751505	-7985.584184	25.99600995	-7976.282322	-7976.115	25.99600995	-7985.793628	-7985.357509	25.98153861	-7976.324445	-7975.888326	25.98153861	8.26E-06	6.29E-07	0.000312576	0.014933576	0.014973891	0.001985998	-0.08324462	0.948	26	29	30	0
Chlorophyta	1225b	1628.289384	627.0165517	554.5287288	181476	0.013759559	2.67E-08	4.48E-06	0.36698897	-1286562.127	-1286531.8	1.44E-06	0.013769969	8.859927479	4.57E-07	-1286561.396	-1286531.069	1.01E-05	4.76E-06	1.38E-05	0.509490509	9.93E-06	4.84E-06	1.39E-05	0.824175824	-949803.6261	-949799.161	276.7690639	-949784.6002	-949780.1351	276.7690639	-949803.6133	-949798.9729	276.7755319	-949784.5875	-949779.947	276.7755319	-8.82E-08	5.71E-08	2.78E-05	0.015001961	0.01499921	0.000179878	-0.003147043	0.531	406	427	464	0
Chlorophyta	122e	4708706.507	1307974.03	2138961.774	36	0.007902694	1.41E-10	0.002423131	0.775566609	-259.556518	-254.8059612	4.33E-05	0.007902694	0.001318938	0.002423131	-259.556518	-254.8059612	0.030667892	0.01314964	0.043144177	0.773226773	0.030214926	0.013009106	0.04098036	0.777222777	-340.4981888	-340.1567319	6.008402596	-337.3311509	-336.9896941	6.008402596	-340.4768929	-340.1707518	5.958028891	-337.3098551	-337.003714	5.958028891	8.09E-06	3.51E-05	0.001650121	0.014923348	0.014359063	0.020193445	-0.15087291	0.666666667	5	6	33	0
Chlorophyta	124d	145786.9247	56890.78239	47242.43289	169	0.003409777	1.32E-08	0.02729244	0.031834137	-1405.880803	-1396.491107	0.000225015	0.00213624	0.002260446	0.055936727	-1410.932262	-1401.542566	0.005717793	0.002657971	0.007673566	0.027972028	0.005920403	0.002752784	0.008128338	0.000999001	-1603.32862	-1603.231662	11.7253129	-1597.068823	-1596.971865	11.7253129	-1603.363691	-1603.33676	11.72603221	-1597.103894	-1597.076963	11.72603221	5.40E-06	3.63E-06	0.000678922	0.014946252	0.014876639	0.007453816	0.060729624	0.256	8	13	382	0
Chlorophyta	126e	1628.289384	613.225531	585.4614859	1600	0.011203737	-2.01E-06	0.021732662	3.13E-09	-10942.30531	-10926.17204	-0.000350713	0.011551828	0.10033015	0.018283142	-10936.67339	-10920.54012	0.000654198	0.000288854	0.000920103	0.000999001	0.000628515	0.000302101	0.000847629	0.000999001	-15195.85873	-15195.80184	36.20916532	-15185.10321	-15185.04632	36.20916532	-15195.81751	-15195.79293	36.23766372	-15185.06199	-15185.03741	36.23766372	1.55E-06	5.28E-06	0.00022152	0.014983526	0.014924016	0.001423014	-0.187307552	0.985	30	40	99	0
Chlorophyta	1274c	1066.957562	400.1090857	533.4787809	16	0.014606904	1.68E-05	0.351138984	0.015568297	-90.65407232	-88.33630615	0.002571933	0.014606904	0.002229077	0.351138984	-90.65407232	-88.33630615	0.068780054	0.03546143	0.085726074	0.017982018	0.06531264	0.035006106	0.080248516	0.013986014	-150.590315	-149.9707067	4.370781163	-149.0451375	-148.4255292	4.370781163	-150.5192711	-149.854495	4.32827372	-148.9740937	-148.3093175	4.32827372	-2.79E-05	-9.46E-06	0.002735702	0.015172302	0.014607491	0.016717799	0.447149522	0.25	4	4	4	0
Chlorophyta	127a	1464.302831	490.7610356	542.0406854	900	0.01047562	-1.29E-06	0.011486057	0.001281903	-6503.867428	-6489.460244	-0.000417317	0.011380215	0.036786325	0.044493105	-6534.432119	-6520.024935	0.001106925	0.000462446	0.001542144	0.001998002	0.001143523	0.000487288	0.001620659	0.000999001	-8548.540298	-8547.987238	27.21972179	-8538.935509	-8538.382448	27.21972179	-8548.573386	-8547.893823	27.22883309	-8538.968596	-8538.289033	27.22883309	-2.87E-06	-7.67E-06	0.000299702	0.015010541	0.015029104	0.001918184	-0.162888864	0.905	23	30	78	0
Chlorophyta	128g	1464.302831	592.8708869	539.4666217	1369	0.011889005	-1.23E-06	0.009008102	0.000437375	-9719.728483	-9704.062976	-3.32E-05	0.011318466	0.066440901	0.000192624	-9707.604239	-9691.938732	0.000736101	0.000337685	0.000995114	0.000999001	0.000700534	0.00034326	0.000969288	0.634365634	-13000.80581	-13001.24558	33.77343339	-12990.36214	-12990.80191	33.77343339	-13000.75705	-13000.5884	33.78357041	-12990.31338	-12990.14473	33.78357041	9.95E-06	1.29E-05	0.000234088	0.014935679	0.014896876	0.001499507	-0.151826202	0.98	29	37	49	0
Chlorophyta	12d	19518557.47	7205024.87	6995344.833	441	0.003722504	1.66E-10	0.080993943	1.16E-09	-3633.263163	-3620.996028	0.000273756	0.001389037	0.006462098	0.117621502	-3651.199344	-3638.93221	0.002197765	0.001053025	0.002951253	0.000999001	0.002225084	0.000982215	0.002976388	0.000999001	-4186.577523	-4186.864177	18.25730445	-4178.399434	-4178.686087	18.25730445	-4186.58963	-4187.082495	18.23816166	-4178.41154	-4178.904405	18.23816166	1.54E-06	1.87E-05	0.000413777	0.014960887	0.014737872	0.005040615	0.237332248	0.084	10	21	1809	0
Chlorophyta	12f	15493436.37	6657244.797	5584024.727	21025	0.010664687	-2.61E-10	0.025212603	9.24E-119	-138088.7384	-138064.878	-0.000134334	0.010624377	1.761113486	0.007034442	-137700.2682	-137676.4078	4.46E-05	1.88E-05	6.51E-05	0.000999001	4.43E-05	2.01E-05	6.45E-05	0.000999001	-199689.7656	-199686.2127	128.6671991	-199673.8586	-199670.3058	128.6671991	-199689.7586	-199685.4007	128.6548948	-199673.8517	-199669.4938	128.6548948	-7.65E-07	-6.39E-07	5.77E-05	0.015009895	0.015014655	0.000702014	-0.168213084	1	100	145	14281	0
Chlorophyta	12g	18073128.05	3077423.199	5333019.227	196	0.000471239	7.99E-10	0.682389004	3.34E-50	-1728.303675	-1718.469331	0.000659335	-0.002599851	0.002271689	0.56216312	-1665.383937	-1655.549593	0.004976267	0.002429371	0.00654705	0.000999001	0.004952899	0.002335109	0.006474008	0.000999001	-1859.854001	-1859.844292	12.43805675	-1853.297771	-1853.288062	12.43805675	-1859.8493	-1859.772026	12.47932069	-1853.29307	-1853.215796	12.47932069	-2.31E-05	-3.26E-05	0.000630519	0.01528674	0.015422717	0.007662754	0.821548411	0.012	5	14	2034	1998
Chlorophyta	130e	1628.289384	657.4947642	579.850812	1296	0.012827761	-2.26E-07	0.000161854	0.647257664	-8175.454188	-8159.953074	-2.32E-05	0.012791558	0.137577039	4.35E-05	-8175.300727	-8159.799613	0.000763459	0.000376158	0.001044131	0.659340659	0.000774818	0.000357611	0.001091546	0.826173826	-12307.91568	-12307.97442	32.05786535	-12297.5816	-12297.64035	32.05786535	-12307.93048	-12307.50844	32.06683354	-12297.5964	-12297.17437	32.06683354	-4.37E-06	4.28E-06	0.000245945	0.015031417	0.014935685	0.001591531	-0.054797776	0.763	25	36	50	0
Chlorophyta	1314c	1464.302831	644.4939492	637.0109552	25	0.015694232	5.82E-06	0.069321625	0.203503927	-138.9831793	-135.3265518	0.00132109	0.014276522	0.004236128	0.110965162	-140.1276126	-136.4709851	0.040235856	0.020713878	0.050989091	0.204795205	0.040907259	0.020980235	0.051069163	0.095904096	-236.0076512	-235.8731185	4.855740278	-233.5698995	-233.4353668	4.855740278	-236.0249394	-235.8374876	4.882563212	-233.5871878	-233.399736	4.882563212	7.94E-05	9.27E-05	0.002042069	0.014453818	0.014106834	0.013098907	-0.165090857	0.65	4	5	5	0
Chlorophyta	1316f	1066.957562	233.3969667	444.5656508	64	0.019307136	3.97E-07	0.000245139	0.902270048	-387.4814767	-381.0048274	6.08E-05	0.019307136	0.008009379	0.000245139	-387.4814767	-381.0048274	0.0168573	0.007381303	0.024460515	0.901098901	0.015265887	0.007172671	0.020979592	0.889110889	-606.425177	-606.2327104	7.303682794	-602.1074108	-601.9149442	7.303682794	-606.3158966	-606.1679995	7.253261397	-601.9981304	-601.8502333	7.253261397	-5.94E-06	1.41E-05	0.001142727	0.014921442	0.014712629	0.006955829	-0.155958742	0.874	8	8	10	0
Chlorophyta	131a	1628.289384	719.6815989	539.6585501	6889	0.013146701	-2.48E-08	3.08E-06	0.884299063	-47615.33877	-47594.82573	1.65E-05	0.013041213	0.40136268	3.36E-05	-47615.54877	-47595.03573	0.00014782	6.73E-05	0.000208369	0.876123876	0.000153637	6.64E-05	0.00022151	0.628371628	-65430.67311	-65429.77588	75.44779556	-65416.99774	-65416.10052	75.44779556	-65430.71321	-65429.84044	75.49479485	-65417.03784	-65416.16508	75.49479485	1.67E-06	7.06E-07	0.000109329	0.014990099	0.014990659	0.000709388	-0.030613536	0.733	58	83	150	0
Chlorophyta	131d	6569071.764	2988493.16	3115689.523	36	0.003632179	7.78E-12	5.48E-05	0.965816894	-304.8083247	-300.0577679	1.38E-05	0.003520073	0.000374927	0.00091224	-304.8392069	-300.0886501	0.027428986	0.012859982	0.037801754	0.971028971	0.027028713	0.012304534	0.035870454	0.866133866	-340.2882013	-339.9555705	5.99347409	-337.1211634	-336.7885326	5.99347409	-340.2701704	-339.9405547	5.941768616	-337.1031326	-336.7735168	5.941768616	4.40E-05	3.97E-05	0.001564901	0.014486392	0.014383192	0.019120479	-0.274155439	0.9	4	6	113	0
Chlorophyta	1329b	1464.302831	636.6581695	568.7013647	441	0.011720341	8.45E-07	0.004401072	0.164307181	-3091.735437	-3079.468302	0.000227815	0.011303686	0.022819206	0.011323331	-3094.812357	-3082.545222	0.002267555	0.001116442	0.00324226	0.155844156	0.002207755	0.001030172	0.003179647	0.027972028	-4186.589519	-4186.050629	18.69763255	-4178.411429	-4177.872539	18.69763255	-4186.562997	-4186.175304	18.68890146	-4178.384907	-4177.997214	18.68890146	-3.70E-06	-1.10E-05	0.000417821	0.015001788	0.015016601	0.002662289	-0.031936828	0.693	21	21	21	0
Chlorophyta	132g	1464.302831	470.0921133	459.5001286	225	0.009482275	-9.27E-07	0.004113322	0.33823634	-1614.055193	-1603.806891	9.53E-05	0.008618488	0.009857015	0.001670321	-1613.503923	-1603.255622	0.004596068	0.002167008	0.006456947	0.345654346	0.004585179	0.002060745	0.006608181	0.549450549	-2135.627597	-2135.498716	13.50494319	-2128.795397	-2128.666515	13.50494319	-2135.625369	-2135.397477	13.54738111	-2128.793168	-2128.565276	13.54738111	1.62E-05	4.49E-06	0.000606205	0.014908164	0.014931197	0.003848638	-0.183335422	0.93	11	15	16	0
Chlorophyta	1361b	1464.302831	732.1514154	756.1627304	16	0.002760551	1.89E-06	0.143083085	0.148556679	-130.6015965	-128.2838303	0.000379738	0.002760551	0.000183575	0.143083085	-130.6015965	-128.2838303	0.064913066	0.032492886	0.084574571	0.141858142	0.063273474	0.032807315	0.076488843	0.142857143	-150.5337337	-150.1127375	4.348547472	-148.9885563	-148.56756	4.348547472	-150.4885089	-150.0329399	4.257962943	-148.9433314	-148.4877625	4.257962943	-9.52E-06	-3.05E-05	0.002722218	0.015171817	0.015603776	0.017635308	0.001131681	0.666666667	4	4	4	0
Chlorophyta	136g	1464.302831	497.3092339	477.0527938	2601	0.019398013	1.01E-07	1.90E-05	0.824325294	-16033.14874	-16015.55779	-7.33E-05	0.019766803	0.319456059	0.00039701	-16034.13225	-16016.54129	0.000380375	0.000175062	0.000522119	0.825174825	0.000370985	0.000170636	0.000515921	0.304695305	-24700.97089	-24699.23289	45.05431915	-24689.24359	-24687.50559	45.05431915	-24700.94645	-24699.3566	45.06246416	-24689.21915	-24687.6293	45.06246416	-4.03E-06	-5.52E-06	0.00016974	0.015023586	0.015027049	0.001087825	-0.033641219	0.664	40	51	59	0
Chlorophyta	1396f	1066.957562	512.1396297	544.0437428	25	0.018196788	9.55E-06	0.08388855	0.160215185	-127.3164307	-123.6598032	0.001460815	0.018196788	0.007071671	0.08388855	-127.3164307	-123.6598032	0.041122074	0.019833553	0.05515219	0.157842158	0.040611187	0.021715797	0.052138184	0.152847153	-236.174008	-235.9461282	5.033577896	-233.7362563	-233.5083765	5.033577896	-236.1552575	-235.8532105	4.973938699	-233.7175058	-233.4154589	4.973938699	-1.64E-05	-2.94E-05	0.002035523	0.015041278	0.015057007	0.012463872	-0.039225649	0.7	5	5	5	0
Chlorophyta	13b	147969.1345	31850.49621	46662.04764	81	0.009182841	4.83E-08	0.095860844	0.004913007	-570.7414702	-563.5581228	0.000723945	0.005538994	0.003516978	0.170748766	-577.7447396	-570.5613922	0.013011667	0.006155462	0.018118281	0.006993007	0.013525397	0.006477458	0.019029506	0.000999001	-767.7571006	-767.3987115	8.308713436	-762.9682023	-762.6098132	8.308713436	-767.8008395	-767.5995329	8.338960464	-763.0119412	-762.8106346	8.338960464	1.23E-05	3.57E-05	0.001045272	0.014858772	0.014510072	0.011462793	0.220746034	0.305	8	9	185	0
Chlorophyta	13d	19747634.87	5534610.845	5683578.599	5476	0.00337185	1.67E-10	0.05644007	3.98E-71	-45289.70254	-45269.87815	0.000222981	0.001088308	0.084611508	0.026012329	-45115.90108	-45096.07669	0.000199673	0.00010113	0.00025997	0.000999001	0.000196618	8.95E-05	0.000285223	0.000999001	-52008.46066	-52009.03263	65.90038011	-51995.2444	-51995.81637	65.90038011	-52008.44397	-52008.91123	65.90851539	-51995.22771	-51995.69497	65.90851539	-3.53E-06	9.56E-07	0.000121506	0.015045534	0.014979722	0.001473723	0.226464396	0.024	30	74	5375	0
Chlorophyta	140d	19334216.63	4500119.212	4519150.561	1681	0.005135366	5.76E-10	0.235958018	3.01E-100	-13258.72375	-13242.44232	0.000535376	0.000225129	0.042380255	0.12058681	-13022.32116	-13006.03973	0.000583303	0.000251434	0.000809751	0.000999001	0.000606592	0.000271442	0.000832615	0.000999001	-15965.00804	-15964.08001	36.85859606	-15954.15375	-15953.22572	36.85859606	-15965.04724	-15963.78838	36.82188169	-15954.19295	-15952.93409	36.82188169	9.33E-06	1.55E-05	0.00021372	0.014900709	0.014826172	0.002601033	0.467846295	0.001	21	41	1006	0
Chlorophyta	141b	18473011.7	3833876.674	7272681.039	81	0.013112158	3.79E-11	0.000638702	0.82279346	-497.0612803	-489.8779328	5.74E-05	0.012869622	0.009515402	0.001420394	-497.1246625	-489.9413151	0.011335528	0.005408786	0.015606637	0.816183816	0.01200896	0.005864172	0.016026852	0.757242757	-767.4506118	-766.8823034	8.459857044	-762.6617135	-762.0934051	8.459857044	-767.5063247	-766.923484	8.431714371	-762.7174264	-762.1345857	8.431714371	-3.63E-05	-4.43E-05	0.000992639	0.015487268	0.015544772	0.012072777	-0.062964723	0.596	8	9	13	0
Chlorophyta	142d	1941834.983	728317.9702	817305.0651	49	0.009177249	-9.85E-11	5.28E-05	0.960483371	-297.2296545	-291.5541936	0.000656965	0.002060051	0.005420888	0.0797698	-301.3005075	-295.6250466	0.020744544	0.009778182	0.029447283	0.953046953	0.020390253	0.009337141	0.029179052	0.046953047	-464.1676317	-463.6622696	6.607124105	-460.3839911	-459.878629	6.607124105	-464.1496694	-463.8065533	6.579678534	-460.3660288	-460.0229127	6.579678534	4.27E-06	-2.37E-05	0.001327391	0.015022246	0.015316522	0.016112066	-0.150737815	0.585	2	7	156	0
Chlorophyta	1436f	1464.302831	552.9674827	547.5878404	25	0.002943248	1.23E-05	0.810220067	9.08E-10	-210.3188351	-206.6622077	0.001662226	0.002694344	0.000634914	0.528650925	-187.5754901	-183.9188626	0.043791987	0.021792423	0.056982386	0.000999001	0.043268903	0.022223005	0.054213633	0.000999001	-236.1882565	-235.9670037	5.294580643	-233.7505049	-233.5292521	5.294580643	-236.1695033	-235.8016094	5.307673835	-233.7317517	-233.3638578	5.307673835	2.69E-07	3.73E-05	0.002043431	0.014963755	0.015023459	0.013054151	0.870777549	0.066666667	5	5	5	0
Chlorophyta	1444g	1066.957562	533.4787809	541.0462338	36	0.007994248	4.17E-06	0.130605644	0.030339607	-263.3081109	-258.5575541	0.00063868	0.007994248	0.00118841	0.130605644	-263.3081109	-258.5575541	0.028936386	0.013821347	0.039939219	0.02997003	0.028862388	0.014246527	0.036273427	0.028971029	-340.5134604	-340.2310233	5.763472045	-337.3464225	-337.0639854	5.763472045	-340.5040971	-340.2248449	5.686674394	-337.3370592	-337.0578071	5.686674394	4.78E-05	6.93E-05	0.001637071	0.014700743	0.014707006	0.009971698	0.049427125	0.3	6	6	6	0
Chlorophyta	144f	12779720.35	2143536.556	4402762.202	841	0.001848832	-7.78E-11	0.017004546	0.000149305	-7617.257633	-7603.053858	-4.96E-05	0.002166191	0.00574705	0.008382969	-7609.913617	-7595.709842	0.001182951	0.000541472	0.00170106	0.000999001	0.001130899	0.0004962	0.001606406	0.008991009	-7986.667085	-7985.799406	26.30204982	-7977.197902	-7976.330223	26.30204982	-7986.623126	-7985.70271	26.30608944	-7977.153943	-7976.233527	26.30608944	8.53E-07	-1.69E-06	0.00029299	0.01498495	0.015008277	0.003552644	-0.143206988	0.777	16	29	426	0
Chlorophyta	1460f	1464.302831	647.2981822	556.7580274	36	0.005044409	8.79E-06	0.403521967	3.15E-05	-261.8194586	-257.0689018	0.001675314	0.002776074	0.001153841	0.444332029	-264.3708317	-259.6202748	0.026070003	0.012562451	0.034274906	0.000999001	0.026998555	0.0132724	0.034830312	0.000999001	-340.5277272	-340.2499748	5.836883445	-337.3606894	-337.0829369	5.836883445	-340.5629114	-340.2576581	5.851251013	-337.3958736	-337.0906202	5.851251013	9.74E-05	0.000134913	0.001550412	0.014343225	0.014288027	0.00996251	0.458594523	0.005555556	6	6	7	0
Chlorophyta	149b	12792819.91	6003468.122	5497272.221	225	0.017542006	9.88E-10	0.058670067	0.000244629	-1078.890725	-1068.642424	0.001783162	6.87E-05	0.097665635	0.133379303	-1097.496494	-1087.248192	0.004423384	0.002156709	0.005926153	0.000999001	0.00442897	0.00205089	0.006048522	0.000999001	-2134.820561	-2134.614141	12.96922805	-2127.98836	-2127.78194	12.96922805	-2134.821989	-2134.703625	12.9777549	-2127.989789	-2127.871424	12.9777549	6.97E-06	1.05E-05	0.000588841	0.014892273	0.014863514	0.007169709	0.174541461	0.05	9	15	74	0
Chlorophyta	14c	15461160.47	5911374.792	5338714.786	169	0.006535821	2.22E-10	0.041898391	0.007595078	-1264.569383	-1255.179687	0.000350381	0.004090424	0.004532754	0.19191394	-1293.347594	-1283.957898	0.005792323	0.002558943	0.008430331	0.011988012	0.005931057	0.002482251	0.008421352	0.000999001	-1604.286053	-1604.350447	12.22897917	-1598.026255	-1598.090649	12.22897917	-1604.309618	-1604.260166	12.19277908	-1598.04982	-1598.000368	12.19277908	5.43E-05	3.99E-05	0.000677362	0.014332913	0.01467751	0.008250597	0.090317442	0.195	8	13	80	0
Chlorophyta	151a	1464.302831	590.4434381	470.8152351	100	0.019949908	1.16E-05	0.17612379	1.38E-05	-599.1470882	-591.3315777	0.002460868	0.014464886	0.012186852	0.271636344	-611.469072	-603.6535614	0.010755326	0.005255536	0.015104765	0.000999001	0.010449808	0.005093687	0.014285918	0.000999001	-948.0345988	-947.8541503	9.493772958	-942.8242584	-942.6438099	9.493772958	-948.0024326	-947.9282404	9.433161259	-942.7920922	-942.7179001	9.433161259	-2.94E-06	-1.51E-05	0.000920851	0.015003559	0.015122305	0.005929412	0.197423339	0.114	10	10	10	0
Chlorophyta	152d	2453859.821	291858.755	620369.7844	2601	0.012074031	-2.19E-09	0.018099951	5.60E-12	-16562.7323	-16545.14134	4.62E-05	0.011075742	0.265312407	0.00074764	-16517.1684	-16499.57744	0.000364158	0.000174202	0.000496407	0.000999001	0.000388235	0.000176173	0.000535809	0.167832168	-24700.5796	-24699.23699	45.37326032	-24688.8523	-24687.50968	45.37326032	-24700.6423	-24699.08684	45.4033675	-24688.915	-24687.35954	45.4033675	-2.33E-06	-1.19E-05	0.000171118	0.01501305	0.015132798	0.002075128	-0.147409605	0.975	33	51	2165	0
Chlorophyta	152f	11356807.68	5666646.114	5058414.996	121	0.002908492	-6.95E-11	0.007350125	0.349790606	-982.6833667	-974.2959951	5.26E-05	0.001852958	0.00200928	0.004323167	-982.3149542	-973.9275825	0.00864136	0.003872467	0.011757022	0.363636364	0.008571981	0.003939437	0.011443113	0.478521479	-1147.585954	-1147.153683	9.938196129	-1141.994373	-1141.562102	9.938196129	-1147.577019	-1147.033239	9.872775701	-1141.985437	-1141.441658	9.872775701	2.80E-05	2.16E-05	0.000825799	0.014650597	0.014782995	0.010087329	-0.169083462	0.871	7	11	432	0
Chlorophyta	153b	16542440.63	7940383.278	8434908.255	25	0.005135707	2.59E-11	0.000753875	0.896345142	-165.8438186	-162.1871911	-1.68E-05	0.005483866	0.001515067	0.000295781	-165.8323602	-162.1757328	0.039341133	0.018142144	0.057217458	0.898101898	0.040235779	0.020174858	0.054351999	0.935064935	-235.8971495	-235.5130895	5.106145929	-233.4593979	-233.0753378	5.106145929	-235.9145614	-235.5717134	5.086569259	-233.4768098	-233.1339617	5.086569259	3.40E-05	7.71E-05	0.001959679	0.014626496	0.013965205	0.023942199	-0.166676454	1	3	5	495	0
Chlorophyta	153d	6063591.569	1468135.031	1678455.998	324	0.003793527	2.23E-09	0.34138037	4.77E-31	-2482.860453	-2471.518222	0.00039232	0.002579201	0.011954993	0.100047912	-2381.709159	-2370.366928	0.00305511	0.001445177	0.004005134	0.000999001	0.003055126	0.001465914	0.00408642	0.000999001	-3075.949641	-3076.122824	15.59019156	-3068.388154	-3068.561337	15.59019156	-3075.949756	-3076.031198	15.5798127	-3068.388269	-3068.469711	15.5798127	8.51E-06	1.00E-05	0.000483426	0.014898543	0.015035567	0.005847113	0.560158487	0.019	12	18	466	63
Chlorophyta	154c	10626625.43	1997250.704	3738891.07	256	0.007728665	2.68E-10	0.014685863	0.052792035	-1728.356814	-1717.721281	0.000399806	0.004263024	0.016438607	0.053880573	-1738.748291	-1728.112758	0.003930803	0.001570609	0.00562963	0.052947053	0.003765435	0.001728899	0.005436336	0.000999001	-2429.121459	-2428.622309	14.51977978	-2422.031104	-2421.531955	14.51977978	-2429.078682	-2428.612833	14.53903192	-2421.988328	-2421.522478	14.53903192	-1.11E-05	-1.60E-05	0.000545712	0.015152408	0.015148391	0.006625198	0.089269167	0.293	13	16	152	0
Chlorophyta	1552g	1066.957562	400.1090857	533.4787809	16	0.006382714	2.56E-05	0.82804775	1.01E-06	-112.1583108	-109.8405446	0.003918055	0.006382714	0.000581335	0.82804775	-112.1583108	-109.8405446	0.068297892	0.035300567	0.088377723	0.000999001	0.066892643	0.034128371	0.083731194	0.000999001	-150.7786755	-150.1145721	4.653008921	-149.233498	-148.5693946	4.653008921	-150.7454658	-150.2107999	4.63298838	-149.2002883	-148.6656225	4.63298838	2.73E-05	-8.89E-06	0.002785253	0.014725093	0.015084944	0.017041283	0.915148248	0.25	4	4	4	0
Chlorophyta	155d	15233111.03	6090066.705	6058828.532	64	0.001791662	7.79E-10	0.531143934	8.67E-12	-506.9519967	-500.4753474	0.000608997	-0.001368983	0.001984444	0.248742557	-476.7790323	-470.3023831	0.014893536	0.007406906	0.020524379	0.000999001	0.014973548	0.00646315	0.021631424	0.000999001	-606.26787	-606.0854956	7.446090845	-601.9501039	-601.7677295	7.446090845	-606.2747144	-606.0723704	7.413557531	-601.9569482	-601.7546042	7.413557531	-5.21E-05	-5.19E-05	0.00111847	0.015662361	0.015516192	0.013643961	0.681977218	0.023	7	8	91	0
Chlorophyta	1582e	1464.302831	591.1211296	600.2893253	64	0.011584252	1.71E-06	0.017860555	0.292429603	-437.9141538	-431.4375046	0.000448271	0.010934492	0.003552219	0.042138478	-439.516079	-433.0394297	0.015519941	0.006238871	0.023505817	0.260739261	0.015574897	0.006943337	0.022056683	0.111888112	-606.3007804	-605.9148326	7.645061609	-601.9830142	-601.5970665	7.645061609	-606.3018932	-606.0551781	7.636948894	-601.984127	-601.7374119	7.636948894	1.93E-05	-2.95E-05	0.001159348	0.014931248	0.015041266	0.007368055	-0.139535415	0.752	7	8	8	0
Chlorophyta	159d	1289430.799	326117.5971	532131.6123	49	0.003007043	-9.86E-10	0.023764635	0.290244537	-414.0589842	-408.3835233	4.37E-05	0.002334931	0.000553354	0.004863565	-413.1193534	-407.4438925	0.021558643	0.009800458	0.030944147	0.296703297	0.02157796	0.009237562	0.030021456	0.634365634	-464.0108632	-463.4192974	6.621912792	-460.2272226	-459.6356568	6.621912792	-464.0098716	-463.3926574	6.610743318	-460.226231	-459.6090168	6.610743318	1.64E-05	3.37E-05	0.001388249	0.014786437	0.014692354	0.016938731	-0.258433817	0.647	6	7	41	0
Chlorophyta	161d	2453859.821	521383.9613	848475.1856	324	0.00465827	1.08E-09	0.083556192	1.18E-07	-2835.042856	-2823.700626	5.28E-05	0.004839519	0.003180168	0.012216192	-2810.754811	-2799.412581	0.003433199	0.00157425	0.004950631	0.000999001	0.003479355	0.001604362	0.004846324	0.058941059	-3075.810574	-3075.563562	16.67617831	-3068.249087	-3068.002075	16.67617831	-3075.825406	-3075.600555	16.64322859	-3068.263919	-3068.039068	16.64322859	-4.54E-06	1.04E-05	0.000522197	0.015041249	0.015021631	0.006328942	0.253012506	0.165	13	18	1145	0
Chlorophyta	163a	1464.302831	331.205378	550.258278	81	0.009098383	-1.85E-06	0.016493249	0.253201211	-550.52933	-543.3459825	0.000273538	0.00759783	0.004950864	0.010606875	-550.0459829	-542.8626354	0.012856456	0.006732017	0.016656915	0.257742258	0.012670014	0.005981556	0.017010602	0.355644356	-767.3243162	-767.2616004	8.410539382	-762.5354179	-762.4727021	8.410539382	-767.3095538	-767.0957092	8.450119609	-762.5206555	-762.3068108	8.450119609	-2.03E-05	-7.63E-06	0.001039454	0.015137947	0.015015422	0.006642343	-0.232797817	0.77	6	9	10	0
Chlorophyta	1649b	1464.302831	615.0436997	614.0737087	16	0.003356968	4.67E-06	0.411229761	0.007422744	-131.2329424	-128.9151762	0.001027759	0.001881886	0.00011548	0.614720404	-138.0180101	-135.7002439	0.068245792	0.036200061	0.091832912	0.015984016	0.066439248	0.032576854	0.087463799	0.001998002	-150.8818699	-150.2969806	4.473889816	-149.3366925	-148.7518032	4.473889816	-150.8393446	-150.2865471	4.444610305	-149.2941672	-148.7413697	4.444610305	-0.000136383	1.46E-05	0.00281122	0.015878184	0.014815369	0.018120274	0.325036866	0.166666667	4	4	4	0
Chlorophyta	167d	19020377.89	2129986.477	5958362.849	289	0.018140432	4.67E-10	0.030656597	0.002819695	-1577.612113	-1566.612833	0.000500781	0.015127427	0.070718743	0.028684465	-1577.024739	-1566.025459	0.003277085	0.001531732	0.004430641	0.000999001	0.00345124	0.001567749	0.004962539	0.003996004	-2742.651374	-2742.573391	15.28029346	-2735.31852	-2735.240538	15.28029346	-2742.702621	-2742.408204	15.34312526	-2735.369768	-2735.07535	15.34312526	-1.89E-05	-2.49E-05	0.000511824	0.015236282	0.015358628	0.006207537	0.155956948	0.124	10	17	1368	0
Chlorophyta	1688f	1464.302831	239.1653648	309.1139031	5184	0.011299644	1.74E-06	0.005028043	3.21E-07	-35898.60396	-35878.94396	6.54E-05	0.011536826	0.299314078	0.00071504	-35876.18093	-35856.52093	0.000187561	8.95E-05	0.00026288	0.000999001	0.000186842	8.19E-05	0.000273047	0.055944056	-49237.92749	-49239.06076	64.92629329	-49224.82082	-49225.95409	64.92629329	-49237.92378	-49239.13763	64.89171802	-49224.81711	-49226.03097	64.89171802	-3.26E-06	-4.28E-06	0.00012052	0.01502037	0.015013504	0.000768281	0.055272017	0.183	66	72	77	0
Chlorophyta	168d	14945738.54	4451190.369	5553784.355	144	0.002015512	4.96E-11	0.008226042	0.279646104	-1256.987684	-1248.078244	0.000100276	0.000951475	0.001289829	0.022438644	-1259.066202	-1250.156763	0.006562247	0.003044994	0.009553837	0.251748252	0.006625828	0.00297179	0.009404627	0.063936064	-1365.770568	-1365.678876	11.06614431	-1359.830941	-1359.73925	11.06614431	-1365.779551	-1365.813792	11.05846747	-1359.839924	-1359.874166	11.05846747	3.90E-05	5.31E-05	0.000725944	0.01447495	0.014377017	0.008849376	0.038783763	0.424	11	12	161	0
Chlorophyta	168g	1628.289384	688.2437401	543.2722079	1369	0.015475561	-1.46E-07	5.85E-05	0.777331882	-8625.59872	-8609.933213	0.000112839	0.014799516	0.146318826	0.000944893	-8626.812769	-8611.147262	0.000756506	0.000371259	0.00104509	0.77022977	0.000738342	0.000321904	0.001017646	0.25974026	-13001.69549	-13001.20083	33.96517784	-12991.25182	-12990.75716	33.96517784	-13001.67057	-13001.4469	33.93501329	-12991.22689	-12991.00323	33.93501329	1.08E-05	7.73E-06	0.000239973	0.014911882	0.014930656	0.001555757	-0.063339181	0.813	22	37	48	0
Chlorophyta	1693b	1464.302831	494.6576372	511.6949107	36	-0.000788758	1.73E-05	0.748997121	9.69E-12	-272.7632819	-268.0127251	0.001811104	0.000466644	0.002410287	0.338018606	-237.8514524	-233.1008956	0.027408827	0.013798882	0.036586919	0.000999001	0.028128297	0.013790126	0.036988346	0.000999001	-340.5792264	-340.2939368	5.847594573	-337.4121886	-337.1268989	5.847594573	-340.606396	-340.2628217	5.839042871	-337.4393582	-337.0957838	5.839042871	7.87E-06	-9.98E-06	0.001610244	0.015007342	0.015376882	0.01035428	0.846729127	0.166666667	5	6	7	0
Chlorophyta	169d	11564391.18	4231345.614	5360560.483	64	0.006093007	1.61E-10	0.014123398	0.349624811	-444.6215675	-438.1449183	0.000178711	0.004823205	0.003263265	0.01911014	-444.9461126	-438.4694633	0.015453026	0.006922372	0.020664191	0.351648352	0.015354354	0.00744172	0.020363506	0.278721279	-606.1959931	-606.037319	7.383085259	-601.8782269	-601.7195529	7.383085259	-606.1891726	-605.7878361	7.380626746	-601.8714064	-601.47007	7.380626746	4.52E-05	5.82E-05	0.001136755	0.014406096	0.01418525	0.013893256	0.013511716	0.283	7	8	120	0
Chlorophyta	16d	102617.3494	50345.78635	48506.60827	64	0.002054175	6.92E-09	0.010477606	0.420900946	-546.2074441	-539.7307949	0.000193426	0.000895475	0.000624557	0.078511396	-550.7662912	-544.289642	0.015051932	0.00756074	0.019867992	0.426573427	0.014764764	0.007961549	0.01898514	0.014985015	-606.4859864	-605.9238426	7.720931973	-602.1682203	-601.6060764	7.720931973	-606.4661545	-605.9076318	7.717417223	-602.1483883	-601.5898656	7.717417223	-9.92E-07	2.09E-06	0.001113678	0.014972801	0.015025803	0.011890763	-0.009044032	0.744	6	8	536	0
Chlorophyta	16g	17405305.21	7863861.102	6637464.093	784	0.002877985	3.79E-10	0.176887909	5.93E-35	-5948.572517	-5934.57929	0.000483821	-0.000464019	0.022822482	0.186236907	-5957.528233	-5943.535006	0.001243488	0.00054422	0.001764917	0.000999001	0.001301936	0.000598642	0.001774645	0.000999001	-7445.345803	-7444.675702	25.33794859	-7436.016985	-7435.346884	25.33794859	-7445.391698	-7444.635952	25.36050542	-7436.06288	-7435.307134	25.36050542	-1.62E-05	-2.11E-05	0.000312958	0.015210703	0.015207941	0.003794449	0.394870588	0.001	7	28	2125	0
Chlorophyta	172g	1628.289384	663.9205244	535.2511892	169	0.00603997	5.97E-08	5.47E-05	0.923976078	-1355.830818	-1346.441122	0.000209379	0.005003481	0.003076897	0.017583072	-1358.819549	-1349.429853	0.006446701	0.002646169	0.009519413	0.912087912	0.006581105	0.00283901	0.009615622	0.115884116	-1603.57162	-1603.116891	11.74702773	-1597.311823	-1596.857093	11.74702773	-1603.59466	-1603.126817	11.78202137	-1597.334863	-1596.867019	11.78202137	-9.04E-06	-2.40E-05	0.000720648	0.015037176	0.01511098	0.004689549	-0.163124421	0.758	9	13	36	0
Chlorophyta	173d	12334903.06	4000718.517	4162427.697	81	0.005026871	8.40E-10	0.204712143	2.23E-05	-571.452812	-564.2694646	0.000618577	0.001638064	0.003425152	0.283362928	-579.8877144	-572.7043669	0.013387671	0.006714586	0.017721326	0.000999001	0.013183471	0.006048465	0.018649342	0.000999001	-767.8218922	-767.3559241	8.607199521	-763.0329939	-762.5670258	8.607199521	-767.8066531	-767.2723305	8.624937005	-763.0177548	-762.4834322	8.624937005	6.68E-05	8.91E-05	0.001039335	0.014224145	0.013969538	0.012671386	0.369651906	0.156	6	9	555	0
Chlorophyta	1748f	462.3931871	173.3974452	231.1965936	16	0.014348141	9.46E-06	0.027886695	0.536474214	-88.81041967	-86.49265351	0.000712592	0.014348141	0.002501313	0.027886695	-88.81041967	-86.49265351	0.062388705	0.032027468	0.080989257	0.526473526	0.061492393	0.03093852	0.079059276	0.523476523	-150.3612065	-149.9806752	4.339588259	-148.816029	-148.4354977	4.339588259	-150.3423196	-149.9441614	4.320715045	-148.7971422	-148.3989839	4.320715045	-1.75E-05	-3.04E-05	0.00279214	0.015178952	0.015568564	0.014894493	-0.258514198	1	4	4	4	0
Chlorophyta	1752g	1464.302831	588.1908199	637.7057273	36	0.011211626	1.72E-06	0.021449915	0.39402287	-245.9872605	-241.2367037	0.000102851	0.011862703	0.00196017	0.002400268	-245.2931749	-240.5426181	0.028506899	0.012927766	0.040057544	0.391608392	0.026217408	0.012592902	0.037123599	0.755244755	-340.6198045	-340.2025741	5.770978833	-337.4527666	-337.0355362	5.770978833	-340.529886	-340.197341	5.757709364	-337.3628482	-337.0303031	5.757709364	-5.13E-05	-3.58E-05	0.001592164	0.015294852	0.015242091	0.010202614	-0.266941815	0.766666667	6	6	6	0
Chlorophyta	1780f	462.3931871	226.4782957	233.5438273	49	0.009358891	4.54E-06	0.017259399	0.368230234	-329.1044752	-323.4290143	0.000342033	0.009358891	0.003073545	0.017259399	-329.1044752	-323.4290143	0.021950123	0.010273597	0.031045264	0.384615385	0.021928432	0.010613879	0.030087502	0.38961039	-464.1608742	-463.4127563	6.803370908	-460.3772336	-459.6291157	6.803370908	-464.1578477	-463.3384258	6.815279308	-460.3742071	-459.5547852	6.815279308	4.76E-06	-4.42E-05	0.001389144	0.015006901	0.015293054	0.007347969	-0.10420508	0.84	5	7	7	0
Chlorophyta	178e	1628.289384	708.9988702	598.865466	289	0.007468953	1.38E-06	0.006683966	0.165703567	-1833.743549	-1822.744269	0.00035768	0.006639094	0.028988174	0.010176592	-1834.7615	-1823.76222	0.003669039	0.001763074	0.004959464	0.181818182	0.00354352	0.001493438	0.00476852	0.098901099	-2743.697421	-2743.510203	15.67009984	-2736.364568	-2736.177349	15.67009984	-2743.660741	-2743.407079	15.61476533	-2736.327888	-2736.074226	15.61476533	6.18E-06	3.23E-06	0.000533812	0.014959136	0.014986052	0.003430961	0.020961085	0.364	11	17	27	0
Chlorophyta	17d	19027337.24	1971837.378	4752217.508	729	0.008843183	2.60E-10	0.037690149	1.27E-07	-5326.601941	-5312.82692	0.000472522	0.004138924	0.026489244	0.102621289	-5377.528801	-5363.75378	0.001352715	0.000574734	0.002061914	0.000999001	0.00135525	0.000559199	0.002084435	0.000999001	-6922.156589	-6922.226733	23.34367593	-6912.973242	-6913.043386	23.34367593	-6922.158474	-6922.301241	23.3478322	-6912.975127	-6913.117894	23.3478322	7.88E-06	2.07E-05	0.000321236	0.014896745	0.014723233	0.003909057	0.178823094	0.138	25	27	289	0
Chlorophyta	180g	1464.302831	600.1995763	544.9725967	676	0.010942131	-5.70E-07	0.002716107	0.175916539	-5004.058305	-4990.509725	-5.31E-05	0.010850383	0.023969344	0.000686328	-5002.683835	-4989.135256	0.00140169	0.00057426	0.002080978	0.166833167	0.00138462	0.000577634	0.002196017	0.452547453	-6419.025139	-6420.2709	23.3486841	-6409.992753	-6411.238514	23.3486841	-6419.013753	-6420.460075	23.35326616	-6409.981367	-6411.427688	23.35326616	4.89E-06	1.72E-05	0.000329387	0.014956805	0.014925704	0.002111742	-0.143239743	0.94	19	26	31	0
Chlorophyta	1820g	1066.957562	400.1090857	533.4787809	16	0.019528036	4.91E-05	0.728851768	2.59E-05	-82.02235444	-79.70458827	0.007506875	0.019528036	0.003823131	0.728851768	-82.02235444	-79.70458827	0.066760302	0.031917479	0.086813443	0.000999001	0.067104891	0.03453276	0.084239329	0.000999001	-150.8124645	-150.2159418	4.576814375	-149.2672871	-148.6707644	4.576814375	-150.8129422	-150.2608076	4.552451024	-149.2677648	-148.7156302	4.552451024	-0.000196663	-0.000151211	0.002961107	0.016229941	0.016374722	0.018257922	0.885266923	0.25	4	4	4	0
Chlorophyta	184g	1464.302831	479.3430076	489.2025183	676	0.018464896	5.25E-06	0.029865039	6.22E-06	-3787.490511	-3773.941931	0.000579676	0.018553585	0.147015365	0.014081822	-3776.581107	-3763.032528	0.001532886	0.000679697	0.002235063	0.000999001	0.001474923	0.000634054	0.002071796	0.001998002	-6419.400334	-6418.30939	23.35988482	-6410.367948	-6409.277004	23.35988482	-6419.36085	-6418.238604	23.34596611	-6410.328464	-6409.206218	23.34596611	1.76E-06	-3.05E-06	0.000340173	0.014984771	0.015030489	0.002165869	0.12481516	0.143	21	26	30	0
Chlorophyta	189d	12792819.91	5828152.5	6118590.232	1444	0.002101382	9.49E-11	0.024598547	2.07E-09	-12101.13013	-12085.30461	7.23E-05	0.001780679	0.019592804	0.010301758	-12080.11854	-12064.29303	0.000727896	0.000345255	0.001016878	0.000999001	0.000708628	0.000342679	0.000974853	0.000999001	-13713.27649	-13712.99142	35.64572923	-13702.72615	-13702.44107	35.64572923	-13713.24859	-13712.86034	35.65301562	-13702.69824	-13702.31	35.65301562	-4.71E-07	-1.64E-07	0.000230999	0.015006278	0.015051257	0.002815968	0.141088069	0.035	19	38	1192	0
Chlorophyta	18c	19948840.1	525399.8695	3024252.582	5625	0.00923285	-2.36E-10	0.010336993	2.11E-14	-39859.56776	-39839.66283	2.65E-05	0.00898805	0.278056598	0.000208478	-39802.29237	-39782.38744	0.000173337	7.97E-05	0.000242769	0.000999001	0.000175331	8.14E-05	0.000257125	0.266733267	-53426.77792	-53426.32754	69.13919795	-53413.50797	-53413.05759	69.13919795	-53426.78916	-53425.70466	69.19389302	-53413.51921	-53412.4347	69.19389302	-3.35E-07	-4.21E-06	0.000114554	0.01499753	0.015038547	0.00138777	-0.105941904	0.76	65	75	258	0
Chlorophyta	191a	1628.289384	708.5333784	518.4542811	3481	0.019404097	6.04E-07	0.000482099	0.195272393	-19706.31859	-19687.85336	0.000214029	0.018715167	0.706863787	0.001763661	-19710.78472	-19692.3195	0.000313733	0.00015502	0.000448233	0.210789211	0.000305138	0.000139143	0.000435531	0.016983017	-33058.31345	-33058.34705	53.71224727	-33046.0033	-33046.0369	53.71224727	-33058.2835	-33058.05131	53.68396631	-33045.97335	-33045.74116	53.68396631	-8.49E-07	3.95E-06	0.00015373	0.015004081	0.014970914	0.001000704	-0.011177939	0.544	42	59	105	0
Chlorophyta	192d	19014153.52	7529730.598	5593863.62	441	0.005268751	2.04E-10	0.028762278	0.000347132	-3165.916089	-3153.648954	0.00051353	-0.000353164	0.017711051	0.114289202	-3206.567811	-3194.300676	0.0023358	0.001060745	0.003286841	0.000999001	0.002305377	0.001079651	0.003144877	0.000999001	-4187.429919	-4186.989064	18.23323244	-4179.251829	-4178.810974	18.23323244	-4187.416267	-4186.860609	18.19740636	-4179.238177	-4178.682519	18.19740636	-9.63E-06	-4.98E-06	0.000420921	0.015105133	0.015099298	0.005140815	0.109249067	0.144	12	21	467	0
Chlorophyta	192f	2882834.299	462689.093	903276.9219	196	-0.000328496	9.55E-09	0.954756813	2.27E-132	-1899.421329	-1889.586985	0.000654032	-0.002113874	0.012812133	0.157823838	-1326.329655	-1316.495311	0.005102607	0.002459803	0.007215417	0.000999001	0.005069293	0.00234997	0.006952907	0.000999001	-1860.093691	-1860.315364	12.8427952	-1853.537461	-1853.759134	12.8427952	-1860.086742	-1860.073868	12.79384742	-1853.530513	-1853.517638	12.79384742	-2.49E-05	-6.92E-05	0.000625984	0.015283413	0.015658482	0.007586852	0.976782584	0.037	9	14	629	627
Chlorophyta	194c	16452876.86	310914.9348	2238435.953	11025	0.012227732	-3.63E-10	0.00607543	2.49E-16	-69377.30384	-69355.38007	-0.000240766	0.013249473	1.193564686	0.005905535	-69375.41946	-69353.49569	8.45E-05	4.07E-05	0.000112166	0.000999001	8.45E-05	4.03E-05	0.000114381	0.000999001	-104715.6311	-104714.4604	93.48255562	-104701.0153	-104699.8445	93.48255562	-104715.6316	-104714.3064	93.51226368	-104701.0158	-104699.6905	93.51226368	-2.20E-06	-2.85E-06	7.97E-05	0.015031166	0.015050648	0.000968402	-0.08002312	0.93	84	105	337	26
Chlorophyta	198d	12787178.84	5744232.128	4904536.165	144	0.002753644	5.81E-10	0.134053564	6.39E-06	-1005.787856	-996.8784156	0.000631364	-0.002247285	0.007337302	0.151553233	-1008.727718	-999.8182777	0.006790015	0.003129893	0.009865881	0.000999001	0.007022969	0.003350575	0.009610939	0.000999001	-1365.395667	-1364.997974	10.84222191	-1359.45604	-1359.058347	10.84222191	-1365.429058	-1365.299228	10.80792923	-1359.489431	-1359.359602	10.80792923	-2.88E-05	-3.95E-05	0.000752867	0.015328352	0.015644657	0.009151649	0.310614307	0.048	4	12	20896	0
Chlorophyta	199d	14957595.71	3433433.263	5402345.607	576	0.004246687	-7.27E-11	0.007648955	0.035864353	-4591.934845	-4578.866522	-2.36E-05	0.004266421	0.011594467	0.000610294	-4587.863747	-4574.795424	0.001833005	0.00079369	0.00257009	0.043956044	0.001811116	0.000794759	0.002465019	0.556443556	-5468.798287	-5469.011189	21.50104932	-5460.086071	-5460.298974	21.50104932	-5468.7855	-5468.785606	21.47222858	-5460.073285	-5460.073391	21.47222858	2.63E-05	4.12E-05	0.000370737	0.014692408	0.014618548	0.004502214	-0.115090562	0.714	16	24	1100	0
Chlorophyta	19d	18981479.42	3801083.151	7574467.521	81	0.002894117	3.33E-10	0.527233216	1.72E-14	-743.2312173	-736.0478698	0.000419107	0.000767137	0.000472568	0.50996822	-740.3259063	-733.1425589	0.011153495	0.005511861	0.015328162	0.000999001	0.0121568	0.005834061	0.017358464	0.000999001	-767.9775537	-767.6697917	8.332140209	-763.1886554	-762.8808934	8.332140209	-768.0627394	-768.0156757	8.297460511	-763.2738411	-763.2267774	8.297460511	-3.96E-06	-4.61E-07	0.001000566	0.015078694	0.014838468	0.012143399	0.730276241	0.023	6	9	102	0
Chlorophyta	1b	19956875.21	6477583.89	8604700.95	33673989	0.009932142	-2.48E-10	0.085212784	0	-238725324.2	-238725278.2	-0.000404159	0.012148974	1585.870373	0.117717497	-239943010.1	-239942964.1	9.29E-06	3.99E-06	1.32E-05	0.000999001	9.57E-06	4.19E-06	1.35E-05	0.000999001	-949793.8404	-949787.648	285.4094702	-949774.8146	-949768.6221	285.4094702	-949793.8677	-949786.9571	285.4173793	-949774.8418	-949767.9312	285.4173793	7.67E-07	7.91E-07	2.68E-05	0.014990635	0.014988125	0.000325457	-0.29209489	1	3411	5836	1298154	419554
Chlorophyta	202c	16452876.86	7744023.947	8183176.458	441	0.00680797	1.68E-10	0.061820615	1.22E-07	-3357.251768	-3344.984633	0.000192247	0.006205457	0.012605614	0.060280316	-3356.528329	-3344.261195	0.002429509	0.001126925	0.003426625	0.000999001	0.002524163	0.00116839	0.003454358	0.000999001	-4186.958028	-4185.916104	18.92551509	-4178.779938	-4177.738014	18.92551509	-4186.999917	-4185.53595	18.97506521	-4178.821827	-4177.35786	18.97506521	-1.77E-06	2.07E-05	0.000437866	0.015025855	0.014834997	0.005339521	0.19393802	0.019	16	21	51	35
Chlorophyta	202d	18853912.95	6826382.13	6256610.132	49	0.006554458	3.19E-10	0.054392602	0.10680145	-325.3956254	-319.7201645	0.000837359	-0.001393599	0.002156391	0.384927095	-346.469872	-340.7944111	0.021329663	0.010584287	0.028366268	0.111888112	0.021077873	0.010579348	0.028601811	0.000999001	-463.5903426	-463.3042412	6.583242613	-459.806702	-459.5206006	6.583242613	-463.5783265	-463.3018758	6.539591322	-459.7946859	-459.5182352	6.539591322	-6.39E-05	-4.84E-05	0.001371878	0.015819905	0.015644377	0.016754792	0.053856898	0.386	3	7	394	229
Chlorophyta	203a	1464.302831	548.8896144	486.4228143	64	0.007332586	2.97E-06	0.06376778	0.044101893	-478.4899022	-472.0132529	0.000367965	0.007316144	0.001981928	0.039621753	-476.8602273	-470.383578	0.015269853	0.006187813	0.022333303	0.043956044	0.0159616	0.007120594	0.022865245	0.111888112	-606.4944395	-606.1457613	7.478387351	-602.1766734	-601.8279952	7.478387351	-606.5402851	-606.2238431	7.509890443	-602.2225189	-601.906077	7.509890443	-3.40E-05	-7.35E-05	0.00117932	0.01521736	0.015321017	0.007477298	-0.005447209	0.439	7	8	9	0
Chlorophyta	204f	16304602.27	582653.0051	3025582.419	3025	0.022294446	5.08E-11	0.000155221	0.493359347	-17995.91546	-17977.87146	0.00015102	0.021537612	0.460249293	0.001883323	-18001.1483	-17983.1043	0.000347905	0.000145208	0.000495714	0.48951049	0.000323828	0.000145043	0.000445086	0.012987013	-28731.79122	-28731.13009	48.81319728	-28719.76189	-28719.10076	48.81319728	-28731.71829	-28731.37177	48.77894614	-28719.68896	-28719.34243	48.77894614	4.75E-06	2.67E-06	0.000156392	0.014953881	0.014992607	0.001900714	0.006202266	0.306	41	55	96	5
Chlorophyta	2072g	1464.302831	670.671029	621.7748196	81	0.014997834	1.59E-06	0.008970446	0.400316584	-505.377738	-498.1943905	0.000446223	0.0142194	0.008480959	0.021964524	-506.4468095	-499.263462	0.012998786	0.006190328	0.017716451	0.414585415	0.013064621	0.006556527	0.017246023	0.197802198	-767.6133694	-767.269245	7.977505717	-762.8244711	-762.4803467	7.977505717	-767.6179669	-767.5757685	7.979920184	-762.8290686	-762.7868702	7.979920184	2.98E-05	3.22E-05	0.001053874	0.014833857	0.014708715	0.006759174	-0.150130038	0.835	9	9	9	0
Chlorophyta	207d	5730897.243	2501949.36	2783690.62	36	0.000962838	3.32E-09	0.962451421	8.11E-26	-346.9540344	-342.2034776	0.001328124	-0.003178096	0.000672147	0.783142686	-283.8242881	-279.0737312	0.028261764	0.013211426	0.039869704	0.000999001	0.0291183	0.013966482	0.041524126	0.000999001	-340.5055296	-340.1596219	5.69781969	-337.3384917	-336.992584	5.69781969	-340.5406785	-340.1453256	5.738608965	-337.3736406	-336.9782877	5.738608965	-4.99E-05	-1.21E-06	0.001641782	0.015643572	0.015205039	0.020031403	0.97792417	0.05	5	6	219	173
Chlorophyta	208g	1464.302831	508.8159181	583.3346359	64	0.013381005	2.38E-06	0.015127945	0.332916879	-388.2355154	-381.7588662	0.001057167	0.010279168	0.007360792	0.084154232	-392.8859964	-386.4093471	0.016105219	0.008047698	0.021389238	0.340659341	0.01597284	0.007368423	0.021206957	0.020979021	-606.4665675	-606.1814862	7.198617779	-602.1488014	-601.86372	7.198617779	-606.4576779	-606.2027333	7.232029757	-602.1399118	-601.8849672	7.232029757	-3.12E-05	1.25E-05	0.001169295	0.015220404	0.01485014	0.007424598	-0.049390028	0.476	8	8	8	0
Chlorophyta	209b	16304475.18	7939980.624	7516035.87	81	0.008152991	4.96E-10	0.205095663	2.18E-05	-561.3274342	-554.1440868	0.000726148	0.004014849	0.00357582	0.340071598	-576.400759	-569.2174116	0.012609592	0.006080501	0.01732369	0.000999001	0.012254404	0.006164658	0.016682081	0.000999001	-767.7887208	-767.3392351	8.663585485	-762.9998225	-762.5503368	8.663585485	-767.758607	-767.2379612	8.612392086	-762.9697087	-762.4490629	8.612392086	-1.61E-05	-4.92E-05	0.000994859	0.015217953	0.015599205	0.012157086	0.324605991	0.018	8	9	30	12
Chlorophyta	20g	16304602.27	615624.7118	3106772.873	2704	0.017375311	-2.63E-10	0.007036176	1.26E-05	-17379.15438	-17361.44692	-0.000147324	0.017980296	0.256463139	0.003016194	-17368.22942	-17350.52196	0.000364656	0.000163975	0.000504591	0.000999001	0.000358355	0.000174436	0.000496609	0.002997003	-25681.11771	-25681.32952	45.69761323	-25669.31273	-25669.52455	45.69761323	-25681.10065	-25681.28325	45.74406772	-25669.29568	-25669.47827	45.74406772	-3.61E-06	8.65E-07	0.000164353	0.015041788	0.014982331	0.002000166	-0.093680666	0.866	36	52	76	5
Chlorophyta	210d	10776425.31	5634720.987	4650587.332	64	0.006646416	8.10E-10	0.216747181	0.000105961	-445.5934706	-439.1168214	0.000674669	0.00363422	0.002763891	0.329863414	-455.5758051	-449.0991559	0.017260304	0.007712185	0.025241519	0.001998002	0.01557366	0.007088724	0.02259627	0.000999001	-606.0630234	-605.6007418	7.428182306	-601.7452573	-601.2829757	7.428182306	-605.9485214	-605.5047142	7.386829599	-601.6307553	-601.186948	7.386829599	-2.07E-05	-7.41E-06	0.001137475	0.015229438	0.015083465	0.01387751	0.294553395	0.031	8	8	1144	0
Chlorophyta	210e	1361.959197	544.7742469	486.4878201	16	0.009245755	7.18E-07	0.00211157	0.865808195	-105.7810799	-103.4633138	0.000519196	0.007453086	0.000821848	0.053006792	-106.6186728	-104.3009067	0.065857055	0.028167124	0.09116542	0.839160839	0.065101262	0.033525362	0.080875357	0.388611389	-150.7636319	-150.2947528	4.568426041	-149.2184545	-148.7495753	4.568426041	-150.7262193	-150.3213748	4.467792029	-149.1810418	-148.7761974	4.467792029	-1.33E-05	-1.85E-05	0.002786085	0.015110893	0.015458805	0.017957643	-0.940119465	1	4	4	4	0
Chlorophyta	212d	19013075.23	5864049.003	7522809.327	144	0.001769698	-1.52E-11	0.000830873	0.731632245	-1178.736692	-1169.827252	8.68E-05	0.000567455	0.00223027	0.011001	-1180.209919	-1171.300479	0.007122184	0.003145194	0.00985817	0.737262737	0.006913994	0.003150675	0.009409172	0.215784216	-1365.582952	-1365.126336	11.23121183	-1359.643325	-1359.186709	11.23121183	-1365.552111	-1365.300686	11.19537542	-1359.612485	-1359.361059	11.19537542	-9.40E-07	-9.18E-06	0.000742879	0.014991396	0.014879122	0.009044303	-0.06123968	0.328	5	12	536	0
Chlorophyta	217b	16452876.86	8032111.43	8229836.237	49	0.010687834	3.41E-10	0.072405123	0.061540045	-306.7625579	-301.087097	0.000619019	0.006661498	0.004369018	0.164237765	-311.8708529	-306.195392	0.02086501	0.009587295	0.028429928	0.070929071	0.020960856	0.010196092	0.027607812	0.001998002	-464.0640522	-463.9074437	6.886600353	-460.2804116	-460.1238031	6.886600353	-464.0675487	-463.7707232	6.866097306	-460.2839081	-459.9870826	6.866097306	-1.57E-05	1.43E-05	0.001362484	0.01520143	0.014989646	0.01653795	0.071427291	0.302	6	7	18	15
Chlorophyta	21b	1079822.39	345655.4602	513861.0638	25	0.00992299	7.63E-09	0.095457972	0.132897983	-144.9298795	-141.273252	0.000706718	0.007758069	0.003494631	0.095757505	-144.9381595	-141.281532	0.041925963	0.022520246	0.053448687	0.140859141	0.041679261	0.021025443	0.051998942	0.132867133	-236.0294108	-235.6077429	4.950151897	-233.5916591	-233.1699912	4.950151897	-236.02034	-235.5386318	4.940410782	-233.5825883	-233.1008801	4.940410782	6.19E-05	-5.01E-06	0.002014201	0.014202173	0.014846803	0.024701746	0.167251792	0.4	4	5	7	0
Chlorophyta	221b	164171.2121	89698.31289	79128.94524	16	0.005032271	8.37E-08	0.44754391	0.004599151	-106.8246647	-104.5068985	0.00119735	0.003696297	0.000716282	0.512267437	-108.8183723	-106.5006062	0.061520892	0.032135443	0.082694405	0.006993007	0.060654222	0.030999417	0.079149716	0.002997003	-150.4840273	-150.1301589	4.38813096	-148.9388498	-148.5849814	4.38813096	-150.4614752	-150.2582312	4.32705568	-148.9162978	-148.7130538	4.32705568	-5.73E-05	-3.46E-06	0.002642541	0.015594261	0.014970389	0.029412714	0.327951355	0.083333333	4	4	13	13
Chlorophyta	221d	18980606.67	8437020.751	9561643.285	36	0.000360143	1.06E-09	0.977762813	1.09E-29	-359.8825081	-355.1319513	0.001270493	-0.003396097	0.000847405	0.768125779	-275.4830599	-270.7325031	0.029475558	0.014169446	0.040081795	0.000999001	0.029291803	0.016109706	0.0374291	0.000999001	-340.5693091	-340.2528747	6.038705256	-337.4022712	-337.0858369	6.038705256	-340.5579779	-340.1660671	6.052666471	-337.39094	-336.9990292	6.052666471	-2.48E-05	-4.18E-05	0.001641967	0.015367385	0.015524585	0.019948751	0.986706766	0.033333333	5	6	565	0
Chlorophyta	22e	16452748.52	7897267.872	8260655.311	100	0.000817682	1.30E-09	0.976532002	1.16E-81	-990.4066357	-982.5911251	0.001442329	-0.002935965	0.001402246	0.880569944	-827.6973178	-819.8818072	0.009873849	0.00441104	0.013670435	0.000999001	0.009687995	0.004837954	0.013488255	0.000999001	-947.9388621	-947.6864534	9.013426818	-942.7285217	-942.4761131	9.013426818	-947.9198159	-947.6511758	9.003419163	-942.7094756	-942.4408355	9.003419163	-1.98E-06	-1.33E-05	0.000879985	0.014989028	0.014892599	0.010687529	0.987030368	0.004	5	10	17	11
Chlorophyta	234e	1464.302831	590.2998619	518.8353393	16	0.015447943	2.18E-05	0.374140199	0.011805086	-84.82683763	-82.50907146	0.003576105	0.013070807	0.002888658	0.436521683	-86.50679813	-84.18903196	0.063461938	0.030514391	0.084695553	0.010989011	0.062804	0.030470837	0.079014207	0.004995005	-150.3195617	-149.9914185	4.267922852	-148.7743843	-148.4462411	4.267922852	-150.2956669	-149.9668896	4.196786747	-148.7504895	-148.4217122	4.196786747	1.55E-05	-2.34E-05	0.002721499	0.014911162	0.015059927	0.017677495	-0.026334184	0.583333333	4	4	4	0
Chlorophyta	23a	16452876.86	2182876.316	5594835.89	196	0.014469343	1.53E-10	0.010279193	0.157368919	-1312.725571	-1302.891227	0.000216141	0.013564132	0.013639356	0.01702753	-1314.066559	-1304.232215	0.004968073	0.002606649	0.006262787	0.148851149	0.004901055	0.002303373	0.006389634	0.05994006	-1860.4377	-1860.084565	12.19124784	-1853.881471	-1853.528336	12.19124784	-1860.424656	-1860.199668	12.15323767	-1853.868426	-1853.643439	12.15323767	4.08E-06	3.82E-07	0.000626439	0.014948313	0.014967295	0.007640459	0.055835185	0.42	10	14	19	5
Chlorophyta	240f	12792819.91	5821260.865	4938684.643	324	0.001417013	1.91E-11	0.0014748	0.49092475	-2969.488897	-2958.146667	0.000123137	-0.000132356	0.001856134	0.048765074	-2985.208836	-2973.866605	0.002982371	0.001517908	0.003991116	0.506493506	0.003000187	0.001436435	0.004169915	0.000999001	-3075.220818	-3075.004883	15.60025345	-3067.659331	-3067.443396	15.60025345	-3075.226848	-3074.712422	15.61024625	-3067.665361	-3067.150935	15.61024625	-6.93E-07	-5.77E-06	0.000480952	0.014999207	0.015122766	0.005854293	-0.00511255	0.535	7	18	210	0
Chlorophyta	244f	15170066.53	4609057.482	5024653.621	484	-0.001630914	1.87E-09	0.879692863	8.67E-224	-4104.945992	-4092.399737	0.001265475	-0.009699991	0.035512596	0.263681812	-3228.124624	-3215.57837	0.002080304	0.000920067	0.002998057	0.000999001	0.002127027	0.000985418	0.002968938	0.000999001	-4594.769728	-4594.560102	20.0284978	-4586.405558	-4586.195932	20.0284978	-4594.792347	-4594.528718	20.02510932	-4586.428177	-4586.164548	20.02510932	9.48E-06	1.71E-06	0.000401795	0.014894621	0.014909342	0.004906073	0.937119163	0.001	4	22	255	0
Chlorophyta	246c	9526898.065	4357957.464	4713402.41	1156	0.017477162	2.30E-10	0.009352171	0.000994115	-7110.670999	-7095.512836	0.000132846	0.017040873	0.144093469	0.005229747	-7105.870469	-7090.712306	0.000795193	0.000328355	0.001170616	0.001998002	0.000759178	0.000308066	0.00109024	0.00999001	-10976.79855	-10977.13398	30.00697963	-10966.69311	-10967.02854	30.00697963	-10976.75678	-10977.07761	29.99036871	-10966.65134	-10966.97216	29.99036871	-2.03E-06	-1.68E-06	0.000239886	0.015024199	0.014977222	0.002929342	0.053352955	0.189	29	34	160	0
Chlorophyta	247d	13932074.48	6180784.149	5020569.667	900	0.001569015	1.94E-10	0.060942767	5.81E-14	-7457.916577	-7443.509393	0.000265283	-0.000947992	0.013092153	0.067511239	-7464.233974	-7449.82679	0.001093745	0.000514631	0.00154375	0.000999001	0.001148256	0.000530787	0.001598361	0.000999001	-8547.77667	-8547.453209	26.67620524	-8538.17188	-8537.84842	26.67620524	-8547.825861	-8547.389672	26.6547547	-8538.221072	-8537.784883	26.6547547	1.46E-07	5.53E-06	0.000295249	0.015010059	0.014984836	0.003613438	0.224903845	0.032	13	30	501	0
Chlorophyta	248d	4458661.341	928199.1276	1488204.238	324	0.002212895	-3.08E-10	0.013300679	0.038003317	-2662.501693	-2651.159463	6.67E-05	0.001276019	0.005058784	0.006746344	-2660.356579	-2649.014349	0.003179067	0.001469037	0.00422622	0.03996004	0.003319457	0.001668194	0.004477582	0.157842158	-3075.652784	-3075.42947	16.41088959	-3068.091297	-3067.867983	16.41088959	-3075.69878	-3075.332606	16.44741062	-3068.137293	-3067.771119	16.44741062	1.54E-05	2.69E-05	0.000503801	0.014810131	0.014736306	0.00616837	-0.135691951	0.71	3	18	7154	0
Chlorophyta	24f	5732.946271	2059.740654	1847.428641	64	0.009748395	5.53E-06	0.35406458	2.16E-07	-361.7087282	-355.2320789	0.002240433	0.008147715	0.01485253	0.199243167	-347.9578295	-341.4811803	0.015299609	0.006820041	0.022835346	0.000999001	0.015857876	0.007119705	0.022886326	0.001998002	-606.3501103	-605.5934759	7.828337607	-602.0323442	-601.2757098	7.828337607	-606.3863865	-605.6866495	7.807828541	-602.0686204	-601.3688833	7.807828541	1.12E-05	2.31E-05	0.001159502	0.014898668	0.014797115	0.008943205	0.495016365	0.118	8	8	54	0
Chlorophyta	252d	344441.8089	131243.8888	163401.7516	64	0.001197916	4.33E-08	0.944953867	9.52E-41	-628.9791444	-622.5024951	0.001095367	-0.000969429	0.000858541	0.743163762	-530.4020521	-523.9254028	0.015231037	0.007976989	0.020137398	0.000999001	0.014827029	0.007248206	0.019938676	0.000999001	-606.6837415	-606.3087845	7.435788583	-602.3659753	-601.9910184	7.435788583	-606.6572323	-606.1852382	7.43394106	-602.3394662	-601.867472	7.43394106	1.76E-05	1.89E-05	0.001116811	0.014792456	0.01484841	0.013212029	0.970426969	0.002	4	8	29	0
Chlorophyta	252f	19456433.16	7684061.401	6237470.184	36	0.000881954	3.97E-10	0.459821617	5.52E-06	-319.1673478	-314.416791	0.000366629	-0.000680624	0.000276873	0.406087445	-315.7533716	-311.0028148	0.028110684	0.012236733	0.039751538	0.000999001	0.027912338	0.01277178	0.036493145	0.000999001	-340.7463284	-340.2994548	5.863258937	-337.5792905	-337.1324169	5.863258937	-340.7333342	-340.3545711	5.848187828	-337.5662963	-337.1875332	5.848187828	-2.27E-05	-0.000113876	0.001608086	0.015180299	0.015966258	0.019573398	0.55987797	0.066666667	5	6	17	0
Chlorophyta	253b	9526898.065	1599469.235	3536147.162	121	0.011137232	-1.75E-10	0.004995056	0.44110593	-799.1965103	-790.8091386	0.000396972	0.007310913	0.008693874	0.052133046	-805.0690708	-796.6816991	0.008112376	0.004069773	0.011559108	0.452547453	0.008225391	0.004046336	0.011447251	0.007992008	-1147.571498	-1146.597246	10.0886929	-1141.979917	-1141.005665	10.0886929	-1147.585095	-1146.697199	10.13222414	-1141.993514	-1141.105618	10.13222414	1.91E-05	4.72E-05	0.000805705	0.014781015	0.014456358	0.009860387	-0.139999222	0.643	10	11	37	0
Chlorophyta	254c	9526898.065	1490851.832	3411443.484	144	0.007401823	5.07E-11	0.000807828	0.735239921	-1055.710632	-1046.801192	0.000327441	0.004438416	0.004914375	0.072576168	-1066.443882	-1057.534442	0.006940478	0.00304949	0.009934155	0.727272727	0.006935655	0.003315487	0.009383563	0.000999001	-1366.131288	-1365.70948	10.85423477	-1360.191662	-1359.769853	10.85423477	-1366.129788	-1365.867871	10.86755537	-1360.190161	-1359.928245	10.86755537	3.16E-05	1.99E-05	0.000743691	0.014616388	0.014628732	0.00907166	-0.022516388	0.338	11	12	50	0
Chlorophyta	256g	1464.302831	665.7339699	595.9975431	16	0.010419189	2.16E-05	0.667265778	0.000112446	-100.1064417	-97.78867557	0.003615452	0.009120277	0.001347654	0.636821379	-98.70562989	-96.38786372	0.065630383	0.034091976	0.082409822	0.000999001	0.067381637	0.035275852	0.080674177	0.000999001	-150.7844871	-150.2156852	4.405243999	-149.2393096	-148.6705078	4.405243999	-150.8101324	-150.324857	4.414239208	-149.2649549	-148.7796796	4.414239208	-3.25E-06	9.58E-05	0.002739774	0.014963673	0.014905736	0.017782054	0.746537269	0.083333333	4	4	4	0
Chlorophyta	2650e	462.3931871	140.8854242	213.2449014	256	0.015946466	1.45E-05	0.065119896	3.60E-05	-1545.853658	-1535.218126	0.001091002	0.015946466	0.03492236	0.065119896	-1545.853658	-1535.218126	0.00394757	0.001856471	0.00577528	0.001998002	0.003923764	0.00176676	0.005731354	0.000999001	-2429.451499	-2429.167689	13.84967054	-2422.361144	-2422.077334	13.84967054	-2429.445306	-2429.130078	13.82842807	-2422.354951	-2422.039723	13.82842807	-1.35E-05	-1.08E-05	0.000574752	0.015044576	0.015025244	0.002997222	0.208314056	0.139	16	16	16	0
Chlorophyta	266c	9473236.856	2319976.373	4115960.728	49	0.007281578	5.00E-10	0.100274202	0.02663707	-354.7385101	-349.0630492	0.000294654	0.007281578	0.001821551	0.100274202	-354.7385101	-349.0630492	0.020429508	0.0093859	0.026440751	0.018981019	0.020986542	0.010176631	0.026156984	0.022977023	-463.7914042	-463.5729276	6.485053687	-460.0077636	-459.789287	6.485053687	-463.8188729	-463.6519291	6.472894185	-460.0352323	-459.8682885	6.472894185	-0.00012247	-7.62E-05	0.0013374	0.01647857	0.016197936	0.016321801	0.233880416	0.28	7	7	9	0
Chlorophyta	266e	1464.302831	620.0453466	478.3669374	256	0.005876819	5.84E-07	0.002859197	0.394232881	-1959.564761	-1948.929229	0.000410146	0.004171725	0.006622983	0.048186132	-1971.474518	-1960.838986	0.003776342	0.001646139	0.005419816	0.370629371	0.003798771	0.001813614	0.005392939	0.001998002	-2429.797724	-2429.002215	14.27612638	-2422.707369	-2421.911861	14.27612638	-2429.803455	-2429.095957	14.30204276	-2422.7131	-2422.005602	14.30204276	-6.79E-06	5.65E-06	0.000550278	0.01505045	0.0150959	0.003502562	-0.055956361	0.673	11	16	27	0
Chlorophyta	268f	98965.7653	22986.3971	37030.40474	64	0.011257438	9.63E-10	2.68E-05	0.967612589	-450.5239746	-444.0473254	0.000642115	0.006775198	0.002572786	0.139818307	-460.1614042	-453.6847549	0.016480309	0.007944282	0.022371559	0.971028971	0.01658838	0.008038226	0.022551571	0.003996004	-606.4321173	-606.1424933	7.525034056	-602.1143511	-601.8247271	7.525034056	-606.4395296	-606.1457246	7.538130721	-602.1217635	-601.8279584	7.538130721	-6.89E-05	-7.31E-05	0.001192936	0.015699858	0.015841841	0.012642974	-0.187341537	0.673	7	8	33	0
Chlorophyta	272g	1464.302831	622.8093922	494.5342843	121	0.008198958	1.97E-06	0.032724613	0.047071866	-919.814428	-911.4270563	0.000426638	0.007431523	0.003267772	0.06150097	-923.4687994	-915.0814278	0.008681232	0.003748003	0.012517185	0.058941059	0.008566053	0.003546796	0.012353622	0.00999001	-1147.689251	-1147.425176	10.07087379	-1142.09767	-1141.833595	10.07087379	-1147.674905	-1147.340134	10.05710769	-1142.083324	-1141.748553	10.05710769	1.15E-05	8.82E-06	0.00085074	0.01492716	0.015077492	0.005377527	-0.054221928	0.611	9	11	12	0
Chlorophyta	276g	768.2180655	288.0817746	384.1090328	16	0.006376301	1.43E-05	0.503673765	0.002072978	-116.4684795	-114.1507133	0.001649578	0.006376301	0.000444052	0.503673765	-116.4684795	-114.1507133	0.062634229	0.033916214	0.076232584	0.000999001	0.06531941	0.033950435	0.078403765	0.000999001	-150.570544	-149.9956071	4.445412428	-149.0253666	-148.4504297	4.445412428	-150.6203613	-150.0954613	4.453847717	-149.0751838	-148.5502839	4.453847717	0.000254458	0.00027695	0.002749313	0.013682429	0.013911637	0.016009887	0.662212677	0.25	4	4	4	0
Chlorophyta	284d	13724588.95	4937716.799	5391368.488	289	0.000988789	1.50E-09	0.576897783	1.53E-55	-2049.310175	-2038.310895	0.001117057	-0.003582888	0.019408978	0.40483151	-1950.69449	-1939.69521	0.003360334	0.001509024	0.004768891	0.000999001	0.003344061	0.001515964	0.00473115	0.000999001	-2743.405254	-2743.266223	15.36283367	-2736.0724	-2735.933369	15.36283367	-2743.400482	-2743.346341	15.36877758	-2736.067629	-2736.013488	15.36877758	-6.36E-06	-1.21E-05	0.000511349	0.015066774	0.015136857	0.006223298	0.748547144	0.003	9	17	5411	0
Chlorophyta	285d	18712621.6	5190203.077	5115146.004	8281	0.004416116	2.15E-10	0.028039251	3.88E-53	-59945.28011	-59924.21495	0.000231232	0.002871526	0.342773945	0.042421415	-60068.7302	-60047.66505	0.000123702	5.34E-05	0.000175532	0.000999001	0.000123277	5.47E-05	0.000177632	0.000999001	-78651.21408	-78652.7461	80.45664498	-78637.17064	-78638.70266	80.45664498	-78651.21056	-78652.46476	80.43938545	-78637.16712	-78638.42132	80.43938545	-2.17E-06	-3.02E-06	9.62E-05	0.015025349	0.015048782	0.001165656	0.159500648	0.015	47	91	19876	0
Chlorophyta	287d	9995910.159	3958600.827	2896908.48	64	0.008610978	2.13E-10	0.003610604	0.63717046	-399.7127409	-393.2360916	0.000528501	0.002619282	0.006141823	0.075031131	-404.4729367	-397.9962874	0.016509486	0.008041653	0.021934549	0.661338661	0.016187986	0.007394991	0.022517246	0.035964036	-606.229513	-606.2580718	7.707098465	-601.9117468	-601.9403057	7.707098465	-606.2095597	-606.178899	7.719455705	-601.8917935	-601.8611329	7.719455705	3.33E-05	3.67E-05	0.001158341	0.014609942	0.014450896	0.014147969	-0.15324846	0.509	4	8	111	0
Chlorophyta	290d	2471494.132	950846.1667	787407.3933	900	0.002873826	-5.19E-10	0.003063324	0.097038544	-6277.889356	-6263.482171	-0.000165085	0.004210019	0.048395874	0.013732007	-6287.57258	-6273.165396	0.001172067	0.000544899	0.001628387	0.101898102	0.00119215	0.000518133	0.001710944	0.000999001	-8546.867075	-8546.107075	26.642874	-8537.262286	-8536.502286	26.642874	-8546.885296	-8546.393763	26.72307618	-8537.280506	-8536.788974	26.72307618	-2.85E-06	5.61E-06	0.000299302	0.015032401	0.014954403	0.003622301	-0.070702688	0.593	12	30	21568	0
Chlorophyta	291d	2472774.532	976997.8127	868293.1204	1225	0.003982618	9.94E-10	0.054602657	1.18E-16	-10309.1192	-10293.78711	0.000137426	0.003375885	0.016246032	0.027971517	-10275.08894	-10259.75686	0.000827602	0.000379043	0.00117538	0.000999001	0.000863583	0.000366868	0.001189325	0.000999001	-11634.08889	-11634.4297	31.11984277	-11623.8675	-11624.20831	31.11984277	-11634.13303	-11634.09322	31.11965891	-11623.91163	-11623.87183	31.11965891	4.79E-06	2.69E-06	0.000255226	0.014949816	0.014968622	0.003102363	0.198210408	0.013	10	35	9110	0
Chlorophyta	292d	2471494.132	974644.351	810467.121	225	0.001989538	6.26E-10	0.023111157	0.022552851	-1928.171312	-1917.923011	7.08E-05	0.001774617	0.002469118	0.009140851	-1924.97642	-1914.728119	0.004812679	0.002433821	0.006726136	0.02997003	0.004712158	0.002144078	0.006607864	0.157842158	-2135.325786	-2134.434551	14.03028148	-2128.493586	-2127.60235	14.03028148	-2135.302876	-2134.511899	14.01621726	-2128.470675	-2127.679699	14.01621726	-1.46E-05	8.41E-06	0.000600257	0.015172476	0.014888426	0.007251796	0.091573446	0.322	4	15	790	0
Chlorophyta	293d	19437953.76	5152334.863	6732044.541	81	0.004487947	1.14E-10	0.017648169	0.237093395	-601.6052708	-594.4219233	0.000311896	0.001315071	0.002392705	0.102739265	-608.9441163	-601.7607688	0.01147153	0.005167659	0.015729023	0.224775225	0.011762862	0.005413066	0.016460322	0.004995005	-767.5854583	-767.4374345	8.270694411	-762.79656	-762.6485362	8.270694411	-767.6104365	-767.5617646	8.322527434	-762.8215382	-762.7728663	8.322527434	-1.84E-06	-8.18E-06	0.000985344	0.015095633	0.015030866	0.012003181	0.052192924	0.391	6	9	158	0
Chlorophyta	294d	1839022.287	689633.3577	919511.1436	16	0	1.62E-08	1	1.33E-223	-1253.685547	-1251.367781							0.066750788	0.032498588	0.08694261	0.000999001	0.068227132	0.034692825	0.087183568	0.000999001	-150.406545	-149.881395	4.445769314	-148.8613676	-148.3362175	4.445769314	-150.4319946	-150.047521	4.513368809	-148.8868171	-148.5023436	4.513368809	-7.21E-05	-7.35E-05	0.002839778	0.015825859	0.016130683	0.034800758	1	0.25	4	4	76	0
Chlorophyta	296d	19743169.41	5592530.874	6153860.533	196	0.000191663	6.14E-10	0.690762502	2.48E-51	-1782.888701	-1773.054357	0.000364115	-0.000554997	0.002905352	0.279709585	-1617.1619	-1607.327556	0.004816626	0.002299699	0.006634104	0.000999001	0.004871779	0.002349415	0.006449889	0.000999001	-1860.099523	-1860.164151	12.80214348	-1853.543293	-1853.607921	12.80214348	-1860.110136	-1860.178391	12.8385325	-1853.553906	-1853.622162	12.8385325	-2.01E-05	-9.13E-06	0.000614561	0.015275816	0.015037443	0.007491281	0.821538671	0.002	9	14	352	0
Chlorophyta	297b	13691117.8	4398269.014	6474630.893	25	0.004444705	2.26E-09	0.935109458	3.71E-15	-202.0153331	-198.3587056	0.0017893	-0.001611612	0.001583861	0.711577431	-164.7222138	-161.0655864	0.042905381	0.019985693	0.057328475	0.000999001	0.042266106	0.021191324	0.055412127	0.000999001	-236.1916053	-235.7050939	5.089789441	-233.7538536	-233.2673422	5.089789441	-236.1712645	-235.6832588	5.079264434	-233.7335129	-233.2455072	5.079264434	6.62E-05	-4.62E-05	0.002050582	0.014146744	0.015270187	0.025074315	0.973937955	0.033333333	4	5	19	0
Chlorophyta	299a	1464.302831	679.9632096	585.7807692	16	0.004500987	2.28E-06	0.068904014	0.326011801	-119.8143509	-117.4965847	0.001089016	0.000687734	0.000223817	0.421541723	-127.4302861	-125.1125199	0.058944959	0.026488776	0.079170145	0.298701299	0.061356558	0.031985953	0.078366822	0.007992008	-150.8052484	-150.2705086	4.385874491	-149.2600709	-148.7253312	4.385874491	-150.8453281	-150.2002137	4.404024292	-149.3001507	-148.6550362	4.404024292	-0.000104067	-9.87E-05	0.002660373	0.015704562	0.015666028	0.017187334	-0.450691404	0.958333333	4	4	4	0
Chlorophyta	299d	1779797.489	707226.9674	548030.2181	225	0.006292727	8.63E-10	0.010682174	0.122146421	-1782.964834	-1772.716533	0.000240892	0.0040883	0.004436914	0.054275881	-1793.104401	-1782.8561	0.004338767	0.001940215	0.006247077	0.124875125	0.004394348	0.001852905	0.006215723	0.001998002	-2135.914824	-2136.375616	13.7585465	-2129.082623	-2129.543416	13.7585465	-2135.927336	-2136.079127	13.74120428	-2129.095136	-2129.246926	13.74120428	4.71E-06	-1.57E-05	0.000582587	0.014923676	0.015111336	0.007104541	-0.042296593	0.657	6	15	388	0
Chlorophyta	2c	19949609.32	392879.6697	2428639.959	27133601	0.015317103	-4.20E-10	0.011678695	0	-176348900	-176348854.7	-0.000207261	0.016314638	2406.241798	0.005043156	-176167203.5	-176167158.2	1.09E-05	5.34E-06	1.45E-05	0.000999001	1.09E-05	5.34E-06	1.46E-05	0.000999001	-949794.0757	-949791.3596	284.9294425	-949775.0499	-949772.3337	284.9294425	-949794.0757	-949790.9363	284.9473844	-949775.0498	-949771.9105	284.9473844	-6.77E-07	-2.61E-06	2.86E-05	0.0150079	0.015024686	0.000348583	-0.108144045	1	3791	5236	108006	43891
Chlorophyta	2d	19906233.77	8557014.418	4926207.305	42025	0.008557272	3.75E-10	0.045968471	0	-282352.6185	-282326.6805	0.000894589	-0.001932074	2.900238178	0.069081584	-283383.2849	-283357.3469	2.40E-05	9.99E-06	3.66E-05	0.000999001	2.51E-05	1.12E-05	3.65E-05	0.000999001	-399160.3972	-399155.0457	184.431771	-399143.1052	-399137.7537	184.431771	-399160.4414	-399154.6373	184.4954785	-399143.1494	-399137.3453	184.4954785	6.48E-07	1.07E-06	4.34E-05	0.014991156	0.014987107	0.000526194	0.205226151	0.001	62	205	89551	281
Chlorophyta	2e	19945015.63	65285.46053	1000942.454	26563716	0.013504973	-1.08E-10	0.000180735	0	-181043746.2	-181043700.9	-0.000144825	0.014203117	1700.617455	0.00315602	-181122912.9	-181122867.6	1.01E-05	4.89E-06	1.41E-05	0.000999001	9.80E-06	4.48E-06	1.35E-05	0.000999001	-949797.4485	-949786.4929	290.7657964	-949778.4226	-949767.467	290.7657964	-949797.4194	-949785.2069	290.7812444	-949778.3936	-949766.181	290.7812444	8.08E-07	2.27E-06	2.71E-05	0.014989699	0.014973279	0.000330338	-0.013468806	0.82	3913	5181	28683	15
Chlorophyta	301b	13894161.92	5224142.307	6912189.766	16	0.004422231	8.18E-11	0.015960518	0.641055596	-122.9633316	-120.6455654	0.000422904	0.000643908	0.000180177	0.400803477	-130.9005538	-128.5827877	0.066564513	0.031344984	0.089054162	0.597402597	0.06744204	0.034915473	0.084063374	0.004995005	-150.6159297	-150.1795515	4.516801033	-149.0707523	-148.6343741	4.516801033	-150.6188979	-150.1632755	4.420261464	-149.0737205	-148.6180981	4.420261464	7.18E-05	-3.23E-05	0.002761936	0.014035159	0.016038529	0.033868347	-0.241727031	0.5	4	4	38	0
Chlorophyta	302d	2471494.132	845920.7926	733326.0225	484	0.003225217	8.89E-10	0.006262878	0.081987198	-3269.731984	-3257.18573	0.000172456	0.001942345	0.032578687	0.006524706	-3269.859524	-3257.31327	0.002148603	0.000983883	0.002932561	0.087912088	0.00221466	0.001108698	0.002939047	0.085914086	-4595.71657	-4594.619397	19.32042125	-4587.352401	-4586.255228	19.32042125	-4595.748621	-4594.670221	19.36780247	-4587.384451	-4586.306051	19.36780247	-1.66E-05	-6.32E-06	0.000410455	0.015201576	0.015094665	0.004980177	0.054625319	0.201	6	22	1825	0
Chlorophyta	304d	7369205.084	2259807.245	2608575.012	49	0.004890614	1.43E-09	0.324614381	1.93E-05	-368.2777506	-362.6022898	0.000897814	-0.002442948	0.000985292	0.518411564	-384.8492534	-379.1737925	0.020644876	0.00938361	0.028959717	0.000999001	0.020073133	0.009961357	0.026226811	0.000999001	-463.7086759	-463.4231279	6.362888187	-459.9250353	-459.6394873	6.362888187	-463.6758476	-463.5519543	6.327593593	-459.892207	-459.7683137	6.327593593	-2.83E-05	-2.17E-05	0.001323616	0.01526953	0.015186878	0.016132556	0.482061384	0.006	4	7	80	4
Chlorophyta	307d	2471494.132	742179.2394	633942.5284	576	-0.000567663	1.95E-09	0.318467656	9.55E-50	-5637.901047	-5624.832724	6.89E-05	0.000112901	0.002685105	0.022970437	-5430.441283	-5417.372961	0.001711592	0.000725157	0.002470503	0.000999001	0.001686618	0.000762329	0.002459602	0.000999001	-5469.63901	-5470.067353	21.38437441	-5460.926795	-5461.355137	21.38437441	-5469.624585	-5469.860575	21.38449885	-5460.91237	-5461.14836	21.38449885	3.03E-07	-1.10E-05	0.000357565	0.014995749	0.015074944	0.004360146	0.562854491	0.019	10	24	3146	0
Chlorophyta	308d	820025.6026	334281.8683	281697.0772	121	0.00160055	5.71E-09	0.271605327	8.87E-10	-1089.109503	-1080.722131	0.000159991	0.001863637	0.001063024	0.068511642	-1059.350683	-1050.963312	0.009013923	0.004432224	0.012419247	0.000999001	0.008544504	0.003677466	0.012611713	0.007992008	-1147.145018	-1146.686794	10.34502025	-1141.553437	-1141.095213	10.34502025	-1147.088026	-1146.740855	10.34839741	-1141.496445	-1141.149274	10.34839741	1.37E-06	1.84E-05	0.000827601	0.01495584	0.014569446	0.010102137	0.445791045	0.042	4	11	1614	0
Chlorophyta	30e	16452876.86	587869.3376	3053142.209	3025	0.007231926	1.11E-09	0.330455665	1.17E-265	-23691.56504	-23673.52104	0.000581118	0.005117912	0.090948103	0.131951451	-22906.123	-22888.079	0.000330735	0.000148247	0.0004609	0.000999001	0.000321438	0.000144683	0.00046432	0.000999001	-28728.88893	-28730.36769	47.87797671	-28716.8596	-28718.33836	47.87797671	-28728.8608	-28729.97764	47.89798368	-28716.83147	-28717.94831	47.89798368	5.98E-06	7.33E-06	0.000155157	0.014931337	0.014936539	0.001883761	0.579989033	0.019	41	55	135	4
Chlorophyta	314d	16925996.85	6036320.513	8070666.883	169	0.002067178	1.16E-10	0.083916682	0.000133355	-1468.847426	-1459.45773	0.000216822	0.000480035	0.00146013	0.166391712	-1484.791513	-1475.401816	0.005969962	0.002675069	0.00889864	0.000999001	0.006058556	0.002801288	0.008427509	0.000999001	-1603.434332	-1602.911779	12.03773265	-1597.174534	-1596.651981	12.03773265	-1603.448669	-1602.917109	12.09086366	-1597.188872	-1596.657312	12.09086366	1.12E-05	1.73E-05	0.000688255	0.014823894	0.014788244	0.008350415	0.249494382	0.07	4	13	3703	0
Chlorophyta	314e	1628.289384	726.8859385	564.5752192	3600	0.016536006	8.78E-07	0.002723823	0.001733466	-23319.26008	-23300.69401	0.000317135	0.015525133	0.321607166	0.008687194	-23340.85147	-23322.2854	0.000259496	0.000112624	0.000371291	0.001998002	0.000272287	0.000117769	0.00037584	0.000999001	-34191.32701	-34190.68507	53.27170264	-34178.94963	-34178.30769	53.27170264	-34191.37307	-34190.92133	53.27702358	-34178.99569	-34178.54396	53.27702358	-3.37E-06	-5.18E-06	0.000145391	0.015021768	0.015025068	0.000945861	0.013262085	0.386	52	60	70	0
Chlorophyta	316g	1464.302831	504.4676049	552.96917	49	0.018268713	2.44E-06	0.005911548	0.599520246	-252.2494299	-246.573969	0.000890294	0.015674152	0.014495271	0.023136761	-253.1059267	-247.4304658	0.019341192	0.007765126	0.027396055	0.565434565	0.019517096	0.009370983	0.026707061	0.262737263	-464.0112448	-463.674686	6.656463577	-460.2276042	-459.8910454	6.656463577	-464.019012	-463.7351418	6.623770982	-460.2353714	-459.9515012	6.623770982	-6.09E-05	-6.45E-05	0.001316985	0.015383034	0.015355602	0.008484225	-0.115648266	0.453	6	7	8	0
Chlorophyta	317d	18448093.68	7058208.193	5273376.71	961	0.00070153	5.80E-11	0.019530768	1.37E-05	-9058.083703	-9043.479779	6.51E-05	0.000180961	0.004532248	0.014326118	-9052.995893	-9038.39197	0.001005015	0.000433835	0.001502683	0.000999001	0.001028064	0.000455427	0.001542182	0.001998002	-9125.668459	-9125.719081	27.22235387	-9115.93251	-9115.983132	27.22235387	-9125.69069	-9125.555075	27.22799628	-9115.954741	-9115.819126	27.22799628	-4.24E-07	-9.62E-06	0.000279522	0.015011788	0.01502198	0.003410201	0.121269221	0.096	9	31	4789	0
Chlorophyta	31d	19437953.76	3190740.895	4613351.087	676	0.010740003	1.19E-10	0.005493025	0.054095394	-4714.361854	-4700.813275	0.000374545	0.006221082	0.03516254	0.04764207	-4743.636826	-4730.088247	0.001500258	0.000714506	0.001891629	0.053946054	0.001475663	0.000755889	0.001871329	0.000999001	-6418.836989	-6417.89742	23.17299348	-6409.804603	-6408.865034	23.17299348	-6418.820312	-6418.341049	23.11578093	-6409.787926	-6409.308663	23.11578093	-1.25E-05	-1.39E-05	0.000332853	0.015148574	0.015190862	0.00405422	0.034369075	0.25	13	26	1518	0
Chlorophyta	323d	60506.68801	26789.22427	23900.46869	169	0.002601524	-6.52E-09	0.002139362	0.550407812	-1440.252822	-1430.863126	-1.98E-05	0.002552118	0.001902652	0.000960368	-1440.053263	-1430.663567	0.006012092	0.002712266	0.008190293	0.543456543	0.006379555	0.002822984	0.008758316	0.711288711	-1603.087397	-1602.536046	11.80301602	-1596.8276	-1596.276249	11.80301602	-1603.150738	-1602.574913	11.78619232	-1596.89094	-1596.315115	11.78619232	-4.04E-05	-6.90E-06	0.000709013	0.015406397	0.015087287	0.007147857	-0.12321878	1	9	13	103	103
Chlorophyta	324d	588237.8893	259298.4115	261126.2279	16	0.012211362	1.08E-09	0.000447504	0.938018085	-87.93991172	-85.62214555	0.001145463	0.001903278	0.002025073	0.23361008	-92.18977732	-89.87201116	0.068684025	0.034971469	0.087146705	0.935064935	0.065712142	0.034967502	0.081115212	0.054945055	-150.7480448	-150.3442322	4.450631785	-149.2028674	-148.7990548	4.450631785	-150.6839693	-150.2339827	4.45232582	-149.1387919	-148.6888052	4.45232582	-8.38E-05	-7.57E-05	0.002650268	0.016114638	0.016697031	0.032711734	-0.46640549	0.75	4	4	37	37
Chlorophyta	331d	1462377.48	590466.696	529988.2269	400	0.007438806	1.65E-09	0.00726959	0.088567416	-2524.663645	-2512.689251	0.00017563	0.006478725	0.041967795	0.005064392	-2523.776092	-2511.801698	0.002465521	0.00108279	0.003415222	0.091908092	0.002392494	0.001138337	0.003270736	0.151848152	-3797.482381	-3797.114673	17.95520957	-3789.499452	-3789.131743	17.95520957	-3797.452903	-3797.348939	17.97874028	-3789.469974	-3789.36601	17.97874028	-8.71E-06	-9.73E-07	0.000430804	0.01510622	0.015014378	0.005220764	0.039125597	0.304	5	20	3710	0
Chlorophyta	332d	2472774.532	760869.4221	794839.4746	400	0.005283416	9.99E-10	0.026528581	0.001078591	-3129.673204	-3117.698811	0.000228196	0.00359323	0.009013946	0.049030853	-3139.027943	-3127.053549	0.0024772	0.001189004	0.003557395	0.003996004	0.002539883	0.001291821	0.003543422	0.000999001	-3797.076469	-3796.403371	17.48086302	-3789.09354	-3788.420442	17.48086302	-3797.101586	-3796.089474	17.54135104	-3789.118657	-3788.106545	17.54135104	1.64E-05	3.27E-05	0.000440879	0.014800897	0.014612851	0.005322213	0.107205212	0.176	8	20	1120	0
Chlorophyta	334d	2471494.132	850266.1934	709579.7943	324	8.62E-05	2.29E-09	0.352362514	3.13E-32	-3040.474764	-3029.132533	0.000174503	2.92E-05	0.002219078	0.081721135	-2927.343679	-2916.001449	0.003074494	0.001393897	0.004168614	0.000999001	0.003109561	0.001452116	0.004184976	0.000999001	-3075.12656	-3075.254653	16.17893916	-3067.565073	-3067.693166	16.17893916	-3075.137979	-3075.256583	16.23084258	-3067.576492	-3067.695096	16.23084258	1.51E-05	2.40E-06	0.000486012	0.014833241	0.014995471	0.005913169	0.575008321	0.005	6	18	1836	0
Chlorophyta	334e	1464.302831	504.4676049	548.6990739	196	0.013479165	1.05E-06	0.004511943	0.349563716	-1304.220342	-1294.385998	0.000371471	0.012412845	0.014167969	0.016594453	-1306.613802	-1296.779458	0.005135309	0.002355287	0.007398428	0.332667333	0.005367107	0.002416122	0.007623016	0.080919081	-1859.559248	-1859.01219	12.71341023	-1853.003019	-1852.455961	12.71341023	-1859.605257	-1859.059001	12.69113199	-1853.049027	-1852.502772	12.69113199	1.51E-05	-3.96E-07	0.000658294	0.014892426	0.015044908	0.004179976	-0.056501725	0.651	10	14	19	0
Chlorophyta	336d	1462377.48	740723.3316	621567.8401	5476	0.010004525	9.80E-10	0.006728932	1.21E-09	-38185.72996	-38165.90557	0.00012305	0.009455912	0.299463997	0.008346266	-38194.65374	-38174.82935	0.000168758	7.19E-05	0.000237853	0.000999001	0.000171943	8.11E-05	0.000250703	0.000999001	-52005.92167	-52003.71322	64.52123174	-51992.70541	-51990.49696	64.52123174	-52005.93913	-52003.94709	64.54238427	-51992.72287	-51990.73083	64.54238427	-2.48E-06	-8.03E-07	0.00011347	0.015036577	0.015058582	0.001377847	0.059878666	0.012	31	74	17546	0
Chlorophyta	337d	1456864.165	728381.8397	733450.3318	64	0.005055626	1.06E-08	0.526336314	1.19E-11	-441.8968046	-435.4201554	0.00114357	0.003525643	0.003613325	0.499927877	-438.4244982	-431.947849	0.014838494	0.006598986	0.020335853	0.000999001	0.014841479	0.007288655	0.01976145	0.000999001	-605.5828411	-605.331661	7.327993903	-601.2650749	-601.0138949	7.327993903	-605.5822571	-605.3100963	7.37684057	-601.2644909	-600.9923301	7.37684057	8.35E-07	-4.34E-05	0.001110927	0.014883583	0.015275178	0.013553515	0.671349767	0.01	6	8	521	0
Chlorophyta	341b	16299030.93	2162459.48	5542508.409	196	0.011007019	5.81E-11	0.001416803	0.600430702	-1305.609463	-1295.775119	-0.000109465	0.011710606	0.014193928	0.004700297	-1306.255002	-1296.420658	0.004964398	0.002096118	0.007060715	0.573426573	0.005097285	0.002537863	0.007011562	0.354645355	-1859.304939	-1858.770913	12.82640942	-1852.74871	-1852.214683	12.82640942	-1859.331055	-1858.880471	12.82981383	-1852.774826	-1852.324242	12.82981383	-2.70E-06	7.71E-07	0.000631006	0.015023818	0.014946786	0.007666488	-0.001758351	0.569	10	14	26	9
Chlorophyta	342c	16452748.52	8062624.646	8269000.89	49	0.011971838	1.29E-10	0.015710892	0.39081358	-323.5666721	-317.8912112	0.000258142	0.010395115	0.003321247	0.050047536	-325.3065502	-319.6310893	0.019777266	0.008519317	0.02703063	0.374625375	0.019959641	0.009117822	0.027084146	0.121878122	-463.8644508	-463.7660262	6.73825639	-460.0808102	-459.9823856	6.73825639	-463.8736058	-463.8777717	6.738924887	-460.0899652	-460.0941311	6.738924887	-4.30E-05	-3.53E-05	0.001317679	0.015526724	0.015592979	0.016074386	-0.1793307	0.929	6	7	19	15
Chlorophyta	345b	16299030.93	4527538.99	7403893.776	36	0.003399932	4.72E-10	0.495137048	1.69E-06	-299.4775874	-294.7270306	0.000528452	0.002233747	0.000403563	0.531771641	-302.1894993	-297.4389425	0.028161247	0.013541496	0.03941319	0.000999001	0.028793474	0.013729205	0.037747185	0.000999001	-340.8616887	-340.6468709	5.80764678	-337.6946508	-337.479833	5.80764678	-340.8819653	-340.5480147	5.746598685	-337.7149274	-337.3809769	5.746598685	9.69E-05	5.65E-05	0.00160149	0.013829418	0.014240459	0.019550873	0.679755214	0.116666667	6	6	9	2
Chlorophyta	34c	1179029.488	589514.7442	608848.2098	16	0.006073419	5.08E-09	0.098811631	0.235727666	-99.16919347	-96.8514273	0.000428499	0.006073419	0.001309169	0.098811631	-99.16919347	-96.8514273	0.068431524	0.033344965	0.0881462	0.236763237	0.06875267	0.037248306	0.084187543	0.243756244	-150.5465781	-150.154461	4.456524093	-149.0014006	-148.6092836	4.456524093	-150.5427428	-150.0458824	4.439626882	-148.9975654	-148.5007049	4.439626882	-6.18E-05	1.99E-05	0.002836446	0.015738661	0.014052774	0.034787314	-0.004251337	1	4	4	8	0
Chlorophyta	350d	4392252.3	1554216.02	1525807.276	81	-0.000916694	5.28E-09	0.797556702	3.97E-29	-657.3373659	-650.1540184	0.000959334	-0.003692438	0.00464565	0.28562073	-555.2000779	-548.0167304	0.012021653	0.005531217	0.017234975	0.000999001	0.01168574	0.005430167	0.016253788	0.000999001	-767.4133583	-767.1270666	8.367701813	-762.62446	-762.3381683	8.367701813	-767.3843595	-767.1040107	8.332239275	-762.5954611	-762.3151124	8.332239275	-8.22E-06	-3.72E-05	0.000961678	0.015035932	0.015455819	0.011701453	0.883721487	0.007	4	9	711	0
Chlorophyta	351d	100300.2909	38990.5142	44175.27403	361	0.002963185	1.00E-09	0.000167025	0.806679981	-3070.419628	-3058.752994	8.09E-05	0.002409494	0.004154193	0.012784488	-3075.004283	-3063.337649	0.002960453	0.001334424	0.004191737	0.792207792	0.003107516	0.001396474	0.004428062	0.042957043	-3426.539633	-3425.903245	17.20490905	-3418.761877	-3418.125489	17.20490905	-3426.593264	-3426.035123	17.23775474	-3418.815508	-3418.257367	17.23775474	-5.78E-06	-1.06E-05	0.000489305	0.015042057	0.015006762	0.005201085	-0.031619528	0.567	12	19	1740	0
Chlorophyta	352d	128565.0116	50292.41367	46304.09759	576	0.003226268	6.83E-09	0.008892223	0.023617508	-4928.40742	-4915.339097	6.75E-05	0.00301992	0.006421625	0.008530588	-4928.197288	-4915.128965	0.001863479	0.000840522	0.00267145	0.030969031	0.00183453	0.000804044	0.002683278	0.032967033	-5468.999042	-5468.002857	21.41349122	-5460.286827	-5459.290642	21.41349122	-5468.982356	-5468.310524	21.38696685	-5460.270141	-5459.598309	21.38696685	2.17E-05	2.81E-05	0.000370396	0.014785368	0.014674626	0.0039953	0.046310549	0.25	14	24	2002	0
Chlorophyta	353d	102617.3494	41880.57089	45852.6506	196	0.003535331	-1.41E-08	0.007396388	0.230702146	-1355.940435	-1346.106091	-4.93E-05	0.003307618	0.011086701	0.00099428	-1354.680331	-1344.845987	0.0051341	0.002280561	0.007457507	0.226773227	0.005029622	0.002373658	0.006883707	0.658341658	-1859.912088	-1859.062404	12.66371105	-1853.355858	-1852.506174	12.66371105	-1859.890663	-1859.234168	12.64288857	-1853.334434	-1852.677939	12.64288857	-2.13E-05	-1.74E-05	0.000628751	0.01525622	0.015120304	0.006663133	-0.118095553	1	10	14	2310	0
Chlorophyta	354c	9526898.065	2333117.894	4139275.613	49	0.017589001	9.56E-10	0.10541576	0.022838599	-293.3133283	-287.6378674	0.000566857	0.017589001	0.006380607	0.10541576	-293.3133283	-287.6378674	0.019898205	0.009503635	0.026557425	0.01998002	0.020328584	0.01107492	0.026183587	0.015984016	-463.9322911	-463.3177791	6.687978951	-460.1486505	-459.5341385	6.687978951	-463.9532761	-463.3415198	6.687539153	-460.1696355	-459.5578792	6.687539153	-4.02E-05	-3.28E-05	0.001339096	0.015593937	0.01532299	0.016292395	0.233911313	0.296	7	7	9	0
Chlorophyta	355d	102617.3494	45794.43876	45267.51837	361	0.001101137	7.82E-09	0.01883283	0.00903459	-3280.644027	-3268.977393	8.92E-05	0.000722201	0.002344381	0.021241369	-3281.531288	-3269.864654	0.00289189	0.001290513	0.004160013	0.012987013	0.002831893	0.001183895	0.004192389	0.010989011	-3426.318697	-3425.944116	16.97121768	-3418.540941	-3418.16636	16.97121768	-3426.297023	-3425.942452	16.93777394	-3418.519267	-3418.164696	16.93777394	-2.26E-06	-1.04E-05	0.00046904	0.015032122	0.015043227	0.004956966	0.109468016	0.167	12	19	1690	0
Chlorophyta	357d	92814.73632	44395.5857	45947.02364	25	0.00154565	8.43E-08	0.603745426	4.92E-06	-212.2879377	-208.6313103	0.00082463	-0.000743985	0.000202068	0.661111774	-216.197601	-212.5409735	0.041920472	0.020272863	0.054452989	0.000999001	0.042761922	0.021538721	0.05478139	0.000999001	-236.3153567	-235.8619729	5.176845766	-233.8776051	-233.4242212	5.176845766	-236.337952	-236.15086	5.190966639	-233.9002004	-233.7131083	5.190966639	2.35E-05	-5.41E-06	0.002093195	0.01465303	0.014705831	0.022060147	0.697325076	0.1	5	5	391	0
Chlorophyta	366d	145786.9247	45927.35304	48369.11293	2500	0.006812628	-9.52E-09	0.001764073	0.035735913	-15471.61095	-15454.13881	-0.000167547	0.007605862	0.29853726	0.005734224	-15481.57369	-15464.10155	0.00041472	0.000194585	0.00059379	0.03996004	0.00037752	0.00017303	0.00052041	0.000999001	-23743.22258	-23744.51777	43.85230384	-23731.57449	-23732.86968	43.85230384	-23743.12944	-23744.16998	43.7972151	-23731.48135	-23732.52188	43.7972151	1.84E-06	1.40E-06	0.000168905	0.01498916	0.015004071	0.001845761	-0.053960061	0.751	23	50	2135	0
Chlorophyta	367d	100300.2909	11332.86962	30698.76692	1225	0.001081306	-5.17E-09	0.001413183	0.188559294	-9916.508341	-9901.176253	-9.27E-06	0.001063898	0.02179971	8.51E-05	-9914.880168	-9899.54808	0.000852039	0.000372602	0.001168151	0.202797203	0.000852771	0.000345669	0.001181671	0.742257742	-11632.73974	-11632.49806	31.64773824	-11622.51835	-11622.27667	31.64773824	-11632.74066	-11632.54362	31.66146831	-11622.51927	-11622.32223	31.66146831	-4.32E-06	-6.14E-06	0.000253299	0.015042722	0.015069521	0.002679364	-0.040341468	0.475	16	35	1520	0
Chlorophyta	368d	12445309.64	3377177.232	4176699.311	2116	0.00277563	-1.34E-10	0.030937166	3.65E-16	-18382.69014	-18365.71829	-5.16E-05	0.002975638	0.021412383	0.004300893	-18325.31341	-18308.34157	0.000449651	0.000185138	0.000653275	0.000999001	0.000472672	0.000205856	0.000662905	0.000999001	-20095.67239	-20094.96343	39.60810282	-20084.35783	-20083.64887	39.60810282	-20095.72114	-20094.891	39.61908942	-20084.40658	-20083.57644	39.61908942	6.45E-07	2.14E-06	0.000188485	0.014995152	0.014960458	0.002296984	-0.19150204	0.992	21	46	1347	0
Chlorophyta	36d	6101412.278	1117264.929	1825971.216	256	0.007892373	2.34E-10	0.002923517	0.388957451	-1748.300438	-1737.664906	0.000396156	0.004937357	0.013977828	0.119948611	-1780.261316	-1769.625784	0.004052276	0.001760077	0.005750937	0.396603397	0.003953699	0.001822054	0.005418934	0.000999001	-2429.629331	-2429.53845	15.13454235	-2422.538976	-2422.448095	15.13454235	-2429.603502	-2429.522599	15.13894476	-2422.513147	-2422.432244	15.13894476	-4.89E-06	-4.33E-06	0.000553538	0.015058246	0.015067855	0.006750034	0.012361912	0.396	10	16	1255	59
Chlorophyta	373d	91428.78439	40635.01528	46075.77641	36	0.002193836	4.60E-08	0.329453152	0.000252054	-310.5855811	-305.8350243	0.000367941	0.002193836	0.000319612	0.329453152	-310.5855811	-305.8350243	0.028187211	0.012568135	0.039713172	0.000999001	0.029743849	0.014359934	0.040015906	0.000999001	-340.5497294	-340.1505417	6.110133511	-337.3826915	-336.9835038	6.110133511	-340.6078315	-340.1635395	6.110647823	-337.4407936	-336.9965016	6.110647823	-1.93E-05	-3.68E-05	0.001638937	0.015255142	0.015402246	0.017248192	0.471317904	0.133333333	5	6	271	0
Chlorophyta	376d	102617.3494	21720.06276	35576.36894	784	0.001903649	1.42E-08	0.029089692	1.56E-06	-6921.824296	-6907.831069	9.22E-05	0.001547408	0.006766343	0.015220044	-6910.703939	-6896.710712	0.001220205	0.000537448	0.001769747	0.000999001	0.00123094	0.000536072	0.0017844	0.001998002	-7444.5766	-7444.384507	25.50331715	-7435.247782	-7435.055689	25.50331715	-7444.585046	-7444.451382	25.52713916	-7435.256228	-7435.122564	25.52713916	-4.13E-06	-5.00E-06	0.000306223	0.015052007	0.015082038	0.00323432	0.156348026	0.232	14	28	1662	0
Chlorophyta	380d	5120128.886	781073.4518	1751571.53	169	0.002490566	5.11E-09	0.937055788	3.29E-102	-1566.105799	-1556.716103	0.000933455	-0.001478726	0.009698102	0.323587406	-1164.806102	-1155.416406	0.005736654	0.002630073	0.008226996	0.000999001	0.005910682	0.002638489	0.008617163	0.000999001	-1603.54202	-1603.334726	11.39965006	-1597.282223	-1597.074929	11.39965006	-1603.572182	-1603.278813	11.42096432	-1597.312384	-1597.019016	11.42096432	-2.47E-05	-3.94E-05	0.00068016	0.015302168	0.015666459	0.008256474	0.969954642	0.001	10	13	624	0
Chlorophyta	385d	8934.930293	2947.774082	3469.780426	100	0.005228085	-1.34E-07	0.015038226	0.224182921	-827.5941966	-819.778686	-6.04E-05	0.005080339	0.001418336	0.00476341	-826.556431	-818.7409204	0.01035915	0.004675436	0.014510671	0.218781219	0.010447437	0.004469994	0.015237265	0.480519481	-948.2973555	-948.1034632	9.434326454	-943.0870151	-942.8931228	9.434326454	-948.3074845	-948.0580556	9.410273728	-943.0971441	-942.8477152	9.410273728	9.33E-06	5.30E-05	0.00092325	0.014970368	0.014594807	0.007493548	-0.281533081	0.906	8	10	283	0
Chlorophyta	38e	19332968.55	7098337.121	6439356.308	36	0.005312419	1.11E-09	0.347877496	0.000153302	-226.1756509	-221.4250941	0.001433488	-0.002879063	0.001748297	0.658003385	-249.4111883	-244.6606314	0.030549071	0.014598128	0.041994548	0.001998002	0.030607923	0.013789287	0.039874386	0.000999001	-340.4236178	-340.0594749	5.958415226	-337.2565799	-336.892437	5.958415226	-340.4211738	-340.2205615	5.917903777	-337.2541359	-337.0535236	5.917903777	-8.38E-05	-9.28E-05	0.001721829	0.016016055	0.016029937	0.02105312	0.455189369	0.066666667	4	6	37	0
Chlorophyta	390d	1229698.914	395286.6028	583426.8388	25	-3.78E-05	1.20E-08	0.999958312	7.02E-52	-424.1008149	-420.4441874	0.000907007	-0.001326438	0.000397983	0.664246121	-199.2525063	-195.5958788	0.04143181	0.018920752	0.056642627	0.000999001	0.042319348	0.020930421	0.055088795	0.000999001	-236.1668978	-235.7666329	5.157485007	-233.7291461	-233.3288813	5.157485007	-236.1868446	-235.8242423	5.066144003	-233.749093	-233.3864907	5.066144003	6.32E-05	9.12E-05	0.002065026	0.014224418	0.01360745	0.02528486	0.999981223	0.2	2	5	272	0
Chlorophyta	396d	1242462.126	505398.4087	609935.7772	49	0.005829673	9.01E-10	0.013446569	0.427519924	-381.0884448	-375.4129839	6.47E-05	0.005762897	0.001071463	0.006426803	-380.7410226	-375.0655617	0.020490564	0.009942608	0.028252007	0.435564436	0.020772006	0.010288456	0.027234282	0.589410589	-463.9116386	-463.7579056	6.767671561	-460.127998	-459.974265	6.767671561	-463.9240094	-463.5448854	6.743232718	-460.1403688	-459.7612448	6.743232718	-9.82E-06	-2.55E-05	0.001356374	0.01512994	0.015397669	0.016536291	-0.090217639	0.582	7	7	51	0
Chlorophyta	39d	19548027.65	9542709.36	9245984.804	441	0.001674689	3.28E-11	0.012363764	0.019508891	-3955.617263	-3943.350129	-3.35E-05	0.002420172	0.003266897	0.004254986	-3952.011309	-3939.744175	0.002191815	0.001002767	0.002947668	0.016983017	0.00215158	0.000996922	0.002929584	0.161838162	-4187.346175	-4186.691684	18.89658783	-4179.168085	-4178.513594	18.89658783	-4187.328369	-4186.866622	18.88907303	-4179.15028	-4178.688532	18.88907303	2.85E-05	3.87E-05	0.000405589	0.014661785	0.01452132	0.004948839	0.076605506	0.034	11	21	4677	0
Chlorophyta	3d	10277554.77	3174705.186	4502752.086	100	0.002501073	8.53E-10	0.5496855	1.13E-18	-843.6194769	-835.8039663	0.000604125	-0.001376004	0.001620655	0.389716712	-813.2217739	-805.4062634	0.010726463	0.005130225	0.01528972	0.000999001	0.010285488	0.005173327	0.013825186	0.000999001	-948.3875065	-948.2768225	9.271436563	-943.1771662	-943.0664821	9.271436563	-948.3405914	-948.1203023	9.233904771	-943.130251	-942.9099619	9.233904771	-2.26E-05	-5.56E-05	0.000910177	0.015295961	0.015357808	0.011081887	0.723392866	0.007	8	10	95	0
Chlorophyta	402d	18553837.44	6590733.953	6465188.825	441	0.00435198	-1.90E-11	0.000689096	0.582460922	-3477.475791	-3465.208657	0.000188882	0.001637177	0.009291638	0.030969796	-3491.045433	-3478.778299	0.002235953	0.001054795	0.003067052	0.587412587	0.002254477	0.001046676	0.00304753	0.000999001	-4188.110328	-4187.594259	18.47675036	-4179.932239	-4179.41617	18.47675036	-4188.11849	-4187.611006	18.45690304	-4179.9404	-4179.432917	18.45690304	2.53E-05	2.70E-05	0.000411815	0.014672449	0.014638783	0.005033377	-0.07605365	0.628	9	21	1740	0
Chlorophyta	405d	5120128.886	1653488.471	2407755.539	25	0.001187417	2.85E-09	0.939594212	1.63E-15	-241.7655105	-238.108883	0.000792122	-0.001344856	0.000616458	0.487558534	-188.3129714	-184.6563439	0.043265056	0.021321713	0.056430479	0.000999001	0.043376617	0.020486171	0.055354836	0.000999001	-235.9730854	-235.4458034	5.0834268	-233.5353338	-233.0080517	5.0834268	-235.9733989	-235.4803806	5.07551707	-233.5356472	-233.042629	5.07551707	-8.22E-05	-0.000109739	0.002174577	0.016070924	0.016534436	0.026579595	0.967704067	0.2	3	5	199	0
Chlorophyta	407a	1628.289384	685.6256004	586.8294177	576	0.012939371	-1.36E-06	0.007087497	0.043415349	-3734.621556	-3721.553233	-0.000276123	0.013262106	0.050902599	0.009009144	-3735.737405	-3722.669082	0.00184721	0.000847742	0.002581718	0.044955045	0.001862807	0.000992673	0.002400615	0.025974026	-5469.925337	-5469.511489	21.96664095	-5461.213122	-5460.799274	21.96664095	-5469.934074	-5469.812103	21.94978923	-5461.221859	-5461.099887	21.94978923	1.18E-05	1.14E-05	0.000383374	0.014927031	0.014862922	0.002466762	-0.159178126	0.983	20	24	24	0
Chlorophyta	420d	102617.3494	29041.18812	42757.15077	784	0.001183337	-5.84E-09	0.004486923	0.060836858	-6541.12844	-6527.135212	-4.96E-05	0.001354143	0.010854622	0.003258785	-6540.161835	-6526.168608	0.001128583	0.000523888	0.001524204	0.044955045	0.001187849	0.000538635	0.001727313	0.108891109	-7445.284707	-7444.845857	25.88595618	-7435.955889	-7435.517038	25.88595618	-7445.331486	-7444.740312	25.9068476	-7436.002668	-7435.411494	25.9068476	6.91E-06	4.69E-06	0.000299865	0.014919513	0.01490378	0.003173335	-0.074572774	0.678	7	28	1393	0
Chlorophyta	420g	1066.957562	364.1991249	475.5688445	25	0.006728861	7.92E-07	0.003402347	0.781816523	-176.2823829	-172.6257554	0.000596937	0.004988274	0.0009149	0.085893195	-178.4423757	-174.7857482	0.044157714	0.020934971	0.059057169	0.785214785	0.043573611	0.021517151	0.056449946	0.166833167	-236.1273597	-235.6784623	5.058205444	-233.689608	-233.2407106	5.058205444	-236.1056354	-235.7945981	5.018616272	-233.6678837	-233.3568465	5.018616272	-6.90E-05	-9.16E-05	0.002128289	0.015364473	0.015181348	0.012915787	-0.206769642	0.45	5	5	10	0
Chlorophyta	426e	1464.302831	264.5480485	525.9012241	784	0.009037973	2.22E-07	0.000678956	0.466277286	-6250.614684	-6236.621457	0.000155204	0.008832003	0.015551699	0.010366558	-6258.252003	-6244.258776	0.001231446	0.00051887	0.001780586	0.436563437	0.001246789	0.000554431	0.001741596	0.003996004	-7444.187122	-7444.093748	25.35616353	-7434.858304	-7434.76493	25.35616353	-7444.199111	-7444.129164	25.34522271	-7434.870293	-7434.800346	25.34522271	1.51E-05	9.30E-06	0.000312663	0.01490419	0.014888915	0.0020099	-0.012906134	0.476	28	28	29	0
Chlorophyta	42d	9900936.533	1865189.014	2902671.156	576	0.003050016	4.26E-10	0.138879661	2.04E-20	-5022.239809	-5009.171486	0.000203773	0.001360882	0.005894812	0.069330654	-4977.502009	-4964.433686	0.001802546	0.000837439	0.002640273	0.000999001	0.001666868	0.000738719	0.002382751	0.000999001	-5469.743194	-5469.253249	22.40856209	-5461.030979	-5460.541033	22.40856209	-5469.66453	-5468.962099	22.33537445	-5460.952315	-5460.249883	22.33537445	-6.12E-06	-5.76E-08	0.000357271	0.01507007	0.01499032	0.004345707	0.353842572	0.021	11	24	1743	0
Chlorophyta	432d	90096.56868	41348.07425	38729.26982	16	0.001120429	1.17E-07	0.819727813	1.41E-06	-146.4904103	-144.1726441	0.000714676	0.001046802	0.000143841	0.618693294	-134.5042311	-132.186465	0.0635579	0.0294227	0.083722182	0.000999001	0.064242625	0.031148438	0.082657225	0.000999001	-150.7821753	-150.4156905	4.661890832	-149.2369978	-148.8705131	4.661890832	-150.7907171	-150.4705787	4.670172196	-149.2455397	-148.9254012	4.670172196	-8.02E-05	-4.05E-05	0.002672033	0.015843748	0.015472728	0.028217229	0.834866782	0.083333333	4	4	28	0
Chlorophyta	435a	1464.302831	561.7018806	518.2690821	49	0.014346295	9.11E-06	0.203106809	0.001155696	-313.8593273	-308.1838664	0.001345569	0.01341449	0.004436771	0.157233165	-311.1168132	-305.4413523	0.021687333	0.01079352	0.029655561	0.002997003	0.021864225	0.009903146	0.030481249	0.006993007	-463.5122158	-463.0935	6.730783204	-459.7285752	-459.3098594	6.730783204	-463.5223633	-463.0980575	6.745182191	-459.7387227	-459.3144169	6.745182191	6.95E-05	7.35E-05	0.001415181	0.01453418	0.014916294	0.00901756	0.188006788	0.276	7	7	10	0
Chlorophyta	437d	19014153.52	7651663.126	7031378.497	100	0.001639134	4.46E-10	0.490561018	5.05E-16	-860.2753853	-852.4598748	0.000460158	-0.000689396	0.001257781	0.367066763	-838.5698992	-830.7543887	0.009876439	0.004754421	0.013806664	0.000999001	0.009539481	0.004536634	0.013053407	0.000999001	-948.1838275	-948.0961731	9.595634665	-942.9734872	-942.8858327	9.595634665	-948.1487134	-948.0767653	9.601936758	-942.938373	-942.8664249	9.601936758	6.38E-06	-1.91E-05	0.000878612	0.014890774	0.014945188	0.010687096	0.652606686	0.002	4	10	135	0
Chlorophyta	438d	1392070.089	583170.4738	551012.4177	25	0.003242448	1.46E-09	0.056254929	0.253630832	-209.7667894	-206.110162	0.000353381	0.000589742	0.000181214	0.345614064	-218.920759	-215.2641316	0.043126795	0.020991968	0.059739655	0.244755245	0.044012239	0.020802676	0.057516836	0.001998002	-235.9280982	-235.4016878	5.258564505	-233.4903466	-232.9639362	5.258564505	-235.9465178	-235.5367276	5.245955731	-233.5087662	-233.098976	5.245955731	1.86E-05	0.000116585	0.002091063	0.014850648	0.013573724	0.025570062	-0.143324267	0.516666667	4	5	29	0
Chlorophyta	449b	1628.289384	623.7055236	529.0506896	2916	0.012355139	-1.36E-06	0.005899062	3.30E-05	-18958.50201	-18940.5681	-0.000109756	0.012043286	0.256995257	0.001103087	-18944.46778	-18926.53388	0.000340409	0.000135922	0.000524736	0.000999001	0.000340176	0.000150801	0.000509091	0.075924076	-27694.45452	-27694.60425	49.86953363	-27682.49859	-27682.64832	49.86953363	-27694.45382	-27694.58492	49.84118193	-27682.49788	-27682.62898	49.84118193	-4.90E-06	-3.84E-06	0.00016254	0.015024617	0.015013123	0.001046548	-0.106970575	0.929	42	54	87	0
Chlorophyta	44g	16304602.27	1415165.586	4589966.111	1936	0.027496325	6.37E-12	3.47E-06	0.934688688	-10590.99208	-10574.28694	5.62E-05	0.027178993	0.475500146	0.000240802	-10591.4516	-10574.74647	0.000515733	0.000210471	0.000771903	0.934065934	0.000548124	0.000246658	0.000806325	0.504495504	-18382.95532	-18382.32786	40.55425248	-18371.81856	-18371.19111	40.55425248	-18383.01811	-18382.49585	40.58925167	-18371.88136	-18371.35909	40.58925167	-6.06E-06	-9.57E-06	0.000203276	0.015079106	0.015081325	0.002459696	-0.011140448	0.536	32	44	69	8
Chlorophyta	452f	1628.289384	397.8314939	572.8035761	4624	0.029587885	-3.03E-06	0.009528206	2.90E-11	-24186.16968	-24166.85263	-0.000382789	0.029571356	1.453602379	0.004785268	-24164.0802	-24144.76316	0.000214519	0.000100792	0.000295292	0.000999001	0.00020984	9.78E-05	0.000291161	0.000999001	-43916.04009	-43915.04509	62.6120854	-43903.16206	-43902.16706	62.6120854	-43916.01844	-43915.0036	62.62434068	-43903.14041	-43902.12557	62.62434068	-4.63E-06	-3.73E-06	0.000127753	0.015034498	0.0150474	0.0008301	-0.116827336	0.964	52	68	128	0
Chlorophyta	457b	1628.289384	822.7253696	590.0895805	6084	0.021771863	5.67E-07	0.000400708	0.118472778	-32525.74428	-32505.60403	2.13E-05	0.022126522	1.696944255	1.42E-05	-32523.39246	-32503.25221	0.000168259	7.88E-05	0.000236147	0.128871129	0.000167523	8.29E-05	0.000229037	0.8001998	-57784.65667	-57783.80319	69.97489236	-57771.22984	-57770.37636	69.97489236	-57784.65218	-57783.07565	69.96053316	-57771.22535	-57769.64882	69.96053316	-6.30E-06	-3.48E-06	0.000113992	0.015044557	0.015047966	0.000737879	-0.004195715	0.497	61	78	114	0
Chlorophyta	459a	860.8299664	430.4149832	444.5306832	16	0.012226267	1.64E-05	0.365525907	0.013106211	-98.2172891	-95.89952293	0.00209292	0.012226267	0.00138942	0.365525907	-98.2172891	-95.89952293	0.067326628	0.03119394	0.091369268	0.017982018	0.067063352	0.033754862	0.088130781	0.013986014	-150.7694348	-150.2937888	4.552128734	-149.2242573	-148.7486113	4.552128734	-150.7581147	-150.2971451	4.489244274	-149.2129372	-148.7519677	4.489244274	-9.82E-05	-2.16E-05	0.00279359	0.015607057	0.015196858	0.01662589	0.219832609	0.666666667	4	4	4	0
Chlorophyta	460f	1628.289384	789.7461299	559.4380145	9409	0.008318343	3.94E-07	0.001317568	0.000428903	-69367.21231	-69345.76404	7.95E-05	0.008193202	0.345971455	0.001191977	-69366.02914	-69344.58087	0.000106295	5.01E-05	0.000144157	0.000999001	0.000109635	5.14E-05	0.000159534	0.001998002	-89361.42175	-89361.84676	84.97185827	-89347.12291	-89347.54791	84.97185827	-89361.4532	-89361.18242	84.94369092	-89347.15436	-89346.88358	84.94369092	-1.82E-06	7.08E-07	9.23E-05	0.015009842	0.015003688	0.000598304	0.015712138	0.344	57	97	618	0
Chlorophyta	462d	19453202.38	7866434.022	5798371.838	7569	0.002333913	3.11E-10	0.084863428	6.02E-148	-56135.74034	-56114.94489	0.000305252	0.000835501	0.264992325	0.089124974	-56171.06947	-56150.27402	0.000134803	6.54E-05	0.000185789	0.000999001	0.000132621	5.68E-05	0.00019309	0.000999001	-71892.01026	-71891.32349	74.14142181	-71878.14663	-71877.45986	74.14142181	-71891.99376	-71890.79988	74.07719268	-71878.13013	-71876.93625	74.07719268	-3.27E-06	-2.65E-06	9.97E-05	0.015034934	0.015034234	0.001211195	0.283157135	0.001	42	87	19739	0
Chlorophyta	463a	1464.302831	645.5754763	546.6887097	36	0.012320828	7.81E-06	0.085796836	0.082972039	-200.5485161	-195.7979592	0.002061292	0.008014621	0.005841745	0.213852788	-205.9812314	-201.2306746	0.029767092	0.01253368	0.041480228	0.101898102	0.029509397	0.012224429	0.041041209	0.002997003	-340.3456761	-339.8864585	5.928637976	-337.1786382	-336.7194206	5.928637976	-340.3352127	-339.9555523	5.917365341	-337.1681748	-336.7885144	5.917365341	-3.19E-05	-3.03E-05	0.001632716	0.015202531	0.015258123	0.010502824	0.004887615	0.383333333	5	6	7	0
Chlorophyta	464f	1628.289384	734.7768763	527.5033672	42436	0.013491658	-2.98E-07	0.000381605	5.71E-05	-288906.6233	-288880.656	3.72E-05	0.013072006	2.745358741	0.000148762	-288896.7398	-288870.7725	2.39E-05	1.15E-05	3.26E-05	0.000999001	2.40E-05	1.25E-05	3.20E-05	0.011988012	-403042.6946	-403042.2081	180.9510994	-403025.3831	-403024.8966	180.9510994	-403042.7015	-403041.8732	180.9451394	-403025.39	-403024.5617	180.9451394	-5.92E-07	4.47E-07	4.32E-05	0.015001641	0.014992446	0.000279989	-0.031100366	0.841	154	206	747	0
Chlorophyta	465b	1628.289384	684.4893241	514.9593131	17161	0.012164393	6.64E-07	0.001314657	2.02E-06	-111399.4984	-111376.2473	2.63E-05	0.012480169	1.524999712	5.53E-05	-111377.8714	-111354.6202	5.91E-05	2.75E-05	8.42E-05	0.000999001	5.73E-05	2.58E-05	8.69E-05	0.325674326	-162985.182	-162984.5136	114.1884983	-162969.6812	-162969.0128	114.1884983	-162985.1517	-162984.8265	114.1781107	-162969.6509	-162969.3257	114.1781107	1.21E-06	-2.06E-06	6.68E-05	0.014992889	0.015015442	0.000432524	0.022884581	0.296	95	131	256	0
Chlorophyta	466d	19236892.91	7552027.573	5820660.048	169	0.002393866	1.64E-10	0.088644577	8.45E-05	-1472.103709	-1462.714013	0.000157953	0.001516351	0.001611653	0.06682536	-1468.105271	-1458.715575	0.005700049	0.002500529	0.008269137	0.000999001	0.005543358	0.002489326	0.008117575	0.001998002	-1603.486969	-1603.10333	11.75326419	-1597.227171	-1596.843532	11.75326419	-1603.460127	-1603.243309	11.73160769	-1597.20033	-1596.983512	11.73160769	-7.53E-06	9.10E-06	0.000671016	0.015120215	0.015019026	0.008156838	0.199331393	0.107	6	13	175	0
Chlorophyta	467d	13857229.44	3517332.594	3174833.141	900	0.008457347	1.27E-09	0.166827667	1.67E-37	-5920.606691	-5906.199507	0.00100173	-0.000792965	0.074590831	0.145852694	-5898.229843	-5883.822659	0.001119243	0.000486713	0.001563492	0.000999001	0.001125015	0.000535716	0.001567333	0.000999001	-8546.745551	-8546.312297	27.53311323	-8537.140762	-8536.707507	27.53311323	-8546.750757	-8546.363779	27.530034	-8537.145967	-8536.75899	27.530034	1.01E-05	1.41E-05	0.000291354	0.014880127	0.014799294	0.003543968	0.377526295	0.002	16	30	738	0
Chlorophyta	468d	2037064.809	922304.7157	699769.329	49	0.001204177	2.58E-09	0.258854654	0.000189341	-423.6447639	-417.969303	0.000296448	0.000337804	0.0004768	0.208364831	-420.4154735	-414.7400126	0.019787952	0.008884344	0.027936777	0.000999001	0.019308112	0.008863823	0.026363933	0.001998002	-463.9950216	-463.5916373	6.692929705	-460.211381	-459.8079967	6.692929705	-463.9684724	-463.4130505	6.626851314	-460.1848318	-459.6294099	6.626851314	4.28E-05	6.86E-05	0.001317184	0.014470719	0.014364933	0.016058834	0.369857928	0.105	6	7	88	0
Chlorophyta	468f	1628.289384	726.3704106	505.1594738	576	0.012137707	9.13E-07	0.002288324	0.251697267	-3708.980097	-3695.911774	0.000302075	0.011158179	0.053086027	0.006722146	-3711.545541	-3698.477218	0.001785467	0.000794465	0.00256343	0.253746254	0.001792727	0.000771102	0.002539206	0.04995005	-5469.648457	-5469.520722	21.41346381	-5460.936242	-5460.808507	21.41346381	-5469.65261	-5469.706468	21.40608536	-5460.940394	-5460.994253	21.40608536	-7.13E-06	-1.49E-05	0.000374785	0.015039617	0.015038555	0.002418974	-0.038530973	0.665	10	24	44	0
Chlorophyta	471d	18053258.56	5717218.706	4996719.745	256	0.004053542	5.85E-10	0.159229973	3.34E-11	-1829.839322	-1819.203789	0.000668086	-0.001760848	0.011389387	0.16853285	-1832.687675	-1822.052142	0.00406047	0.001731545	0.005724591	0.000999001	0.003913429	0.001830674	0.005561667	0.000999001	-2429.266226	-2429.463801	14.72326194	-2422.175872	-2422.373446	14.72326194	-2429.228196	-2429.471087	14.70251282	-2422.137841	-2422.380732	14.70251282	-1.99E-05	-1.81E-05	0.000553957	0.015218489	0.015144215	0.006754855	0.348926388	0.065	7	16	1431	0
Chlorophyta	472f	1628.289384	719.03347	522.9539863	7569	0.013278199	7.30E-07	0.001492664	0.000773952	-48414.23538	-48393.43993	0.000219909	0.012650493	0.736669735	0.003863723	-48432.23013	-48411.43468	0.000126926	5.77E-05	0.000176722	0.000999001	0.000131809	6.59E-05	0.000168309	0.000999001	-71883.12169	-71883.84639	78.02041182	-71869.25806	-71869.98276	78.02041182	-71883.15864	-71883.9651	78.01869352	-71869.29501	-71870.10146	78.01869352	8.59E-07	-1.46E-06	0.000101277	0.01499502	0.014986865	0.000660621	0.016679914	0.38	65	87	171	0
Chlorophyta	47a	16304602.27	2029528.775	5393599.647	225	0.009617173	2.60E-10	0.036498539	0.004024091	-1575.599763	-1565.351462	0.000303065	0.008282759	0.011621991	0.040102249	-1576.442891	-1566.19459	0.004269257	0.001779691	0.006071741	0.007992008	0.004212684	0.001826588	0.006264429	0.002997003	-2135.057208	-2134.74089	13.62747934	-2128.225007	-2127.908689	13.62747934	-2135.044696	-2134.780458	13.59600072	-2128.212495	-2127.948258	13.59600072	-1.02E-05	-3.97E-05	0.000570682	0.015095762	0.015384372	0.006959685	0.166359172	0.118	11	15	18	4
Chlorophyta	482d	5512047.143	2136639.254	2130248.666	49	-0.000522558	4.90E-09	0.901501185	2.70E-25	-411.5808826	-405.9054218	0.001121829	-0.002814851	0.003841798	0.337284815	-318.1721435	-312.4966826	0.019369041	0.009231692	0.026132735	0.000999001	0.019897663	0.009788759	0.026722409	0.000999001	-463.5029394	-463.220547	6.480145895	-459.7192988	-459.4369064	6.480145895	-463.5302162	-463.1864813	6.517174119	-459.7465756	-459.4028407	6.517174119	-1.33E-05	-3.71E-05	0.001331017	0.015121957	0.015247779	0.016204769	0.941329807	0.027	5	7	23	0
Chlorophyta	498d	11154280.97	2987386.158	3940759.68	529	0.002092953	1.24E-09	0.29169032	2.19E-41	-3651.285105	-3638.472139	0.000984143	-0.007281411	0.037653782	0.133873825	-3544.877179	-3532.064214	0.001830635	0.000750748	0.002723713	0.000999001	0.001826604	0.000783787	0.002683619	0.000999001	-5023.83274	-5023.230419	20.2001002	-5015.290763	-5014.688442	20.2001002	-5023.830546	-5023.120543	20.14826593	-5015.288569	-5014.578566	20.14826593	-3.38E-06	-1.64E-05	0.000376275	0.015050762	0.015219139	0.004577492	0.529866652	0.01	5	23	276	0
Chlorophyta	49b	15240091.9	2759984.333	5418283.8	729	0.005710746	8.75E-10	0.513041754	1.04E-115	-5765.990683	-5752.215662	0.000373839	0.004878719	0.027737676	0.13121059	-5343.95627	-5330.181249	0.001319829	0.000629012	0.0018518	0.000999001	0.001309429	0.000561927	0.001896097	0.000999001	-6921.956414	-6921.7915	24.16400362	-6912.773066	-6912.608152	24.16400362	-6921.948882	-6921.901934	24.19656272	-6912.765535	-6912.718586	24.19656272	-9.21E-06	-8.86E-06	0.000315702	0.015103882	0.015127826	0.003825786	0.716776474	0.001	19	27	4295	0
Chlorophyta	4d	19270893.36	5691292.618	4823285.307	441	0.001167168	5.18E-10	0.421323196	4.18E-54	-3889.134038	-3876.866904	0.000466609	-0.002305	0.004782678	0.26540075	-3783.919823	-3771.652688	0.002229555	0.000988262	0.003045289	0.000999001	0.002164914	0.000937686	0.003045018	0.000999001	-4187.008559	-4186.341288	18.09521692	-4178.83047	-4178.163198	18.09521692	-4186.97999	-4186.265796	18.11060944	-4178.8019	-4178.087706	18.11060944	1.25E-05	2.16E-05	0.000408644	0.014832157	0.014691262	0.004973565	0.625626691	0.001	6	21	745	0
Chlorophyta	4f	19908317.21	9666685.511	7983488.373	2480593	0.009748327	-1.85E-11	0.000224393	4.41E-123	-15887091.22	-15887053.05	-0.000362309	0.0144126	231.4376902	0.036799155	-15979528.73	-15979490.56	9.63E-06	4.14E-06	1.38E-05	0.000999001	9.79E-06	4.60E-06	1.35E-05	0.000999001	-949797.9562	-949807.5614	284.1969089	-949778.9304	-949788.5356	284.1969089	-949797.9721	-949807.4472	284.1984973	-949778.9463	-949788.4213	284.1984973	-3.78E-09	1.18E-06	2.71E-05	0.015000361	0.014992633	0.000329865	-0.015738567	1	760	1577	277669	38
Chlorophyta	50c	18664846.33	5685509.885	5578772.463	15625	0.00301978	3.09E-10	0.077749927	5.96E-277	-115842.632	-115819.6622	0.00044454	-0.000861089	0.531820652	0.110259816	-116403.3652	-116380.3954	6.46E-05	2.89E-05	9.27E-05	0.000999001	6.55E-05	3.12E-05	9.35E-05	0.000999001	-148408.3727	-148409.659	110.0209882	-148393.0594	-148394.3457	110.0209882	-148408.3862	-148409.9609	110.0434122	-148393.0729	-148394.6477	110.0434122	1.17E-06	2.04E-06	7.02E-05	0.014987533	0.014989653	0.000854229	0.274297325	0.001	44	125	16795	0
Chlorophyta	510d	15560466.19	6141743.472	5499671.726	81	0.004133927	-2.48E-11	0.000806537	0.801292775	-630.1684707	-622.9851233	0.000197315	0.001376086	0.001761974	0.043780558	-633.7293108	-626.5459633	0.013714606	0.006039014	0.019139877	0.809190809	0.01360108	0.006312283	0.018337989	0.077922078	-768.1617764	-767.727943	8.280144966	-763.3728781	-762.9390447	8.280144966	-768.1511049	-767.6667974	8.250814026	-763.3622066	-762.8778991	8.250814026	-2.62E-05	-3.21E-05	0.001057281	0.015345375	0.015286115	0.012869637	-0.166125845	0.673	4	9	99	0
Chlorophyta	520f	16299030.93	526147.1548	2879639.055	3721	0.01133969	7.07E-10	0.021538833	2.29E-19	-21347.30101	-21328.63577	0.000309636	0.010185035	0.712258836	0.006346469	-21289.96975	-21271.30451	0.000274947	0.000127923	0.000390479	0.000999001	0.000266337	0.000132234	0.000360119	0.000999001	-35342.39976	-35341.58249	55.32353947	-35329.95627	-35329.13899	55.32353947	-35342.36768	-35342.08918	55.34376078	-35329.92418	-35329.64569	55.34376078	1.71E-06	5.22E-06	0.000141318	0.014978715	0.014940426	0.001721258	0.145094819	0.089	44	61	189	2
Chlorophyta	527a	1464.302831	724.4979314	599.0235185	484	0.0124665	8.33E-07	0.003964632	0.166656318	-3306.509899	-3293.963645	0.000264231	0.011842448	0.029965198	0.011800109	-3310.33242	-3297.786166	0.002056134	0.000930878	0.002706717	0.164835165	0.00212141	0.001023444	0.002876398	0.020979021	-4595.646729	-4595.415766	19.27719679	-4587.282559	-4587.051596	19.27719679	-4595.678622	-4595.167387	19.29418452	-4587.314453	-4586.803217	19.29418452	6.60E-06	7.95E-06	0.000409876	0.014946183	0.014915783	0.002609253	-0.035827833	0.79	19	22	26	0
Chlorophyta	52f	19458405.57	313047.8617	2351682	51529	0.015524658	-1.55E-10	0.001558251	3.13E-19	-336386.7317	-336360.182	-0.000102779	0.015986739	4.410825642	0.001298082	-336373.3063	-336346.7566	1.98E-05	9.02E-06	2.78E-05	0.000999001	1.87E-05	9.32E-06	2.59E-05	0.000999001	-489422.1241	-489412.9479	209.4184077	-489404.4243	-489395.2481	209.4184077	-489422.0684	-489413.0566	209.4490019	-489404.3686	-489395.3568	209.4490019	-1.50E-06	-2.92E-06	3.75E-05	0.015018164	0.015031068	0.000456689	-0.040713384	0.742	168	227	584	5
Chlorophyta	538d	19083049.65	4746625.501	5126075.469	3600	0.002596939	1.32E-10	0.036438237	6.91E-31	-30558.07379	-30539.50772	0.000157944	0.001008232	0.043937665	0.022633541	-30506.8635	-30488.29743	0.000283047	0.000132733	0.000356892	0.000999001	0.000285896	0.000129462	0.000396288	0.000999001	-34189.00233	-34189.27344	52.95348366	-34176.62495	-34176.89606	52.95348366	-34189.01265	-34189.44746	52.97636728	-34176.63527	-34177.07008	52.97636728	-1.71E-06	-8.08E-06	0.000146757	0.015015133	0.015120734	0.001788233	0.179141638	0.062	15	60	488955	4812
Chlorophyta	539a	768.2180655	288.0817746	384.1090328	16	0.013517291	2.00E-05	0.349553222	0.01586363	-95.56570238	-93.24793621	0.002306847	0.013517291	0.001639859	0.349553222	-95.56570238	-93.24793621	0.068277072	0.034521088	0.083025606	0.011988012	0.067151043	0.036312427	0.080254541	0.00999001	-150.7015824	-150.3581239	4.328619477	-149.1564049	-148.8129465	4.328619477	-150.6766106	-150.3241548	4.321135888	-149.1314331	-148.7789773	4.321135888	-0.000125075	-9.74E-05	0.002721396	0.015759428	0.015896076	0.016004399	0.47028459	0.5	4	4	4	0
Chlorophyta	542d	19196241.45	6303260.573	6113602.455	121	0.004521922	8.95E-11	0.015287081	0.17665591	-965.266886	-956.8795144	0.000430726	-0.000711798	0.001850006	0.212495349	-992.3080712	-983.9206996	0.008492687	0.004305195	0.010869397	0.187812188	0.008488373	0.004022377	0.011383053	0.000999001	-1147.703564	-1147.146999	9.962336852	-1142.111983	-1141.555418	9.962336852	-1147.703764	-1147.304038	9.929539699	-1142.112183	-1141.712457	9.929539699	2.03E-05	1.06E-05	0.000820865	0.014738687	0.014996693	0.009964612	0.004705092	0.438	3	11	433	0
Chlorophyta	54c	19520788.15	8842261.109	6163285.961	2595321	0.007688629	2.69E-10	0.050437648	0	-18252072.92	-18252034.61	0.000137922	0.008121881	140.2387789	0.007039868	-18136089.8	-18136051.49	1.02E-05	4.75E-06	1.35E-05	0.000999001	1.09E-05	5.62E-06	1.39E-05	0.000999001	-949791.6029	-949798.4236	287.2674585	-949772.577	-949779.3978	287.2674585	-949791.6765	-949799.3059	287.2559954	-949772.6507	-949780.28	287.2559954	4.74E-08	2.96E-07	2.86E-05	0.014997781	0.014991847	0.000349274	0.223639666	0.001	520	1613	331709	3
Chlorophyta	55a	18878053.87	425981.2554	2801399.652	123201	0.020205295	1.84E-10	0.001662024	1.75E-46	-726880.721	-726851.5563	3.48E-05	0.020103934	19.79177119	8.59E-05	-726686.3667	-726657.202	9.64E-06	4.37E-06	1.36E-05	0.000999001	9.35E-06	4.49E-06	1.28E-05	0.002997003	-949779.6793	-949776.3771	279.1161212	-949760.6535	-949757.3512	279.1161212	-949779.6495	-949775.5443	279.1353731	-949760.6237	-949756.5185	279.1353731	-1.02E-06	-1.00E-06	2.65E-05	0.015010596	0.01500936	0.000321348	0.040221408	0.065	238	351	670	0
Chlorophyta	56f	17734019.09	6787206.358	5846559	161604	0.010881683	7.28E-10	0.137406034	0	-1008834.371	-1008804.393	0.000996958	0.002978741	16.4700376	0.227888196	-1026742.474	-1026712.495	9.50E-06	4.29E-06	1.37E-05	0.000999001	1.01E-05	4.75E-06	1.39E-05	0.000999001	-949800.7319	-949802.9504	274.1212268	-949781.7061	-949783.9245	274.1212268	-949800.7961	-949802.9747	274.0887291	-949781.7703	-949783.9488	274.0887291	1.15E-06	7.23E-07	2.76E-05	0.014985135	0.014996581	0.0003351	0.368185298	0.001	210	403	30107	0
Chlorophyta	570e	1066.957562	413.2152708	442.3331832	25	0.013192948	1.48E-05	0.376699743	0.001101749	-162.9085637	-159.2519362	0.001919679	0.012317087	0.001760733	0.355582358	-162.0755968	-158.4189694	0.042208261	0.021150504	0.056865765	0.002997003	0.043121175	0.022856499	0.054586285	0.001998002	-235.8308808	-235.4593432	4.949514747	-233.3931292	-233.0215916	4.949514747	-235.8493799	-235.5830569	4.862424893	-233.4116282	-233.1453052	4.862424893	2.27E-05	2.43E-05	0.002127587	0.014908205	0.01507162	0.012993906	0.514688838	0.1	5	5	5	0
Chlorophyta	57b	3068378.843	1175390.401	1478238.403	16	0.001927618	3.67E-09	0.804877345	2.48E-06	-139.217461	-136.8996949	0.000775513	-0.000431625	0.000109422	0.800720825	-138.8802071	-136.5624409	0.065174803	0.0312941	0.089627178	0.000999001	0.063342881	0.029514337	0.082077925	0.000999001	-150.9349302	-150.6562263	4.281343358	-149.3897528	-149.1110489	4.281343358	-150.8860159	-150.4951344	4.215397958	-149.3408385	-148.949957	4.215397958	-7.14E-05	-5.38E-05	0.002644082	0.015896048	0.015873604	0.032326071	0.872297244	0.083333333	4	4	89	0
Chlorophyta	57d	19957340.88	8634768.547	5110772.65	136125	0.007909622	3.30E-10	0.052079481	0	-957460.5906	-957431.1266	0.000701045	0.00039104	6.574122906	0.113284363	-966523.7835	-966494.3196	9.69E-06	4.52E-06	1.30E-05	0.000999001	9.95E-06	4.74E-06	1.38E-05	0.000999001	-949806.8495	-949806.4618	277.9838535	-949787.8237	-949787.436	277.9838535	-949806.8759	-949806.6022	278.0060033	-949787.8501	-949787.5763	278.0060033	-7.23E-07	-8.38E-07	2.73E-05	0.015009209	0.015008569	0.00033346	0.223219708	0.001	125	369	235411	1514
Chlorophyta	58d	19458486.41	8527445.971	5065705.471	26569	0.003606989	2.99E-10	0.049321885	3.56E-294	-191063.479	-191038.9165	0.000453598	-0.000731884	1.19055293	0.033758141	-190632.0346	-190607.4721	3.51E-05	1.47E-05	5.14E-05	0.000999001	3.37E-05	1.54E-05	4.63E-05	0.000999001	-252351.1509	-252342.1858	145.6742351	-252334.7759	-252325.8108	145.6742351	-252351.1135	-252342.4182	145.6473263	-252334.7385	-252326.0432	145.6473263	1.66E-06	1.15E-06	5.03E-05	0.014980527	0.014991275	0.000609346	0.215124291	0.001	43	163	38814	0
Chlorophyta	599a	1464.302831	601.5143037	609.6039274	121	0.012761048	-3.87E-08	6.20E-06	0.978373106	-778.9449028	-770.5575312	4.30E-05	0.012575043	0.010786313	0.000248982	-778.974283	-770.5869114	0.008441671	0.003830256	0.011975138	0.988011988	0.008621638	0.003967223	0.011904498	0.886113886	-1147.832681	-1147.704997	10.17416615	-1142.2411	-1142.113416	10.17416615	-1147.854517	-1147.739343	10.10300888	-1142.262936	-1142.147762	10.10300888	-5.52E-06	-2.90E-05	0.00083221	0.01505683	0.015190694	0.005316058	-0.158513146	0.984	8	11	17	0
Chlorophyta	59a	1628.289384	668.2072893	538.7647314	24336	0.014919721	-1.20E-06	0.005551152	2.63E-31	-162229.8415	-162205.5424	-0.000144701	0.014848917	1.819669352	0.002248435	-162149.1518	-162124.8527	4.39E-05	1.87E-05	6.06E-05	0.000999001	4.36E-05	2.10E-05	5.78E-05	0.000999001	-231150.0111	-231149.6616	136.6827961	-231133.8116	-231133.4621	136.6827961	-231150.004	-231149.7074	136.7126869	-231133.8046	-231133.5079	136.7126869	8.86E-07	-5.55E-08	5.82E-05	0.01499361	0.015001413	0.000377091	-0.088760172	0.988	106	156	351	0
Chlorophyta	5b	19456107.77	8511871.558	5794240.33	2809	0.00804146	4.25E-10	0.078762542	5.29E-52	-18855.4198	-18837.59805	0.000688132	0.001899003	0.186494545	0.138826179	-19044.80669	-19026.98493	0.000373809	0.000192599	0.000498689	0.000999001	0.000374543	0.000187761	0.000487876	0.000999001	-26677.95343	-26677.27114	47.50671579	-26666.07226	-26665.38998	47.50671579	-26677.95548	-26677.16031	47.51906856	-26666.07431	-26665.27915	47.51906856	-1.69E-06	-6.34E-07	0.000167654	0.015003706	0.015026769	0.002032615	0.252649713	0.001	25	53	1531	0
Chlorophyta	5d	19548027.65	3970718.859	4286141.397	2116	0.003754196	-1.75E-11	0.000270726	0.449363683	-16805.4667	-16788.49485	0.000239162	0.000417489	0.042494701	0.032582213	-16874.98591	-16858.01406	0.000482603	0.000237268	0.000676693	0.453546454	0.000473121	0.000214768	0.000640915	0.000999001	-20094.8602	-20095.60423	41.49152164	-20083.54563	-20084.28967	41.49152164	-20094.84007	-20095.69648	41.46675015	-20083.52551	-20084.38192	41.46675015	-2.82E-07	-4.48E-06	0.000188871	0.014995152	0.014993068	0.002311497	-0.033672929	0.547	11	46	12992	487
Chlorophyta	600f	312437.4432	56399.71467	108519.6131	256	0.001973421	-3.51E-09	0.020554773	0.021758921	-2310.774547	-2300.139015	-7.76E-05	0.002009418	0.001756915	0.02211658	-2311.183086	-2300.547554	0.004056457	0.002032435	0.005386014	0.017982018	0.003963789	0.001952447	0.005197574	0.011988012	-2429.270115	-2429.149978	15.19401653	-2422.17976	-2422.059623	15.19401653	-2429.246035	-2429.084548	15.2032571	-2422.15568	-2421.994194	15.2032571	-3.65E-05	-5.98E-05	0.000552451	0.015403171	0.015645077	0.00645012	-0.170741188	0.784	4	16	318	0
Chlorophyta	601b	312437.4432	124285.3367	150814.7692	324	0.004117219	4.58E-09	0.006159384	0.158720985	-2144.055824	-2132.713594	0.00010236	0.004127725	0.02492354	0.005000116	-2143.678114	-2132.335883	0.003083701	0.001493951	0.004384915	0.141858142	0.003091437	0.001388544	0.004480664	0.1998002	-3075.338119	-3074.856238	15.77637303	-3067.776632	-3067.294751	15.77637303	-3075.340774	-3074.672913	15.74878307	-3067.779287	-3067.111426	15.74878307	4.01E-07	-2.13E-05	0.000487516	0.014991024	0.015203909	0.005677966	0.054143583	0.279	6	18	268	0
Chlorophyta	604d	2471494.132	1147223.255	953837.0429	100	0.004596406	2.23E-09	0.094938781	0.00181637	-716.5681902	-708.7526796	0.000651436	-0.00045353	0.003695854	0.214871204	-730.7836712	-722.9681607	0.009482803	0.004255407	0.013594854	0.003996004	0.00978628	0.004775298	0.012875699	0.000999001	-948.1881047	-947.6938958	9.441157065	-942.9777643	-942.4835554	9.441157065	-948.2176607	-947.7846812	9.447889867	-943.0073203	-942.5743408	9.447889867	3.62E-05	3.85E-05	0.000879973	0.014620449	0.014808795	0.010716884	0.195892906	0.15	3	10	970	0
Chlorophyta	60f	13691117.8	7536595.872	6142036.442	16	0.003083902	8.55E-10	0.536275766	0.001256253	-119.9107699	-117.5930038	0.000815377	6.29E-05	0.00026767	0.653374751	-124.5675032	-122.249737	0.065658014	0.034510401	0.085362759	0.002997003	0.066222601	0.032847037	0.085026334	0.000999001	-150.6047442	-150.2220833	4.207810757	-149.0595667	-148.6769059	4.207810757	-150.6126186	-150.2253441	4.224401354	-149.0674411	-148.6801666	4.224401354	-0.000161338	-4.16E-05	0.002802687	0.017010214	0.015514582	0.034393988	0.367122424	0.208333333	4	4	37	0
Chlorophyta	60g	1628.289384	626.1611928	521.1443926	5929	0.015989184	1.73E-07	8.60E-05	0.475351237	-38133.03553	-38112.97269	0.000116268	0.015528756	0.557660408	0.001198798	-38139.63774	-38119.57491	0.00018146	8.77E-05	0.000258733	0.504495504	0.000172208	8.33E-05	0.000230888	0.003996004	-56310.65485	-56309.97154	68.78562206	-56297.27963	-56296.59632	68.78562206	-56310.59995	-56310.10072	68.78855044	-56297.22473	-56296.7255	68.78855044	-2.14E-06	1.55E-07	0.000115679	0.015020148	0.015015579	0.000748447	-0.017437143	0.632	52	77	117	0
Chlorophyta	610c	1464.302831	554.0735443	544.7644988	484	0.012183974	-9.17E-07	0.004269263	0.151204954	-3340.923555	-3328.3773	1.31E-05	0.011620591	0.028249615	3.04E-05	-3338.867506	-3326.321251	0.002189805	0.000982808	0.003169063	0.160839161	0.002228369	0.000954657	0.003137694	0.916083916	-4595.018524	-4594.337715	20.34385702	-4586.654355	-4585.973545	20.34385702	-4595.037181	-4594.089336	20.32588539	-4586.673011	-4585.725167	20.32588539	-1.92E-05	-2.31E-05	0.000419686	0.015103516	0.015094677	0.002673666	-0.15169157	0.972	14	22	27	0
Chlorophyta	612f	1066.957562	440.0878854	424.282213	81	0.005163447	-3.90E-07	0.001896401	0.699481309	-668.2838512	-661.1005037	-7.80E-06	0.005025354	0.001152227	3.70E-05	-668.133093	-660.9497455	0.012066342	0.005405016	0.016916786	0.702297702	0.012196273	0.005925693	0.016660279	0.955044955	-767.8442362	-767.3243033	8.204721005	-763.0553378	-762.5354049	8.204721005	-767.8545229	-767.3463723	8.174458178	-763.0656245	-762.557474	8.174458178	7.62E-05	7.00E-05	0.001023975	0.014521204	0.014503023	0.006212	-0.263243364	0.955	4	9	13	0
Chlorophyta	613b	1066.957562	311.4752012	423.0124512	169	0.014275982	3.88E-06	0.016839665	0.09265068	-995.6689395	-986.2792434	0.000833472	0.012530805	0.025842649	0.036996899	-999.1698731	-989.7801769	0.005832778	0.002714549	0.008558266	0.087912088	0.006095451	0.002742831	0.008676464	0.014985015	-1603.070838	-1602.719996	12.39214299	-1596.811041	-1596.460199	12.39214299	-1603.115664	-1602.675946	12.45139497	-1596.855866	-1596.416148	12.45139497	-2.11E-05	-1.60E-05	0.00070429	0.01510441	0.015040101	0.004284239	0.059275703	0.232	10	13	15	0
Chlorophyta	61b	980186.2875	387876.5345	413175.2801	169	0.016856678	9.21E-10	0.001341932	0.636323391	-1059.169175	-1049.779479	0.001330506	0.003463488	0.011814772	0.348835513	-1131.442054	-1122.052357	0.005964508	0.002531251	0.008431857	0.635364635	0.006114123	0.003095601	0.008682385	0.000999001	-1603.967395	-1603.555851	11.53325286	-1597.707598	-1597.296054	11.53325286	-1603.993232	-1603.627249	11.59545837	-1597.733434	-1597.367452	11.59545837	-3.58E-05	-3.99E-05	0.000689267	0.015469637	0.015485686	0.008399946	-0.110984952	0.73	13	13	88	0
Chlorophyta	620f	1628.289384	674.237969	519.6111064	256	0.011284684	1.13E-06	0.002308021	0.444063017	-1524.739759	-1514.104227	0.00025795	0.010766259	0.037862735	0.003939012	-1525.158601	-1514.523068	0.00395113	0.001766313	0.005290715	0.440559441	0.003807318	0.001605395	0.005055415	0.326673327	-2430.413854	-2429.03639	14.64440206	-2423.323499	-2421.946035	14.64440206	-2430.376574	-2428.769755	14.61576858	-2423.286219	-2421.6794	14.61576858	2.05E-05	2.34E-05	0.000550008	0.014895988	0.014873855	0.00358089	-0.041326884	0.553	11	16	54	0
Chlorophyta	621b	1628.289384	803.8232332	620.1409298	36	0.013036202	4.21E-07	0.000436376	0.903748569	-208.3609787	-203.6104219	0.000735264	0.00953119	0.005308679	0.029572784	-209.4259453	-204.6753885	0.027739199	0.012619095	0.039098208	0.886113886	0.02781362	0.012352443	0.038725179	0.311688312	-340.4279969	-339.9813199	5.904875975	-337.2609591	-336.814282	5.904875975	-340.429943	-339.934123	5.944792476	-337.2629051	-336.7670852	5.944792476	-6.90E-05	7.47E-06	0.001596411	0.015419662	0.015047514	0.010397135	-0.373760927	0.966666667	5	6	8	0
Chlorophyta	626c	1464.302831	667.8436117	521.8892501	3364	0.022020814	1.06E-06	0.001611972	0.019873011	-19307.46967	-19289.10701	0.00023045	0.021544594	0.632062664	0.002164957	-19309.33343	-19290.97077	0.000302773	0.000134616	0.000456629	0.022977023	0.000306354	0.000135162	0.000466463	0.00999001	-31946.74836	-31946.01279	51.70017398	-31934.50659	-31933.77102	51.70017398	-31946.76043	-31946.09804	51.6652924	-31934.51866	-31933.85627	51.6652924	-9.34E-06	-1.33E-05	0.000154486	0.01505733	0.01507844	0.000982717	0.003081447	0.392	42	58	102	0
Chlorophyta	626d	19459792.85	8318190.599	6371102.692	1849	0.006321902	6.32E-11	0.007693023	0.000159205	-14672.45969	-14655.89249	3.44E-05	0.006423479	0.038817804	0.002525349	-14662.85557	-14646.28837	0.000532296	0.000257844	0.00071851	0.000999001	0.000521399	0.000274292	0.000691691	0.025974026	-17559.04411	-17560.03745	38.27797969	-17547.99931	-17548.99265	38.27797969	-17559.02392	-17559.98279	38.30573466	-17547.97912	-17548.93799	38.30573466	1.26E-07	3.29E-06	0.000198324	0.01499598	0.014954435	0.002413159	0.043329554	0.246	28	43	8375	0
Chlorophyta	62c	954746.8367	257498.8962	335582.5526	64	0.003722519	1.00E-08	0.376847502	6.88E-08	-509.804838	-503.3281888	0.000722437	-0.000851966	0.001229376	0.353232421	-507.4243111	-500.9476619	0.016331392	0.007616912	0.023854151	0.000999001	0.01615899	0.007717948	0.022724396	0.000999001	-606.5882361	-606.1515588	7.640418089	-602.27047	-601.8337926	7.640418089	-606.5749959	-606.2045633	7.619756551	-602.2572297	-601.8867971	7.619756551	-5.76E-05	-6.95E-05	0.001172981	0.01567787	0.015691086	0.014289818	0.565140936	0.085	8	8	41	0
Chlorophyta	630e	860.8299664	339.2997188	303.6533857	25	0.011888901	2.62E-05	0.363735291	0.001416523	-151.8550026	-148.1983752	0.002835791	0.0094782	0.002360044	0.433350353	-154.7518396	-151.0952121	0.041849526	0.019667053	0.053211546	0.001998002	0.042269958	0.021183679	0.053635333	0.000999001	-235.8356733	-235.3057177	4.958363558	-233.3979216	-232.867966	4.958363558	-235.8474519	-235.2469367	4.981039329	-233.4097003	-232.809185	4.981039329	3.45E-05	-9.26E-05	0.002098852	0.014773502	0.015397338	0.012438529	0.295897672	0.266666667	5	5	5	0
Chlorophyta	633b	1066.957562	360.202211	431.9437192	361	0.018728804	1.80E-07	2.93E-05	0.91833314	-2035.107841	-2023.441207	0.000148519	0.018239015	0.073979556	0.000957911	-2035.443226	-2023.776592	0.00278401	0.001349245	0.003700943	0.916083916	0.002630886	0.00120604	0.003735145	0.543456543	-3427.431286	-3427.085743	17.20568783	-3419.65353	-3419.307987	17.20568783	-3427.375907	-3427.05747	17.22189331	-3419.598151	-3419.279714	17.22189331	8.09E-06	3.56E-06	0.000459177	0.01496004	0.014959859	0.002755264	-0.05948418	0.738	14	19	23	0
Chlorophyta	634d	19490970.52	6653980.285	6228618.601	625	0.013076389	-3.43E-11	0.000400216	0.61764987	-3895.658046	-3882.344791	0.00025295	0.009358896	0.070328746	0.012122587	-3903.030776	-3889.717521	0.00154797	0.000675434	0.00221352	0.616383616	0.001603358	0.000713283	0.002331169	0.00999001	-5934.964686	-5935.11004	22.88127906	-5926.089183	-5926.234537	22.88127906	-5934.999527	-5935.350125	22.86694164	-5926.124024	-5926.474622	22.86694164	1.79E-05	1.89E-05	0.000348168	0.014791369	0.014821422	0.004239743	-0.077838705	0.607	10	25	29357	2
Chlorophyta	637b	1464.302831	584.9157086	501.6753627	1225	0.016046864	2.87E-07	0.000150505	0.667952846	-7406.539664	-7391.207575	0.000218208	0.015166756	0.168482097	0.002838531	-7409.837426	-7394.505338	0.000901013	0.000399951	0.001242164	0.678321678	0.000893688	0.000419397	0.001210195	0.071928072	-11634.09703	-11632.98066	30.94270238	-11623.87564	-11622.75927	30.94270238	-11634.088	-11632.91539	30.90767728	-11623.86661	-11622.694	30.90767728	-1.09E-05	-3.17E-06	0.000263651	0.015070615	0.015025725	0.001685061	-0.036869424	0.674	21	35	45	0
Chlorophyta	638c	1628.289384	746.8587843	586.4136677	2025	0.010268059	1.13E-06	0.004670963	0.002089555	-13045.85727	-13029.0173	0.000224489	0.009944515	0.188340451	0.004263132	-13045.02771	-13028.18774	0.000471825	0.000218663	0.000658946	0.002997003	0.000481388	0.000227098	0.000625918	0.001998002	-19233.83958	-19232.41076	40.23193864	-19222.61293	-19221.18411	40.23193864	-19233.85891	-19232.42131	40.23832321	-19222.63226	-19221.19466	40.23832321	-4.58E-06	-9.89E-06	0.000193426	0.015033264	0.015075173	0.001254619	0.036277333	0.307	33	45	61	0
Chlorophyta	63a	1464.302831	555.4526922	497.157992	2304	0.01762522	1.29E-06	0.006364753	0.000126361	-15680.06712	-15662.83991	0.000199552	0.017392434	0.14924596	0.004868898	-15676.6012	-15659.37399	0.000442897	0.000205608	0.000632893	0.000999001	0.000433152	0.000202639	0.000586814	0.000999001	-21881.18299	-21881.49812	42.17738826	-21869.69819	-21870.01332	42.17738826	-21881.16046	-21881.27676	42.15233012	-21869.67566	-21869.79196	42.15233012	-8.46E-06	4.67E-07	0.000183899	0.015052833	0.015019464	0.001173077	0.027630755	0.36	44	48	53	0
Chlorophyta	643a	1066.957562	462.4416598	443.3299772	16	0.005772737	1.58E-05	0.692075532	6.44E-05	-121.3246459	-119.0068797	0.002317152	0.003648466	0.000199425	0.812671603	-129.2765069	-126.9587407	0.068083464	0.036553517	0.089032147	0.001998002	0.066908252	0.032255282	0.087242027	0.000999001	-150.7378737	-150.2869568	4.438642641	-149.1926962	-148.7417793	4.438642641	-150.7077233	-150.3131026	4.362813521	-149.1625458	-148.7679252	4.362813521	0.000198823	0.000243514	0.002764568	0.013832406	0.013418546	0.017030974	0.86595175	0.083333333	4	4	4	0
Chlorophyta	648f	1066.957562	451.0071819	373.5458935	36	0.010578269	3.25E-05	0.595619043	3.57E-08	-224.2907807	-219.5402239	0.00386341	0.007743338	0.004275209	0.507861882	-217.2203083	-212.4697515	0.02778613	0.013978166	0.038187804	0.000999001	0.028070664	0.014933177	0.036961175	0.000999001	-340.2734483	-340.0059265	5.807454803	-337.1064105	-336.8388886	5.807454803	-340.281658	-339.9370656	5.754133722	-337.1146202	-336.7700277	5.754133722	-3.37E-05	2.23E-05	0.001612308	0.015172391	0.014767135	0.009834153	0.650364576	0.005555556	6	6	6	0
Chlorophyta	649b	1066.957562	404.3929203	472.1825083	16	0.010055438	6.14E-06	0.103510711	0.224301704	-102.0511659	-99.73339976	0.001938756	0.00514942	0.000659362	0.459370028	-110.1431862	-107.8254201	0.068761941	0.037495255	0.089419755	0.222777223	0.066188316	0.035138197	0.080245742	0.003996004	-150.8797522	-150.5021455	4.386590437	-149.3345747	-148.9569681	4.386590437	-150.8138028	-150.4573829	4.332013583	-149.2686253	-148.9122054	4.332013583	8.53E-05	0.000118705	0.002733186	0.014448481	0.014468965	0.016741388	-0.211753543	0.5	4	4	4	0
Chlorophyta	64g	1628.289384	708.4224252	591.4235295	5929	0.011443188	-7.39E-07	0.006223004	1.18E-09	-44820.75767	-44800.69484	-5.76E-05	0.011203427	0.181668465	0.000954345	-44789.40721	-44769.34438	0.000159743	7.92E-05	0.000218101	0.000999001	0.000162129	7.84E-05	0.000216071	0.014985015	-56310.42438	-56310.34504	68.29922986	-56297.04915	-56296.96982	68.29922986	-56310.43852	-56310.68465	68.29785165	-56297.0633	-56297.30943	68.29785165	5.97E-06	8.44E-06	0.000112156	0.014960996	0.0149266	0.000725587	-0.113972364	0.973	57	77	188	0
Chlorophyta	663d	1404431.824	193278.2332	332924.7126	729	0.005013356	-3.29E-09	0.0694719	4.74E-13	-5971.173545	-5957.398524	-0.000207999	0.005288499	0.011419835	0.094313903	-5990.89992	-5977.124899	0.001288738	0.000618502	0.001770059	0.000999001	0.001324733	0.000616343	0.001837184	0.000999001	-6922.268531	-6922.38858	23.44137399	-6913.085183	-6913.205232	23.44137399	-6922.294895	-6922.424539	23.40425164	-6913.111547	-6913.241192	23.40425164	-6.21E-06	-2.32E-06	0.000317635	0.015061908	0.014947731	0.003845523	-0.295328047	1	20	27	8150	0
Chlorophyta	669b	1501.346808	655.1726503	481.305518	100	0.015787495	7.92E-06	0.038437539	0.050592874	-503.1444321	-495.3289215	0.001027751	0.015765851	0.036569726	0.023303279	-501.5827661	-493.7672556	0.010644794	0.004782289	0.015011084	0.058941059	0.010413963	0.004782157	0.014450059	0.128871129	-948.3439377	-948.1940645	9.509809795	-943.1335973	-942.9837242	9.509809795	-948.3197232	-948.0712574	9.570395839	-943.1093828	-942.860917	9.570395839	8.83E-06	1.98E-05	0.000922103	0.01492262	0.014845547	0.005913983	0.037668141	0.352	7	10	13	0
Chlorophyta	66c	10271333.49	5051841.796	4629274.314	144	0.003630836	9.75E-10	0.472223592	1.90E-21	-1125.751737	-1116.842297	0.000697749	0.000118469	0.003804862	0.383136356	-1103.291297	-1094.381857	0.00708116	0.002900664	0.010764303	0.000999001	0.006939109	0.003371608	0.009980121	0.000999001	-1366.315977	-1365.539106	10.61849914	-1360.37635	-1359.59948	10.61849914	-1366.29415	-1365.48452	10.65551922	-1360.354524	-1359.544894	10.65551922	-1.86E-05	1.72E-05	0.000734641	0.015197379	0.01475305	0.008925046	0.642121743	0.004	11	12	42	0
Chlorophyta	671a	1628.289384	731.3148263	594.3080477	729	0.013053327	-9.60E-08	8.48E-05	0.803993718	-5337.728411	-5323.95339	1.05E-05	0.012934859	0.02797715	3.13E-05	-5337.689448	-5323.914427	0.001377136	0.000665413	0.00185796	0.794205794	0.001329023	0.000620503	0.001776861	0.883116883	-6922.268087	-6923.579363	24.49731222	-6913.08474	-6914.396016	24.49731222	-6922.232857	-6922.953936	24.55550196	-6913.049509	-6913.770588	24.55550196	1.37E-05	2.27E-05	0.000322737	0.014905897	0.014792582	0.002079683	-0.122604391	0.952	27	27	28	0
Chlorophyta	673b	1628.289384	604.5960376	516.3945978	3025	0.008196402	1.13E-07	0.000101891	0.578921083	-22589.64446	-22571.60046	6.34E-05	0.007952471	0.10089437	0.000937383	-22592.17314	-22574.12914	0.000347861	0.00015008	0.000504886	0.579420579	0.000332759	0.000152335	0.000475755	0.086913087	-28728.8678	-28728.33702	49.33554698	-28716.83847	-28716.30769	49.33554698	-28728.82206	-28728.23012	49.36117789	-28716.79272	-28716.20079	49.36117789	-4.32E-06	-5.15E-06	0.000160968	0.015022243	0.015018474	0.001039021	-0.021608045	0.572	45	55	78	0
Chlorophyta	673d	8530015.678	3213114.118	3061184.482	100	-0.001550945	2.37E-09	0.856844755	3.74E-43	-875.4716781	-867.6561675	0.000742783	-0.003464413	0.004856291	0.20059075	-703.4773431	-695.6618326	0.010479417	0.005246496	0.014379288	0.000999001	0.010152184	0.004612193	0.013667166	0.000999001	-948.3861718	-947.7936976	9.464404093	-943.1758314	-942.5833573	9.464404093	-948.35199	-947.6568911	9.496939496	-943.1416496	-942.4465507	9.496939496	-4.45E-05	-4.10E-05	0.000892016	0.015609423	0.015646437	0.010882411	0.922994452	0.017	4	10	82	0
Chlorophyta	680d	12188513.67	2146258.852	3398771.723	1296	0.004136308	2.63E-10	0.061804373	1.05E-19	-10983.23326	-10967.73215	0.000166482	0.003056751	0.015352414	0.086154292	-11017.31384	-11001.81272	0.00083562	0.000373366	0.001185761	0.000999001	0.000817082	0.000369452	0.001129226	0.000999001	-12307.11211	-12306.88954	32.85795294	-12296.77803	-12296.55546	32.85795294	-12307.08798	-12306.87588	32.91057265	-12296.7539	-12296.54181	32.91057265	-1.49E-05	-1.34E-05	0.000247841	0.015185398	0.01513489	0.003011187	0.232052293	0.026	10	36	1818	0
Chlorophyta	681d	27985.45891	8134.181829	12709.68145	2601	0.010497794	-2.11E-08	0.001898705	0.026265218	-19101.60554	-19084.01458	-5.76E-05	0.010497794	0.098226487	0.001898705	-19101.60554	-19084.01458	0.000386724	0.000161575	0.0005451	0.025974026	0.000375518	0.000179669	0.000496492	0.020979021	-24701.78406	-24700.5831	43.87018678	-24690.05676	-24688.8558	43.87018678	-24701.75484	-24700.52783	43.8118527	-24690.02754	-24688.80052	43.8118527	1.38E-06	3.64E-06	0.000168273	0.014992711	0.014969751	0.001571145	-0.067257338	0.796	42	51	5613	0
Chlorophyta	684d	3570390.065	352096.17	872056.5748	784	0.002720287	2.77E-09	0.483608126	2.44E-114	-7169.758317	-7155.76509	0.000162973	0.002437966	0.008667127	0.079544127	-6716.603857	-6702.61063	0.001145131	0.000537432	0.001493068	0.000999001	0.001221296	0.000546639	0.00166721	0.000999001	-7442.427732	-7441.509184	24.38444619	-7433.098914	-7432.180366	24.38444619	-7442.487733	-7441.655738	24.40031412	-7433.158915	-7432.32692	24.40031412	-8.17E-06	-8.06E-06	0.000305629	0.015097876	0.014996881	0.003697244	0.696341322	0.034	14	28	1084	0
Chlorophyta	68d	8311307.348	3963443.046	3362763.059	256	0.000163476	1.48E-09	0.779118495	2.89E-85	-2307.313644	-2296.678111	0.00066715	-0.002387609	0.005138256	0.363702712	-2036.45553	-2025.819998	0.00417341	0.001751634	0.005879852	0.000999001	0.004153694	0.001842443	0.005739447	0.000999001	-2429.372127	-2428.832488	14.51143742	-2422.281772	-2421.742133	14.51143742	-2429.366841	-2428.677176	14.49373992	-2422.276486	-2421.586821	14.49373992	-5.56E-06	-1.32E-05	0.000566722	0.015083597	0.015169001	0.006909358	0.872283496	0.001	8	16	4935	0
Chlorophyta	68f	10225566.61	4196813.456	5041738.177	49	0.014134072	-1.82E-10	0.005425574	0.61497619	-285.7702658	-280.0948049	0.000547369	0.007751288	0.006857831	0.083554304	-289.7790596	-284.1035987	0.021638472	0.010433162	0.031665994	0.615384615	0.02056663	0.009707712	0.028157361	0.042957043	-464.0252537	-463.7403739	6.763169386	-460.2416131	-459.9567333	6.763169386	-463.9652453	-463.698095	6.694163598	-460.1816047	-459.9144544	6.694163598	-2.38E-05	-5.87E-08	0.00133781	0.015304512	0.015027432	0.016339869	-0.267365938	0.861	7	7	19	0
Chlorophyta	692f	133.7617378	42.80375608	63.68332511	25	0.016981219	4.54E-05	0.032322623	0.389821308	-131.4163153	-127.7596878	0.001238031	0.016981219	0.006002052	0.032322623	-131.4163153	-127.7596878	0.042148949	0.020283683	0.059240164	0.391608392	0.042137517	0.019944697	0.056897105	0.404595405	-235.9890274	-235.7208133	5.035484198	-233.5512758	-233.2830617	5.035484198	-235.9826969	-235.6760813	4.982582075	-233.5449452	-233.2383296	4.982582075	-1.99E-06	4.57E-05	0.002221981	0.015003351	0.014779464	0.009009934	-0.034963946	0.6	5	5	5	0
Chlorophyta	69d	5618695.104	2426297.61	2418685.939	81	0.000941332	5.34E-09	0.928326527	5.68E-47	-677.0843932	-669.9010457	0.001345249	-0.001199588	0.00917406	0.362653226	-500.0837455	-492.900398	0.012394572	0.005962753	0.017323526	0.000999001	0.012267665	0.005871135	0.016908519	0.000999001	-767.789081	-767.4945923	8.3765041	-763.0001827	-762.705694	8.3765041	-767.7780031	-767.4766547	8.358709208	-762.9891048	-762.6877564	8.358709208	1.13E-05	1.01E-05	0.001013856	0.014865455	0.014852419	0.012360728	0.958054789	0.014	5	9	1684	0
Chlorophyta	6e	18610918.99	9236520.314	6181004.796	169	0.00334456	4.43E-11	0.002565199	0.513141104	-1280.434405	-1271.044709	0.000283484	-0.000143345	0.004527859	0.076937529	-1293.530193	-1284.140497	0.006039378	0.002866818	0.008060373	0.526473526	0.005650634	0.002812665	0.007060524	0.000999001	-1603.514078	-1603.573067	11.78910512	-1597.25428	-1597.31327	11.78910512	-1603.446664	-1603.541472	11.79108405	-1597.186867	-1597.281674	11.79108405	5.59E-06	-1.18E-05	0.000660885	0.014954391	0.015231151	0.008033481	-0.041182963	0.562	11	13	469	0
Chlorophyta	702c	1628.289384	523.45263	521.21693	2916	0.008414762	1.60E-06	0.024367258	2.29E-17	-22319.7413	-22301.8074	0.000265595	0.008047991	0.081062436	0.020786714	-22309.05925	-22291.12535	0.000344156	0.000153701	0.000500484	0.000999001	0.000348359	0.000151925	0.000483106	0.000999001	-27693.38408	-27692.02819	49.15948009	-27681.42814	-27680.07226	49.15948009	-27693.39631	-27692.06272	49.17341934	-27681.44037	-27680.10679	49.17341934	-1.92E-06	3.54E-06	0.000164487	0.015008168	0.01496643	0.00106911	0.128082357	0.11	50	54	60	0
Chlorophyta	706e	1628.289384	637.4600506	605.9773542	784	0.014395449	-1.59E-06	0.008169992	0.011341057	-4900.328208	-4886.334981	-0.00025642	0.014404046	0.088009688	0.00694794	-4899.362823	-4885.369596	0.001235234	0.000558436	0.001711519	0.010989011	0.001225442	0.000528325	0.001711335	0.014985015	-7445.560752	-7445.20978	24.74516466	-7436.231934	-7435.880962	24.74516466	-7445.553065	-7445.358629	24.6986838	-7436.224247	-7436.029811	24.6986838	-9.35E-07	2.55E-06	0.000310947	0.015008962	0.014972996	0.002015458	-0.14678954	0.969	27	28	30	0
Chlorophyta	70d	5618695.104	2678894.652	2726512.217	25	0.001657289	6.99E-10	0.131677355	0.074616334	-190.0677518	-186.4111243	9.80E-05	0.002508541	0.000651302	0.015889683	-186.9383857	-183.2817582	0.040406661	0.019974916	0.054456205	0.068931069	0.041332329	0.021719173	0.052283592	0.586413586	-235.7533956	-235.4014064	5.162243837	-233.315644	-232.9636548	5.162243837	-235.7735824	-235.3425691	5.142214485	-233.3358308	-232.9048175	5.142214485	-9.10E-06	2.62E-05	0.002019592	0.015140553	0.014644807	0.024791413	0.234882117	0.4	2	5	568	0
Chlorophyta	712f	637.2874228	318.6437114	329.0938101	16	0.006363663	2.63E-05	0.430589007	0.005769638	-97.2014935	-94.88372733	0.002590241	0.006363663	0.001480491	0.430589007	-97.2014935	-94.88372733	0.065330978	0.034741822	0.085878775	0.008991009	0.064943937	0.036868836	0.076323727	0.002997003	-150.6416165	-150.2067149	4.439224946	-149.0964391	-148.6615374	4.439224946	-150.6120687	-150.2832253	4.31660268	-149.0668913	-148.7380479	4.31660268	0.000112939	8.19E-05	0.002708882	0.014256514	0.014213769	0.01527321	0.445613213	0.333333333	4	4	4	0
Chlorophyta	716d	1462377.48	240426.6564	511875.1559	144	0.00820321	5.25E-09	0.124462427	1.45E-05	-1010.079388	-1001.169948	0.000344719	0.006484627	0.007941844	0.043386962	-997.3266193	-988.4171794	0.007295979	0.002944426	0.010935988	0.000999001	0.0072666	0.003356546	0.010697022	0.016983017	-1365.935449	-1365.234223	10.48779217	-1359.995823	-1359.294596	10.48779217	-1365.930814	-1365.383623	10.52203622	-1359.991187	-1359.443996	10.52203622	6.64E-06	-3.09E-06	0.000767871	0.014963541	0.014876996	0.009356572	0.326378244	0.058	4	12	604	0
Chlorophyta	718c	1464.302831	659.9738589	514.9151196	400	0.011226235	4.22E-07	0.000643637	0.612931329	-2667.365106	-2655.390712	0.000203109	0.010485672	0.029192324	0.004657158	-2668.974782	-2657.000389	0.00261066	0.001218265	0.003636335	0.617382617	0.002496377	0.001150008	0.003565548	0.168831169	-3797.647299	-3797.509025	18.01367462	-3789.66437	-3789.526096	18.01367462	-3797.601367	-3797.488233	17.99994924	-3789.618438	-3789.505303	17.99994924	-8.54E-06	-1.22E-05	0.000445211	0.015055092	0.015009463	0.002849954	-0.071914684	0.877	16	20	24	0
Chlorophyta	721b	398.7000446	149.5125167	199.3500223	16	0.01570486	-2.16E-06	0.001612021	0.882634163	-94.70699808	-92.38923191	-0.000144079	0.01570486	0.001730274	0.001612021	-94.70699808	-92.38923191	0.066808212	0.033920969	0.087356856	0.887112887	0.06701181	0.034696607	0.08572019	0.892107892	-150.6695294	-150.0123618	4.562221623	-149.1243519	-148.4671843	4.562221623	-150.6689162	-150.107409	4.557374343	-149.1237388	-148.5622316	4.557374343	3.18E-05	-7.24E-06	0.002893979	0.014862817	0.014683414	0.01509402	-0.904184393	1	4	4	4	0
Chlorophyta	726c	1464.302831	705.5709254	579.2287339	196	0.013524087	3.44E-06	0.033985245	0.009692469	-1219.775238	-1209.940894	0.000322844	0.014442375	0.022632111	0.009201423	-1214.810136	-1204.975792	0.00489205	0.002211015	0.00697195	0.008991009	0.005172368	0.002551888	0.006821909	0.190809191	-1859.868483	-1859.775306	12.45608545	-1853.312254	-1853.219077	12.45608545	-1859.923491	-1859.64136	12.41348804	-1853.367262	-1853.085131	12.41348804	-7.19E-06	-2.41E-05	0.000647011	0.015056366	0.015107158	0.004154818	0.053034751	0.194	10	14	16	0
Chlorophyta	72d	5618695.104	2128908.097	2532763.531	64	0.007153057	8.95E-11	0.000999997	0.804089656	-445.5128511	-439.0362018	0.000447997	0.002632476	0.002742173	0.153057921	-456.0806893	-449.6040401	0.015852956	0.00746983	0.02255877	0.806193806	0.016101347	0.007512455	0.022086825	0.001998002	-606.3906671	-606.158269	7.44188074	-602.0729009	-601.8405029	7.44188074	-606.4059924	-606.15531	7.513342343	-602.0882262	-601.8375438	7.513342343	7.27E-05	2.28E-05	0.001149431	0.014132571	0.014526495	0.014013906	-0.107006551	0.729	5	8	485	0
Chlorophyta	734c	1066.957562	489.0052883	397.4660816	64	0.007152187	7.54E-07	0.001554036	0.757112576	-438.1132187	-431.6365694	0.000438139	0.005508724	0.003532202	0.028706016	-439.8777529	-433.4011036	0.014871233	0.007109364	0.019790389	0.755244755	0.014947084	0.007790413	0.019260098	0.176823177	-606.4026101	-606.0011277	7.661925768	-602.0848439	-601.6833615	7.661925768	-606.4068287	-606.108139	7.658080959	-602.0890625	-601.7903728	7.658080959	2.89E-05	1.74E-05	0.001136637	0.014855164	0.014880743	0.006954401	-0.167840523	0.918	5	8	8	0
Chlorophyta	738c	1464.302831	632.1524538	489.7232449	100	0.006087922	5.78E-06	0.11302136	0.0006269	-678.6545855	-670.8390749	0.000646961	0.00655617	0.006654811	0.051711792	-671.9708282	-664.1553177	0.010286691	0.005032493	0.014417791	0.001998002	0.00996557	0.00461199	0.01402271	0.018981019	-948.4270631	-947.828983	9.082244303	-943.2167227	-942.6186426	9.082244303	-948.3940018	-947.6898141	9.058332079	-943.1836614	-942.4794737	9.058332079	-1.09E-05	-3.67E-05	0.000926963	0.015079949	0.015275635	0.00591701	0.202798962	0.095	8	10	10	0
Chlorophyta	73b	10278276.27	2592306.326	4041208.103	64	0.013371273	1.79E-10	0.003129469	0.660620377	-369.86987	-363.3932208	0.001028718	0.002288774	0.008736523	0.174211596	-381.9199393	-375.44329	0.015295451	0.007137701	0.020849641	0.661338661	0.015751891	0.00756106	0.019983544	0.000999001	-606.7158213	-606.1694725	7.427953795	-602.3980552	-601.8517063	7.427953795	-606.7441314	-606.3168881	7.398685242	-602.4263652	-601.9991219	7.398685242	5.03E-05	4.62E-06	0.001144772	0.014353837	0.014795289	0.013949958	-0.049054908	0.343	8	8	26	0
Chlorophyta	746c	1628.289384	670.1584086	498.7690177	4096	0.009275038	-5.39E-07	0.002566138	0.001182182	-31295.2053	-31276.252	-2.82E-05	0.009058644	0.115364032	0.000225342	-31285.604	-31266.6507	0.000229725	0.000101566	0.000322072	0.001998002	0.000244857	0.000121906	0.000344737	0.351648352	-38900.37517	-38901.01663	56.90317148	-38887.73964	-38888.3811	56.90317148	-38900.4372	-38901.56046	56.89134462	-38887.80166	-38888.92492	56.89134462	8.65E-06	7.61E-06	0.000137989	0.01494655	0.014935656	0.000892101	-0.089778009	0.928	50	64	95	0
Chlorophyta	74d	7184935.509	1644035.893	2673349.764	324	-0.000183923	1.05E-09	0.637523948	6.15E-73	-3066.620926	-3055.278695	0.000337299	-0.002520561	0.003515525	0.11735453	-2778.272199	-2766.929968	0.003063605	0.001388529	0.0042071	0.000999001	0.003285707	0.001626941	0.004290947	0.000999001	-3074.974515	-3074.65905	16.06457384	-3067.413028	-3067.097563	16.06457384	-3075.04682	-3074.616339	16.05775527	-3067.485333	-3067.054852	16.05775527	-4.14E-06	1.09E-05	0.000500123	0.015039122	0.014832673	0.006081947	0.795945224	0.006	3	18	331	0
Chlorophyta	74e	1628.289384	774.9673534	547.2131029	961	0.006982287	-1.94E-07	0.000498686	0.489279697	-7552.035283	-7537.43136	7.02E-05	0.006449316	0.02158607	0.001541085	-7553.038052	-7538.434129	0.001023834	0.00046261	0.001421206	0.486513487	0.000958911	0.000398501	0.001384851	0.212787213	-9126.83303	-9125.959595	28.11179094	-9117.097081	-9116.223647	28.11179094	-9126.770529	-9125.823958	28.10200022	-9117.03458	-9116.088009	28.10200022	-6.24E-06	-5.54E-06	0.000273478	0.015043534	0.015044408	0.001773146	-0.096964248	0.856	16	31	111	0
Chlorophyta	750d	1067204.713	414374.3617	373490.3545	81	0.004333281	-1.30E-09	0.024609658	0.161931868	-703.2402162	-696.0568687	-8.39E-05	0.004486972	0.000741721	0.0314686	-703.8118201	-696.6284726	0.01277569	0.005405663	0.018345087	0.173826174	0.013188233	0.005670313	0.018858761	0.133866134	-768.1336871	-767.6976393	8.544542396	-763.3447888	-762.908741	8.544542396	-768.1683986	-767.5836539	8.602785625	-763.3795003	-762.7947556	8.602785625	-1.93E-05	-4.28E-05	0.0010441	0.015208304	0.015439106	0.012727549	-0.398069005	1	5	9	113	0
Chlorophyta	764f	1628.289384	865.6078989	599.9175535	144	0.010556437	5.53E-06	0.156530219	9.20E-07	-987.9508977	-979.0414578	0.001036875	0.009663728	0.008861223	0.118209852	-981.552974	-972.6435341	0.007094945	0.003247963	0.010651042	0.000999001	0.00709283	0.003070675	0.010176306	0.000999001	-1366.628809	-1366.313272	10.87425713	-1360.689182	-1360.373646	10.87425713	-1366.627745	-1366.128129	10.84159426	-1360.688118	-1360.188503	10.84159426	-1.54E-05	-7.86E-06	0.000761816	0.015135172	0.01509069	0.004939257	0.205431898	0.068	11	12	12	0
Chlorophyta	76d	19817440.81	8477330.539	5634715.278	126736	0.00237913	1.47E-10	0.060028817	0	-1090061.077	-1090031.827	0.000198042	0.000728653	1.393250914	0.040330097	-1087432.552	-1087403.303	9.95E-06	4.45E-06	1.41E-05	0.000999001	9.47E-06	4.16E-06	1.33E-05	0.000999001	-949808.5416	-949815.705	280.0156207	-949789.5157	-949796.6791	280.0156207	-949808.493	-949815.5946	280.0028847	-949789.4671	-949796.5688	280.0028847	-1.03E-06	-6.36E-07	2.66E-05	0.015013315	0.01500587	0.000324257	0.241627956	0.001	103	356	65050	74
Chlorophyta	76g	1628.289384	516.9846498	541.4413621	289	0.014576839	2.34E-06	0.023294611	0.009359538	-1951.672255	-1940.672975	0.000422199	0.013973643	0.019335281	0.023705735	-1951.793929	-1940.794649	0.003334933	0.001424382	0.005129071	0.013986014	0.003443807	0.001528969	0.005058164	0.013986014	-2743.105925	-2742.885995	15.78316986	-2735.773072	-2735.553142	15.78316986	-2743.137384	-2743.241852	15.74386008	-2735.80453	-2735.908998	15.74386008	3.11E-05	3.44E-05	0.000518818	0.014824147	0.014884175	0.003368577	0.045261369	0.377	16	17	19	0
Chlorophyta	774c	133.7617378	50.16065166	66.88086888	16	0.005778835	-7.32E-06	0.008698197	0.73118851	-117.7699899	-115.4522237	-0.000199593	0.005778835	0.000409361	0.008698197	-117.7699899	-115.4522237	0.066791799	0.029531494	0.090226493	0.716283716	0.067872636	0.032090225	0.087454799	0.727272727	-150.6757216	-150.2218951	4.602490649	-149.1305442	-148.6767176	4.602490649	-150.6874688	-150.1970805	4.578597112	-149.1422914	-148.651903	4.578597112	3.87E-05	-5.99E-06	0.002961716	0.014762592	0.015125436	0.012243317	-0.522232968	1	4	4	5	0
Chlorophyta	774e	1628.289384	797.2805687	636.2827422	784	0.005940284	2.06E-06	0.027432971	3.12E-06	-5382.801727	-5368.8085	0.000369746	0.005840057	0.047668525	0.024066273	-5380.092471	-5366.099244	0.001236033	0.00054105	0.001658257	0.000999001	0.001256073	0.000593646	0.001711351	0.000999001	-7443.438447	-7442.569004	24.08438139	-7434.109629	-7433.240186	24.08438139	-7443.454249	-7442.367655	24.0642353	-7434.125431	-7433.038837	24.0642353	-3.11E-06	-5.13E-06	0.000313467	0.01502361	0.014975542	0.002010718	0.1269076	0.089	25	28	34	0
Chlorophyta	782d	4883444.845	1495487.002	1990809.845	400	0.001856313	1.39E-09	0.604883724	2.87E-82	-3741.331147	-3729.356753	0.000319851	0.001028198	0.003284455	0.351043394	-3542.856842	-3530.882449	0.002440013	0.001223888	0.003293832	0.000999001	0.002485222	0.001196302	0.00342166	0.000999001	-3798.994308	-3799.422344	17.8467994	-3791.011379	-3791.439415	17.8467994	-3799.012612	-3799.430593	17.85655705	-3791.029683	-3791.447664	17.85655705	-3.45E-06	-1.53E-05	0.000436092	0.015027968	0.015098009	0.005316561	0.770352861	0.001	8	20	436	0
Chlorophyta	788f	950.3311624	446.7421519	396.7975938	16	0.011302239	2.07E-05	0.315788616	0.023480996	-90.87736317	-88.559597	0.003248189	0.007315401	0.001517429	0.52768194	-96.80719191	-94.48942574	0.06464384	0.030718255	0.08465902	0.025974026	0.064270474	0.034212129	0.084037502	0.001998002	-150.6554977	-150.3134621	4.398171486	-149.1103203	-148.7682847	4.398171486	-150.6480218	-150.2560479	4.373457855	-149.1028444	-148.7108704	4.373457855	-4.96E-05	0.000115777	0.002914835	0.015146191	0.014175194	0.017723467	-0.001155119	0.5	4	4	4	0
Chlorophyta	793b	768.2180655	288.7895483	320.6282778	16	0.010830228	8.45E-06	0.04626973	0.423680105	-90.37391547	-88.05614931	0.001085626	0.009284316	0.002218553	0.067248635	-90.72979099	-88.41202482	0.062315432	0.028162599	0.080873214	0.395604396	0.063549238	0.032113597	0.079457417	0.325674326	-150.363413	-149.8467826	4.247970894	-148.8182356	-148.3016051	4.247970894	-150.3817702	-149.8866327	4.199701107	-148.8365928	-148.3414553	4.199701107	-6.85E-05	-4.23E-05	0.002806414	0.015286082	0.015388358	0.016373404	-0.18649352	0.5	4	4	4	0
Chlorophyta	797b	1628.289384	838.0601697	692.9704478	64	0.005487123	1.71E-06	0.079790507	0.02372775	-519.4739351	-512.9972859	0.000492861	0.00450538	0.000951898	0.139878928	-523.7957395	-517.3190902	0.016365228	0.007843673	0.021607547	0.024975025	0.015846129	0.008113694	0.020777638	0.000999001	-606.2378569	-605.868505	7.624134007	-601.9200907	-601.5507389	7.624134007	-606.2028283	-605.8484198	7.602352292	-601.8850621	-601.5306536	7.602352292	-3.51E-05	-6.82E-05	0.00115759	0.015212354	0.015385669	0.007542868	-0.010518957	0.503	7	8	8	0
Chlorophyta	7a	1183125.927	37049.59128	199772.8583	14884	0.018051435	-2.97E-10	4.27E-05	0.425131348	-97773.08558	-97750.26145	3.79E-05	0.017845377	1.222156181	0.000181954	-97775.15783	-97752.3337	6.70E-05	2.98E-05	9.85E-05	0.414585415	6.84E-05	3.09E-05	9.52E-05	0.107892108	-141369.8274	-141372.3589	109.5151891	-141354.6114	-141357.1428	109.5151891	-141369.8483	-141372.5418	109.5639339	-141354.6322	-141357.3258	109.5639339	1.08E-06	2.26E-06	7.17E-05	0.014984907	0.01496648	0.00087076	-0.009751424	0.581	83	122	230	0
Chlorophyta	7d	8994884.392	1893401.846	2920626.926	784	0.003892974	1.56E-10	0.023676086	1.51E-05	-6914.396627	-6900.4034	8.38E-05	0.00317355	0.00680072	0.014082988	-6906.730852	-6892.737625	0.001193955	0.000553062	0.001684977	0.000999001	0.001142079	0.000588396	0.001561903	0.001998002	-7444.389788	-7443.789536	25.74726462	-7435.060969	-7434.460718	25.74726462	-7444.348911	-7443.649695	25.79051664	-7435.020093	-7434.320877	25.79051664	1.20E-05	1.60E-05	0.000295484	0.014854122	0.014820239	0.003593851	0.125613681	0.112	14	28	2646	0
[truncated: 5,235 more rows]
[truncated: 71 more columns]
