# Supplementary material for: Marine population-genetic inferences reveal stronger oceanic structure in protists than Archaeplastida (plants) and Metazoa (animals)
Source: Sci Adv. 2026 Jun 10;12(24):eadz7158. doi: 10.1126/sciadv.adz7158 (PMC13251859; doi:10.1126/sciadv.adz7158)
Supplement: Supplementary file 2 — Data S1 to S7 [file sciadv.adz7158_data_s1_to_s7.zip › sciadv.adz7158_data_s3.csv]

phylum	Median_AIC_lm	Median_AIC_nls	Median_BIC_lm	Median_BIC_nls	Median_R2_lm	Median_R2_nls	Median_Slope_lm	Median_Intercept	Mean_Intercept	SD_Intercept	Median_a_nls	Median_b_nls	Median_RSS_nls	Median_Diff_R2	Median_Diff_AIC	Median_Diff_BIC	Best_Model_R2	Best_Model_AIC	Best_Model_BIC	AIC_Interpretation	BIC_Interpretation
Cercozoa	-2797.839116	-2802.438371	-2786.265317	-2790.864571	0.106554071	0.124116013	7.16E-10	0.006227126	0.006227126	0.004390595	0.000671148	0.000369208	0.02282625	0.015212805	4.8198633	4.8198633	Non-Linear	Non-Linear	Non-Linear	Moderate evidence	Moderate evidence
Retaria	-614.6782433	-618.5506227	-607.4948959	-611.3672752	0.045261835	0.193529416	3.53E-10	0.00588752	0.00588752	0.004720921	0.000490324	0.001119998	0.002159144	0.084190135	6.20561614	6.20561589	Non-Linear	Non-Linear	Non-Linear	Moderate evidence	Moderate evidence
Bigyra	-732.6957643	-747.5631951	-724.8802538	-739.7476845	0.251998173	0.259942136	5.41E-10	0.002528327	0.002528327	0.002886677	0.000585518	-0.000517511	0.004384494	-0.041500912	-21.64177305	-21.64177305	Non-Linear	Non-Linear	Non-Linear	Strong evidence	Strong evidence
Ochrophyta	-1471.698636	-1453.994139	-1461.864292	-1444.604443	0.109066732	0.124716543	7.53E-10	0.003944146	0.003944146	0.005288873	0.000454921	0.001582015	0.007043933	0	0	0	Non-Linear	Linear	Linear	No evidence to prefer	No evidence to prefer
Oomycota	-988.8356643	-963.125852	-979.9262245	-953.7361558	0.107688607	0.145716182	6.39E-10	0.00426791	0.00426791	0.00340321	0.00047496	0.000806128	0.004543196	5.40E-05	0.05791	0.05791	Non-Linear	Linear	Linear	No evidence to prefer	No evidence to prefer
Cryptophyta	-1759.443585	-1771.527965	-1749.317749	-1761.40213	0.092689844	0.147761997	3.52E-10	0.004119412	0.004119412	0.003677908	0.000488394	0.000906176	0.008410087	0.019885133	7.141233	7.14123355	Non-Linear	Non-Linear	Non-Linear	Strong evidence	Strong evidence
Haptophyta	-2790.982684	-2547.09265	-2779.640454	-2535.588218	0.081361053	0.066310589	4.38E-10	0.004465317	0.004465317	0.003272248	0.000352923	0.00332824	0.00919758	-0.001076636	-0.84652255	-0.8465226	Linear	Linear	Linear	No evidence to prefer	No evidence to prefer
Nibbleridia	-1654.981292	-1670.556507	-1645.146948	-1660.722163	0.116757193	0.184228121	2.16E-10	0.001154508	0.001154508	0.001179351	0.000286964	0.000305209	0.008622631	0.00818582	15.575215	15.575215	Non-Linear	Non-Linear	Non-Linear	Strong evidence	Strong evidence
Myzozoa	-3416.19101	-3455.926805	-3402.877755	-3443.13661	0.015032635	0.026330751	1.83E-10	0.004905997	0.004905997	0.006006052	0.000326391	0.001641547	0.040257137	0.001420737	0.92269895	0.92269895	Non-Linear	Non-Linear	Non-Linear	No evidence to prefer	No evidence to prefer
Chlorophyta	-1312.725571	-1310.340181	-1302.891227	-1300.505837	0.024609658	0.041002418	9.56E-10	0.007401823	0.007401823	0.005893538	0.000304159	0.005809446	0.007975612	0	0	0	Non-Linear	Linear	Linear	No evidence to prefer	No evidence to prefer
Picozoa	-2816.116265	-2808.728129	-2803.84913	-2796.460995	0.027150151	0.035096115	7.20E-10	0.011025664	0.011025664	0.005393987	0.000292385	0.010367388	0.01783103	0	0	0	Non-Linear	Linear	Linear	No evidence to prefer	No evidence to prefer
Prasinodermophyta	-5981.110863	-5976.451431	-5967.580088	-5962.920656	0.217440373	0.180842387	4.55E-10	0.00380685	0.00380685	0.003916043	0.000586928	-0.001147168	0.012513227	-0.013030175	-4.659432	-4.659432	Linear	Linear	Linear	Moderate evidence	Moderate evidence
Rhodophyta	-1827.997392	-1829.516618	-1817.74909	-1819.268317	0.032857175	0.04182056	1.16E-09	0.004785412	0.004785412	0.003823514	0.000201555	0.003597197	0.008262954	0	0	0	Non-Linear	Non-Linear	Non-Linear	No evidence to prefer	No evidence to prefer
Amoebozoa	-952.0920739	-927.8822211	-943.7047023	-918.9727812	0.096131088	0.141930917	4.53E-10	0.00401228	0.00401228	0.003728366	0.000415451	0.000880022	0.00351495	0.000759684	0.0311607	0.0311607	Non-Linear	Linear	Linear	No evidence to prefer	No evidence to prefer
Thecamonas	-4876.380424	-4197.419909	-4863.567459	-4184.606944	0.129018696	0.147238424	3.09E-10	0.002242818	0.002242818	0.001939649	0.000549438	-0.000656419	0.009340261	-0.047430132	-25.180202	-25.180202	Non-Linear	Linear	Linear	Strong evidence	Strong evidence
Choanoflagellata	-1661.220701	-1657.064994	-1651.386357	-1646.816693	0.096335859	0.100557099	3.24E-10	0.003746298	0.003746298	0.003197952	0.000350837	0.001231427	0.005435392	0.001554849	0.5882744	0.5882744	Non-Linear	Linear	Linear	No evidence to prefer	No evidence to prefer
filasterea	-648.6292672	-673.639111	-640.8137566	-665.8236004	0.079727132	0.248448575	2.64E-10	0.005148345	0.005148345	0.002881528	0.000537694	-0.000186679	0.005137343	0.201962795	22.9363749	22.9363749	Non-Linear	Non-Linear	Non-Linear	Strong evidence	Strong evidence
Agaricomycotina	-2231.766915	-2231.766915	-2221.131382	-2221.131382	0.388869991	0.252825713	1.08E-09	0.002407427	0.002407427	0.001770116	0.000355112	0.002056447	0.002395947	-0.001264506	-1.298216	-1.298217	Linear	Linear	Linear	No evidence to prefer	No evidence to prefer
Entomophthoromycotina	-839.6194943	-863.5838607	-831.2321227	-855.1964891	0.053255808	0.152682046	1.01E-09	0.006809179	0.006809179	0.002879176	0.00065727	0.000985433	0.005360329	0.032559208	5.6670699	5.66707	Non-Linear	Non-Linear	Non-Linear	Moderate evidence	Moderate evidence
Pezizomycotina	-578.1456805	-552.5115478	-570.962333	-545.3282003	0.071601999	0.144667007	5.11E-10	0.004938509	0.004938509	0.004060639	0.00048011	0.001105185	0.004005983	0.006998281	1.4650335	1.465034	Non-Linear	Linear	Linear	No evidence to prefer	No evidence to prefer
Ustilaginomycotina	-3624.533804	-3580.676458	-3613.422457	-3569.565111	0.238052924	0.164969863	3.95E-10	0.003364598	0.003364598	0.003022522	0.000339449	0.001511549	0.022694641	-0.051018109	-16.52341745	-16.52341695	Linear	Linear	Linear	Strong evidence	Strong evidence
Annelida	-2454.207321	-2627.306885	-2442.540687	-2615.802453	0.02428961	0.050401332	1.55E-09	0.004432281	0.004432281	0.004046853	0.000229979	0.003393091	0.007716592	0.000213492	0.0404114	0.0404114	Non-Linear	Non-Linear	Non-Linear	No evidence to prefer	No evidence to prefer
Arthropoda	-2574.561983	-2376.494975	-2562.895349	-2365.152745	0.024709014	0.037822439	3.12E-10	0.004730164	0.004730164	0.004444872	0.00022621	0.002982412	0.011410967	0	0	0	Non-Linear	Linear	Linear	No evidence to prefer	No evidence to prefer
Bryozoa	-1345.542919	-1303.155012	-1336.393351	-1293.765316	0.082077636	0.137309269	3.56E-09	0.004706692	0.004706692	0.00377369	0.000426647	0.00265113	0.006989574	0	0	0	Non-Linear	Linear	Linear	No evidence to prefer	No evidence to prefer
Chaetognatha	-712.1937666	-726.8183246	-704.0923255	-718.7168835	0.086397304	0.14188777	1.19E-09	0.008866614	0.008866614	0.005663638	0.000524531	0.004757535	0.00432176	0.013979843	2.8527825	2.8527825	Non-Linear	Non-Linear	Non-Linear	Moderate evidence	Moderate evidence
Chordata	-936.5774682	-820.2497075	-928.1900966	-812.4341969	0.148732578	0.250220021	2.13E-09	0.005087644	0.005087644	0.004022791	0.00069891	0.002807608	0.003819789	0.000891399	0.353643	0.353644	Non-Linear	Linear	Linear	No evidence to prefer	No evidence to prefer
Ctenophora	-260.9861221	-269.5794447	-256.2355653	-264.8288879	0.121677864	0.274934041	8.54E-09	0.008128354	0.008128354	0.00408004	0.000535652	0.0038903	0.001347758	0.032529399	8.16466335	8.16466335	Non-Linear	Non-Linear	Non-Linear	Strong evidence	Strong evidence
Echinodermata	-2163.631517	-2302.860311	-2152.289287	-2291.87143	0.055465971	0.078263761	1.28E-09	0.005064831	0.005064831	0.004404066	0.000335145	0.002994995	0.007864655	0.003380841	3.01032915	3.01032915	Non-Linear	Non-Linear	Non-Linear	Moderate evidence	Moderate evidence
Entoprocta	-4230.468753	-4260.952243	-4217.484943	-4247.968433	0.070974771	0.144282775	3.54E-09	0.003955255	0.003955255	0.00180859	0.000442508	0.001883185	0.009883389	-0.00550961	-4.8376375	-4.837638	Non-Linear	Non-Linear	Non-Linear	Moderate evidence	Moderate evidence
Gastrotricha	-871.8153883	-624.1988751	-863.7689946	-617.0155276	0.189084383	0.343727528	5.54E-09	0.005629421	0.005629421	0.004581799	0.000656422	0.003050516	0.002547816	0.000353244	0.212258	0.212258	Non-Linear	Linear	Linear	No evidence to prefer	No evidence to prefer
Hemichordata	-1931.912891	-1942.230023	-1921.289101	-1931.606233	0.092003523	0.129138852	3.39E-10	0.0065731	0.0065731	0.002042644	0.000311696	0.005264542	0.008488451	0.03713533	10.317132	10.317132	Non-Linear	Non-Linear	Non-Linear	Strong evidence	Strong evidence
Kinorhyncha	-455.6248227	-456.7641461	-449.1481734	-450.2874968	0.034316306	0.078641762	8.52E-09	0.005218792	0.005218792	0.003797435	0.000283688	0.005218792	0.002846102	0.002030524	0.1302214	0.13022135	Non-Linear	Non-Linear	Non-Linear	No evidence to prefer	No evidence to prefer
Mollusca	-1625.713374	-1547.617315	-1615.87903	-1537.369014	0.046373441	0.071913691	9.40E-10	0.005127442	0.005127442	0.004202479	0.000257178	0.004138521	0.006785999	4.76E-05	0.0961747	0.0961747	Non-Linear	Linear	Linear	No evidence to prefer	No evidence to prefer
Nematoda	-875.626187	-711.9822984	-867.8106765	-704.1667879	0.13038435	0.12013649	5.95E-09	0.004747959	0.004747959	0.003443821	0.000336995	0.003296569	0.00391615	0	0	0	Linear	Linear	Linear	No evidence to prefer	No evidence to prefer
Nemertea	-935.457622	-931.5503289	-927.0702504	-923.1629573	0.053043084	0.060598449	2.73E-09	0.005598146	0.005598146	0.003397658	0.00036234	0.00388288	0.00329458	0.000269465	0.06023855	0.06023855	Non-Linear	Linear	Linear	No evidence to prefer	No evidence to prefer
Placozoa	-1738.75171	-1621.427733	-1728.503409	-1610.792201	0.091004636	0.08087422	1.60E-09	0.00546146	0.00546146	0.003231505	0.000433197	0.001159529	0.008490867	-0.005922889	-1.019979	-1.01998	Linear	Linear	Linear	No evidence to prefer	No evidence to prefer
Platyhelminthes	-772.3336259	-765.7891401	-764.9016153	-758.0960955	0.012271097	0.118449026	6.59E-10	0.004885294	0.004885294	0.002510237	0.000376892	0.002588633	0.002419056	0.017735721	2.1504901	2.15049005	Non-Linear	Linear	Linear	Moderate evidence	Moderate evidence
Porifera	-2644.466048	-2613.528272	-2632.799414	-2601.421828	0.019905894	0.026532538	4.46E-10	0.004284292	0.004284292	0.004850868	0.00019284	0.002279827	0.018033196	-0.000659399	-0.3032251	-0.3032251	Non-Linear	Linear	Linear	No evidence to prefer	No evidence to prefer
Rotifera	-1594.236017	-1594.236017	-1584.401673	-1584.401673	0.047744972	0.109446954	3.21E-10	0.005985346	0.005985346	0.002958508	0.000354616	0.004355875	0.008230612	0.030401949	6.591311	6.591312	Non-Linear	Linear	Linear	Moderate evidence	Moderate evidence
Xenacoelomorpha	-422.1963155	-443.7035428	-416.1202605	-437.6274878	0.03811062	0.120435367	9.15E-10	0.00602202	0.00602202	0.002455438	0.000472829	0.001880042	0.001653598	0.093088633	9.27600705	9.2760071	Non-Linear	Non-Linear	Non-Linear	Strong evidence	Strong evidence
cnidaria	-1532.197523	-1474.831616	-1521.949222	-1465.219596	0.077997112	0.105078333	1.26E-09	0.004258254	0.004258254	0.003891876	0.000366484	0.002458017	0.007269563	0	0	0	Non-Linear	Linear	Linear	No evidence to prefer	No evidence to prefer
Total	-1516.639095	-1485.044383	-1506.619778	-1475.225384	0.057123689	0.079881777	7.95E-10	0.004663463	0.004663463	0.004728729	0.000360523	0.002536001	0.007626652	0	0	0	Non-Linear	Linear	Linear	No evidence to prefer	No evidence to prefer
