# Supplementary material for: Marine population-genetic inferences reveal stronger oceanic structure in protists than Archaeplastida (plants) and Metazoa (animals)
Source: Sci Adv. 2026 Jun 10;12(24):eadz7158. doi: 10.1126/sciadv.adz7158 (PMC13251859; doi:10.1126/sciadv.adz7158)
Supplement: Supplementary file 2 — Data S1 to S7 [file sciadv.adz7158_data_s1_to_s7.zip › sciadv.adz7158_data_s4.csv]

Comparison	Z_nucleotide_diversity	P_unadj_nucleotide_diversity	P_adj_nucleotide_diversity	Z_Hd	P_unadj_Hd	P_adj_Hd	Z_Hd_log_reads	P.unadj_Hd_log_reads	P.adj_Hd_log_reads	Z_Hd_reads	P.unadj_Hd_reads	P.adj_Hd_reads	Z_Bd	P.unadj_Bd	P.adj_Bd	Z_Bd_log_reads	P.unadj_Bd_log_reads	P.adj_Bd_log_reads	Z_Bd_reads	P.unadj_Bd_reads	P.adj_Bd_reads	Z_HBd	P.unadj_HBd	P.adj_HBd	Z_HBd_log_reads	P.unadj_HBd_log_reads	P.adj_HBd_log_reads	Z_HBd_reads	P.unadj_HBd_reads	P.adj_HBd_reads	Z_Fst	P.unadj_Fst	P.adj_Fst	Z_Hs	P.unadj_Hs	P.adj_Hs	Z_Ht	P.unadj_Ht	P.adj_Ht	Z_Phd	P.unadj_Phd	P.adj_Phd	Z_Mantel	P.unadj_Mantel	P.adj_Mantel	Z_a_nls	P.unadj_a_nls	P.adj_a_nls	Z_b_nls
Myzozoa - Cercozoa	-1.88835287	0.058978594	1	0.035376416	0.97177959	1	0.612540119	0.540180463	1	-0.284394446	0.776108115	1	-0.486186245	0.626835123	1	-0.774864853	0.438419522	1	-0.982421984	0.325892	1	0.199810691	0.84162864	1	-0.19898812	0.842272037	1	-0.556723542	0.57771633	1	3.357361646	0.000786901	0.645258936	-3.062231719	0.002196933	1	1.685126987	0.091964074	1	3.278522775	0.001043519	0.855685935	-0.688163889	0.491349581	1	-1.749604854	0.080186522	1	0.063868845
Myzozoa - Retaria	-0.542544504	0.587443458	1	0.102813419	0.918111055	1	-0.08715645	0.930547156	1	0.813507448	0.415927178	1	-2.628749327	0.008569951	1	-0.955152637	0.339500513	1	0.727058528	0.467190102	1	-1.872155127	0.061185145	1	-0.564104422	0.572683069	1	0.825988055	0.408810868	1	1.351552928	0.176518377	1	-1.221259276	0.221987867	1	0.933467988	0.350578391	1	1.420428901	0.155482854	1	-0.550040706	0.582291454	1	-0.829650779	0.406736258	1	0.679835058
Cercozoa - Retaria	0.62039085	0.535000495	1	0.067503132	0.946181168	1	-0.425976197	0.670125191	1	0.857977686	0.390904785	1	-1.966009727	0.049297487	1	-0.371029603	0.710615483	1	1.184751276	0.236115802	1	-1.713553353	0.086610787	1	-0.367562303	0.713199628	1	1.024928427	0.30539696	1	-0.772547972	0.439789946	1	0.714445431	0.474951788	1	-0.169896689	0.865091385	1	-0.668479413	0.503827619	1	-0.258104303	0.79632641	1	0.295779053	0.767398821	1	0.544016839
Myzozoa - Bigyra	1.26160601	0.207090592	1	0.368832152	0.712252838	1	0.952977982	0.340601226	1	1.199370152	0.230384048	1	-0.466732261	0.640691446	1	1.224701247	0.220687804	1	1.367936869	0.171331838	1	0.475702832	0.634286103	1	1.729449979	0.083728592	1	1.485568391	0.137393321	1	1.533212832	0.125223423	1	-1.263036061	0.20657622	1	2.399953942	0.016397135	1	1.513496231	0.130153658	1	-1.87223906	0.061173537	1	-1.271819432	0.203437283	1	2.314763442
Cercozoa - Bigyra	2.308042167	0.020996791	1	0.256593423	0.797492653	1	0.292010754	0.770278402	1	1.118725342	0.26325733	1	-0.010479016	0.991639108	1	1.48721665	0.1369576	1	1.744392698	0.081090637	1	0.221187401	0.824946519	1	1.462893263	0.143496588	1	1.531227889	0.12571308	1	-1.218597291	0.222997078	1	1.214916784	0.224397832	1	0.633937943	0.526121322	1	-1.177539046	0.238980422	1	-0.902848853	0.366606119	1	0.273945174	0.784126755	1	1.723408207
Retaria - Bigyra	1.21051839	0.226080039	1	0.136010314	0.891813128	1	0.645463034	0.518627166	1	0.042907906	0.965774947	1	1.91038419	0.056083765	1	1.53222362	0.125467262	1	0.216281978	0.828767956	1	1.846286158	0.064850666	1	1.509702343	0.131119393	1	0.204535934	0.837934715	1	-0.204857598	0.837683384	1	0.258664066	0.795894448	1	0.664581897	0.506317951	1	-0.274113659	0.783997278	1	-0.193320123	0.846708268	1	-0.073111889	0.941717081	1	0.825064253
Myzozoa - Ochrophyta	-0.932099654	0.351285027	1	-1.928885971	0.05374502	1	-1.077381434	0.281309895	1	-1.22202186	0.221699361	1	-1.205279209	0.228095533	1	-0.340983355	0.733116113	1	-0.769018812	0.441882143	1	0.144335672	0.885235411	1	0.376133068	0.706817972	1	-0.615126847	0.538470953	1	12.3512066	4.80E-35	3.93E-32	-11.15168891	7.03E-29	5.76E-26	4.245701149	2.18E-05	0.017868695	12.08933341	1.20E-33	9.86E-31	-4.145687967	3.39E-05	0.026426005	-1.373982649	0.169447069	1	-0.408767142
Cercozoa - Ochrophyta	1.664997019	0.09591335	1	-0.6663679	0.505175975	1	-0.990354103	0.322001071	1	-0.10223006	0.918574068	1	0.113662935	0.909504996	1	0.696754321	0.485956557	1	0.773509473	0.439220925	1	-0.161260405	0.871888308	1	0.330253637	0.741208322	1	0.379811195	0.704085572	1	0.52965439	0.596351576	1	-0.445963392	0.65562369	1	-0.371703764	0.710113422	1	0.525337554	0.599348556	1	-0.989964802	0.322191323	1	1.375260734	0.169050625	1	-0.200445163
Retaria - Ochrophyta	0.352991863	0.724094541	1	-0.517948756	0.604494023	1	-0.142019179	0.887064857	1	-1.090479869	0.275501816	1	2.419614295	0.015536977	1	0.899933546	0.368155617	1	-0.905372613	0.365268019	1	1.938019789	0.052620808	1	0.655210832	0.512332021	1	-0.973181126	0.33046329	1	1.269161666	0.20438341	1	-1.144920175	0.252242226	1	-0.041354563	0.967013236	1	1.142202178	0.253369991	1	-0.100587988	0.919877532	1	0.549981966	0.582331743	1	-0.780469561
Bigyra - Ochrophyta	-1.589902407	0.111856805	1	-0.965601976	0.334243386	1	-1.313827187	0.188904366	1	-1.61302855	0.106738305	1	0.119525103	0.904859353	1	-1.372919613	0.169777339	1	-1.650845237	0.09877018	1	-0.449592114	0.653004575	1	-1.679453192	0.093063754	1	-1.726283283	0.084296461	1	2.144560965	0.031987966	1	-2.062030228	0.039204858	1	-1.204736473	0.228305051	1	2.084876151	0.037080544	1	0.278599625	0.780552101	1	0.902315703	0.366889186	1	-2.524693111
Myzozoa - Oomycota	0.904839762	0.365550283	1	3.424290231	0.000616408	0.505454164	3.621810731	0.000292548	0.23988947	2.695960796	0.007018593	1	-3.993984862	6.50E-05	0.053277051	1.746732492	0.080683751	1	1.832864015	0.066822796	1	-0.671039779	0.502195189	1	3.161031729	0.001572114	1	2.494150893	0.012625886	1	7.671340148	1.70E-14	1.40E-11	-5.801034169	6.59E-09	5.40E-06	7.009036282	2.40E-12	1.97E-09	6.698024851	2.11E-11	1.73E-08	-3.625700741	0.000288179	0.224779566	-1.648335708	0.099283801	1	1.441935866
Cercozoa - Oomycota	2.271251048	0.023131785	1	1.334444768	0.182058137	1	0.829950851	0.406566573	1	1.366306053	0.171842922	1	-1.106622089	0.268457353	1	1.482358455	0.138244942	1	1.726670323	0.084226888	1	-0.470527887	0.637977915	1	1.466053216	0.14263379	1	1.560886196	0.118550605	1	-0.324752641	0.745368291	1	0.774759929	0.438481532	1	1.100911937	0.270934986	1	-0.634510973	0.525747408	1	-1.045167135	0.29594573	1	1.108567444	0.267616829	1	0.513544649
Retaria - Oomycota	0.787064496	0.431244112	1	0.81190831	0.416844246	1	1.055608418	0.291147153	1	-0.096958912	0.922759024	1	1.574231931	0.11543384	1	1.426726957	0.153658612	1	-0.240767944	0.809734976	1	1.702044846	0.088746962	1	1.411755952	0.158021832	1	-0.163439999	0.870172012	1	0.692137025	0.488851282	1	-0.323186713	0.746553843	1	0.935268255	0.349650071	1	0.362777583	0.716771039	1	-0.136229588	0.891639785	1	0.392422571	0.694746011	1	-0.297122022
Bigyra - Oomycota	-0.936790472	0.348866347	1	0.902507999	0.366787074	1	0.386316658	0.699262165	1	-0.207124593	0.835912556	1	-1.015769886	0.309738979	1	-0.586095939	0.557811045	1	-0.698633608	0.484781035	1	-0.730077413	0.465342867	1	-0.56912408	0.569271938	1	-0.571191862	0.567869594	1	1.308178513	0.190812768	1	-0.884621428	0.376360846	1	0.186578183	0.851991374	1	0.96571777	0.334185425	1	0.175939959	0.860341113	1	0.669418676	0.503228442	1	-1.799613389
Ochrophyta - Oomycota	2.353523243	0.018596445	1	7.094823978	1.30E-12	1.06E-09	6.412825761	1.43E-10	1.17E-07	5.249610966	1.52E-07	0.000124985	-4.359047844	1.31E-05	0.010711623	2.890334097	0.003848326	1	3.498953615	0.000467088	0.383012021	-1.125496412	0.260378737	1	4.104845108	4.05E-05	0.033176041	4.272445204	1.93E-05	0.015853968	-3.002951724	0.002673748	1	4.324349	1.53E-05	0.012544602	5.234813632	1.65E-07	0.000135424	-4.099007881	4.15E-05	0.034023843	-0.295682561	0.767472516	1	-0.805294382	0.420649823	1	2.535961478
Myzozoa - Cryptophyta	0.696523745	0.486100892	1	1.26270325	0.206695845	1	1.440390945	0.149756824	1	1.195009599	0.23208328	1	-0.198388275	0.842741291	1	-0.144804093	0.88486555	1	0.613820577	0.539333898	1	0.994846502	0.319810926	1	0.922766113	0.356129104	1	1.009309988	0.312825991	1	1.743015136	0.081330971	1	-1.46168593	0.143827295	1	2.465290519	0.01369022	1	1.887067896	0.059151194	1	-1.556913094	0.11949112	1	-1.208833711	0.226726737	1	0.839213636
Cercozoa - Cryptophyta	1.876337392	0.060608966	1	0.939482348	0.347483151	1	0.664378665	0.506447984	1	1.115394019	0.264681611	1	0.194527205	0.845763096	1	0.44095838	0.659243128	1	1.168271974	0.242697076	1	0.617796558	0.536709453	1	0.846612595	0.397211092	1	1.167381704	0.243056256	1	-1.058315042	0.289911837	1	1.063154639	0.287711829	1	0.683852998	0.494067997	1	-0.892142244	0.372316695	1	-0.777344028	0.436955826	1	0.322077366	0.747394085	1	0.595828099
Retaria - Cryptophyta	0.87085489	0.38383339	1	0.673304446	0.500753625	1	0.93844054	0.34801806	1	0.040286834	0.96786445	1	2.071682222	0.038295086	1	0.709032015	0.47830461	1	-0.237007383	0.812651062	1	2.158336574	0.030901673	1	1.024815306	0.305450343	1	-0.081736714	0.934856083	1	-0.0787482	0.937232907	1	0.139258248	0.889246082	1	0.703854853	0.48152317	1	-0.049564656	0.960469313	1	-0.163623852	0.870027267	1	-0.035241683	0.971887025	1	-0.062111032
Bigyra - Cryptophyta	-0.41600113	0.677409177	1	0.658048234	0.510507138	1	0.358822698	0.719727732	1	-0.003210143	0.99743868	1	0.197548938	0.843397989	1	-1.008199697	0.313358603	1	-0.555163821	0.578782613	1	0.382182146	0.702326264	1	-0.593862912	0.552603807	1	-0.350610957	0.725880236	1	0.154451839	0.877253482	1	-0.146241663	0.883730617	1	0.04809935	0.961637064	1	0.27501524	0.78330453	1	0.046840444	0.962640395	1	0.046381341	0.963006309	1	-1.086563379
Ochrophyta - Cryptophyta	1.003999102	0.315379046	1	1.892408678	0.058436551	1	1.819199383	0.068881017	1	1.608507328	0.107724113	1	0.158706294	0.873900279	1	-0.047046565	0.962476115	1	0.868942752	0.384878444	1	0.987864168	0.323219176	1	0.843046226	0.399202591	1	1.232476647	0.217771085	1	-1.927028279	0.053976106	1	1.8560609	0.063444878	1	1.272480444	0.203202468	1	-1.697530113	0.089596483	1	-0.174850011	0.86119749	1	-0.836991224	0.402597501	1	0.994353846
Oomycota - Cryptophyta	0.3663079	0.714135335	1	-9.45E-05	0.999924626	1	0.10575435	0.915777257	1	0.202722367	0.83935204	1	1.286678348	0.198206423	1	-0.796497316	0.425743035	1	-0.062689527	0.950013737	1	1.254182368	0.209775727	1	-0.245269	0.806248153	1	0.090382014	0.927983649	1	-1.096371198	0.272916363	1	0.684073127	0.49392899	1	-0.120617206	0.90399424	1	-0.588576002	0.556145736	1	-0.091162535	0.927363444	1	-0.605813689	0.544638479	1	0.309556207
Myzozoa - Haptophyta	-0.921597017	0.356738815	1	-0.449697556	0.652928534	1	0.081636407	0.934935849	1	-0.269757929	0.787346491	1	-0.773887531	0.438997304	1	-1.125179942	0.260512791	1	-1.035385379	0.300488971	1	-0.480197249	0.631087143	1	-0.696297767	0.486242371	1	-0.742195752	0.457968742	1	4.577018192	4.72E-06	0.003867534	-3.957470239	7.57E-05	0.062113132	1.835637866	0.066411233	1	4.805272759	1.55E-06	0.001267234	-1.119115091	0.263091042	1	-0.04765117	0.961994251	1	-1.256688812
Cercozoa - Haptophyta	1.32686477	0.18455342	1	-0.261938286	0.793369022	1	-0.540735477	0.588689922	1	0.133341708	0.893923144	1	0.06918211	0.944844663	1	0.16519994	0.868786612	1	0.408060077	0.683229569	1	-0.433708225	0.664500333	1	-0.164389668	0.869424396	1	0.152313789	0.87893945	1	-0.867183163	0.38584166	1	0.901229258	0.367466438	1	-0.669644684	0.503084322	1	-0.676364805	0.498809057	1	-0.019982259	0.984057525	1	1.636803855	0.10167146	1	-0.701898334
Retaria - Haptophyta	0.206782196	0.836179961	1	-0.25807919	0.796345792	1	0.11374563	0.90943944	1	-0.889113785	0.373941931	1	2.296124977	0.021668737	1	0.538392734	0.590305942	1	-1.073108654	0.283222369	1	1.660141384	0.096886013	1	0.30682894	0.758973579	1	-1.066939362	0.285999219	1	0.284660181	0.7759045	1	-0.194702875	0.845625561	1	-0.268128246	0.788600604	1	0.297416062	0.766148882	1	0.261671461	0.793574745	1	0.793081188	0.427730522	1	-1.10678084
Bigyra - Haptophyta	-1.645576492	0.099850982	1	-0.566913884	0.57077269	1	-0.872706121	0.382823281	1	-1.275696325	0.202062888	1	0.0779973	0.937830201	1	-1.707203346	0.087784263	1	-1.801463597	0.07162984	1	-0.683662642	0.494188219	1	-1.985826533	0.047052589	1	-1.774393381	0.075998104	1	0.71257249	0.47611034	1	-0.676036889	0.499017224	1	-1.421714938	0.155109022	1	0.840107153	0.40084831	1	1.097995952	0.272206257	1	1.192609802	0.233022225	1	-2.813558362
Ochrophyta - Haptophyta	-0.443119086	0.6576796	1	0.802771626	0.422106745	1	0.841103441	0.400289987	1	0.526453711	0.598573005	1	-0.079981255	0.936252164	1	-1.091970212	0.274846195	1	-0.690121529	0.490117766	1	-0.666398114	0.505156668	1	-1.081629012	0.279417408	1	-0.45054741	0.652315777	1	-3.137393064	0.001704574	1	3.039240084	0.002371758	1	-0.768967301	0.441912722	1	-2.685083733	0.007251164	1	1.728088855	0.083972295	1	0.889615429	0.373672418	1	-1.200035891
Oomycota - Haptophyta	-1.656228632	0.097675527	1	-3.107278602	0.001888184	1	-2.706756076	0.006794416	1	-2.358683965	0.018339867	1	2.27344682	0.022999267	1	-2.516954888	0.011837398	1	-2.489927542	0.012776914	1	0.017665272	0.985905885	1	-3.16090883	0.001572777	1	-2.694627876	0.007046728	1	-1.151375867	0.249577638	1	0.354290956	0.723120845	1	-3.492856401	0.000477883	0.391864401	-0.16368226	0.869981283	1	1.696795146	0.089735397	1	1.216136142	0.223933065	1	-2.415490725
Cryptophyta - Haptophyta	-1.105045222	0.269139995	1	-1.421949178	0.155041005	1	-1.338942568	0.18058937	1	-1.271525224	0.20354186	1	-0.178688009	0.858182685	1	-0.397198579	0.69122103	1	-1.080111216	0.280092658	1	-1.1802512	0.237900321	1	-1.214190469	0.224674999	1	-1.318826863	0.187227001	1	0.511885418	0.608731204	1	-0.486017713	0.626954607	1	-1.484212852	0.137752461	1	0.482765967	0.629261918	1	0.904962658	0.365485171	1	1.132417426	0.257458982	1	-1.403447518
Myzozoa - Nibbleridia	0.695216029	0.486919929	1	0.724532062	0.468739151	1	0.306162553	0.759480882	1	0.690611263	0.489809868	1	0.396776361	0.691532384	1	-0.319376888	0.749440734	1	-0.468479707	0.63944158	1	0.256970708	0.797201385	1	-0.364686977	0.715345081	1	-0.090383955	0.927982106	1	-0.182324505	0.855328069	1	0.191454604	0.848169443	1	0.545149401	0.585650768	1	-0.711892156	0.47653156	1	0.171202066	0.864064883	1	-0.122293085	0.902666908	1	1.41878028
Cercozoa - Nibbleridia	1.468673295	0.141921424	1	0.648791661	0.516473048	1	0.011116994	0.991130105	1	0.75844056	0.448187284	1	0.577829405	0.563379301	1	0.04821613	0.961543995	1	0.002855476	0.997721663	1	0.147680373	0.882595022	1	-0.246813399	0.80505264	1	0.162173602	0.871169147	1	-1.644984831	0.099972939	1	1.523450117	0.127646132	1	-0.241860731	0.808888079	1	-2.095872164	0.036093533	1	0.554596759	0.579170506	1	0.65821561	0.510399595	1	1.272929809
Retaria - Nibbleridia	0.893307011	0.371692784	1	0.537159245	0.59115762	1	0.303953855	0.761163047	1	0.090334977	0.928021026	1	1.876569179	0.060577165	1	0.29941651	0.764622266	1	-0.814986879	0.415079821	1	1.315337413	0.188396529	1	0.031575331	0.974810716	1	-0.561354476	0.574555911	1	-0.946942354	0.343668154	1	0.877687831	0.38011315	1	-0.10037081	0.920049943	1	-1.424435783	0.154320362	1	0.570393109	0.568411103	1	0.388112955	0.697932445	1	0.769892741
Bigyra - Nibbleridia	0.040905289	0.967371401	1	0.483075335	0.629042246	1	-0.16700875	0.867363164	1	0.065720689	0.947600201	1	0.575901309	0.56468189	1	-0.858860959	0.390417231	1	-1.060304695	0.289006004	1	0.010752835	0.991420644	1	-1.134821364	0.256450173	1	-0.773365872	0.439305882	1	-0.878641363	0.379595761	1	0.761098523	0.446598222	1	-0.624733638	0.532145892	1	-1.348063693	0.177637898	1	1.253940474	0.209863642	1	0.481788667	0.629956081	1	0.20428322
Ochrophyta - Nibbleridia	0.84308741	0.39917956	1	1.023827527	0.305916746	1	0.472408726	0.636635077	1	0.882402017	0.377559445	1	0.583267752	0.559713068	1	-0.270672088	0.786643246	1	-0.356270154	0.721638258	1	0.237498465	0.81227011	1	-0.425148509	0.670728418	1	0.002042245	0.998370525	1	-2.056924636	0.039693476	1	1.884250484	0.059531102	1	-0.093529939	0.925482566	1	-2.551270003	0.010733114	1	1.311507029	0.189686521	1	0.085554806	0.931820326	1	1.494394679
Oomycota - Nibbleridia	0.524622334	0.599845758	1	0.074149395	0.940891512	1	-0.382890588	0.701800891	1	0.178863398	0.858044963	1	1.158479321	0.246668486	1	-0.652866741	0.513842192	1	-0.818748686	0.412929813	1	0.385424067	0.699923255	1	-0.967662489	0.333212958	1	-0.565654731	0.571628514	1	-1.643889989	0.100198928	1	1.296818576	0.194693618	1	-0.788445649	0.430436078	1	-1.989406106	0.046656396	1	1.351544759	0.176520992	1	0.191967035	0.847768028	1	1.14725862
Cryptophyta - Nibbleridia	0.304007505	0.761122174	1	0.066889089	0.946669999	1	-0.39394815	0.69361932	1	0.067750961	0.945983881	1	0.450960391	0.652018097	1	-0.221219484	0.824921539	1	-0.709188266	0.478207654	1	-0.230960377	0.817345584	1	-0.75922948	0.447715294	1	-0.551620033	0.581208709	1	-0.976325283	0.328903295	1	0.853589872	0.393332272	1	-0.655154338	0.51236839	1	-1.521998602	0.128009431	1	1.14730647	0.251254981	1	0.452454531	0.65094157	1	0.89148624
Haptophyta - Nibbleridia	0.920259331	0.357437256	1	0.829678818	0.406720401	1	0.281776196	0.778115125	1	0.7505863	0.452901669	1	0.588014585	0.556522503	1	-0.030479911	0.975684315	1	-0.200524564	0.841070349	1	0.375503649	0.707285933	1	-0.183886022	0.85410287	1	0.09872335	0.921357929	1	-1.339568559	0.180385651	1	1.191644125	0.233400816	1	0.073546025	0.94137162	1	-1.920547098	0.05478883	1	0.637507372	0.52379441	1	-0.108635119	0.913491905	1	1.721511782
Myzozoa - Chlorophyta	-4.898955505	9.63E-07	0.000790049	-5.084481446	3.69E-07	0.000302278	-7.535230294	4.87E-14	4.00E-11	-7.605867056	2.83E-14	2.32E-11	-2.359982343	0.018275805	1	-2.679753434	0.007367641	1	-4.586098513	4.52E-06	0.003703166	-2.449491311	0.014305816	1	-2.755874274	0.005853549	1	-5.073551611	3.90E-07	0.000320176	15.47173621	5.38E-54	4.41E-51	-14.61131887	2.38E-48	1.95E-45	2.013811597	0.044029318	1	15.38505213	2.06E-53	1.69E-50	-2.747233813	0.006010027	1	1.04472843	0.296148501	1	-7.622198282
Cercozoa - Chlorophyta	0.175168523	0.860947217	1	-1.871059584	0.061336823	1	-3.349208181	0.000810429	0.664551594	-2.451859719	0.014212006	1	-0.351338887	0.725334124	1	-0.169708437	0.865239439	1	-0.644034395	0.519553131	1	-1.089444421	0.275957951	1	-0.789682745	0.429713071	1	-1.257916778	0.208421855	1	2.128434803	0.03330105	1	-2.1216185	0.033869788	1	-1.007136202	0.313869326	1	2.163192522	0.030526375	1	-0.625875309	0.531396731	1	2.178399628	0.029376298	1	-2.817140748
Retaria - Chlorophyta	-0.619811628	0.535381812	1	-1.317669768	0.187614219	1	-1.710216843	0.087225782	1	-2.639211266	0.008309918	1	2.098957406	0.035820656	1	0.327723297	0.743120887	1	-1.830913132	0.06711351	1	1.31136325	0.189735069	1	-0.086473715	0.93108985	1	-2.047446323	0.040614282	1	2.323975014	0.020126833	1	-2.250566623	0.024412999	1	-0.464707215	0.642141141	1	2.223387649	0.026189672	1	0.028092454	0.977588413	1	1.08985607	0.27577655	1	-2.508274288
Bigyra - Chlorophyta	-2.933846245	0.0033479	1	-2.080954138	0.037438104	1	-3.5004827	0.000464416	0.380821433	-3.776675257	0.000158936	0.130327305	-0.312053217	0.75500008	1	-2.152751967	0.031338177	1	-2.938043717	0.003302904	1	-1.307961026	0.190886529	1	-2.695578374	0.007026655	1	-3.221868601	0.001273575	1	3.610460016	0.000305654	0.250636624	-3.599195428	0.000319203	0.261746661	-1.785303145	0.074212159	1	3.588041941	0.000333171	0.273199978	0.593806328	0.552641656	1	1.654268291	0.098073013	1	-4.927494268
Ochrophyta - Chlorophyta	-6.911932147	4.78E-12	3.92E-09	-5.715642513	1.09E-08	8.96E-06	-11.17177502	5.60E-29	4.60E-26	-11.07247693	1.71E-28	1.40E-25	-2.182870243	0.029045367	1	-4.036959839	5.41E-05	0.044401634	-6.627558712	3.41E-11	2.80E-08	-4.381608661	1.18E-05	0.009660114	-5.253793355	1.49E-07	0.000122178	-7.689319065	1.48E-14	1.21E-11	7.563083811	3.94E-14	3.23E-11	-7.919877164	2.38E-15	1.95E-12	-3.016071654	0.002560727	1	7.8128438	5.59E-15	4.58E-12	1.033737748	0.301258781	1	3.894274422	9.85E-05	0.080764341	-12.42326945
Oomycota - Chlorophyta	-6.52354912	6.87E-11	5.63E-08	-9.861051114	6.14E-23	5.04E-20	-12.80724604	1.49E-37	1.22E-34	-11.73374193	8.56E-32	7.02E-29	2.366173204	0.017973034	1	-5.125066907	2.97E-07	0.000243894	-7.332845936	2.25E-13	1.85E-10	-1.864710498	0.062221994	1	-6.967699945	3.22E-12	2.64E-09	-8.692331747	3.55E-18	2.91E-15	7.509161748	5.95E-14	4.88E-11	-8.886857204	6.29E-19	5.15E-16	-6.497000368	8.19E-11	6.72E-08	8.605407709	7.60E-18	6.24E-15	1.006112564	0.314361426	1	3.214970633	0.001304579	1	-10.2274494
Cryptophyta - Chlorophyta	-2.354677146	0.018538805	1	-2.997108386	0.002725538	1	-4.000046292	6.33E-05	0.051930677	-3.772206	0.000161811	0.132684671	-0.587086701	0.557145479	1	-0.749106476	0.453793032	1	-2.165128196	0.030377869	1	-1.840046334	0.065761435	1	-1.868784832	0.061652756	1	-2.733737638	0.006261992	1	3.395427589	0.000685215	0.561876269	-3.395593453	0.0006848	0.561535933	-1.852268485	0.063987279	1	3.205034801	0.001350462	1	0.448920971	0.653488667	1	1.589676651	0.111907709	1	-3.414323019
Haptophyta - Chlorophyta	-2.555958551	0.010589573	1	-3.21724951	0.00129426	1	-5.601236099	2.13E-08	1.75E-05	-5.261493405	1.43E-07	0.00011717	-0.863802369	0.387696466	1	-0.706358269	0.479965366	1	-2.20043272	0.027776209	1	-1.256382078	0.208977476	1	-1.239729879	0.215075322	1	-2.883460348	0.003933322	1	6.215983654	5.10E-10	4.18E-07	-6.276862069	3.45E-10	2.83E-07	-0.571963777	0.567346515	1	5.875147287	4.22E-09	3.46E-06	-0.999574837	0.317516306	1	0.813117719	0.416150569	1	-4.143382978
Nibbleridia - Chlorophyta	-1.529745542	0.126079726	1	-1.59068487	0.111680514	1	-1.584863661	0.112997314	1	-1.983756005	0.047283047	1	-0.79919406	0.424177895	1	-0.13261012	0.894501729	1	-0.305548387	0.759948524	1	-0.673654185	0.500531196	1	-0.099905813	0.920419101	1	-0.768670039	0.442089215	1	2.804948153	0.005032467	1	-2.66835244	0.007622425	1	-0.20744974	0.83565864	1	3.316051625	0.00091299	0.748651485	-1.070030953	0.284605377	1	0.300132479	0.764076106	1	-2.719739313
Myzozoa - Picozoa	-8.110691209	5.03E-16	4.13E-13	-9.959111362	2.30E-23	1.89E-20	-10.48947017	9.66E-26	7.92E-23	-9.606715697	7.49E-22	6.14E-19	-0.204509232	0.837955578	1	-2.480078055	0.013135362	1	-4.268442306	1.97E-05	0.016141103	-3.032145953	0.002428218	1	-4.289834786	1.79E-05	0.014662099	-6.114230963	9.70E-10	7.96E-07	13.98080171	2.04E-44	1.67E-41	-15.31494889	6.08E-53	4.98E-50	-3.887305565	0.000101363	0.08311776	14.2777771	3.01E-46	2.47E-43	0.975475284	0.329324556	1	1.876950252	0.060524913	1	-10.47250202
Cercozoa - Picozoa	-1.553672726	0.120262502	1	-4.259591035	2.05E-05	0.016793705	-5.061160644	4.17E-07	0.000341704	-3.790653398	0.000150252	0.123206233	0.398977935	0.689909462	1	-0.277822244	0.781148815	1	-0.829014221	0.40709636	1	-1.485732561	0.137349874	1	-1.620774469	0.105066016	1	-2.037214704	0.041628531	1	2.575926628	0.009997186	1	-3.436665741	0.000588922	0.482915965	-3.332355583	0.000861142	0.706136041	2.731947914	0.006296109	1	1.219473202	0.222664641	1	2.543030502	0.010989564	1	-4.481795705
Retaria - Picozoa	-1.77072474	0.076606486	1	-2.942943334	0.003251079	1	-2.904304955	0.003680695	1	-3.552833506	0.000381106	0.312506584	2.569293234	0.010190619	1	0.247463462	0.804549565	1	-1.944034364	0.051891307	1	1.006629914	0.314112654	1	-0.659528906	0.509556191	1	-2.569309708	0.010190134	1	2.636123799	0.008385913	1	-3.146838035	0.001650464	1	-2.041660916	0.041185178	1	2.618196189	0.008839597	1	0.773852809	0.439017839	1	1.361907146	0.173227191	1	-3.647918642
Bigyra - Picozoa	-4.466475018	7.95E-06	0.006520553	-4.305066117	1.67E-05	0.013688741	-5.098363013	3.43E-07	0.000280935	-4.995624557	5.86E-07	0.000480894	0.385509194	0.699860196	1	-2.203987474	0.027525225	1	-3.053991452	0.002258185	1	-1.673825542	0.094164891	1	-3.423660872	0.000617837	0.506626099	-3.901110697	9.58E-05	0.078516927	3.994251088	6.49E-05	0.053217229	-4.791552593	1.65E-06	0.001357064	-3.934501558	8.34E-05	0.068363013	4.087521085	4.36E-05	0.035752579	2.372711608	0.017658045	1	2.010563798	0.044371551	1	-6.432751595
Ochrophyta - Picozoa	-9.974546726	1.97E-23	1.62E-20	-11.4709182	1.85E-30	1.51E-27	-13.02683602	8.61E-39	7.06E-36	-11.69750005	1.31E-31	1.08E-28	0.918907793	0.358143803	1	-2.994576859	0.002748258	1	-4.973538351	6.57E-07	0.000539082	-4.216998816	2.48E-05	0.020301173	-6.136422924	8.44E-10	6.92E-07	-7.605988581	2.83E-14	2.32E-11	6.552430704	5.66E-11	4.64E-08	-9.533001379	1.53E-21	1.25E-18	-9.427938832	4.18E-21	3.43E-18	7.161739391	7.97E-13	6.53E-10	4.801254199	1.58E-06	0.001229865	3.931807355	8.43E-05	0.069133886	-13.78549069
Oomycota - Picozoa	-9.547377509	1.33E-21	1.09E-18	-14.02247397	1.14E-44	9.31E-42	-14.78429454	1.85E-49	1.52E-46	-12.92280556	3.35E-38	2.74E-35	3.751787079	0.000175579	0.143974413	-4.380552765	1.18E-05	0.009707047	-6.373003162	1.85E-10	1.52E-07	-2.566035072	0.010286843	1	-7.715952909	1.20E-14	9.85E-12	-8.998361233	2.29E-19	1.88E-16	7.282025827	3.29E-13	2.70E-10	-10.56355889	4.40E-26	3.61E-23	-11.11150363	1.10E-28	9.04E-26	8.517681624	1.63E-17	1.33E-14	4.324484202	1.53E-05	0.011925354	3.665435862	0.000246918	0.202472506	-12.65019093
Cryptophyta - Picozoa	-3.901860902	9.55E-05	0.078273927	-5.198196677	2.01E-07	0.00016501	-5.585372172	2.33E-08	1.91E-05	-4.991267617	6.00E-07	0.000491871	0.117387521	0.906552973	1	-0.835616718	0.403370561	1	-2.300499917	0.021419914	1	-2.192539121	0.028340602	1	-2.617645313	0.008853878	1	-3.425246856	0.000614241	0.503677656	3.784622598	0.000153942	0.126232446	-4.593067298	4.37E-06	0.003581581	-3.999784006	6.34E-05	0.051988264	3.713749801	0.000204211	0.167452771	2.003346937	0.045140063	1	1.947527243	0.051471557	1	-4.956010921
Haptophyta - Picozoa	-5.506320632	3.66E-08	3.00E-05	-7.440865629	1.00E-13	8.20E-11	-8.390550784	4.84E-17	3.97E-14	-7.341057156	2.12E-13	1.74E-10	0.609308268	0.542320128	1	-0.8431512	0.399143887	1	-2.349291266	0.018809187	1	-1.923303226	0.05444198	1	-2.704195166	0.006847006	1	-4.10363727	4.07E-05	0.033349806	6.513058948	7.36E-11	6.04E-08	-8.187381532	2.67E-16	2.19E-13	-4.908833975	9.16E-07	0.00075128	6.457242622	1.07E-10	8.74E-08	1.885651848	0.059341886	1	1.52441702	0.127404571	1	-6.978054844
Nibbleridia - Picozoa	-2.347693185	0.018890074	1	-2.753635882	0.00589373	1	-2.44342408	0.01454863	1	-2.647918593	0.008098903	1	-0.43835973	0.661125534	1	-0.186032798	0.852419041	1	-0.401358951	0.688155867	1	-0.874742613	0.381713968	1	-0.509487758	0.610410377	1	-1.155468413	0.247898661	1	3.03100516	0.002437411	1	-3.311978375	0.000926387	0.759637394	-1.337104754	0.181188446	1	3.596812211	0.000322141	0.264155516	0.211037451	0.832858047	1	0.502228028	0.615507129	1	-3.538796725
Chlorophyta - Picozoa	-4.882014873	1.05E-06	0.00086106	-6.918416154	4.57E-12	3.75E-09	-5.123604137	3.00E-07	0.000245795	-3.993058953	6.52E-05	0.053485602	2.096184764	0.036065804	1	-0.320134832	0.748866122	1	-0.576785279	0.564084515	1	-1.211826716	0.225578719	1	-2.418654869	0.015578013	1	-2.310416541	0.020865104	1	1.44216685	0.14925531	1	-3.898685253	9.67E-05	0.079307442	-6.66815931	2.59E-11	2.12E-08	1.806551197	0.070832285	1	3.535629534	0.000406805	0.317307704	1.220751123	0.222180265	1	-5.004417911
Myzozoa - Prasinodermophyta	1.23327548	0.217473003	1	1.17784808	0.238857177	1	0.4215465	0.673356064	1	0.292348546	0.770020145	1	0.807137037	0.419587536	1	0.531035212	0.595394379	1	1.259021675	0.208022503	1	1.285056753	0.198772453	1	0.922766004	0.356129161	1	0.96507375	0.334507874	1	0.286254508	0.774683198	1	-0.22500446	0.821975805	1	1.2244514	0.220781989	1	0.378030857	0.705407671	1	0.25745501	0.796827541	1	-1.106106543	0.268680407	1	1.498808475
Cercozoa - Prasinodermophyta	2.035489591	0.041801635	1	1.03571846	0.300333508	1	0.074373766	0.940712983	1	0.401882518	0.687770489	1	0.961862513	0.336118671	1	0.857571856	0.391128921	1	1.61103408	0.107172295	1	1.050359949	0.293552652	1	0.923394983	0.355801405	1	1.137925538	0.255151576	1	-1.402381176	0.160801452	1	1.311371989	0.189732118	1	0.262509253	0.792928852	1	-1.281376042	0.200061615	1	0.629236073	0.529194516	1	-0.124664399	0.900789243	1	1.308755408
Retaria - Prasinodermophyta	1.318819595	0.187229432	1	0.858654377	0.390531228	1	0.387330964	0.698511205	1	-0.295592708	0.767541143	1	2.330977188	0.019754563	1	1.03368601	0.301282975	1	0.519399665	0.603482065	1	2.217866295	0.02656395	1	1.088878093	0.276207648	1	0.224678388	0.822229478	1	-0.647734128	0.517156927	1	0.611721236	0.540722209	1	0.358994345	0.71959932	1	-0.620122537	0.535177115	1	0.61499863	0.538555625	1	-0.333081944	0.739072429	1	0.738254973
Bigyra - Prasinodermophyta	0.426145455	0.67000186	1	0.842216391	0.399666841	1	-0.125938202	0.899780843	1	-0.36764203	0.713140171	1	0.951670483	0.341264123	1	-0.171248486	0.864028384	1	0.393400792	0.694023485	1	0.880719185	0.37846983	1	-0.090037864	0.928257126	1	0.07406476	0.940958855	1	-0.546776886	0.584532024	1	0.459915481	0.645576888	1	-0.174176927	0.861726418	1	-0.455928682	0.648441264	1	1.328579788	0.183986644	1	-0.309080181	0.757260534	1	0.11086755
Ochrophyta - Prasinodermophyta	1.411839137	0.157997332	1	1.530190579	0.125969563	1	0.61539382	0.538294672	1	0.509898062	0.61012288	1	1.028190235	0.303860351	1	0.597356215	0.55026958	1	1.409362415	0.158728032	1	1.275854699	0.202006887	1	0.868463313	0.385140748	1	1.084804161	0.278008402	1	-1.872050258	0.061199651	1	1.724109332	0.084688108	1	0.496612953	0.619462017	1	-1.732722554	0.083144994	1	1.400469458	0.161372783	1	-0.87878335	0.379518756	1	1.589463635
Oomycota - Prasinodermophyta	1.038896387	0.298852927	1	0.430624329	0.666741548	1	-0.37152175	0.710248959	1	-0.298057595	0.765659206	1	1.685933407	0.091808627	1	0.149643689	0.881045737	1	0.86115924	0.389150346	1	1.436530881	0.150851336	1	0.232441073	0.816195451	1	0.421174886	0.673627382	1	-1.395558378	0.162847524	1	1.046746735	0.295216403	1	-0.308957967	0.757353501	1	-1.089972656	0.275725189	1	1.439023384	0.150143897	1	-0.747595153	0.454704389	1	1.187007718
Cryptophyta - Prasinodermophyta	0.720302675	0.471338658	1	0.376906023	0.706243446	1	-0.379664164	0.704194724	1	-0.365372116	0.714833653	1	0.81198229	0.416801794	1	0.541656356	0.588055261	1	0.785960894	0.431890398	1	0.610475598	0.541546803	1	0.329886628	0.741485628	1	0.321984145	0.747464706	1	-0.655990829	0.511830025	1	0.563323953	0.573214311	1	-0.208188304	0.835081941	1	-0.650393823	0.515437866	1	1.217833993	0.223287064	1	-0.341876742	0.732443653	1	0.879183883
Haptophyta - Prasinodermophyta	1.48123525	0.138543896	1	1.289660288	0.197168633	1	0.391122486	0.6957067	1	0.366022047	0.714348624	1	1.018996174	0.308204783	1	0.849303514	0.395712426	1	1.539613167	0.123654674	1	1.404016897	0.160313818	1	1.110251691	0.266890584	1	1.165213097	0.243932746	1	-1.04738949	0.294919977	1	0.927758052	0.353533088	1	0.671901514	0.501646396	1	-1.023356733	0.306139208	1	0.721413922	0.470654884	1	-1.074169843	0.282746566	1	1.841502313
Nibbleridia - Prasinodermophyta	0.287564406	0.773680195	1	0.228382574	0.819348836	1	0.045947824	0.963351837	1	-0.333455372	0.738790572	1	0.232669823	0.816017804	1	0.596418306	0.550895814	1	1.193504071	0.232672019	1	0.656673321	0.511390993	1	0.891036876	0.372909387	1	0.709601153	0.477951504	1	0.329263011	0.7419569	1	-0.29558223	0.767549146	1	0.396330911	0.691860926	1	0.794672077	0.426804279	1	0.063081734	0.94970142	1	-0.640828397	0.521634181	1	-0.088842842
Chlorophyta - Prasinodermophyta	2.201028335	0.027734018	1	2.181376665	0.029155568	1	1.897456769	0.057767679	1	1.780955431	0.074919732	1	1.275156393	0.202253893	1	1.059172903	0.289521043	1	2.16586578	0.030321445	1	1.774652988	0.075955202	1	1.46912748	0.141798216	1	1.964646847	0.049455126	1	-2.734311464	0.006251088	1	2.627968908	0.008589637	1	0.84144686	0.400097643	1	-2.61649729	0.008883707	1	1.157463524	0.247083033	1	-1.319938938	0.186855406	1	3.001426485
Picozoa - Prasinodermophyta	3.13457146	0.001721053	1	3.512545978	0.000443835	0.363944867	2.880814208	0.003966494	1	2.544680819	0.010937767	1	0.85485163	0.392633291	1	1.112366506	0.2659806	1	2.259445712	0.023855674	1	1.995607697	0.045976641	1	1.928303773	0.053817353	1	2.398352227	0.01646902	1	-2.991806838	0.002773317	1	3.365846921	0.00076309	0.625734156	2.135523124	0.032718303	1	-2.941803394	0.00326307	1	-0.125853063	0.899848237	1	-1.543626457	0.122678852	1	3.938639464
Myzozoa - Rhodophyta	-0.38905434	0.697235949	1	-4.861735403	1.16E-06	0.000954161	-1.624229607	0.104326814	1	3.327061761	0.000877669	0.719688734	-4.452820471	8.47E-06	0.006949468	-2.478270127	0.013202115	1	1.752944769	0.079611488	1	-4.859937575	1.17E-06	0.000962867	-1.735503969	0.082651579	1	2.924971051	0.003444883	1	18.93003937	6.45E-80	5.29E-77	-18.79527509	8.26E-79	6.77E-76	0.350664111	0.725840353	1	18.86035226	2.42E-79	1.98E-76	-3.458609324	0.000542972	0.423518054	3.737296536	0.00018601	0.152527792	-5.016942206
Cercozoa - Rhodophyta	1.831053467	0.067092563	1	-1.671771696	0.09456935	1	-1.182628897	0.236956255	1	1.414371814	0.157252761	1	-0.992377635	0.321013345	1	-0.028408842	0.977336072	1	1.610202936	0.107353561	1	-1.842005157	0.065474396	1	-0.376918077	0.706234487	1	1.562082189	0.118268628	1	2.878122122	0.004000502	1	-3.139424048	0.001692803	1	-1.632823825	0.102506055	1	2.936595324	0.003318368	1	-0.782527694	0.433904516	1	3.079021292	0.002076818	1	-1.758774908
Retaria - Rhodophyta	0.465716815	0.641418215	1	-1.180124879	0.237950551	1	-0.270686498	0.786632162	1	-0.091321508	0.927237129	1	1.688436233	0.09132752	1	0.423157595	0.672180283	1	-0.351641194	0.725107367	1	0.828886502	0.407168634	1	0.189769461	0.849489788	1	-0.192969113	0.846983158	1	2.813308058	0.004903465	1	-2.916007509	0.00354542	1	-0.871793037	0.383321294	1	2.727841875	0.006375016	1	-0.02491178	0.980125331	1	1.673246574	0.094278765	1	-1.804824808
Bigyra - Rhodophyta	-1.425213765	0.154095418	1	-1.89676356	0.057859151	1	-1.491274467	0.13588945	1	-0.202458723	0.839558125	1	-0.905694014	0.365097832	1	-2.038345608	0.041515382	1	-0.867383046	0.385732168	1	-2.006659337	0.044785949	1	-2.328485033	0.019886363	1	-0.623603399	0.532888078	1	4.316440691	1.59E-05	0.013002351	-4.55367166	5.27E-06	0.004322845	-2.371159863	0.01773236	1	4.315095107	1.60E-05	0.013081805	0.47251897	0.636556405	1	2.48345128	0.013011613	1	-3.961803006
Ochrophyta - Rhodophyta	1.061797593	0.288327583	1	-6.213956496	5.17E-10	4.24E-07	-1.20805308	0.227026846	1	9.348180115	8.92E-21	7.31E-18	-6.816629637	9.32E-12	7.64E-09	-4.455050874	8.39E-06	0.006877611	5.176228107	2.26E-07	0.000185662	-10.36620417	3.53E-25	2.90E-22	-4.352487498	1.35E-05	0.011037327	7.297882151	2.92E-13	2.40E-10	14.49141274	1.37E-47	1.13E-44	-16.61653528	5.29E-62	4.34E-59	-7.783836087	7.04E-15	5.77E-12	14.89500952	3.55E-50	2.91E-47	0.913690449	0.360879524	1	10.53319566	6.07E-26	4.98E-23	-9.609888268
Oomycota - Rhodophyta	-1.679394539	0.093075177	1	-10.16198805	2.93E-24	2.40E-21	-6.797325874	1.07E-11	8.74E-09	0.034543675	0.972443616	1	0.483533346	0.628717089	1	-5.181722489	2.20E-07	0.000180274	-0.548122195	0.583608001	1	-4.536530305	5.72E-06	0.004689357	-6.289581149	3.18E-10	2.61E-07	-0.139912603	0.888729044	1	10.72561976	7.72E-27	6.33E-24	-13.14245415	1.88E-39	1.54E-36	-9.230535425	2.69E-20	2.21E-17	11.98385033	4.32E-33	3.54E-30	0.828362381	0.407465304	1	6.477288749	9.34E-11	7.66E-08	-7.634711513
Cryptophyta - Rhodophyta	-0.841172853	0.400251106	1	-2.82062425	0.004793031	1	-1.995040253	0.04603849	1	-0.197951872	0.843082719	1	-1.183041006	0.236792896	1	-0.622893032	0.533354817	1	-0.087965969	0.929903724	1	-2.543220402	0.010983592	1	-1.494736728	0.134983165	1	-0.131366411	0.895485458	1	4.09959947	4.14E-05	0.033936993	-4.34835704	1.37E-05	0.011247217	-2.438688498	0.014740669	1	3.928990022	8.53E-05	0.06994877	0.340718734	0.733315334	1	2.418335206	0.015591706	1	-2.436345997
Haptophyta - Rhodophyta	0.796094884	0.425976887	1	-2.897658726	0.003759594	1	-1.237210366	0.216008994	1	2.653311267	0.007970633	1	-2.233731182	0.025500766	1	-0.437107807	0.662033165	1	2.434814462	0.014899427	1	-2.860991512	0.004223184	1	-0.41248791	0.67998184	1	2.918873062	0.003512992	1	8.002215553	1.22E-15	1.00E-12	-8.626568144	6.32E-18	5.18E-15	-1.88407485	0.059554852	1	7.688251513	1.49E-14	1.22E-11	-1.32744281	0.184362246	1	2.673117309	0.007514997	1	-2.05665734
Nibbleridia - Rhodophyta	-0.762156626	0.44596653	1	-1.492677872	0.135521528	1	-0.563338396	0.573204477	1	-0.175126802	0.860979999	1	-1.098023696	0.272194142	1	-0.066272957	0.947160513	1	0.74722114	0.454930085	1	-1.020820744	0.307339375	1	0.095831594	0.923654324	1	0.549558068	0.582622526	1	3.150584194	0.001629443	1	-3.138672568	0.00169715	1	-0.494873833	0.620689183	1	3.673776905	0.000238991	0.195972963	-1.175260775	0.239890402	1	0.710861017	0.477170365	1	-2.219732731
Chlorophyta - Rhodophyta	7.161194375	8.00E-13	6.56E-10	0.941998668	0.346193322	1	9.521350184	1.71E-21	1.40E-18	16.84143364	1.21E-63	9.94E-61	-2.760287456	0.005775052	1	0.618898308	0.535983353	1	9.786262251	1.29E-22	1.06E-19	-3.211823808	0.001318952	1	1.820376122	0.068701746	1	12.26154297	1.46E-34	1.19E-31	3.155378925	0.001602898	1	-4.316397991	1.59E-05	0.013004866	-2.666054154	0.007674733	1	3.283520329	0.001025193	0.840657854	-0.389476757	0.696923501	1	3.833164751	0.000126505	0.103734237	4.725713586
Picozoa - Rhodophyta	10.15681226	3.09E-24	2.53E-21	8.126962116	4.40E-16	3.61E-13	12.02471136	2.64E-33	2.16E-30	15.78404952	4.01E-56	3.29E-53	-4.146941949	3.37E-05	0.027629527	0.767656149	0.442691494	1	7.285345141	3.21E-13	2.63E-10	-0.87500311	0.381572214	1	3.856082768	0.000115218	0.094479162	10.84600519	2.08E-27	1.71E-24	0.587353113	0.556966577	1	1.280338282	0.200426189	1	5.400272849	6.65E-08	5.46E-05	0.29910925	0.764856689	1	-4.202645265	2.64E-05	0.02057748	1.311814298	0.189582799	1	8.657515926
Prasinodermophyta - Rhodophyta	-1.317717047	0.187598386	1	-2.070555193	0.038400383	1	-0.720106147	0.471459643	1	0.306023327	0.759586885	1	-1.62165833	0.104876526	1	-0.985300749	0.324476365	1	-0.956369946	0.338885363	1	-2.178662688	0.029356736	1	-1.247172214	0.212334359	1	-0.447101506	0.654801772	1	3.134034181	0.001724208	1	-3.171610958	0.001515959	1	-1.175011832	0.239989982	1	3.028606922	0.002456841	1	-1.26381017	0.20629817	1	1.796822051	0.072363875	1	-2.426184941
Myzozoa - Choanoflagellata	2.32933863	0.019841133	1	1.747745049	0.080508184	1	1.746041019	0.080803824	1	1.000925412	0.31686287	1	-0.952903373	0.340639031	1	0.425165146	0.67071629	1	0.752951214	0.451479231	1	0.358464943	0.719995398	1	0.963254266	0.335419938	1	0.829493177	0.406825396	1	4.391092902	1.13E-05	0.009248152	-3.532667976	0.000411389	0.337338803	3.024899969	0.002487154	1	4.334163724	1.46E-05	0.011997851	-0.375971837	0.706937834	1	0.343882688	0.730934512	1	0.972058124
Cercozoa - Choanoflagellata	3.01177913	0.002597215	1	0.911918952	0.361811384	1	0.375313146	0.70742759	1	0.805011478	0.420813056	1	-0.063851534	0.949088444	1	0.949002948	0.342619113	1	1.318830091	0.187225922	1	0.008319252	0.993362274	1	0.705379708	0.480573968	1	0.965100486	0.334494484	1	-0.74244931	0.457815153	1	0.932555687	0.351049422	1	0.071103945	0.943315029	1	-0.700049725	0.483896251	1	0.419225444	0.675051379	1	1.810435425	0.07022829	1	0.466640008
Retaria - Choanoflagellata	1.404096657	0.160290069	1	0.561192919	0.574666029	1	0.74397354	0.456892483	1	-0.407233893	0.68383621	1	2.178079932	0.029400086	1	1.082911143	0.278847866	1	-0.417471709	0.676333413	1	1.943113167	0.052002486	1	0.908677411	0.363520431	1	-0.484067858	0.628337712	1	0.35438572	0.723049835	1	-0.155795767	0.876194007	1	0.241788425	0.808944109	1	0.266369582	0.789954589	1	0.447783734	0.654309284	1	0.931250962	0.351723762	1	-0.288829107
Bigyra - Choanoflagellata	0.002313688	0.998153946	1	0.542951767	0.587163012	1	-0.005099131	0.9959315	1	-0.614672236	0.538771198	1	-0.047197372	0.962355922	1	-0.931081774	0.351811266	1	-0.898627975	0.368850852	1	-0.26338167	0.792256417	1	-1.130361574	0.258323899	1	-0.969907254	0.332092724	1	0.795962012	0.426054116	1	-0.612673027	0.540092561	1	-0.710425822	0.477440115	1	0.785491762	0.432165299	1	1.531321729	0.125689898	1	1.366641865	0.171737588	1	-1.674298475
Ochrophyta - Choanoflagellata	3.24016027	0.001194625	0.97959277	3.187507813	0.001435046	1	2.66173952	0.007773801	1	1.897665501	0.05774016	1	-0.349491743	0.726720169	1	0.69651566	0.486105954	1	1.335097616	0.1818444	1	0.321601148	0.747754874	1	0.871405327	0.383532878	1	1.328058096	0.184158915	1	-2.570873128	0.010144248	1	2.815744706	0.004866432	1	0.85126791	0.394620546	1	-2.473164811	0.013392237	1	2.567571903	0.010241355	1	1.24198404	0.214242451	1	1.366171885
Oomycota - Choanoflagellata	1.772082025	0.076380942	1	-0.598706548	0.54936859	1	-0.739204973	0.459782542	1	-0.859055457	0.390309921	1	1.82041536	0.068695775	1	-0.787437178	0.43102599	1	-0.509131332	0.610660171	1	0.841848151	0.399872955	1	-1.224655663	0.220704986	1	-0.894500145	0.371054352	1	-0.849607108	0.395543559	1	0.423195825	0.672152392	1	-1.796524482	0.072411143	1	-0.224799521	0.822135238	1	2.453918693	0.014130893	1	1.515869366	0.129552388	1	-0.00917263
Cryptophyta - Choanoflagellata	0.531641022	0.594974647	1	-0.294360664	0.768482322	1	-0.461671598	0.644316842	1	-0.610587592	0.541472639	1	-0.298562201	0.76527411	1	0.351769689	0.725010992	1	-0.192227526	0.847563986	1	-0.74967712	0.453449191	1	-0.374719703	0.707868938	1	-0.523783555	0.600429093	1	0.599434708	0.548883038	1	-0.4265925	0.669676162	1	-0.771628302	0.440334607	1	0.435557414	0.663157874	1	1.285920806	0.198470702	1	1.307625411	0.191000394	1	-0.291735651
Haptophyta - Choanoflagellata	2.767910257	0.005641699	1	1.883454383	0.059638816	1	1.457068085	0.145097587	1	1.088416277	0.276411379	1	-0.211957311	0.832140339	1	1.270487407	0.203911066	1	1.484472537	0.137683604	1	0.696548398	0.486085459	1	1.396669402	0.16251301	1	1.316748756	0.187922855	1	0.168360235	0.866299889	1	0.084645754	0.932543023	1	1.169438204	0.242227125	1	-0.0638077	0.949123347	1	0.638959925	0.522849002	1	0.337299707	0.73589098	1	1.853394125
Nibbleridia - Choanoflagellata	-0.043195442	0.965545739	1	-0.23165018	0.816809729	1	0.178706795	0.858167933	1	-0.403368693	0.686677014	1	-0.651225694	0.514900806	1	0.430339776	0.666948497	1	0.666742245	0.504936789	1	-0.153925677	0.877668338	1	0.622556673	0.533575891	1	0.316478324	0.751639475	1	1.384542098	0.166192527	1	-1.157840472	0.246929144	1	0.295120378	0.767901924	1	1.888930714	0.058901113	1	-0.32623812	0.744244202	1	0.214591324	0.830085959	1	-1.126185132
Chlorophyta - Choanoflagellata	5.771109463	7.88E-09	6.46E-06	5.257461826	1.46E-07	0.000119767	6.868826733	6.47E-12	5.31E-09	6.100797375	1.06E-09	8.65E-07	0.511808973	0.60878471	1	2.228743312	0.025830989	1	3.841933153	0.000122069	0.10009665	2.004257537	0.04504248	1	2.86706521	0.004142976	1	4.246475789	2.17E-05	0.017807057	-5.384266843	7.27E-08	5.96E-05	5.756280579	8.60E-09	7.05E-06	1.981073934	0.047582983	1	-5.367110595	8.00E-08	6.56E-05	1.766193049	0.077363467	1	-0.311807855	0.755186554	1	6.087822107
Picozoa - Choanoflagellata	8.218723794	2.06E-16	1.69E-13	8.982436657	2.65E-19	2.17E-16	9.366272028	7.51E-21	6.16E-18	7.98154412	1.45E-15	1.19E-12	-0.80156643	0.422803803	1	2.226819982	0.025959307	1	3.853705328	0.000116344	0.095401759	2.561622511	0.010418449	1	4.078969395	4.52E-05	0.037093349	5.271794879	1.35E-07	0.000110779	-5.784311074	7.28E-09	5.97E-06	7.610162156	2.74E-14	2.24E-11	5.842221351	5.15E-09	4.22E-06	-5.993799273	2.05E-09	1.68E-06	-1.177988705	0.238801109	1	-1.016325289	0.30947451	1	8.569315392
Prasinodermophyta - Choanoflagellata	-0.472409524	0.636634508	1	-0.600978617	0.547854229	1	0.13688224	0.891123877	1	0.028973307	0.97688588	1	-1.08734433	0.276884664	1	-0.384914389	0.700300845	1	-0.992704924	0.320853775	1	-1.142035627	0.253439211	1	-0.598351869	0.549605174	1	-0.681673647	0.495445335	1	1.099807926	0.271415818	1	-0.889968189	0.373482967	1	-0.245311715	0.806215082	1	0.992322373	0.321040293	1	-0.409925497	0.681860601	1	1.188139756	0.234778354	1	-1.157848829
Rhodophyta - Choanoflagellata	2.876531193	0.004020725	1	5.028380329	4.95E-07	0.000405605	2.993145774	0.002761178	1	-0.958494201	0.337813614	1	1.719790285	0.085470569	1	2.036915323	0.041658528	1	-0.250087641	0.802519574	1	3.457344557	0.000545527	0.447332025	2.17847104	0.029370986	1	-0.899682852	0.368289051	1	-6.926974393	4.30E-12	3.53E-09	7.812368559	5.61E-15	4.60E-12	3.197946905	0.001384098	1	-6.947538338	3.72E-12	3.05E-09	2.149495186	0.031595167	1	-1.965415591	0.049366156	1	4.259897753
Myzozoa - filasterea	0.096836346	0.92285636	1	0.209318986	0.834199232	1	1.031357027	0.302373425	1	1.6760637	0.093725716	1	0.527408668	0.597909825	1	1.513702298	0.130101362	1	1.930032222	0.053602845	1	0.716578336	0.473634316	1	1.576553203	0.114898368	1	1.959682823	0.050032874	1	-0.070870327	0.94350096	1	0.008739297	0.993027139	1	0.515858014	0.60595358	1	-0.147317621	0.882881325	1	#N/D	#N/D	#N/D	-0.946446174	0.343921064	1	1.240566979
Cercozoa - filasterea	0.919986124	0.35758001	1	0.176364517	0.860007579	1	0.676087606	0.498985025	1	1.662055982	0.09650155	1	0.697613337	0.485419039	1	1.729067035	0.083797098	1	2.202182695	0.027652406	1	0.56911983	0.569274822	1	1.533216258	0.12522258	1	2.041992338	0.041152291	1	-1.542786378	0.122882616	1	1.355908424	0.175128307	1	-0.268719611	0.788145459	1	-1.578182789	0.114523623	1	#N/D	#N/D	#N/D	-0.097550262	0.922289421	1	1.10950443
Retaria - filasterea	0.399633734	0.689426306	1	0.112099814	0.910744265	1	0.902251463	0.366923303	1	0.90334977	0.36634029	1	1.984343024	0.047217613	1	1.81173759	0.070026752	1	1.1638257	0.244494655	1	1.694521417	0.090166246	1	1.633131046	0.102441438	1	1.129985007	0.258482542	1	-0.854990787	0.392556248	1	0.726944637	0.467259871	1	-0.124536696	0.900890347	1	-0.95865232	0.337733926	1	#N/D	#N/D	#N/D	-0.291876362	0.770381157	1	0.62285314
Bigyra - filasterea	-0.499886691	0.617154864	1	0.017446058	0.986080766	1	0.488393441	0.625271187	1	0.956333772	0.338903633	1	0.693961642	0.487706265	1	0.79780378	0.424984367	1	1.107375877	0.268131451	1	0.4261281	0.670014506	1	0.61959502	0.535524446	1	1.079403703	0.280407801	1	-0.777913468	0.436620028	1	0.595967628	0.551196853	1	-0.65120604	0.514913492	1	-0.837823473	0.402129853	1	#N/D	#N/D	#N/D	-0.26310231	0.792471724	1	0.043209408
Ochrophyta - filasterea	0.239085957	0.81103893	1	0.503774031	0.614420179	1	1.204416393	0.228428679	1	1.877112768	0.06050264	1	0.715127349	0.474530356	1	1.579628854	0.114191887	1	2.064775764	0.038944222	1	0.701424101	0.483038385	1	1.534329599	0.124948588	1	2.071369375	0.038324291	1	-1.944423347	0.051844421	1	1.699818569	0.089165058	1	-0.123096519	0.902030668	1	-1.981387692	0.047547813	1	#N/D	#N/D	#N/D	-0.746401966	0.455424632	1	1.314493924
Oomycota - filasterea	-0.075259259	0.940008436	1	-0.442356846	0.658231002	1	0.344124097	0.730752961	1	1.166789284	0.243295476	1	1.289439511	0.197245333	1	1.184813404	0.236091232	1	1.585783416	0.112788449	1	0.846185292	0.397449385	1	0.97845013	0.327851745	1	1.489557636	0.136340588	1	-1.532156065	0.125483927	1	1.11364466	0.265431659	1	-0.817810556	0.413465369	1	-1.42341451	0.154616029	1	#N/D	#N/D	#N/D	-0.634314424	0.525875645	1	0.968585084
Cryptophyta - filasterea	-0.236784475	0.812823996	1	-0.398740188	0.690084653	1	0.261454041	0.793742387	1	0.958364045	0.337879219	1	0.569020723	0.569342077	1	1.435445256	0.151160258	1	1.458492307	0.144704894	1	0.184414887	0.853687992	1	0.995186904	0.31964537	1	1.301149542	0.193207273	1	-0.875597388	0.381248946	1	0.688458976	0.491163796	1	-0.68162674	0.495475002	1	-1.011758383	0.311653593	1	#N/D	#N/D	#N/D	-0.292436445	0.769952946	1	0.730412428
Haptophyta - filasterea	0.329123247	0.742062534	1	0.320702579	0.748435793	1	0.998191933	0.318186297	1	1.724109485	0.08468808	1	0.717065542	0.473333656	1	1.7804092	0.075009017	1	2.168952526	0.030086288	1	0.829547563	0.406794634	1	1.733854755	0.082943857	1	2.123973341	0.033672373	1	-1.229463573	0.218898047	1	1.011140651	0.311949116	1	0.044609221	0.964418793	1	-1.362806938	0.172943364	1	#N/D	#N/D	#N/D	-0.92258995	0.356220935	1	1.545503733
Nibbleridia - filasterea	-0.427533599	0.668990718	1	-0.368112265	0.712789526	1	0.518140927	0.604359947	1	0.704091464	0.481375816	1	0.093334888	0.925637516	1	1.309708474	0.190294476	1	1.713701962	0.086583476	1	0.32838298	0.74262211	1	1.386987934	0.165445442	1	1.464742959	0.14299106	1	0.079632393	0.936529631	1	-0.130547435	0.896133327	1	-0.020928271	0.983302874	1	0.403380312	0.686668468	1	#N/D	#N/D	#N/D	-0.588888023	0.555936392	1	-0.12734003
Chlorophyta - filasterea	0.92751313	0.353660178	1	1.072154542	0.283650624	1	2.314727374	0.020627857	1	2.975553379	0.002924604	1	0.930667458	0.352025608	1	1.977491774	0.047986069	1	2.71950338	0.006538003	1	1.136221043	0.255864066	1	2.053644867	0.040010076	1	2.831936382	0.004626705	1	-2.692776365	0.007085978	1	2.484460702	0.012974783	1	0.177969757	0.858746727	1	-2.747795407	0.005999743	1	#N/D	#N/D	#N/D	-1.12971167	0.258597738	1	2.540352681
Picozoa - filasterea	1.749445196	0.080214094	1	2.238536196	0.02518611	1	3.16845895	0.001532494	1	3.633154148	0.000279978	0.229581665	0.568963288	0.569381055	1	2.018708552	0.043517521	1	2.799343005	0.005120671	1	1.334249089	0.182122237	1	2.450300702	0.014273696	1	3.205084004	0.001350231	1	-2.919575511	0.003505085	1	3.12930328	0.001752214	1	1.307819813	0.190934432	1	-3.032157653	0.002428124	1	#N/D	#N/D	#N/D	-1.326557568	0.18465508	1	3.360545268
Prasinodermophyta - filasterea	-0.744617048	0.456503259	1	-0.621911138	0.534000301	1	0.507968127	0.611475696	1	1.086160809	0.277407853	1	-0.132890631	0.894279876	1	0.803718947	0.421559309	1	0.638520388	0.523134987	1	-0.305617149	0.759896162	1	0.591715595	0.554041052	1	0.856274936	0.391845721	1	-0.244132402	0.807128279	1	0.156021151	0.876016349	1	-0.418704174	0.675432345	1	-0.363440385	0.716275938	1	#N/D	#N/D	#N/D	0.011280619	0.990999559	1	-0.047289375
Rhodophyta - filasterea	0.158639845	0.873952635	1	0.973041684	0.330532585	1	1.294758676	0.195403492	1	1.169039363	0.242387773	1	1.229777484	0.218780442	1	1.915089155	0.055481135	1	1.671882049	0.094547583	1	1.48437411	0.137709699	1	1.862074161	0.062592638	1	1.518108563	0.128987033	1	-3.03817318	0.002380171	1	2.954388647	0.003132892	1	0.465330978	0.641694454	1	-3.104355489	0.001906941	1	#N/D	#N/D	#N/D	-1.542147748	0.123037694	1	2.039976865
Choanoflagellata - filasterea	-0.544393287	0.586170864	1	-0.274271737	0.783875803	1	0.533409795	0.593749939	1	1.371049852	0.170359416	1	0.779502228	0.435683925	1	1.369682349	0.170786081	1	1.688515822	0.091312254	1	0.605244914	0.545016277	1	1.283675912	0.199255376	1	1.696618321	0.089768844	1	-1.275097842	0.202274613	1	0.978420184	0.32786655	1	-0.323883535	0.74602621	1	-1.334537503	0.182027765	1	#N/D	#N/D	#N/D	-1.023940498	0.30586338	1	0.951173001
Myzozoa - Amoebozoa	-0.625436135	0.531684852	1	4.372450485	1.23E-05	0.010074494	5.373867911	7.71E-08	6.32E-05	5.2846958	1.26E-07	0.000103249	0.816049045	0.414472086	1	3.288337495	0.001007809	0.826403764	4.776104266	1.79E-06	0.001465535	4.482670681	7.37E-06	0.006044601	5.088908612	3.60E-07	0.000295307	5.564386542	2.63E-08	2.16E-05	5.259959683	1.44E-07	0.000118151	-3.64034861	0.000272269	0.223260709	8.634411806	5.90E-18	4.84E-15	3.425874424	0.000612824	0.502515383	-3.662916487	0.00024936	0.194500686	-1.065639208	0.286586768	1	2.241059199
Cercozoa - Amoebozoa	1.699247774	0.089272508	1	1.595776831	0.110538628	1	1.378834073	0.167945919	1	2.263543783	0.023602189	1	0.802184861	0.422446032	1	2.02040379	0.043341521	1	2.788131487	0.005301302	1	1.468620866	0.141935652	1	2.103056239	0.035460854	1	2.646658976	0.008129129	1	-1.472944914	0.14076589	1	1.7753935	0.075832937	1	1.498038485	0.134123252	1	-2.076813426	0.037818783	1	-1.000436327	0.317099397	1	1.392564056	0.163751659	1	0.7730419
Retaria - Amoebozoa	0.393320622	0.694082689	1	0.978794898	0.327681331	1	1.418704907	0.155985066	1	0.486593789	0.626546226	1	2.858153338	0.004261144	1	1.779322951	0.07518683	1	0.448007679	0.654147655	1	3.00159534	0.002685689	1	1.830053433	0.067241949	1	0.543238574	0.586965551	1	-0.063172419	0.949629208	1	0.332561197	0.739465538	1	1.194820413	0.232157203	1	-0.586908904	0.557264889	1	-0.115149525	0.908326606	1	0.573909241	0.56602922	1	-0.130777807
Bigyra - Amoebozoa	-1.50403703	0.132571832	1	1.139586532	0.254458599	1	0.89077451	0.373050153	1	0.608467978	0.542877138	1	0.759120775	0.447780313	1	-0.109502221	0.91280416	1	0.260155724	0.794743656	1	1.068760267	0.285177707	1	-0.000244614	0.999804826	1	0.413430257	0.67929141	1	0.259276255	0.795422099	1	0.0265747	0.978798952	1	0.544852074	0.58585526	1	-0.356473227	0.721486199	1	0.232234315	0.816356027	1	0.927654688	0.35358672	1	-1.583576679
Ochrophyta - Amoebozoa	0.277411025	0.781464517	1	9.58601917	9.15E-22	7.51E-19	10.01653113	1.29E-23	1.06E-20	10.0721126	7.34E-24	6.02E-21	2.942657343	0.003254084	1	5.694877459	1.23E-08	1.01E-05	8.645062131	5.38E-18	4.41E-15	6.931930464	4.15E-12	3.40E-09	7.579707143	3.46E-14	2.84E-11	9.688668097	3.37E-22	2.76E-19	-8.490932881	2.05E-17	1.68E-14	9.429632606	4.12E-21	3.37E-18	7.937322493	2.07E-15	1.69E-12	-11.05146653	2.16E-28	1.77E-25	-0.135942563	0.891866688	1	0.182351378	0.855306981	1	4.132279038
Oomycota - Amoebozoa	-1.757198529	0.078883976	1	0.717287088	0.473196973	1	1.577669092	0.114641651	1	2.578606586	0.009919969	1	5.630496542	1.80E-08	1.47E-05	1.522403936	0.127907899	1	3.046598341	0.002314468	1	5.696428439	1.22E-08	1.00E-05	1.81282342	0.069859061	1	3.123780641	0.001785435	1	-3.351166607	0.000804719	0.659869347	2.902765143	0.003698839	1	1.123427971	0.261255776	1	-4.201400936	2.65E-05	0.021752002	0.138777635	0.889625867	1	0.791812057	0.428470271	1	0.74151092
Cryptophyta - Amoebozoa	-0.927490068	0.353672146	1	0.22758009	0.819972699	1	0.393472648	0.693970422	1	0.612917	0.539931222	1	0.48533248	0.627440519	1	1.287788389	0.197819635	1	1.029571938	0.303210994	1	0.539083928	0.589828945	1	0.822805694	0.410618498	1	0.89935125	0.368465597	1	0.045217369	0.96393405	1	0.229254886	0.818670815	1	0.478189913	0.632515041	1	-0.737624117	0.460742896	1	0.138416362	0.889911367	1	0.863373562	0.38793211	1	-0.07767977
Haptophyta - Amoebozoa	0.539330796	0.589658623	1	3.745217762	0.000180237	0.147794644	3.911310981	9.18E-05	0.075273116	4.228090701	2.36E-05	0.019325989	1.451315538	0.146692017	1	3.674744846	0.000238087	0.195231527	4.684332107	2.81E-06	0.002303169	3.860522897	0.000113145	0.092778602	4.547444284	5.43E-06	0.004452706	4.951438898	7.37E-07	0.000604067	-1.075239138	0.282267677	1	1.605329619	0.108421284	1	4.42591182	9.60E-06	0.007874932	-2.689427378	0.007157472	1	-1.649978541	0.098947325	1	-0.738143628	0.460427175	1	3.032016103
Nibbleridia - Amoebozoa	-0.808941806	0.418548621	1	0.041116856	0.967202737	1	0.637919374	0.523526165	1	0.235753414	0.813624019	1	-0.255257535	0.798524196	1	0.899741199	0.368257993	1	1.311446772	0.189706866	1	0.530537224	0.595739508	1	1.262154782	0.206893096	1	1.070081827	0.284582478	1	1.108933489	0.267458876	1	-0.833092191	0.404792738	1	0.971465055	0.331316747	1	1.318527451	0.187327142	1	-1.320788565	0.186571874	1	-0.065027586	0.948152036	1	-1.031043504
Chlorophyta - Amoebozoa	5.347340438	8.93E-08	7.32E-05	12.12186884	8.09E-34	6.63E-31	16.51702398	2.77E-61	2.27E-58	16.48922357	4.39E-61	3.60E-58	4.038312995	5.38E-05	0.04414633	7.676407617	1.64E-14	1.34E-11	12.02288307	2.69E-33	2.21E-30	8.949689812	3.56E-19	2.92E-16	10.12872576	4.12E-24	3.38E-21	13.66806805	1.58E-42	1.29E-39	-12.58890165	2.43E-36	1.99E-33	13.62564859	2.82E-42	2.31E-39	8.765746255	1.86E-18	1.52E-15	-14.89232507	3.70E-50	3.03E-47	-0.927496861	0.353668621	1	-2.723757697	0.006454384	1	12.58382034
Picozoa - Amoebozoa	8.754433327	2.05E-18	1.68E-15	15.85344925	1.33E-56	1.09E-53	17.4608089	2.85E-68	2.34E-65	16.35186463	4.22E-60	3.46E-57	1.046648159	0.295261882	1	6.131772307	8.69E-10	7.13E-07	9.67619591	3.81E-22	3.12E-19	7.95577085	1.78E-15	1.46E-12	10.0115053	1.36E-23	1.11E-20	12.59248543	2.32E-36	1.90E-33	-10.9383103	7.56E-28	6.20E-25	14.08859614	4.46E-45	3.66E-42	13.06651158	5.12E-39	4.19E-36	-13.11175832	2.82E-39	2.31E-36	-4.36629355	1.26E-05	0.009857064	-3.253107415	0.001141503	0.93603277	14.42007778
Prasinodermophyta - Amoebozoa	-1.368774674	0.17106972	1	-0.299089802	0.764871528	1	0.665647305	0.505636563	1	0.777659215	0.436769942	1	-0.647237269	0.517478394	1	0.13232289	0.894728903	1	-0.298945889	0.764981333	1	-0.384688867	0.700467944	1	0.103116375	0.917870609	1	0.156968125	0.87526997	1	0.778777902	0.436110557	1	-0.511902369	0.60871934	1	0.51856132	0.604066689	1	0.314297796	0.753294872	1	-1.408637528	0.158942376	1	0.897262396	0.369578917	1	-1.053740424
Rhodophyta - Amoebozoa	-0.419023071	0.675199271	1	12.99656502	1.28E-38	1.05E-35	10.19576407	2.07E-24	1.70E-21	3.487867283	0.00048689	0.399249548	7.133383377	9.79E-13	8.03E-10	8.209933424	2.21E-16	1.81E-13	4.817206293	1.46E-06	0.001193774	13.15906205	1.51E-39	1.24E-36	9.91723234	3.50E-23	2.87E-20	4.440181773	8.99E-06	0.0073704	-17.26732135	8.29E-67	6.80E-64	19.51123886	8.81E-85	7.23E-82	12.4510514	1.38E-35	1.13E-32	-19.91849397	2.81E-88	2.31E-85	-0.731080035	0.464730268	1	-6.574662069	4.88E-11	4.00E-08	10.0410215
Choanoflagellata - Amoebozoa	-2.923400569	0.003462308	1	1.063754854	0.287439768	1	1.739281753	0.081985215	1	2.479844621	0.013143965	1	1.572790958	0.11576723	1	1.755406734	0.079189761	1	2.404117124	0.016211578	1	2.630548203	0.008524728	1	2.38860416	0.016912513	1	2.852191393	0.004341895	1	-1.179194784	0.238320623	1	1.346483674	0.178146582	1	2.55878132	0.010503979	1	-2.351897182	0.018677937	1	-2.426674367	0.015237926	1	-1.088401026	0.276418108	1	0.465864886
filasterea - Amoebozoa	-0.207410717	0.835689113	1	0.559043335	0.576132146	1	-0.091094384	0.927417595	1	-0.754888973	0.450315603	1	-0.386577826	0.699068776	1	-0.942992018	0.345684986	1	-1.099697077	0.271464129	1	0.068509042	0.945380422	1	-0.689309066	0.490628794	1	-0.990781761	0.321792157	1	0.996892329	0.318816775	1	-0.649414601	0.516070429	1	1.000910707	0.31686998	1	0.750979547	0.452664965	1	#N/D	#N/D	#N/D	0.7635259	0.445149822	1	-0.85187867
Myzozoa - Thecamonas	2.560953751	0.010438525	1	3.369460539	0.000753155	0.617586891	2.907815696	0.003639628	1	1.924325528	0.054313793	1	2.180735748	0.029202967	1	1.160753624	0.245742108	1	1.282400874	0.199702058	1	3.61602749	0.000299159	0.245310069	2.271501176	0.023116656	1	1.845380199	0.064982251	1	0.593152421	0.553079151	1	-0.060682309	0.951612221	1	3.433265539	0.000596358	0.489013341	0.628258752	0.529834448	1	-3.541856883	0.000397321	0.309910366	-0.869135391	0.384773081	1	2.839634409
Cercozoa - Thecamonas	3.285681487	0.00101736	0.834235031	2.367715644	0.017898286	1	1.591715941	0.111448545	1	1.588569551	0.112157607	1	1.927414919	0.053927942	1	1.426361218	0.153764102	1	1.673884475	0.094153306	1	2.415396289	0.015718098	1	1.769087986	0.076879193	1	1.743761345	0.081200714	1	-2.183455228	0.029002303	1	2.332957463	0.019650378	1	1.13297169	0.257226142	1	-2.097326204	0.035964709	1	-2.093099618	0.036340263	1	0.739954113	0.459327838	1	1.969722388
Retaria - Thecamonas	1.859708675	0.062926754	1	1.730161599	0.083601407	1	1.647466209	0.099462256	1	0.325722056	0.744634655	1	3.485098852	0.000491955	0.403403313	1.46533081	0.142830684	1	0.054780809	0.956313089	1	3.596560796	0.000322452	0.264410843	1.722249222	0.085024382	1	0.272118263	0.785531087	1	-0.865635761	0.386689938	1	1.038965812	0.298820637	1	1.035668898	0.300356637	1	-0.907113206	0.364346935	1	-0.761183349	0.446547562	1	0.258450722	0.796059076	1	0.938025007
Bigyra - Thecamonas	0.736899911	0.461183218	1	1.998679586	0.045643033	1	1.218928601	0.222871293	1	0.353328226	0.723842387	1	1.85587978	0.063470696	1	-0.186421078	0.852114564	1	-0.217824483	0.827565868	1	2.081262517	0.037409884	1	0.167020201	0.867354154	1	0.071477316	0.943017878	1	-0.818554614	0.413040571	1	0.965500268	0.334294302	1	0.423048178	0.67226011	1	-0.778950723	0.436008743	1	-1.160641331	0.24578779	1	0.422460868	0.672688658	1	0.087250407
Ochrophyta - Thecamonas	3.028068994	0.002461219	1	4.236422563	2.27E-05	0.018622954	3.445036739	0.000570982	0.468205059	2.462714635	0.013788961	1	2.726352695	0.006403853	1	1.343198497	0.179207708	1	1.624898003	0.104184294	1	3.750928867	0.000176181	0.144468159	2.253691087	0.024215609	1	2.161668002	0.030643776	1	-3.813324821	0.00013711	0.112429971	3.942373949	8.07E-05	0.066156825	2.085332304	0.037039147	1	-3.681264628	0.00023208	0.190305579	-1.984027642	0.047252759	1	-0.419204836	0.675066438	1	3.134732716
Oomycota - Thecamonas	2.198660649	0.027902061	1	1.915026177	0.055489165	1	1.360836221	0.173565453	1	0.769636377	0.44151562	1	3.95772023	7.57E-05	0.062048179	0.411487756	0.680714918	1	0.497037971	0.619162275	1	3.957433617	7.58E-05	0.062122652	0.91782122	0.358712471	1	0.777985372	0.436577637	1	-2.75689024	0.005835394	1	2.477719789	0.013222494	1	0.410573802	0.681385077	1	-2.29528585	0.021716748	1	-1.802002184	0.071545062	1	-0.157978565	0.874473689	1	2.245733067
Cryptophyta - Thecamonas	1.187337857	0.235094381	1	1.286157735	0.198388018	1	0.830402351	0.406311337	1	0.356804107	0.721238461	1	1.641977626	0.100594641	1	0.905237978	0.365339326	1	0.383296123	0.701500214	1	1.66744311	0.095426328	1	0.810043432	0.417915214	1	0.451112052	0.651908792	1	-0.985792066	0.32423516	1	1.123847901	0.261077556	1	0.370967136	0.71066201	1	-1.076731885	0.281600063	1	-1.101788197	0.270553763	1	0.372240053	0.709714127	1	1.263760137
Haptophyta - Thecamonas	2.917895624	0.003524023	1	3.42017984	0.000625797	0.513153949	2.693644248	0.007067556	1	1.960393226	0.049949847	1	2.478707461	0.01318594	1	1.711033685	0.087074895	1	1.776287019	0.075685622	1	3.669136054	0.000243372	0.199564662	2.521579545	0.011682926	1	2.145478792	0.031914585	1	-1.954803663	0.050606249	1	2.116047352	0.034340781	1	2.225305428	0.026060741	1	-2.047084978	0.040649742	1	-2.618168887	0.008840304	1	-0.791209609	0.428821685	1	3.364365447
Nibbleridia - Thecamonas	0.401508292	0.688045934	1	0.705421805	0.480547778	1	0.906040881	0.364914215	1	0.144988428	0.884720009	1	0.523762113	0.600444008	1	0.773053261	0.439490861	1	0.961789357	0.336155425	1	1.242002203	0.214235749	1	1.270306565	0.203975451	1	0.840202337	0.400794948	1	0.412847646	0.67971824	1	-0.203214261	0.838967567	1	0.898669427	0.368828766	1	0.920561809	0.357279249	1	-2.165410874	0.030356234	1	-0.242261265	0.808577726	1	-0.158038622
Chlorophyta - Thecamonas	4.590318714	4.43E-06	0.003629072	5.500368555	3.79E-08	3.11E-05	5.993457693	2.05E-09	1.68E-06	5.003819765	5.62E-07	0.000460884	3.191207848	0.001416793	1	2.262494965	0.02366684	1	3.143475658	0.001669543	1	4.711759437	2.46E-06	0.002013815	3.441937512	0.000577564	0.473602194	3.919072951	8.89E-05	0.072889972	-5.5146926	3.49E-08	2.86E-05	5.724824175	1.04E-08	8.49E-06	2.754720319	0.005874233	1	-5.429029749	5.67E-08	4.65E-05	-2.243797674	0.024845422	1	-1.313988815	0.188849968	1	5.960942471
Picozoa - Thecamonas	6.312591692	2.74E-10	2.25E-07	7.975838268	1.51E-15	1.24E-12	7.760228305	8.48E-15	6.95E-12	6.369216879	1.90E-10	1.56E-07	2.272927527	0.023030548	1	2.307496062	0.021027182	1	3.256862995	0.001126508	0.923736487	5.015539301	5.29E-07	0.000433656	4.254742099	2.09E-05	0.017161788	4.673642984	2.96E-06	0.002426409	-5.879423331	4.12E-09	3.38E-06	7.028883035	2.08E-12	1.71E-09	5.228849967	1.71E-07	0.000139866	-5.935086979	2.94E-09	2.41E-06	-4.0185623	5.86E-05	0.045672376	-1.734501747	0.082829096	1	7.665746211
Prasinodermophyta - Thecamonas	0.057229116	0.954362685	1	0.481038495	0.63048914	1	0.957843164	0.33814185	1	0.621674022	0.534156237	1	0.270438951	0.786822577	1	0.051433779	0.958979869	1	-0.556500626	0.577868667	1	0.497066774	0.619141964	1	0.206860278	0.836118979	1	-0.028452729	0.97730107	1	0.012697869	0.989868838	1	0.177242389	0.859318001	1	0.467980983	0.639798189	1	-0.054816665	0.956284523	1	-2.241490307	0.024994333	1	0.607736871	0.543362005	1	-0.055986544
Rhodophyta - Thecamonas	2.825073085	0.004726983	1	5.326066469	1.00E-07	8.23E-05	3.645132529	0.000267254	0.219148314	0.783894791	0.433101847	1	3.930281908	8.48E-05	0.069573985	2.131998576	0.033006964	1	0.694140001	0.487594415	1	5.583541139	2.36E-08	1.93E-05	3.020114922	0.002526788	1	0.849985928	0.39533291	1	-6.381627452	1.75E-10	1.44E-07	6.889237232	5.61E-12	4.60E-09	3.464689949	0.000530843	0.435291349	-6.319094654	2.63E-10	2.16E-07	-2.169939687	0.030011415	1	-2.297007552	0.021618339	1	4.835560433
Choanoflagellata - Thecamonas	0.989431204	0.322452214	1	2.068775349	0.038567173	1	1.64687464	0.099583815	1	1.179878195	0.238048663	1	2.552626002	0.010691423	1	0.815711119	0.414665378	1	0.736252494	0.461577051	1	3.103727025	0.001910996	1	1.519849696	0.128548756	1	1.207397634	0.227279046	1	-2.013901917	0.044019832	1	2.001749647	0.045311664	1	1.383441067	0.166529666	1	-1.948588369	0.051344602	1	-3.06447726	0.002180508	1	-0.996929598	0.318798684	1	2.03561433
filasterea - Thecamonas	0.958943905	0.337587005	1	1.185381478	0.235866652	1	0.230467766	0.817728308	1	-0.773034526	0.439501948	1	0.402068308	0.687633756	1	-0.934597666	0.349995682	1	-1.272604633	0.203158374	1	0.813843181	0.415734794	1	-0.538104451	0.59050494	1	-1.069588827	0.284804426	1	0.309019709	0.757306535	1	-0.03300123	0.973673607	1	0.925956554	0.354468559	1	0.394618229	0.693124658	1	#N/D	#N/D	#N/D	0.525554778	0.599197584	1	0.007992464
Amoebozoa - Thecamonas	2.889066489	0.003863874	1	1.67478484	0.093976454	1	0.790272206	0.429368815	1	-0.184421827	0.853682548	1	1.908160958	0.056370416	1	-0.152420529	0.878855267	1	-0.636267791	0.524601894	1	1.883185035	0.059675296	1	0.252665045	0.800527062	1	-0.380063963	0.703897936	1	-1.542964224	0.122839457	1	1.427549024	0.153421705	1	-0.003970369	0.996832112	1	-0.756205306	0.449526112	1	-1.879423588	0.060186678	1	-0.456770673	0.647835887	1	2.001311615
Myzozoa - Agaricomycotina	0.897099319	0.369665922	1	-1.736169219	0.082533918	1	-0.361869417	0.717449615	1	-0.340510346	0.733472233	1	-1.679671752	0.093021199	1	-1.145634498	0.251946417	1	-0.892868466	0.371927616	1	-1.583323016	0.11334786	1	-0.963003913	0.33554556	1	-0.890671523	0.373105417	1	2.872434557	0.004073224	1	-2.901351557	0.003715568	1	0.548633256	0.583257158	1	2.458393743	0.013956007	1	-2.268936125	0.02327221	1	0.198135178	0.842939303	1	-0.190545445
Cercozoa - Agaricomycotina	1.892555675	0.058416983	1	-1.473258684	0.140681297	1	-0.673168003	0.500840415	1	-0.112703963	0.910265259	1	-1.110492563	0.266786831	1	-0.489271369	0.624649588	1	-0.152335616	0.878922235	1	-1.444917172	0.148481152	1	-0.684925993	0.493390622	1	-0.40802572	0.683254792	1	0.371006574	0.710632635	1	-0.573727732	0.566152059	1	-0.560631382	0.575048854	1	0.072462013	0.942234235	1	-1.444815755	0.148509644	1	1.224476059	0.220772692	1	-0.198018026
Retaria - Agaricomycotina	1.030582737	0.302736535	1	-1.285029485	0.198781981	1	-0.186503796	0.852049703	1	-0.846271576	0.397401261	1	0.800318933	0.423526036	1	-0.081683897	0.934898084	1	-1.165846502	0.243676512	1	0.300641952	0.763687538	1	-0.247519409	0.804506273	1	-1.238419617	0.215560511	1	0.986265523	0.324002833	1	-1.103980423	0.26960163	1	-0.317464253	0.75089136	1	0.646587269	0.517899099	1	-0.563186003	0.573308233	1	0.759410275	0.447607169	1	-0.641895288
Bigyra - Agaricomycotina	-0.067065254	0.946529755	1	-1.646211135	0.099720298	1	-0.896756212	0.369849018	1	-1.035074239	0.300634242	1	-1.07220616	0.283627444	1	-1.706403063	0.087933061	1	-1.591182244	0.111568568	1	-1.589338727	0.11198394	1	-1.876719709	0.06055652	1	-1.66372914	0.09616657	1	1.369098637	0.170968444	1	-1.563368518	0.117965941	1	-1.070053087	0.284595414	1	1.044554543	0.296228898	1	-0.674863666	0.499762386	1	0.965218196	0.334435535	1	-1.61828849
Ochrophyta - Agaricomycotina	1.132196372	0.257551885	1	-1.327721275	0.184270203	1	-0.120522381	0.904069352	1	-0.065242338	0.947981052	1	-1.437374194	0.150611697	1	-1.091654089	0.274985172	1	-0.734386706	0.462713087	1	-1.651112311	0.098715644	1	-1.070931946	0.28420003	1	-0.767738882	0.442642331	1	0.077881557	0.93792227	1	-0.384888136	0.700320296	1	-0.421521936	0.673373996	1	-0.283816481	0.776551024	1	-1.054032985	0.291867816	1	0.521298878	0.602158583	1	-0.099865859
Oomycota - Agaricomycotina	0.641686206	0.521076947	1	-2.732149292	0.006292262	1	-1.406854377	0.159470574	1	-1.118771453	0.263237653	1	-0.539211681	0.589740801	1	-1.655173847	0.097889239	1	-1.425761862	0.153937093	1	-1.399163959	0.161763821	1	-1.878749264	0.060278738	1	-1.61397205	0.106533489	1	0.679899992	0.496567787	1	-1.247543337	0.21219834	1	-1.466499137	0.142512356	1	0.543756932	0.586608749	1	-0.959790664	0.337160582	1	0.674896927	0.499741253	1	-0.607709944
Cryptophyta - Agaricomycotina	0.290028067	0.771794766	1	-2.211076498	0.02703054	1	-1.204767849	0.228292935	1	-1.032318667	0.301922859	1	-1.241781196	0.214317302	1	-0.840969408	0.400365073	1	-1.114632354	0.265008	1	-1.917401999	0.05518688	1	-1.36695071	0.171640756	1	-1.362766421	0.172956137	1	1.236517939	0.216266102	1	-1.437835395	0.150480764	1	-1.111341332	0.266421455	1	0.808482816	0.418812695	1	-0.671446707	0.501935999	1	0.925404682	0.354755444	1	-0.685587836
Haptophyta - Agaricomycotina	1.219555809	0.222633307	1	-1.520398292	0.128410904	1	-0.382843128	0.701836082	1	-0.229916019	0.818157029	1	-1.343507397	0.179107733	1	-0.691719336	0.489113602	1	-0.479514034	0.631572987	1	-1.3601906	0.173769616	1	-0.675278637	0.499498754	1	-0.587630306	0.556780465	1	1.074043117	0.282803357	1	-1.335164385	0.18182255	1	-0.156404921	0.875713858	1	0.585294903	0.558349442	1	-1.655714186	0.097779713	1	0.210716572	0.833108443	1	0.289952263
Nibbleridia - Agaricomycotina	-0.084484931	0.932670883	1	-1.586448326	0.112637645	1	-0.461824186	0.644207405	1	-0.774851763	0.438427258	1	-1.277673446	0.201364592	1	-0.372666287	0.709396831	1	-0.104822457	0.91651669	1	-1.105434481	0.26897137	1	-0.231911614	0.816606664	1	-0.423228647	0.672128448	1	1.765479854	0.077483153	1	-1.789419871	0.073547221	1	-0.153098388	0.878320687	1	1.980907656	0.04760163	1	-1.686773215	0.091646968	1	0.214558703	0.830111394	1	-1.306417827
Chlorophyta - Agaricomycotina	2.171687306	0.029879257	1	-0.452800925	0.650692097	1	1.572826026	0.115759108	1	1.612687768	0.106812359	1	-1.096928327	0.272672725	1	-0.472654909	0.636459401	1	0.274669218	0.783570382	1	-0.976107764	0.329011064	1	-0.267722045	0.78891328	1	0.402400471	0.687389324	1	-1.068458668	0.285313665	1	0.817586776	0.413593181	1	0.038271224	0.969471434	1	-1.455253364	0.145599132	1	-1.281255836	0.20010382	1	-0.067902398	0.94586333	1	1.769430752
Picozoa - Agaricomycotina	3.386502452	0.000707896	0.580475081	1.321984727	0.186173237	1	2.85840949	0.004257706	1	2.60876651	0.009086922	1	-1.616051511	0.106083177	1	-0.38371816	0.701187351	1	0.417920556	0.676005203	1	-0.651712059	0.514586942	1	0.354387297	0.723048653	1	0.986743741	0.323768281	1	-1.420881149	0.155351314	1	1.801540255	0.071617768	1	1.741699238	0.081561086	1	-1.889080118	0.058881094	1	-2.665067895	0.007697278	1	-0.374401975	0.708105273	1	3.004388313
Prasinodermophyta - Agaricomycotina	-0.443424611	0.657458637	1	-2.024916244	0.042875965	1	-0.564441121	0.57245396	1	-0.446753808	0.655052826	1	-1.690190491	0.090991517	1	-1.137053784	0.255515803	1	-1.569742464	0.116475038	1	-2.017228375	0.043671686	1	-1.341093559	0.179890078	1	-1.330639342	0.183307711	1	1.542508016	0.122950192	1	-1.609906606	0.107418247	1	-0.65150227	0.514722312	1	1.212564984	0.225296183	1	-1.754210425	0.079394458	1	1.017098694	0.309106481	1	-1.330059813
Rhodophyta - Agaricomycotina	1.007793179	0.313553761	1	-0.609553865	0.54215738	1	0.018839772	0.984968926	1	-1.141797008	0.253538406	1	-0.649589507	0.515957413	1	-0.576508657	0.56427142	1	-1.329189507	0.183785456	1	-0.454107049	0.64975178	1	-0.567637878	0.570280881	1	-1.606840933	0.108089266	1	-1.591311558	0.111539477	1	1.529638224	0.126106302	1	0.475766917	0.634240441	1	-1.996918128	0.045834078	1	-1.197458916	0.231127732	1	-0.693156816	0.488211145	1	1.007431363
Choanoflagellata - Agaricomycotina	-0.080974195	0.935462475	1	-2.374609697	0.017567515	1	-1.054053132	0.291858592	1	-0.732037119	0.464145912	1	-1.227561955	0.219611451	1	-1.272297085	0.203267584	1	-1.162177582	0.245163339	1	-1.665660287	0.095781096	1	-1.314631973	0.188633619	1	-1.191039527	0.233638068	1	0.981856263	0.326170666	1	-1.356980237	0.17478749	1	-0.697089672	0.485746677	1	0.607250396	0.543684752	1	-2.000724904	0.045422044	1	0.051041646	0.959292335	1	-0.576725128
filasterea - Agaricomycotina	0.421379645	0.67347788	1	-1.15089202	0.249776661	1	-1.074896799	0.282420935	1	-1.607944019	0.10784744	1	-1.388108775	0.165103925	1	-1.922334252	0.054563713	1	-2.132501964	0.032965603	1	-1.493982463	0.135180203	1	-1.873017869	0.061065917	1	-2.156335888	0.031057447	1	1.671257536	0.09467082	1	-1.634954063	0.102058678	1	-0.128335724	0.897883295	1	1.503621634	0.132678817	1	#N/D	#N/D	#N/D	0.911340409	0.362116041	1	-1.155747072
Amoebozoa - Agaricomycotina	1.074932579	0.282404915	1	-2.924608396	0.003448899	1	-1.801085869	0.071689347	1	-1.755659417	0.07914658	1	-1.917854955	0.055129405	1	-2.037475978	0.041602367	1	-2.178895515	0.029339431	1	-2.799344639	0.005120645	1	-2.333398387	0.019627246	1	-2.38714653	0.016979722	1	1.502710968	0.132913593	1	-1.964419962	0.04948141	1	-1.75016012	0.080090688	1	1.573375513	0.115631894	1	-1.007060453	0.313905724	1	0.485762997	0.627135213	1	-0.792662202
Thecamonas - Agaricomycotina	-0.689695327	0.490385805	1	-3.421385523	0.000623029	0.51088417	-1.973048416	0.048490046	1	-1.392806749	0.163678237	1	-2.693612562	0.007068227	1	-1.650606837	0.098818882	1	-1.5022204	0.133040198	1	-3.430489718	0.000602493	0.494044101	-2.127711112	0.033361043	1	-1.821935404	0.068464788	1	2.137131462	0.032587301	1	-2.466237261	0.013654086	1	-1.48838421	0.136649598	1	1.760182254	0.07837691	1	0.290175975	0.771681615	1	0.667506112	0.504448907	1	-1.78705521
Myzozoa - Entomophthoromycotina	-1.004396634	0.315187472	1	1.496916565	0.13441497	1	1.784911868	0.074275613	1	1.634050612	0.102248224	1	-0.392955966	0.694352005	1	0.357057117	0.721049047	1	0.886228383	0.375494472	1	0.815068764	0.41503295	1	1.240104011	0.214936926	1	1.386105973	0.165714547	1	3.157213714	0.001592846	1	-2.391591104	0.01677552	1	3.247602835	0.001163816	0.954329116	2.675138654	0.007469835	1	-0.74045546	0.459023677	1	-1.98343085	0.047319324	1	0.630724078
Cercozoa - Entomophthoromycotina	0.751268648	0.452490994	1	1.036626416	0.299909997	1	0.793504946	0.427483689	1	1.382228968	0.166901408	1	0.097918061	0.921997358	1	0.85505727	0.392519443	1	1.39226709	0.163841533	1	0.424347726	0.671312238	1	1.035924079	0.300237563	1	1.417288384	0.15639863	1	-0.36080411	0.71824589	1	0.676041722	0.499014156	1	1.000994215	0.316829605	1	-0.642311088	0.520671216	1	-0.07588145	0.939513415	1	-0.052433945	0.958182927	1	0.39894136
Retaria - Entomophthoromycotina	-0.066511362	0.946970712	1	0.718498975	0.47244968	1	1.040804978	0.297966069	1	0.168897817	0.865877016	1	2.094633396	0.036203594	1	1.03112487	0.302482267	1	-0.159255767	0.873467368	1	2.083311818	0.03722281	1	1.165025479	0.244008679	1	0.023990275	0.980860366	1	0.519626754	0.603323747	1	-0.220333483	0.825611445	1	0.935362565	0.349601482	1	0.198736334	0.842469001	1	0.216372087	0.828697722	1	-0.343784925	0.731008038	1	-0.255809653
Bigyra - Entomophthoromycotina	-1.689072252	0.091205585	1	0.724544069	0.468731782	1	0.454870898	0.649202121	1	0.1558164	0.876177743	1	0.104662149	0.916643898	1	-0.733280474	0.463387382	1	-0.487392221	0.625980405	1	0.175405542	0.860760986	1	-0.534773604	0.592806418	1	-0.241026749	0.809534385	1	0.926110188	0.35438872	1	-0.620520526	0.534915145	1	0.296717663	0.766682071	1	0.613808229	0.539342059	1	0.791547671	0.42862447	1	-0.336023046	0.736853488	1	-1.416321146
Ochrophyta - Entomophthoromycotina	-0.72141739	0.470652751	1	2.267169228	0.02337989	1	2.264139448	0.023565539	1	2.157448187	0.03097076	1	0.019740161	0.984250653	1	0.497994299	0.61848806	1	1.208264797	0.226945425	1	0.805311894	0.42063972	1	1.169026408	0.242392992	1	1.67867411	0.093215574	1	-1.11684008	0.264062708	1	1.491083095	0.13593968	1	1.890080868	0.058747146	1	-1.528595198	0.126364827	1	0.814539411	0.415336004	1	-1.591492148	0.111498861	1	0.810862926
Oomycota - Entomophthoromycotina	-1.413703147	0.157449081	1	0.01779047	0.985806007	1	0.223125562	0.823437784	1	0.475533838	0.63440652	1	1.35009131	0.176986695	1	-0.402806452	0.687090614	1	0.095641472	0.923805326	1	1.119540898	0.262909453	1	-0.127176151	0.89880098	1	0.312655065	0.754542738	1	-0.15901873	0.873654117	1	0.116075173	0.907592965	1	0.222462912	0.823953542	1	-0.221415387	0.824769013	1	0.874086143	0.382071343	1	-1.287389641	0.197958513	1	0.006858472
Cryptophyta - Entomophthoromycotina	-1.238634306	0.215480958	1	0.012022218	0.990407889	1	0.066344647	0.947103438	1	0.159292281	0.873438602	1	-0.109240006	0.91301213	1	0.358378583	0.720060017	1	0.113728385	0.90945311	1	-0.238413866	0.811560114	1	0.108249627	0.913797679	1	0.138607987	0.889759931	1	0.758872736	0.44792869	1	-0.462172893	0.64395734	1	0.24463662	0.806737807	1	0.316027067	0.751981964	1	0.681963679	0.495261918	1	-0.386243861	0.699316073	1	-0.239811415
Haptophyta - Entomophthoromycotina	-0.43982023	0.660067314	1	1.6566868	0.097582813	1	1.636134725	0.101811394	1	1.687022986	0.091598932	1	0.054899268	0.956218715	1	0.954141875	0.340011832	1	1.403186338	0.16056128	1	1.031296149	0.302401964	1	1.550247631	0.121082092	1	1.712951218	0.086721514	1	0.459934954	0.64556291	1	-0.079116817	0.936939707	1	2.050455122	0.040320039	1	-0.119408773	0.904951511	1	-0.073276035	0.941586462	1	-1.83930842	0.065869835	1	1.286679253
Nibbleridia - Entomophthoromycotina	-1.05912037	0.289544964	1	-0.061709361	0.950794285	1	0.446017226	0.655584803	1	0.026070561	0.979201058	1	-0.530610524	0.595688701	1	0.443800304	0.657186968	1	0.799488087	0.424007451	1	0.094524352	0.924692639	1	0.847770741	0.396565661	1	0.652049974	0.514368934	1	1.463274957	0.143392157	1	-1.158125231	0.246812935	1	0.822608384	0.410730729	1	1.759113741	0.078558191	1	-0.600934223	0.547883798	1	-0.698929055	0.484596369	1	-1.063308575
Chlorophyta - Entomophthoromycotina	0.901249927	0.367455451	1	3.562846914	0.000366855	0.300820798	4.831588868	1.35E-06	0.001110671	4.703472248	2.56E-06	0.002097346	0.528208493	0.597354635	1	1.430910021	0.152456005	1	2.733555899	0.006265449	1	1.813606858	0.069738274	1	2.37475065	0.017560809	1	3.443861812	0.000573469	0.470244354	-2.861657844	0.004214316	1	3.313032358	0.000922903	0.756780473	2.56261508	0.010388715	1	-3.310172627	0.000932384	0.76455528	0.483699274	0.628599309	1	-2.467835685	0.01359327	1	3.673627871
Picozoa - Entomophthoromycotina	2.75129316	0.005936049	1	6.105422351	1.03E-09	8.41E-07	6.638600604	3.17E-11	2.60E-08	6.079271846	1.21E-09	9.90E-07	-0.297839309	0.765825811	1	1.504712917	0.132397901	1	2.861140735	0.004221196	1	2.217763731	0.026570946	1	3.224517068	0.001261853	1	4.2148907	2.50E-05	0.020491733	-3.318275971	0.000905749	0.742714566	4.700623208	2.59E-06	0.002126823	5.04339826	4.57E-07	0.000375016	-3.886705558	0.000101614	0.083323384	-1.238821859	0.215411477	1	-2.850031722	0.004371487	1	5.454388653
Prasinodermophyta - Entomophthoromycotina	-1.588712923	0.11212522	1	-0.383420397	0.701408082	1	0.439455232	0.660331714	1	0.487668767	0.625784478	1	-0.917704409	0.358773639	1	-0.31959227	0.749277435	1	-0.739393438	0.459668126	1	-0.795994277	0.426035362	1	-0.269283654	0.78771141	1	-0.240476422	0.809960939	1	1.196395351	0.231542315	1	-0.89882037	0.368748348	1	0.382269898	0.70226118	1	0.890124312	0.37339914	1	-0.673774735	0.50045454	1	0.093130571	0.925799831	1	-1.076110213
Rhodophyta - Entomophthoromycotina	-0.907619225	0.364079433	1	3.365633485	0.000763681	0.626218475	2.469524516	0.013529275	1	0.479995642	0.631230492	1	1.235792381	0.216535748	1	1.290580075	0.196849329	1	0.279372908	0.77995866	1	2.651117682	0.008022588	1	1.940308492	0.05234221	1	0.369155382	0.712011911	1	-3.697220355	0.000217973	0.178737963	4.448925792	8.63E-06	0.007076668	3.27031305	0.001074285	0.880913906	-4.176143177	2.96E-05	0.024312446	0.624344285	0.532401506	1	-3.464024947	0.000532157	0.436368869	2.522137401
Choanoflagellata - Entomophthoromycotina	-2.276633775	0.022808104	1	0.353417913	0.723775159	1	0.618230476	0.536423423	1	0.913969761	0.360732735	1	0.194977113	0.845410865	1	0.079479127	0.936651534	1	0.373335821	0.708898519	1	0.537888548	0.590653995	1	0.575030871	0.565270419	1	0.78667616	0.431471463	1	0.334924956	0.737681696	1	-0.133496195	0.893800973	1	1.213363405	0.224990911	1	-0.073529246	0.941384972	1	-0.486659654	0.626499541	1	-2.018069818	0.04358399	1	0.011369177
filasterea - Entomophthoromycotina	-0.501684757	0.615889288	1	0.418250312	0.675764115	1	-0.229555889	0.818436887	1	-0.891952393	0.37241845	1	-0.652304329	0.514204868	1	-1.263850622	0.206283648	1	-1.434905903	0.151313913	1	-0.33363467	0.738655253	1	-0.960640274	0.336733071	1	-1.25774119	0.208485371	1	1.35944702	0.17400498	1	-0.9879122	0.32319565	1	0.849895511	0.395383181	1	1.233170161	0.217512285	1	#N/D	#N/D	#N/D	0.068886989	0.945079575	1	-0.897277489
Amoebozoa - Entomophthoromycotina	-0.776704462	0.437333154	1	-0.250500634	0.802200215	1	-0.364258987	0.715664623	1	-0.482872538	0.629186242	1	-0.738020569	0.46050195	1	-0.978753706	0.327701689	1	-1.043598756	0.296671069	1	-0.996664636	0.31892732	1	-0.807782137	0.41921601	1	-0.852273967	0.394062052	1	1.093315634	0.274255241	1	-0.969011433	0.332539485	1	-0.194862392	0.845500676	1	1.348326388	0.177553428	1	0.830431849	0.406294665	1	-1.602879578	0.108961243	1	-0.270663721
Thecamonas - Entomophthoromycotina	-2.666730888	0.007659298	1	-1.400583482	0.161338663	1	-0.839884443	0.400973181	1	-0.217113327	0.828120028	1	-1.925012257	0.054227825	1	-0.601130905	0.547752801	1	-0.296320223	0.766985544	1	-2.094998344	0.03617114	1	-0.77144134	0.440445379	1	-0.343517645	0.731209069	1	1.917809111	0.05513522	1	-1.743420929	0.081260115	1	-0.138867829	0.889554593	1	1.530979363	0.125774493	1	1.927678596	0.053895116	1	-0.833757498	0.40441765	1	-1.652789246
Agaricomycotina - Entomophthoromycotina	-1.347054032	0.177962831	1	2.351672219	0.018689236	1	1.331576077	0.182999531	1	1.226983707	0.219828715	1	1.223360165	0.221193692	1	1.191485525	0.233463036	1	1.275902092	0.201990132	1	1.830408302	0.067188907	1	1.538513057	0.123923219	1	1.559569469	0.118861656	1	-0.672380559	0.501341456	1	1.134677532	0.256510455	1	1.382322153	0.166872807	1	-0.590877451	0.554602535	1	1.337526524	0.18105083	1	-1.304298919	0.192131684	1	0.524716572
Myzozoa - Pezizomycotina	-1.275521224	0.202124817	1	3.447803949	0.000565164	0.463434567	3.17269458	0.001510313	1	2.123187316	0.033738158	1	-6.002218068	1.95E-09	1.60E-06	-0.096182129	0.923375924	1	0.457441346	0.647353852	1	-1.955497688	0.050524356	1	1.549752886	0.121200839	1	1.280001636	0.200544561	1	3.246263609	0.001169305	0.958830197	-2.407703319	0.016053221	1	5.443200064	5.23E-08	4.29E-05	2.349175957	0.018815013	1	-1.239717284	0.215079982	1	-1.364863631	0.172295915	1	-0.114722364
Cercozoa - Pezizomycotina	1.243270762	0.213768075	1	1.580247154	0.114050277	1	0.888822163	0.374098663	1	1.27157359	0.203524665	1	-2.337150601	0.019431355	1	0.710242073	0.477554035	1	1.171836848	0.241262566	1	-1.110591832	0.26674408	1	0.919765256	0.357695443	1	1.14212821	0.253400731	1	-1.752195408	0.079740213	1	1.857249793	0.063275624	1	0.906693446	0.36456893	1	-2.095486629	0.036127756	1	-0.073250001	0.941607178	1	1.065852612	0.286490273	1	-0.116076327
Retaria - Pezizomycotina	0.129183328	0.897212588	1	0.998637239	0.317970454	1	1.098601874	0.27194176	1	-0.126484881	0.899348117	1	0.682714453	0.494787295	1	0.913331728	0.361068101	1	-0.572610962	0.566908136	1	1.226311895	0.220081327	1	1.052085092	0.292760511	1	-0.407894979	0.683350779	1	-0.299869369	0.7642768	1	0.438692492	0.660884368	1	0.814424656	0.415401718	1	-0.654218862	0.512970811	1	0.239852081	0.81044493	1	0.383958396	0.701009284	1	-0.70866984
Bigyra - Pezizomycotina	-1.792249249	0.073093049	1	1.148833141	0.250624791	1	0.4571149	0.647588461	1	-0.243346061	0.807737325	1	-2.171477375	0.029895106	1	-1.239813993	0.215044201	1	-1.137501872	0.255328542	1	-1.321381723	0.186374117	1	-1.012804316	0.311153639	1	-0.892402847	0.372177046	1	-0.078118485	0.937733803	1	0.181040277	0.856335962	1	0.036120996	0.971185881	1	-0.451603862	0.651554387	1	1.055311065	0.291283082	1	0.645738039	0.518449021	1	-2.314648745
Ochrophyta - Pezizomycotina	-0.827990474	0.407675895	1	5.827169888	5.64E-09	4.62E-06	4.799371195	1.59E-06	0.001305149	3.616012426	0.000299176	0.245324337	-6.46269185	1.03E-10	8.43E-08	0.155968813	0.876057604	1	1.18710782	0.235185094	1	-2.53878977	0.011123664	1	1.616255594	0.106039063	1	2.081875875	0.037353809	1	-5.943968043	2.78E-09	2.28E-06	6.014922647	1.80E-09	1.48E-06	3.317141284	0.000909436	0.745737644	-6.842475918	7.78E-12	6.38E-09	1.68751349	0.091504658	1	-0.580936226	0.561283436	1	0.188548029
Oomycota - Pezizomycotina	-2.123121004	0.033743713	1	0.65887087	0.509978693	1	0.198904537	0.84233742	1	-0.102474616	0.91837996	1	-2.849529196	0.004378399	1	-1.612682991	0.106813398	1	-1.10558315	0.268906986	1	-1.47373002	0.140554297	1	-1.107402125	0.268120108	1	-0.813680625	0.415827936	1	-3.228292869	0.001245314	1	2.490712002	0.012748741	1	-0.347022175	0.728574659	1	-3.328462648	0.000873267	0.716079057	1.65296912	0.098337148	1	-0.006542099	0.994780198	1	-1.371051076
Cryptophyta - Pezizomycotina	-1.23962406	0.215114477	1	0.274667175	0.783571952	1	-0.019553184	0.984399811	1	-0.239081635	0.811042282	1	-2.433905795	0.014936882	1	0.099500996	0.920740497	1	-0.400009857	0.689149257	1	-1.829081019	0.067387472	1	-0.223903564	0.822832343	1	-0.426643423	0.669639065	1	-0.283295757	0.77695013	1	0.375310967	0.707429211	1	-0.027775255	0.977841402	1	-0.816940248	0.413962576	1	0.865165978	0.386947696	1	0.584124031	0.559136868	1	-0.87123369
Haptophyta - Pezizomycotina	-0.207404313	0.835694115	1	3.26326541	0.001101363	0.903117851	2.547557297	0.010848004	1	2.002957896	0.045181808	1	-4.250286361	2.13E-05	0.017506786	0.954543672	0.339808514	1	1.329652618	0.183632753	1	-1.175129504	0.239942908	1	1.920944444	0.054738712	1	1.740145896	0.081833403	1	-1.522919354	0.127778883	1	1.646712647	0.099617123	1	2.812439847	0.004916722	1	-2.474228836	0.013352414	1	-0.078557678	0.937384452	1	-1.080777736	0.279795994	1	1.062587435
Nibbleridia - Pezizomycotina	-0.983474144	0.325374135	1	0.070257139	0.943988996	1	0.423046468	0.672261358	1	-0.19970762	0.841709254	1	-1.770468413	0.076649142	1	0.295411191	0.767679786	1	0.570543962	0.568308814	1	-0.703748179	0.481589611	1	0.717797368	0.472882236	1	0.383295745	0.701500494	1	0.925471089	0.354720916	1	-0.742297756	0.457906951	1	0.706029608	0.480169725	1	1.246196825	0.212692144	1	-0.677617516	0.498014237	1	-0.191765887	0.847925593	1	-1.436712538
Chlorophyta - Pezizomycotina	2.638212335	0.008334438	1	8.210662469	2.20E-16	1.80E-13	9.946754194	2.61E-23	2.14E-20	8.802216308	1.34E-18	1.10E-15	-4.908262167	9.19E-07	0.000753473	2.133009963	0.032923909	1	4.363827534	1.28E-05	0.010480121	-0.192183386	0.847598559	1	4.084441718	4.42E-05	0.036229989	5.715279556	1.10E-08	8.98E-06	-9.228849963	2.74E-20	2.24E-17	9.470300203	2.79E-21	2.29E-18	4.556921696	5.19E-06	0.004256519	-10.16867533	2.74E-24	2.24E-21	0.93349244	0.350565772	1	-2.446399707	0.014429094	1	6.260372136
Picozoa - Pezizomycotina	5.86713108	4.43E-09	3.64E-06	12.19763821	3.20E-34	2.62E-31	12.39037598	2.95E-35	2.42E-32	10.5683617	4.18E-26	3.43E-23	-5.79756258	6.73E-09	5.52E-06	2.086681476	0.036916937	1	4.211787917	2.53E-05	0.020775304	0.720832972	0.471012287	1	5.318432101	1.05E-07	8.58E-05	6.655258483	2.83E-11	2.32E-08	-9.070190076	1.19E-19	9.74E-17	11.07935047	1.58E-28	1.30E-25	8.841639735	9.43E-19	7.73E-16	-10.18392333	2.34E-24	1.92E-21	-2.014939803	0.043910957	1	-3.021715503	0.002513467	1	9.09852475
Prasinodermophyta - Pezizomycotina	-1.559375739	0.118907475	1	-0.260663617	0.794351926	1	0.417209777	0.676524974	1	0.269033595	0.78790383	1	-2.381222421	0.01725529	1	-0.55215719	0.580840662	1	-1.128602628	0.259065501	1	-1.789795228	0.073486837	1	-0.507386833	0.611883423	1	-0.620389243	0.535001553	1	0.5708025	0.568133528	1	-0.410761916	0.681247122	1	0.21852025	0.827023782	1	0.243535892	0.807590284	1	-0.761914028	0.446111317	1	0.737576676	0.460771733	1	-1.517333969
Rhodophyta - Pezizomycotina	-1.227734457	0.219546667	1	8.145000338	3.79E-16	3.11E-13	5.16932703	2.35E-07	0.00019265	-0.143271293	0.886075927	1	-3.637288365	0.000275523	0.225929199	1.906188053	0.056625812	1	-0.876533608	0.380740014	1	1.597524879	0.110148757	1	3.293980502	0.000987794	0.809990671	-0.836598578	0.402818245	1	-11.51750003	1.08E-30	8.83E-28	12.42340985	1.95E-35	1.60E-32	6.30813983	2.82E-10	2.32E-07	-12.54742935	4.11E-36	3.37E-33	1.270793781	0.203802022	1	-4.715175829	2.42E-06	0.001980317	3.967931194
Choanoflagellata - Pezizomycotina	-3.146794139	0.001650711	1	1.020459867	0.307510413	1	0.810847058	0.417453507	1	0.698526628	0.484847911	1	-3.721104341	0.000198353	0.162649833	-0.469479817	0.638726708	1	-0.349493731	0.726718677	1	-1.834787867	0.066537127	1	0.293362441	0.769245131	1	0.210750066	0.833082305	1	-1.594055198	0.110923672	1	1.438992738	0.15015258	1	1.363834334	0.172619712	1	-2.229763731	0.025763132	1	-0.729478011	0.465709314	1	-1.369514968	0.170838359	1	-0.993586506
filasterea - Pezizomycotina	-0.388682267	0.697511202	1	0.582381065	0.560310033	1	-0.297799836	0.76585594	1	-1.179251414	0.238298079	1	-1.900317466	0.057391471	1	-1.526677094	0.126841326	1	-1.813586805	0.069741363	1	-1.16060006	0.245804581	1	-1.211803391	0.22558765	1	-1.654479102	0.098030206	1	0.814685175	0.415252541	1	-0.560677986	0.575017077	1	0.735145368	0.462250967	1	0.685007404	0.493339249	1	#N/D	#N/D	#N/D	0.627504958	0.530328287	1	-1.259554964
Amoebozoa - Pezizomycotina	-0.893359625	0.371664617	1	0.144035735	0.885472251	1	-1.010777943	0.312122722	1	-2.106065923	0.035198626	1	-7.386808391	1.50E-13	1.23E-10	-2.89157135	0.003833205	1	-3.533679386	0.000409818	0.336050662	-5.977010266	2.27E-09	1.86E-06	-2.579992609	0.009880243	1	-3.28350979	0.001025231	0.840689287	-0.832259644	0.405262404	1	0.396382338	0.691822994	1	-1.238627921	0.215483323	1	-0.280075451	0.779419619	1	1.604860237	0.108524566	1	-0.620243252	0.53509765	1	-2.030159878
Thecamonas - Pezizomycotina	-3.133387227	0.001728013	1	-1.514525938	0.1298925	1	-1.206653459	0.22756563	1	-0.786542681	0.431549624	1	-5.16945158	2.35E-07	0.000192521	-1.174996574	0.239996086	1	-1.011327237	0.311859834	1	-4.502894024	6.70E-06	0.005496814	-1.415101881	0.157038627	1	-1.138965307	0.254717625	1	1.076257904	0.28181193	1	-1.166157941	0.243550594	1	-0.561177042	0.574676852	1	0.585767498	0.558031768	1	2.589743914	0.009604735	1	0.148093879	0.88226868	1	-2.814239876
Agaricomycotina - Pezizomycotina	-1.322402774	0.186034066	1	2.89506092	0.00379085	1	1.44492828	0.148478032	1	1.063976096	0.287339528	1	-0.401130277	0.688324211	1	1.097228555	0.272541494	1	1.037705672	0.299407104	1	0.891456554	0.372684289	1	1.481455289	0.138485291	1	1.317597874	0.187638298	1	-1.720602324	0.085323012	1	2.036676026	0.041682519	1	1.325250877	0.185087956	1	-1.619751428	0.105285684	1	1.623465972	0.104489832	1	-0.664153529	0.506592053	1	0.148618579
Entomophthoromycotina - Pezizomycotina	0.325397678	0.744880113	1	0.302049191	0.762614564	1	-0.117312331	0.906612554	1	-0.504943851	0.613598274	1	-2.672685458	0.007524677	1	-0.395321914	0.692605329	1	-0.626996025	0.53066184	1	-1.785653719	0.074155343	1	-0.414532355	0.678484277	1	-0.69341842	0.488047006	1	-1.411165643	0.158195778	1	1.095081849	0.27348078	1	-0.381063648	0.703156021	1	-1.399932796	0.161533444	1	0.023962556	0.980882476	1	1.229488279	0.21888879	1	-0.670550566
Myzozoa - Ustilaginomycotina	0.870786425	0.383870779	1	0.497058878	0.619147532	1	0.682935339	0.494647702	1	0.161079644	0.872030673	1	-0.654675833	0.512676488	1	-0.411953664	0.680373386	1	-0.883887121	0.37675715	1	-0.458478097	0.646608995	1	0.078298353	0.937590728	1	-0.474255299	0.635317864	1	0.376256387	0.706726299	1	-0.296097352	0.767155736	1	1.053088774	0.292300307	1	0.40138293	0.688138215	1	-1.485647202	0.137372463	1	-0.136599034	0.89134774	1	0.548022893
Cercozoa - Ustilaginomycotina	1.711364007	0.087013937	1	0.426979535	0.669394233	1	0.30809892	0.758007063	1	0.284506258	0.776022439	1	-0.345241641	0.729912716	1	0.014382756	0.988524616	1	-0.305083261	0.760302739	1	-0.508650574	0.610997173	1	0.168300266	0.866347065	1	-0.149074336	0.881494976	1	-1.321904507	0.186199951	1	1.247803103	0.212103172	1	0.109282527	0.912978405	1	-1.2604954	0.207490706	1	-1.143402064	0.252871696	1	0.742319831	0.45789358	1	0.458513303
Retaria - Ustilaginomycotina	1.034136832	0.3010722	1	0.323992852	0.745943446	1	0.59261412	0.553439427	1	-0.398685458	0.690124984	1	1.182934452	0.236835126	1	0.293104537	0.769442249	1	-1.163545483	0.244608256	1	0.848571661	0.396119681	1	0.425670802	0.670347741	1	-0.905706556	0.365091192	1	-0.57705066	0.563905234	1	0.555888044	0.578287392	1	0.224413769	0.822435358	1	-0.601782859	0.547318686	1	-0.669222203	0.503353745	1	0.428399032	0.668360629	1	-0.008521227
Bigyra - Ustilaginomycotina	0.10786045	0.914106391	1	0.244446634	0.806884928	1	0.103575343	0.917506356	1	-0.482903229	0.629164449	1	-0.331880316	0.739979635	1	-0.999243745	0.317676629	1	-1.488189085	0.136701035	1	-0.650198757	0.515563844	1	-0.831526157	0.405676458	1	-1.189744027	0.234147015	1	-0.467750367	0.639963118	1	0.397492075	0.69100463	1	-0.324642585	0.745451593	1	-0.435424298	0.663254476	1	-0.691977637	0.488951373	1	0.542281431	0.587624645	1	-0.724053624
Ochrophyta - Ustilaginomycotina	1.044819418	0.296106439	1	0.840892358	0.40040824	1	0.880049696	0.378832389	1	0.376988462	0.70618218	1	-0.451893481	0.651345721	1	-0.357418851	0.720778266	1	-0.760330081	0.447057305	1	-0.489472172	0.624507452	1	0.013440864	0.989276065	1	-0.372514714	0.709509659	1	-1.780923468	0.074924954	1	1.652127867	0.098508487	1	0.323108507	0.746613068	1	-1.70907841	0.087436426	1	-0.844953503	0.3981368	1	0.102936771	0.918013154	1	0.626701275
Oomycota - Ustilaginomycotina	0.675200998	0.499548073	1	-0.252430482	0.800708342	1	-0.10926303	0.912993869	1	-0.429763349	0.667367797	1	0.219255746	0.826450833	1	-0.796483375	0.425751135	1	-1.288880978	0.197439468	1	-0.312806308	0.754427823	1	-0.614836897	0.53866244	1	-1.02294413	0.306334263	1	-1.305256981	0.191805357	1	0.975417251	0.32935333	1	-0.480890873	0.63059406	1	-1.066542869	0.286178311	1	-0.803946442	0.421427907	1	0.225231992	0.821798803	1	0.232966604
Cryptophyta - Ustilaginomycotina	0.402017669	0.687671023	1	-0.220863734	0.825198536	1	-0.15015062	0.880645784	1	-0.480633315	0.630777133	1	-0.471568509	0.637234808	1	-0.286338902	0.774618565	1	-1.095628982	0.273241173	1	-0.920442344	0.357341649	1	-0.411601664	0.680631411	1	-0.941824642	0.346282427	1	-0.57696431	0.563963566	1	0.500900546	0.616441118	1	-0.358653962	0.719853973	1	-0.629889439	0.528766923	1	-0.700338297	0.48371606	1	0.509484871	0.6104124	1	0.04426271
Haptophyta - Ustilaginomycotina	1.124523282	0.260791099	1	0.619721011	0.53544148	1	0.6483455	0.516761512	1	0.236845213	0.812776874	1	-0.419519382	0.674836593	1	-0.078656689	0.937305696	1	-0.569143503	0.569258758	1	-0.311730758	0.75524515	1	0.279242553	0.78005869	1	-0.251176969	0.80167729	1	-0.958821996	0.337648426	1	0.857798186	0.391003911	1	0.503269942	0.614774497	1	-1.000376829	0.317128179	1	-1.188167648	0.234767367	1	-0.120454075	0.904123458	1	0.90620352
Nibbleridia - Ustilaginomycotina	0.046963557	0.962542273	1	-0.223488888	0.82315503	1	0.219443756	0.826304388	1	-0.420584649	0.674058405	1	-0.737603379	0.460755501	1	-0.029487277	0.976475966	1	-0.228844182	0.818990026	1	-0.500591866	0.616658388	1	0.330524413	0.741003749	1	-0.245748492	0.805876932	1	0.389001444	0.697275078	1	-0.34276989	0.731771579	1	0.282589565	0.777491481	1	0.810171934	0.417841365	1	-1.39001957	0.164522935	1	0.002740489	0.997813409	1	-0.719983925
Chlorophyta - Ustilaginomycotina	1.835438817	0.066440697	1	1.494764499	0.134975915	1	2.161081334	0.030689057	1	1.648563753	0.09923704	1	-0.199159737	0.842137793	1	0.108118402	0.913901771	1	0.004628136	0.996307295	1	0.016205238	0.987070657	1	0.61743688	0.536946603	1	0.513006848	0.60794653	1	-2.643539776	0.008204413	1	2.55626794	0.010580162	1	0.668618526	0.503738852	1	-2.592942912	0.009515856	1	-0.968099068	0.332994895	1	-0.341951713	0.732387232	1	2.042324935
Picozoa - Ustilaginomycotina	2.77218804	0.005568086	1	2.83195517	0.004626433	1	3.142126874	0.001677253	1	2.413450171	0.015802288	1	-0.606535241	0.544159388	1	0.169652434	0.865283484	1	0.117161397	0.906732157	1	0.252580944	0.800592057	1	1.084082214	0.278328348	1	0.959442624	0.337335811	1	-2.901831188	0.003709884	1	3.294774746	0.000985006	0.807704939	1.964210436	0.049505693	1	-2.918446937	0.003517797	1	-1.705370692	0.088125311	1	-0.573844054	0.566073335	1	2.987584296
Prasinodermophyta - Ustilaginomycotina	-0.259878619	0.794957405	1	-0.488076963	0.625495328	1	0.187397025	0.851349355	1	-0.094110375	0.925021479	1	-1.048014839	0.29463177	1	-0.676055298	0.499005537	1	-1.536311701	0.124461951	1	-1.249989265	0.211303469	1	-0.605422656	0.544898201	1	-1.031895554	0.302121049	1	0.064524883	0.948552295	1	-0.050968498	0.959350623	1	-0.122854695	0.902222162	1	0.016741759	0.986642633	1	-1.434625091	0.151393961	1	0.695133846	0.486971426	1	-0.681710283
Rhodophyta - Ustilaginomycotina	0.95108958	0.341558904	1	1.38199366	0.166973648	1	0.984479171	0.324879968	1	-0.43879088	0.660813069	1	0.143156456	0.886166619	1	0.0315461	0.974834028	1	-1.211003688	0.225893991	1	0.415222512	0.67797902	1	0.393063572	0.694272528	1	-1.008659857	0.31313779	1	-3.043004783	0.002342286	1	3.099706423	0.001937125	1	1.001692819	0.316491976	1	-3.004988247	0.002655911	1	-0.919154114	0.358014968	1	-0.816154995	0.414411493	1	1.464455312
Choanoflagellata - Ustilaginomycotina	0.118502411	0.905669585	1	-0.063692873	0.94921478	1	0.118318208	0.905815531	1	-0.157134412	0.875138917	1	-0.33986006	0.733961916	1	-0.535749186	0.592131905	1	-1.099470419	0.27156293	1	-0.560220964	0.575328729	1	-0.226122976	0.821105775	1	-0.723579228	0.469324098	1	-1.011936846	0.31156825	1	0.820558424	0.411897838	1	0.078006106	0.937823196	1	-0.969523162	0.33228423	1	-1.373403801	0.169626849	1	-0.24149469	0.809171732	1	0.229484197
filasterea - Ustilaginomycotina	0.504016199	0.614249993	1	0.170039676	0.864978934	1	-0.334472194	0.73802327	1	-1.173290085	0.240679497	1	-0.837382572	0.402377559	1	-1.42962453	0.152824811	1	-2.060868641	0.039315574	1	-0.851648037	0.394409469	1	-1.152228058	0.249227371	1	-1.811624581	0.070044224	1	0.303870835	0.761226298	1	-0.203208811	0.838971826	1	0.304962828	0.760394464	1	0.378940242	0.70473224	1	#N/D	#N/D	#N/D	0.632288267	0.527198529	1	-0.583851707
Amoebozoa - Ustilaginomycotina	1.003750998	0.315498649	1	-0.386459659	0.699156273	1	-0.402430765	0.687367032	1	-0.909845984	0.36290374	1	-0.824796986	0.409486858	1	-1.081905395	0.279294567	1	-1.858946696	0.063034694	1	-1.371037242	0.170363347	1	-0.953488769	0.340342484	1	-1.606361345	0.108194539	1	-0.688146706	0.491360401	1	0.440312376	0.659710878	1	-0.691122159	0.489488776	1	-0.290782439	0.771217717	1	-0.826382483	0.408587157	1	0.079117703	0.936939003	1	0.096214965
Thecamonas - Ustilaginomycotina	-0.387903353	0.698087557	1	-1.102076418	0.270428451	1	-0.719395813	0.471897076	1	-0.741421759	0.458437755	1	-1.603951918	0.108724651	1	-0.911658723	0.361948399	1	-1.398330068	0.162013973	1	-2.087575641	0.036836131	1	-0.977210975	0.328464716	1	-1.28454977	0.198949661	1	0.069404755	0.944667444	1	-0.242095624	0.808706069	1	-0.624303511	0.532428278	1	0.076119181	0.93932428	1	-0.131112921	0.89568598	1	0.276763961	0.781961355	1	-0.811433906
Agaricomycotina - Ustilaginomycotina	0.150241989	0.880573699	1	1.47429117	0.140403212	1	0.775853478	0.437835504	1	0.340582986	0.733417539	1	0.507870297	0.611544306	1	0.374360546	0.708136092	1	-0.163450884	0.870163442	1	0.607050299	0.543817532	1	0.658084689	0.510483714	1	0.166504155	0.867760214	1	-1.46971413	0.141639194	1	1.552406386	0.120565016	1	0.512903481	0.608018838	1	-1.193677732	0.232604054	1	-0.283320566	0.776931114	1	-0.232881952	0.815853074	1	0.560986891
Entomophthoromycotina - Ustilaginomycotina	1.258038685	0.208377766	1	-0.237617525	0.812177756	1	-0.20100788	0.840692412	1	-0.607416504	0.543574538	1	-0.415808558	0.677550096	1	-0.540632673	0.588760793	1	-1.215437256	0.224199366	1	-0.79451459	0.426895919	1	-0.501067043	0.61632394	1	-1.072526076	0.283483808	1	-1.114292727	0.265153626	1	0.833967135	0.404299504	1	-0.538592426	0.590168115	1	-0.868821796	0.384944609	1	-1.092589631	0.274574017	1	0.791370262	0.428727958	1	0.208689764
Pezizomycotina - Ustilaginomycotina	1.199756535	0.230233909	1	-0.414735728	0.678335374	1	-0.157890372	0.874543185	1	-0.399263232	0.689699256	1	0.930982828	0.351862447	1	-0.383365976	0.701448427	1	-0.997340606	0.31859921	1	0.060064068	0.952104608	1	-0.330395108	0.741101438	1	-0.807544536	0.419352827	1	-0.481513172	0.63015182	1	0.340231871	0.733681919	1	-0.388526186	0.69762668	1	-0.220368699	0.82558402	1	-1.1678963	0.242848597	1	0.224347324	0.822487055	1	0.573985452
Myzozoa - Annelida	0.533081151	0.593977406	1	-5.985289932	2.16E-09	1.77E-06	-3.104476908	0.001906158	1	-0.621286276	0.534411282	1	0.027176033	0.978319331	1	-0.59005901	0.555151088	1	-0.798250132	0.42472535	1	-0.968971294	0.332559512	1	-1.343693712	0.179047451	1	-0.670691545	0.50241705	1	15.00154426	7.17E-51	5.88E-48	-14.92988096	2.11E-50	1.73E-47	-0.413982646	0.678886816	1	15.23514427	2.07E-52	1.69E-49	-1.319797554	0.186902618	1	2.919741657	0.003503217	1	-3.734834994
Cercozoa - Annelida	2.123856138	0.033682175	1	-2.408865446	0.016002196	1	-1.851230517	0.064136397	1	0.041704851	0.966733987	1	0.503178294	0.614838924	1	0.550828319	0.581751369	1	0.67849646	0.497456968	1	-0.586541808	0.557511475	1	-0.331212408	0.740484048	1	0.297928381	0.765757826	1	2.547488844	0.010850132	1	-2.817979959	0.004832683	1	-1.870811449	0.06137122	1	2.719953205	0.006529116	1	0.011608957	0.990737601	1	2.934733202	0.003338346	1	-1.55245767
Retaria - Annelida	0.686683186	0.492282395	1	-1.686940524	0.091614789	1	-0.733702871	0.463129849	1	-0.982531154	0.325838243	1	2.6509614	0.008026301	1	0.804497844	0.421109514	1	-0.942407884	0.345983852	1	1.626491023	0.103845241	1	0.211824403	0.83224403	1	-1.008154328	0.31338038	1	2.609710771	0.00906188	1	-2.721788894	0.006492961	1	-1.048330494	0.294486365	1	2.602245205	0.009261561	1	0.277795502	0.781169344	1	1.610675044	0.107250568	1	-1.676746791
Bigyra - Annelida	-1.078975697	0.280598562	1	-2.580309574	0.009871178	1	-2.108472057	0.034990177	1	-1.441784766	0.149363102	1	0.481923671	0.62986017	1	-1.455879679	0.145425884	1	-1.677483067	0.093448058	1	-0.838330493	0.401845115	1	-2.244160962	0.024822047	1	-1.749373307	0.080226512	1	3.982421991	6.82E-05	0.055937545	-4.229161186	2.35E-05	0.019234268	-2.579210176	0.009902652	1	4.088509325	4.34E-05	0.035600636	1.205965725	0.227830706	1	2.367671002	0.017900446	1	-3.724044824
Ochrophyta - Annelida	1.854008723	0.063737912	1	-6.44489749	1.16E-10	9.49E-08	-3.253702968	0.001139113	0.934072808	0.515804595	0.605990893	1	1.436966302	0.150727569	1	-0.460485099	0.645168065	1	-0.266143381	0.790128786	1	-1.572824332	0.1157595	1	-2.385122271	0.017073446	1	-0.25956465	0.795199607	1	7.43779019	1.02E-13	8.40E-11	-8.72471238	2.67E-18	2.19E-15	-5.523455162	3.32E-08	2.73E-05	8.087115485	6.11E-16	5.01E-13	2.554856931	0.010623145	1	5.816593753	6.01E-09	4.92E-06	-4.93722407
Oomycota - Annelida	-0.411999642	0.680339685	1	-10.19683829	2.05E-24	1.68E-21	-7.302986681	2.81E-13	2.31E-10	-3.61246406	0.000303301	0.248706946	4.387642254	1.15E-05	0.009396056	-2.542943648	0.010992296	1	-2.861641893	0.004214528	1	-0.31360283	0.75382271	1	-4.899684516	9.60E-07	0.000787123	-3.445570675	0.000569855	0.467281042	7.820726071	5.25E-15	4.31E-12	-9.784289067	1.32E-22	1.08E-19	-8.095219558	5.72E-16	4.69E-13	9.134960558	6.54E-20	5.37E-17	2.274232824	0.022951992	1	4.951775687	7.35E-07	0.000603023	-5.608027613
Cryptophyta - Annelida	-0.50763545	0.611709025	1	-3.484079813	0.000493832	0.404942404	-2.601282856	0.009287584	1	-1.437375922	0.150611207	1	0.21060792	0.833193232	1	-0.071207805	0.94323237	1	-0.915015342	0.360183576	1	-1.363223399	0.172812115	1	-1.428543506	0.153135482	1	-1.267840598	0.204854881	1	3.77029624	0.000163054	0.133704184	-4.028311376	5.62E-05	0.046066704	-2.645270321	0.008162568	1	3.710800554	0.000206605	0.169415967	0.97950974	0.327328178	1	2.303998097	0.02122275	1	-2.23239655
Haptophyta - Annelida	1.374070089	0.169419924	1	-4.121999964	3.76E-05	0.030798975	-2.467736143	0.01359705	1	-0.194287317	0.845950916	1	0.831191582	0.405865409	1	0.725387792	0.468214161	1	0.471606133	0.637207948	1	-0.240736212	0.809759571	1	-0.302004713	0.76264847	1	0.26249072	0.792943139	1	6.719004243	1.83E-11	1.50E-08	-7.312741375	2.62E-13	2.15E-10	-2.239770848	0.025105803	1	6.659254399	2.75E-11	2.26E-08	0.052684404	0.957983366	1	2.284751213	0.02232742	1	-1.544642634
Nibbleridia - Annelida	-0.596767804	0.550662416	1	-1.8546517	0.06364598	1	-0.892135832	0.372320131	1	-0.809707158	0.418108503	1	-0.392806784	0.694462193	1	0.209099	0.834370955	1	0.319398105	0.749424648	1	-0.440333759	0.659695394	1	0.112507134	0.910421314	1	-0.03575526	0.971477508	1	3.010115207	0.002611486	1	-3.005765817	0.002649129	1	-0.624753496	0.532132857	1	3.585245951	0.000336761	0.276143761	-0.635577891	0.525051583	1	0.675729166	0.499212615	1	-2.130330314
Chlorophyta - Annelida	6.157969593	7.37E-10	6.04E-07	-1.789450691	0.073542262	1	4.561768792	5.07E-06	0.004159408	7.747751088	9.35E-15	7.67E-12	2.679195971	0.007379919	1	2.265367708	0.023490124	1	4.141626365	3.45E-05	0.028277847	1.533206803	0.125224909	1	1.407788646	0.159193663	1	4.84758312	1.25E-06	0.001024792	1.427416222	0.153459958	1	-2.302157708	0.02132628	1	-2.775136811	0.005517849	1	1.872916913	0.061079859	1	1.366316242	0.171839725	1	2.496436009	0.01254483	1	3.839381774
Picozoa - Annelida	9.271767432	1.83E-20	1.50E-17	4.785948075	1.70E-06	0.001395493	8.22060613	2.02E-16	1.66E-13	9.736996202	2.10E-22	1.72E-19	0.247435185	0.804571447	1	2.086698074	0.036915435	1	3.807352706	0.000140462	0.115179125	2.305163756	0.021157404	1	3.288335675	0.001007816	0.826409107	5.923577223	3.15E-09	2.58E-06	-0.160098542	0.87280345	1	1.669308419	0.095056273	1	3.778444567	0.000157811	0.129404996	-0.114536802	0.908812275	1	-2.203218797	0.027579331	1	0.914394758	0.360509455	1	7.53006504
Prasinodermophyta - Annelida	-1.122301399	0.261734312	1	-2.481692006	0.013076024	1	-1.097100807	0.272597328	1	-0.428345381	0.668399684	1	-0.804345687	0.421197359	1	-0.661172254	0.508501853	1	-1.437156922	0.15067341	1	-1.50035302	0.133522982	1	-1.218013254	0.223218936	1	-1.114386186	0.265113547	1	2.969232386	0.002985447	1	-3.015161369	0.002568426	1	-1.319035355	0.187157293	1	2.927813357	0.003413549	1	-0.722177312	0.47018547	1	1.747355016	0.080575775	1	-2.319390388
Rhodophyta - Annelida	1.185395081	0.235861276	1	-2.725392191	0.006422515	1	-2.442749496	0.014575851	1	-4.676710126	2.92E-06	0.002390414	5.143706804	2.69E-07	0.000220883	2.023530674	0.043018464	1	-3.11709155	0.001826448	1	4.229102864	2.35E-05	0.019239255	0.126676208	0.899196678	1	-4.284149892	1.83E-05	0.015042016	-0.903029615	0.366510178	1	0.847877914	0.396505966	1	-0.976209213	0.328960799	1	-0.499166821	0.617661867	1	1.917132986	0.055221039	1	-0.227073812	0.820366347	1	0.560596061
Choanoflagellata - Annelida	-2.048242527	0.040536241	1	-5.996880291	2.01E-09	1.65E-06	-3.982890761	6.81E-05	0.055827285	-1.474100494	0.140454535	1	1.00921712	0.312870518	1	-0.85397194	0.393120537	1	-1.340018959	0.180239181	1	-1.049325042	0.294028544	1	-1.939547802	0.05243467	1	-1.330461198	0.183366363	1	5.915305627	3.31E-09	2.72E-06	-6.757304677	1.41E-11	1.15E-08	-3.432568108	0.000597894	0.490272827	6.137632344	8.38E-10	6.87E-07	-0.690592155	0.489821879	1	1.68976498	0.091072926	1	-3.627816788
filasterea - Annelida	0.003349434	0.997327543	1	-1.337942565	0.18091516	1	-1.619436103	0.105353464	1	-1.798021119	0.072173661	1	-0.523818418	0.600404842	1	-1.629303021	0.103248887	1	-2.086078544	0.036971509	1	-0.90127598	0.367441602	1	-1.834369955	0.066599096	1	-2.091774954	0.036458652	1	2.898337392	0.003751468	1	-2.822519947	0.004764786	1	-0.595377053	0.55159146	1	3.019032023	0.002535837	1	#N/D	#N/D	#N/D	1.502241268	0.13303481	1	-1.951606905
Amoebozoa - Annelida	1.329677431	0.183624574	1	-11.98744665	4.13E-33	3.39E-30	-9.665956073	4.21E-22	3.45E-19	-6.607557071	3.91E-11	3.20E-08	-0.873598588	0.382336896	1	-4.353963241	1.34E-05	0.010963247	-6.253814112	4.01E-10	3.28E-07	-6.131501901	8.71E-10	7.14E-07	-7.251137644	4.13E-13	3.39E-10	-6.976952538	3.02E-12	2.47E-09	12.03877056	2.22E-33	1.82E-30	-13.75147346	4.99E-43	4.09E-40	-10.07938823	6.81E-24	5.59E-21	14.35338948	1.01E-46	8.32E-44	2.257581074	0.02397179	1	4.66261549	3.12E-06	0.002560169	-6.936835081
Thecamonas - Annelida	-2.368841009	0.017843922	1	-6.017727695	1.77E-09	1.45E-06	-4.29917324	1.71E-05	0.014057787	-2.223302257	0.026195425	1	-2.202296577	0.027644366	1	-1.43450457	0.151428326	1	-1.648336586	0.099283621	1	-4.091720572	4.28E-05	0.035111121	-2.889206103	0.003862158	1	-2.164584197	0.030419542	1	5.906241361	3.50E-09	2.87E-06	-6.415763502	1.40E-10	1.15E-07	-3.665380041	0.000246972	0.202516677	5.971946198	2.34E-09	1.92E-06	2.853143412	0.004328908	1	2.154830358	0.031175112	1	-4.510277353
Agaricomycotina - Annelida	-0.751079911	0.452604565	1	0.041421037	0.966960242	1	-0.520742254	0.602546335	1	0.165654738	0.868428667	1	1.698557814	0.089402531	1	0.985020253	0.324614123	1	0.671227726	0.502075468	1	1.317592579	0.187640071	1	0.586335482	0.557650091	1	0.705380088	0.480573732	1	1.385094884	0.166023456	1	-1.335556644	0.181694229	1	-0.670288005	0.502674212	1	1.868475156	0.06169587	1	1.750506128	0.080031018	1	0.637057752	0.524087226	1	-0.878216247
Entomophthoromycotina - Annelida	1.251036307	0.210921231	1	-4.116545841	3.85E-05	0.031536615	-3.159096206	0.001582592	1	-1.928588001	0.05378203	1	0.410756069	0.681251409	1	-0.618516674	0.53623481	1	-1.246105203	0.212725775	1	-1.247925191	0.212058454	1	-1.842035194	0.065470002	1	-1.698286028	0.08945379	1	3.30296642	0.000956678	0.784476314	-4.049206794	5.14E-05	0.042141046	-3.476877891	0.000507289	0.415976813	3.893762198	9.87E-05	0.080935157	0.108450725	0.913638165	1	3.285909476	0.001016537	0.83356012	-2.268096136
Pezizomycotina - Annelida	1.811117898	0.070122603	1	-8.817377931	1.17E-18	9.61E-16	-6.039796393	1.54E-09	1.27E-06	-2.785107817	0.005350993	1	6.381142986	1.76E-10	1.44E-07	-0.407350272	0.683750745	1	-1.173432858	0.240622267	1	1.235073991	0.216802968	1	-2.801159712	0.005091931	1	-1.934623223	0.053036548	1	9.508010291	1.94E-21	1.59E-18	-10.33438659	4.93E-25	4.04E-22	-6.122837204	9.19E-10	7.54E-07	10.65982637	1.57E-26	1.29E-23	0.146527948	0.883504628	1	3.971173607	7.15E-05	0.058645938	-3.110997802
Ustilaginomycotina - Annelida	-0.758416472	0.4482017	1	-1.798281224	0.072132454	1	-1.359496201	0.173989405	1	-0.296570989	0.766794062	1	0.663096327	0.507268863	1	0.28544788	0.775301029	1	0.71400378	0.475224842	1	0.249895828	0.80266791	1	-0.37029373	0.711163645	1	0.330485426	0.741033203	1	2.878883929	0.003990852	1	-2.943794713	0.00324215	1	-1.147012847	0.251376312	1	2.90437136	0.003679914	1	1.214706587	0.22447802	1	0.774167632	0.438831667	1	-1.364995991
Myzozoa - Arthropoda	-1.22641029	0.220044316	1	-7.360211937	1.84E-13	1.51E-10	-4.491474015	7.07E-06	0.005800018	-2.929348873	0.003396729	1	-0.224696112	0.82221569	1	-0.389137884	0.69717415	1	-1.783880312	0.074443116	1	-1.631837525	0.102713718	1	-1.991463332	0.046429973	1	-2.305418267	0.021143159	1	9.413530378	4.80E-21	3.93E-18	-10.05991653	8.31E-24	6.81E-21	-2.33406993	0.019592061	1	9.230463892	2.69E-20	2.21E-17	-0.924451583	0.355251249	1	3.338989747	0.000840837	0.689486075	-3.520653732
Cercozoa - Arthropoda	1.473031329	0.140742588	1	-2.79013159	0.005268662	1	-2.307225448	0.021042255	1	-0.805107331	0.420757745	1	0.413327654	0.679366571	1	0.647136817	0.517543399	1	0.337616896	0.735651908	1	-0.814997474	0.415073756	1	-0.541559113	0.588122265	1	-0.293042887	0.769489371	1	0.087413688	0.93034269	1	-0.631207015	0.527905176	1	-2.597327288	0.009395236	1	0.099573951	0.920682575	1	0.263470012	0.792188334	1	3.04571138	0.002321305	1	-1.389749947
Retaria - Arthropoda	0.243594934	0.807544552	1	-1.931270772	0.053449576	1	-1.027103763	0.304371607	1	-1.549126816	0.121351238	1	2.599831747	0.009326948	1	0.868300109	0.385230063	1	-1.17739528	0.239037773	1	1.486136289	0.137243075	1	0.075426511	0.939875366	1	-1.406824403	0.159479465	1	0.971839814	0.331130245	1	-1.26395119	0.206247547	1	-1.522516652	0.127879676	1	0.856807739	0.391551148	1	0.377516892	0.705789514	1	1.671784684	0.094566788	1	-1.56580949
Bigyra - Arthropoda	-1.71302102	0.086708673	1	-2.93437879	0.003342161	1	-2.533080713	0.011306492	1	-2.241435959	0.024997849	1	0.397939031	0.690675128	1	-1.384369212	0.166245431	1	-2.015231867	0.04388036	1	-1.052365072	0.292632087	1	-2.456101697	0.01404534	1	-2.31647973	0.02053209	1	1.708088819	0.087619863	1	-2.208316571	0.027222213	1	-3.259052506	0.00111785	0.916636813	1.66456994	0.095998587	1	1.485263479	0.137474042	1	2.463848297	0.013745427	1	-3.590901408
Ochrophyta - Arthropoda	-0.679015043	0.497128331	1	-9.040787789	1.56E-19	1.28E-16	-5.652101104	1.58E-08	1.30E-05	-2.982648356	0.002857661	1	1.277235064	0.201519271	1	-0.154169004	0.877476481	1	-1.782673923	0.074639399	1	-2.77942296	0.005445557	1	-3.66291716	0.000249359	0.204474543	-2.816987776	0.004847637	1	-1.829068855	0.067389294	1	-0.819638306	0.41242233	1	-9.448241711	3.45E-21	2.83E-18	-1.760511513	0.078321117	1	3.921609142	8.80E-05	0.068608481	7.122583773	1.06E-12	8.69E-10	-5.007578129
Oomycota - Arthropoda	-2.409740626	0.015963865	1	-12.09008989	1.19E-33	9.77E-31	-9.189359332	3.95E-20	3.24E-17	-6.387989697	1.68E-10	1.38E-07	4.476698429	7.58E-06	0.006216109	-2.490363142	0.012761263	1	-4.116036462	3.85E-05	0.031606355	-0.989490291	0.322423318	1	-5.913160268	3.36E-09	2.75E-06	-5.467703879	4.56E-08	3.74E-05	1.214808406	0.224439174	1	-4.132334495	3.59E-05	0.029445981	-10.83707382	2.30E-27	1.88E-24	2.165573517	0.030343792	1	3.17721314	0.001486977	1	5.598526504	2.16E-08	1.77E-05	-5.553845862
Cryptophyta - Arthropoda	-1.136673549	0.255674781	1	-3.846069669	0.000120028	0.098422671	-3.030210504	0.002443833	1	-2.236988476	0.025287093	1	0.124245469	0.901120922	1	0.012437923	0.990076229	1	-1.246081878	0.212734337	1	-1.581858138	0.113681959	1	-1.633336172	0.102398313	1	-1.83072687	0.06714132	1	1.494103999	0.135148439	1	-2.005706515	0.04488757	1	-3.325691601	0.000881995	0.72323555	1.283550931	0.199299128	1	1.211273961	0.225790425	1	2.399617119	0.016412229	1	-2.086174623
Haptophyta - Arthropoda	0.089195493	0.928926548	1	-4.996409384	5.84E-07	0.000478942	-3.436621536	0.000589018	0.48299478	-1.8897325	0.058793745	1	0.675023438	0.499660874	1	0.934894514	0.349842665	1	-0.202441052	0.839571938	1	-0.693527328	0.487978682	1	-0.726316133	0.467644991	1	-0.910356929	0.362634304	1	2.033605005	0.041991437	1	-3.18987118	0.001423362	1	-3.738102398	0.000185414	0.152039835	1.648663204	0.099216652	1	0.473532753	0.63583314	1	2.534558181	0.011258923	1	-1.252278803
Nibbleridia - Arthropoda	-0.915240446	0.360065416	1	-2.02714383	0.042647706	1	-1.100360591	0.271175042	1	-1.211130414	0.225845427	1	-0.438482692	0.661036414	1	0.252358883	0.800763679	1	0.156102576	0.875952168	1	-0.546272351	0.584878739	1	0.015140223	0.987920311	1	-0.315986653	0.752012639	1	1.844479626	0.065113272	1	-1.967725136	0.049099672	1	-0.959866285	0.337122517	1	2.344482951	0.019053482	1	-0.473367646	0.635950908	1	0.715566304	0.474259186	1	-2.050958609
Chlorophyta - Arthropoda	4.533882373	5.79E-06	0.004748561	-3.245079371	0.001174179	0.962826708	3.571199832	0.00035535	0.291386703	5.699951508	1.20E-08	9.83E-06	2.662282225	0.007761277	1	2.848002612	0.004399456	1	3.41393665	0.000640315	0.525057991	0.93652821	0.349001295	1	0.850551896	0.395018321	1	3.343268835	0.000827976	0.678940691	-7.082595597	1.41E-12	1.16E-09	5.160725829	2.46E-07	0.000201715	-5.57071094	2.54E-08	2.08E-05	-7.190295165	6.47E-13	5.30E-10	2.146137868	0.031861981	1	3.071613102	0.002129055	1	4.910811936
Picozoa - Arthropoda	8.13117358	4.25E-16	3.49E-13	4.171331634	3.03E-05	0.024831631	7.631122001	2.33E-14	1.91E-11	8.164686347	3.22E-16	2.64E-13	0.012622668	0.989928835	1	2.472313452	0.013424175	1	3.148814334	0.001639343	1	1.874746049	0.060827669	1	2.967356731	0.003003722	1	4.758539706	1.95E-06	0.001598988	-6.768189472	1.30E-11	1.07E-08	7.664197323	1.80E-14	1.48E-11	2.163189736	0.030526589	1	-7.232474011	4.74E-13	3.89E-10	-1.906256916	0.056616881	1	1.19626833	0.231591863	1	8.539515372
Prasinodermophyta - Arthropoda	-1.491226918	0.135901929	1	-2.683150679	0.007293212	1	-1.338095143	0.180865424	1	-0.890243206	0.37333531	1	-0.858391906	0.390676096	1	-0.613843041	0.539319052	1	-1.630550087	0.102985288	1	-1.625835703	0.103984611	1	-1.334209695	0.182135143	1	-1.440672634	0.14967719	1	1.6266695	0.10380731	1	-1.819827775	0.068785237	1	-1.707661263	0.087699214	1	1.497023168	0.13438723	1	-0.560868415	0.574887243	1	1.796772391	0.072371761	1	-2.229319298
Rhodophyta - Arthropoda	-1.314880884	0.188549938	1	-4.557334958	5.18E-06	0.004248155	-4.552401058	5.30E-06	0.004349043	-8.756304102	2.02E-18	1.65E-15	5.539917467	3.03E-08	2.48E-05	2.68964769	0.007152749	1	-4.971954274	6.63E-07	0.000543507	3.979455903	6.91E-05	0.05664	-0.678878851	0.497214627	1	-7.295722509	2.97E-13	2.44E-10	-10.94296609	7.18E-28	5.89E-25	9.801609919	1.11E-22	9.09E-20	-3.941998872	8.08E-05	0.066260393	-11.12391702	9.60E-29	7.87E-26	3.005289169	0.002653285	1	0.060210444	0.951988027	1	1.349539599
Choanoflagellata - Arthropoda	-3.325741994	0.000881835	0.723104816	-6.834643622	8.22E-12	6.74E-09	-4.899860656	9.59E-07	0.000786418	-3.047790083	0.002305309	1	0.871067966	0.383717044	1	-0.718404413	0.472507967	1	-2.009896752	0.044442118	1	-1.484165451	0.137765033	1	-2.375421907	0.017528901	1	-2.443438583	0.014548046	1	1.63117764	0.102852842	1	-2.98780486	0.002809889	1	-4.818422007	1.45E-06	0.001186524	1.568912687	0.116668285	1	-0.321582351	0.747769116	1	1.890695423	0.058665014	1	-3.424652485
filasterea - Arthropoda	-0.313763004	0.753701045	1	-1.509263542	0.131231448	1	-1.829309333	0.067353281	1	-2.201684452	0.027687606	1	-0.569791271	0.568819276	1	-1.590209991	0.111787479	1	-2.254826235	0.024144238	1	-1.008259327	0.313329984	1	-1.936149585	0.052849383	1	-2.376666444	0.017469878	1	1.732448459	0.083193746	1	-1.784063928	0.074413278	1	-0.930423259	0.352151981	1	1.776985664	0.075570599	1	#N/D	#N/D	#N/D	1.543953768	0.122599533	1	-1.871829674
Amoebozoa - Arthropoda	-0.741428448	0.458433701	1	-14.41621958	4.09E-47	3.36E-44	-12.11580827	8.71E-34	7.14E-31	-10.08496125	6.44E-24	5.28E-21	-1.277279495	0.20150359	1	-4.511841973	6.43E-06	0.005269899	-8.05219532	8.13E-16	6.67E-13	-7.505276677	6.13E-14	5.03E-11	-8.691189146	3.59E-18	2.94E-15	-9.660545851	4.43E-22	3.64E-19	5.127612427	2.93E-07	0.000240621	-7.909166341	2.59E-15	2.12E-12	-13.46121271	2.65E-41	2.17E-38	7.151961715	8.55E-13	7.01E-10	3.2287341	0.001243394	0.969847675	5.412263461	6.22E-08	5.10E-05	-7.07315243
Thecamonas - Arthropoda	-3.134967731	0.00171873	1	-6.482326001	9.03E-11	7.41E-08	-4.830966569	1.36E-06	0.001114149	-3.179378991	0.00147591	1	-2.33326149	0.019634425	1	-1.352521065	0.176208685	1	-2.04974738	0.040389089	1	-4.38556769	1.16E-05	0.009486061	-3.15137999	0.001625009	1	-2.842272765	0.004479315	1	3.252470919	0.001144063	0.938131678	-4.064863666	4.81E-05	0.039409649	-4.485849634	7.26E-06	0.005955164	3.141287545	0.001682068	1	3.194409932	0.00140117	1	2.270106856	0.0232011	1	-4.369595424
Agaricomycotina - Arthropoda	-1.236083069	0.216427688	1	-0.213667318	0.830806499	1	-0.836277062	0.402999054	1	-0.439682421	0.660167136	1	1.63946271	0.101116931	1	1.055059978	0.291397895	1	0.425896216	0.670183473	1	1.165254263	0.243916087	1	0.441291024	0.659002324	1	0.284048643	0.776373103	1	-0.386382931	0.69921309	1	0.242594799	0.808319311	1	-1.180018251	0.237992956	1	-0.016435427	0.986887017	1	1.968177068	0.049047668	1	0.698479681	0.484877261	1	-0.755067857
Entomophthoromycotina - Arthropoda	0.529035867	0.596780569	1	-4.557968752	5.17E-06	0.004235359	-3.676992002	0.000236	0.193520358	-2.88107217	0.003963249	1	0.311644251	0.7553109	1	-0.526586282	0.59848092	1	-1.642612799	0.100463071	1	-1.50710646	0.131783371	1	-2.091444074	0.036488275	1	-2.370290425	0.017774117	1	0.617462072	0.536929991	1	-1.669458646	0.095026519	1	-4.295049644	1.75E-05	0.014321648	1.037770494	0.299376917	1	0.344962548	0.730122527	1	3.414975186	0.000637878	0.523060144	-2.100079328
Pezizomycotina - Arthropoda	0.380735823	0.703399284	1	-10.07536012	7.10E-24	5.82E-21	-7.338124437	2.17E-13	1.78E-10	-4.846000119	1.26E-06	0.001032999	6.491659423	8.49E-11	6.96E-08	-0.222678747	0.823785544	1	-2.02091244	0.04328883	1	0.794172016	0.427095297	1	-3.412851639	0.000642869	0.527152825	-3.378591788	0.000728581	0.597436467	4.363060803	1.28E-05	0.010516933	-5.844348655	5.09E-09	4.17E-06	-8.037619404	9.16E-16	7.51E-13	5.206627832	1.92E-07	0.000157689	0.587224039	0.557053249	1	4.3565179	1.32E-05	0.010836127	-2.865774606
Ustilaginomycotina - Arthropoda	-1.126246499	0.260061197	1	-1.997682459	0.045751097	1	-1.60128049	0.109314808	1	-0.758072101	0.44840782	1	0.613467906	0.539566998	1	0.335626935	0.73715221	1	0.527086778	0.598133328	1	0.129682346	0.896817751	1	-0.483938074	0.628429819	1	0.008548828	0.993179105	1	1.536049045	0.124526352	1	-1.748246266	0.080421393	1	-1.535120873	0.12475414	1	1.473510598	0.140613408	1	1.317774319	0.187579207	1	0.820652241	0.411844382	1	-1.272048769
Annelida - Arthropoda	-1.993735934	0.04618092	1	-1.058030683	0.290041454	1	-1.29639773	0.194838494	1	-2.512212695	0.011997675	1	-0.281567306	0.778275312	1	0.268995556	0.787933102	1	-1.031191565	0.302450995	1	-0.65976199	0.509406579	1	-0.613749692	0.539380746	1	-1.761307298	0.078186406	1	-7.371253204	1.69E-13	1.39E-10	6.569001159	5.07E-11	4.15E-08	-2.09795387	0.035909221	1	-7.851775385	4.10E-15	3.36E-12	0.542417869	0.587530673	1	0.238726264	0.81131785	1	0.524804181
Myzozoa - Bryozoa	-0.749827059	0.453358869	1	-4.868951837	1.12E-06	0.000919972	-1.513368772	0.130186013	1	0.957172963	0.338479961	1	-1.442329083	0.149209559	1	-1.293783501	0.195740213	1	-0.521603234	0.601946611	1	-1.415529812	0.156913214	1	-1.41393391	0.157381308	1	0.213960219	0.830578079	1	13.90698445	5.75E-44	4.71E-41	-13.65041715	2.01E-42	1.65E-39	0.260208408	0.794703019	1	13.79691603	2.66E-43	2.18E-40	-2.216627957	0.026648525	1	-0.833891381	0.404342195	1	-2.271039877
Cercozoa - Bryozoa	1.514427525	0.129917443	1	-2.248799275	0.02452527	1	-1.290017393	0.197044619	1	0.714682323	0.474805363	1	-0.17816457	0.858593734	1	0.173023026	0.862633329	1	0.728088112	0.466559651	1	-0.840001793	0.400907381	1	-0.447437911	0.654558908	1	0.644299831	0.519381025	1	3.025108889	0.002485436	1	-3.198419733	0.00138183	1	-1.537391207	0.124197538	1	3.052520706	0.002269281	1	-0.517984895	0.604468808	1	1.339859171	0.180291134	1	-1.096988046
Retaria - Bryozoa	0.306871974	0.758940822	1	-1.604144576	0.108682188	1	-0.380440113	0.703618743	1	-0.51169855	0.608862001	1	2.162746543	0.030560679	1	0.548361117	0.58344397	1	-0.882168146	0.377685885	1	1.420470268	0.155470819	1	0.123371396	0.901813006	1	-0.753372952	0.451225832	1	2.949792271	0.003179877	1	-2.999888753	0.002700782	1	-0.845725108	0.397706113	1	2.847509093	0.004406284	1	0.062063299	0.950512424	1	0.565487052	0.571742529	1	-1.376174801
Bigyra - Bryozoa	-1.560852564	0.118558542	1	-2.43092935	0.015060151	1	-1.581171949	0.113838727	1	-0.774648617	0.438547321	1	-0.152880971	0.878492143	1	-1.75551182	0.079171801	1	-1.568646402	0.116730354	1	-1.069604713	0.284797273	1	-2.303609921	0.02124455	1	-1.372116335	0.170027225	1	4.396002236	1.10E-05	0.009041549	-4.553113914	5.29E-06	0.004334326	-2.252957647	0.02426182	1	4.368676099	1.25E-05	0.010250164	0.655332718	0.51225356	1	0.898173067	0.36909329	1	-3.246045917
Ochrophyta - Bryozoa	-0.151260867	0.879769937	1	-4.510433004	6.47E-06	0.005305025	-0.993084934	0.320668566	1	2.256710065	0.024026197	1	-0.793765924	0.427331714	1	-1.345308112	0.178525755	1	-0.002017167	0.998390535	1	-1.914600904	0.05554342	1	-2.110909874	0.034780059	1	0.797038334	0.425428768	1	7.029037071	2.08E-12	1.71E-09	-7.730715993	1.07E-14	8.77E-12	-3.303418542	0.000955137	0.783212456	7.118105226	1.09E-12	8.97E-10	0.974284463	0.329915317	1	0.122634256	0.902396727	1	-2.527016371
Oomycota - Bryozoa	-1.607226783	0.108004629	1	-8.225168747	1.95E-16	1.60E-13	-4.863644062	1.15E-06	0.000945001	-1.42233167	0.154929989	1	2.081501782	0.037388001	1	-2.940502073	0.003276808	1	-2.203650592	0.027548926	1	-0.887856727	0.374617824	1	-4.343084419	1.40E-05	0.011520681	-2.024272695	0.042942101	1	7.749762368	9.21E-15	7.55E-12	-9.166319678	4.89E-20	4.01E-17	-6.048364282	1.46E-09	1.20E-06	8.511681956	1.71E-17	1.41E-14	1.004462222	0.315155872	1	0.609004482	0.542521468	1	-3.70253877
Cryptophyta - Bryozoa	-1.004362816	0.315203766	1	-3.31120844	0.00092894	0.761730687	-2.061173417	0.039286499	1	-0.770354369	0.441089713	1	-0.417144577	0.676572661	1	-0.406830878	0.684132206	1	-0.825997037	0.408805773	1	-1.580854397	0.113911333	1	-1.509192313	0.131249644	1	-0.903099813	0.366472924	1	4.18939014	2.80E-05	0.022935823	-4.357484671	1.32E-05	0.010788388	-2.31730073	0.020487356	1	4.000784883	6.31E-05	0.051768839	0.508938479	0.610795347	1	0.836128186	0.403082793	1	-1.792536928
Haptophyta - Bryozoa	0.256338927	0.797689141	1	-3.552160014	0.000382082	0.313307593	-1.31277517	0.189258719	1	1.035895785	0.300250764	1	-0.448387481	0.653873575	1	0.004027486	0.99678654	1	0.549959751	0.58234698	1	-0.703321467	0.481855435	1	-0.498332182	0.618249929	1	0.874279941	0.381965821	1	7.042471032	1.89E-12	1.55E-09	-7.416912609	1.20E-13	9.83E-11	-1.51769667	0.129090884	1	6.737446426	1.61E-11	1.32E-08	-0.77379237	0.439053585	1	-0.63373935	0.52625094	1	-0.661978236
Nibbleridia - Bryozoa	-0.858261001	0.390748359	1	-1.798808289	0.072049012	1	-0.639737046	0.522343566	1	-0.476003361	0.634071983	1	-0.714261497	0.475065496	1	0.031817963	0.974617221	1	0.351152803	0.725473716	1	-0.569100345	0.569288044	1	0.050358945	0.959836352	1	0.13735144	0.890753012	1	3.258480355	0.001120106	0.918487175	-3.210807765	0.001323624	1	-0.485341122	0.62743439	1	3.761521978	0.000168883	0.138483714	-0.993415257	0.320507629	1	-0.062967798	0.949792147	1	-1.916260349
Chlorophyta - Bryozoa	3.44019411	0.000581297	0.476663636	-1.17979724	0.238080868	1	4.873379852	1.10E-06	0.000899581	7.804402975	5.98E-15	4.90E-12	0.401830028	0.687809121	1	0.85571324	0.392156415	1	3.429910703	0.00060378	0.495099532	0.511714989	0.608850494	1	0.783174844	0.433524445	1	4.713010693	2.44E-06	0.002001484	2.53459155	0.011257851	1	-2.993796287	0.002755298	1	-1.469924506	0.141582202	1	2.5273901	0.011491378	1	0.17292086	0.862713635	1	-1.89280305	0.058384066	1	4.074442127
Picozoa - Bryozoa	6.661060404	2.72E-11	2.23E-08	4.248365768	2.15E-05	0.01765752	8.073461509	6.83E-16	5.60E-13	9.726828886	2.32E-22	1.90E-19	-1.249158037	0.211607277	1	0.977026176	0.328556193	1	3.379113557	0.0007272	0.596303704	1.360027747	0.173821143	1	2.51027475	0.012063726	1	5.797192584	6.74E-09	5.53E-06	1.076574335	0.281670475	1	0.397344348	0.691113548	1	3.809365472	0.000139324	0.114245588	0.815818543	0.414603926	1	-2.988842038	0.002800369	1	-2.552272413	0.01070228	1	7.286582989
Prasinodermophyta - Bryozoa	-1.417242898	0.156411924	1	-2.409478692	0.015975329	1	-0.804061451	0.421361486	1	-0.047384064	0.96220713	1	-1.169497257	0.242203346	1	-0.857122697	0.391377079	1	-1.384819369	0.166107707	1	-1.638010344	0.101419536	1	-1.277279017	0.201503759	1	-0.905435522	0.365234704	1	3.251402461	0.001148372	0.941664806	-3.247083355	0.001165942	0.956072742	-1.15164676	0.249466258	1	3.132137043	0.001735389	1	-1.079300488	0.280453795	1	0.887869304	0.374611058	1	-2.069120326
Rhodophyta - Bryozoa	-0.589569264	0.555479463	1	-1.812386262	0.069926534	1	-0.465695426	0.641433527	1	-1.690613809	0.090910586	1	2.063609456	0.03905476	1	0.542511178	0.587466409	1	-2.156873833	0.031015496	1	2.44810607	0.014360937	1	-0.246926096	0.80496542	1	-2.260767053	0.023773686	1	0.822965219	0.410527772	1	-0.622650568	0.533514173	1	0.018444252	0.98528445	1	0.747277881	0.454895842	1	0.496424448	0.61959498	1	-4.266334799	1.99E-05	0.016294262	1.536945051
Choanoflagellata - Bryozoa	-2.781886009	0.005404402	1	-5.341640227	9.21E-08	7.55E-05	-2.804176504	0.005044528	1	-0.228550859	0.819218022	1	-0.183755484	0.85420528	1	-1.382061681	0.166952763	1	-1.110247729	0.266892291	1	-1.41063355	0.158352694	1	-1.984591033	0.047189991	1	-0.627168591	0.530548729	1	6.333634741	2.39E-10	1.96E-07	-6.956119314	3.50E-12	2.87E-09	-2.680082503	0.007360402	1	6.304595568	2.89E-10	2.37E-07	-1.474330476	0.140392633	1	-0.958442127	0.337839861	1	-2.644055415
filasterea - Bryozoa	-0.262337264	0.793061435	1	-1.285709816	0.198544354	1	-1.361955086	0.17321206	1	-1.457411179	0.145002913	1	-0.844357647	0.398469582	1	-1.793737667	0.07285505	1	-2.037514849	0.041598475	1	-1.026821593	0.30450448	1	-1.88291375	0.059712057	1	-1.904301193	0.056870969	1	3.147483621	0.001646823	1	-3.028842381	0.002454927	1	-0.456169956	0.648267768	1	3.199264641	0.001377786	1	#N/D	#N/D	#N/D	0.757862079	0.448533554	1	-1.738765653
Amoebozoa - Bryozoa	-0.289461632	0.772228137	1	-9.364701024	7.63E-21	6.25E-18	-6.473993836	9.54E-11	7.83E-08	-3.612208696	0.0003036	0.248952058	-2.348801017	0.018833969	1	-4.375707947	1.21E-05	0.009925197	-4.826409356	1.39E-06	0.001139936	-5.572835052	2.51E-08	2.06E-05	-6.109088937	1.00E-09	8.22E-07	-4.697543278	2.63E-06	0.002159137	10.99549266	4.02E-28	3.29E-25	-12.14395902	6.18E-34	5.06E-31	-7.370177163	1.70E-13	1.40E-10	12.49931617	7.53E-36	6.17E-33	0.931988937	0.351342243	1	0.007400027	0.994095686	1	-4.555371688
Thecamonas - Bryozoa	-2.878918337	0.003990416	1	-5.708538258	1.14E-08	9.34E-06	-3.596347489	0.000322717	0.264627649	-1.410964506	0.15825508	1	-2.849168184	0.00438337	1	-1.77680362	0.075600556	1	-1.513914775	0.130047456	1	-4.241500189	2.22E-05	0.018206518	-2.924007473	0.003455565	1	-1.701340585	0.088879051	1	6.299288941	2.99E-10	2.45E-07	-6.693809429	2.17E-11	1.78E-08	-3.233486559	0.001222891	1	6.210455221	5.28E-10	4.33E-07	2.237137438	0.025277359	1	0.438314914	0.661158016	1	-3.907103838
Agaricomycotina - Bryozoa	-1.137522584	0.255319889	1	0.105059987	0.916328209	1	-0.143468147	0.885920466	1	0.654859074	0.512558492	1	1.185709773	0.235736934	1	0.70588509	0.4802596	1	0.711592267	0.476717297	1	1.099141609	0.271706303	1	0.485089306	0.627612998	1	0.953405031	0.340384893	1	1.767136341	0.077205398	1	-1.653382385	0.098253066	1	-0.457246671	0.647493756	1	2.140837482	0.032287146	1	1.317465715	0.187682566	1	-0.473345197	0.635966921	1	-0.565602585
Entomophthoromycotina - Bryozoa	0.612651993	0.540106472	1	-3.874744023	0.000106737	0.087524207	-2.496680621	0.012536181	1	-1.126696433	0.259870851	1	-0.328735503	0.742355617	1	-0.989738513	0.322301945	1	-1.125940532	0.260190692	1	-1.498503477	0.13400249	1	-1.913953663	0.055626077	1	-1.251570411	0.210726442	1	3.788287393	0.000151689	0.124385244	-4.411135607	1.03E-05	0.008432051	-3.05166589	0.002275753	1	4.205932701	2.60E-05	0.021320623	-0.388879689	0.697365148	1	1.529959727	0.126026698	1	-1.743094744
Pezizomycotina - Bryozoa	0.514751648	0.606726577	1	-7.57112177	3.70E-14	3.03E-11	-4.308026005	1.65E-05	0.013506878	-1.117586345	0.263743703	1	4.291773442	1.77E-05	0.014534644	-1.069951579	0.284641105	1	-0.893033417	0.371839278	1	0.550810435	0.58176363	1	-2.708967256	0.0067493	1	-0.999142672	0.317725582	1	9.442634186	3.64E-21	2.98E-18	-9.992886793	1.64E-23	1.34E-20	-4.831044942	1.36E-06	0.00111371	10.17862583	2.47E-24	2.03E-21	-0.705686986	0.480382816	1	0.523169984	0.600855968	1	-1.931316692
Ustilaginomycotina - Bryozoa	-1.056720127	0.290639337	1	-1.732382361	0.083205506	1	-1.064032414	0.287314016	1	0.083172784	0.933714153	1	0.284386159	0.776114465	1	0.080751033	0.935639951	1	0.74646544	0.455386301	1	0.096066881	0.923467455	1	-0.437392093	0.661827017	1	0.526086035	0.598828431	1	3.161888788	0.001567494	1	-3.176376099	0.001491275	1	-0.981213673	0.326487383	1	3.108911641	0.001877779	1	0.996273992	0.319117037	1	-0.076471594	0.939043913	1	-1.123401583
Annelida - Bryozoa	-1.277935293	0.201272243	1	0.206284805	0.836568447	1	1.184140178	0.236357578	1	1.578017051	0.114561693	1	-1.559515679	0.118874377	1	-0.845756469	0.397688614	1	0.163487627	0.870134515	1	-0.634214557	0.525940809	1	-0.295173181	0.767861588	1	0.831503162	0.405689442	1	1.295906533	0.195007688	1	-1.087360274	0.27687762	1	0.649622941	0.515935811	1	0.968464465	0.332812458	1	-1.00732788	0.313777236	1	-3.521927209	0.000428422	0.351305845	0.956822735
Arthropoda - Bryozoa	0.246489938	0.805302992	1	1.064706298	0.287008859	1	2.288024757	0.022136079	1	3.677106791	0.000235894	0.193433327	-1.42131906	0.155224025	1	-1.108351152	0.267710192	1	0.998033553	0.318263089	1	-0.141569198	0.887420298	1	0.179595412	0.857470207	1	2.287806429	0.022148796	1	7.268593893	3.63E-13	2.98E-10	-6.406235066	1.49E-10	1.22E-07	2.365223868	0.018019175	1	7.30747593	2.72E-13	2.23E-10	-1.596124695	0.110460956	1	-3.910226609	9.22E-05	0.07561185	0.587475988
Myzozoa - Chaetognatha	-6.059014279	1.37E-09	1.12E-06	-5.417534853	6.04E-08	4.95E-05	-2.012677147	0.044148605	1	-2.084143319	0.037147133	1	-3.117327121	0.001824989	1	-1.149627509	0.250297323	1	-2.225562427	0.026043505	1	-3.681059653	0.000232267	0.190458654	-1.884570764	0.059487813	1	-2.427463865	0.015204801	1	9.751499766	1.82E-22	1.49E-19	-9.678660339	3.72E-22	3.05E-19	0.400690503	0.688648004	1	9.288188346	1.57E-20	1.29E-17	-1.972905323	0.04850635	1	-1.568331856	0.116803705	1	-4.457642231
Cercozoa - Chaetognatha	-1.326516724	0.184668599	1	-2.817471073	0.004840347	1	-1.61398785	0.106530062	1	-0.801861962	0.422632811	1	-1.141825801	0.253526435	1	0.142548959	0.886646411	1	-0.213927786	0.830603372	1	-2.080741329	0.037457589	1	-0.7801324	0.435312947	1	-0.720559362	0.471180664	1	1.83377297	0.066687702	1	-2.075650335	0.037926302	1	-1.388881018	0.164868933	1	1.670296517	0.094860712	1	-0.594866066	0.551933002	1	0.849530691	0.39558606	1	-2.353618551
Retaria - Chaetognatha	-1.626111795	0.103925875	1	-2.026989723	0.042663464	1	-0.630870087	0.528125472	1	-1.534155539	0.124991393	1	1.453519699	0.146079514	1	0.522105844	0.601596638	1	-1.500191189	0.133564885	1	0.51558008	0.606147726	1	-0.120431878	0.90414104	1	-1.668424257	0.095231536	1	2.150833825	0.031489318	1	-2.251923968	0.024327077	1	-0.767333937	0.442882996	1	1.91892164	0.054994252	1	0.012583492	0.989960091	1	0.250386712	0.802288305	1	-2.249796782
Bigyra - Chaetognatha	-4.123632616	3.73E-05	0.030581373	-2.963558306	0.003041044	1	-1.878572118	0.060302941	1	-2.147833234	0.031727006	1	-1.058244081	0.289944179	1	-1.721394571	0.085179249	1	-2.376657194	0.017470316	1	-2.22815811	0.025869973	1	-2.556757522	0.010565284	1	-2.586103256	0.009706785	1	3.240600817	0.001192781	0.978080304	-3.462950685	0.000534286	0.438114774	-2.093883068	0.036270398	1	3.03600371	0.002397364	1	0.496624975	0.619453538	1	0.455353506	0.648854939	1	-4.358041418
Ochrophyta - Chaetognatha	-6.474842438	9.49E-11	7.78E-08	-5.049011284	4.44E-07	0.000364164	-1.631949726	0.102690077	1	-1.618001344	0.105662308	1	-2.840821152	0.004499754	1	-1.117606837	0.263734948	1	-2.089971672	0.036620344	1	-4.413931193	1.02E-05	0.008323839	-2.46402991	0.013738465	1	-2.430721503	0.015068792	1	3.087502766	0.002018459	1	-3.812735525	0.000137437	0.112698468	-2.399432201	0.01642052	1	2.723792455	0.006453705	1	0.486587659	0.626550571	1	-0.909494029	0.363089408	1	-4.955512954
Oomycota - Chaetognatha	-6.980355885	2.94E-12	2.41E-09	-8.221823005	2.00E-16	1.64E-13	-4.833857974	1.34E-06	0.00109808	-4.206975852	2.59E-05	0.021222484	-0.214219582	0.830375827	1	-2.517204646	0.01182901	1	-3.700294816	0.000215349	0.176586294	-3.316340946	0.000912045	0.74787679	-4.351817751	1.35E-05	0.011071105	-4.410847712	1.03E-05	0.008443271	4.322114889	1.55E-05	0.012672335	-5.66279371	1.49E-08	1.22E-05	-4.891540656	1.00E-06	0.000820408	4.577826465	4.70E-06	0.003852624	0.584205338	0.55908217	1	-0.380422449	0.703631854	1	-5.730430077
Cryptophyta - Chaetognatha	-3.585127923	0.000336913	0.276268679	-3.815387874	0.000135969	0.111494733	-2.343060537	0.019126279	1	-2.143677771	0.032058714	1	-1.313967017	0.188857304	1	-0.416301315	0.67718953	1	-1.658009331	0.097315583	1	-2.722884842	0.006471461	1	-1.788014501	0.073773668	1	-2.132244764	0.03298673	1	3.040666167	0.002360554	1	-3.273643935	0.001061703	0.870596484	-2.156146663	0.031072215	1	2.680002279	0.007362166	1	0.382295863	0.702241923	1	0.395313838	0.692611288	1	-2.951508027
Haptophyta - Chaetognatha	-4.413377917	1.02E-05	0.00834515	-4.261560396	2.03E-05	0.016646367	-1.792794884	0.073005728	1	-1.557901252	0.119256658	1	-2.018082283	0.043582692	1	-0.036582807	0.970817652	1	-1.033865428	0.301199079	1	-2.748443672	0.005987892	1	-1.027520638	0.304175373	1	-1.453870649	0.145982172	1	4.495942074	6.93E-06	0.005679533	-4.955624475	7.21E-07	0.000591206	-1.203617165	0.228737582	1	3.906739295	9.35E-05	0.076710995	-0.820567854	0.411892464	1	-1.299458627	0.193786583	1	-2.746095374
Nibbleridia - Chaetognatha	-2.244597116	0.024794008	1	-2.108522979	0.034985777	1	-0.819844536	0.412304739	1	-1.217617499	0.223369362	1	-1.19340942	0.232709068	1	0.01946177	0.984472734	1	-0.110154482	0.912286861	1	-1.200449341	0.229964876	1	-0.124869979	0.900626486	1	-0.535209267	0.592505159	1	2.688253167	0.007182692	1	-2.678527023	0.007394677	1	-0.434908725	0.663628682	1	3.091677514	0.001990289	1	-1.039374924	0.298630401	1	-0.283150576	0.777061413	1	-2.54804971
Chlorophyta - Chaetognatha	-3.212029549	0.001318008	1	-2.367321172	0.017917377	1	3.166831859	0.001541094	1	3.138157171	0.001700137	1	-1.767590964	0.07712931	1	0.644831143	0.519036618	1	0.817177481	0.413827009	1	-2.328935897	0.019862462	1	-0.116075228	0.907592921	1	0.942482835	0.345945495	1	-0.267780084	0.788868602	1	-0.268004928	0.788695526	1	-0.998578683	0.317998831	1	-0.689192669	0.49070203	1	-0.059693382	0.952399842	1	-2.493931226	0.012633702	1	0.511990355
Picozoa - Chaetognatha	0.28177832	0.778113496	1	2.361797903	0.018186553	1	6.16902312	6.87E-10	5.63E-07	5.409792406	6.31E-08	5.17E-05	-2.947885539	0.003199555	1	0.786985641	0.431290272	1	1.108323166	0.267722274	1	-1.306016445	0.191546965	1	1.464887937	0.142951494	1	2.345630663	0.018994919	1	-1.176205845	0.239512629	1	2.288608675	0.022102099	1	3.429059395	0.000605677	0.496655112	-1.781559231	0.074821138	1	-2.654205905	0.00794953	1	-3.033647039	0.002416169	1	3.676405521
Prasinodermophyta - Chaetognatha	-2.997870306	0.002718733	1	-2.75432083	0.005881408	1	-1.007502131	0.313693534	1	-0.901606472	0.367265952	1	-1.712021762	0.086892658	1	-0.860703526	0.389401351	1	-1.893226633	0.058327737	1	-2.347831699	0.018883051	1	-1.462282747	0.143663744	1	-1.663880531	0.096136306	1	2.593043287	0.00951308	1	-2.631762749	0.008494316	1	-1.085143479	0.277858113	1	2.366290836	0.017967324	1	-1.122280565	0.261743167	1	0.624287127	0.532439037	1	-2.788326645
Rhodophyta - Chaetognatha	-6.726310755	1.74E-11	1.43E-08	-2.908063966	0.003636739	1	-1.205592352	0.22797471	1	-4.695207511	2.66E-06	0.002183957	-0.534278234	0.593149049	1	0.378330351	0.705185202	1	-3.775256728	0.000159843	0.131071222	-0.904856361	0.365541488	1	-0.981145871	0.326520812	1	-4.814818895	1.47E-06	0.001208134	-1.769950791	0.076735339	1	1.761295629	0.07818838	1	0.221222629	0.824919091	1	-2.256805916	0.024020205	1	0.157808297	0.874607861	1	-4.391756998	1.12E-05	0.009219943	-1.688000268
Choanoflagellata - Chaetognatha	-6.883334854	5.85E-12	4.79E-09	-5.865574277	4.48E-09	3.67E-06	-3.125345569	0.001775963	1	-2.539975518	0.011086023	1	-1.685352237	0.091920633	1	-1.291538598	0.19651698	1	-2.439786563	0.014695942	1	-3.27019538	0.001074732	0.88128045	-2.346944625	0.018928068	1	-2.66822688	0.007625275	1	4.055339576	5.01E-05	0.041050448	-4.737363653	2.17E-06	0.001775435	-2.287456883	0.022169169	1	3.731782859	0.000190129	0.155906075	-1.420675486	0.155411122	1	-1.559821014	0.118802184	1	-4.428828846
filasterea - Chaetognatha	-1.65409098	0.098109029	1	-1.600089135	0.109578811	1	-1.53549682	0.124661838	1	-2.190103243	0.02851675	1	-1.322322853	0.186060666	1	-1.789497555	0.073534721	1	-2.477106522	0.013245236	1	-1.654009401	0.098125603	1	-2.040567103	0.041293875	1	-2.558301037	0.010518499	1	2.578265515	0.009929767	1	-2.498215904	0.012482015	1	-0.406002757	0.684740575	1	2.534531713	0.011259773	1	#N/D	#N/D	#N/D	0.530217057	0.595961446	1	-2.372168636
Amoebozoa - Chaetognatha	-6.130098485	8.78E-10	7.20E-07	-9.081730657	1.07E-19	8.76E-17	-6.111462032	9.87E-10	8.10E-07	-6.124047643	9.12E-10	7.48E-07	-3.984636569	6.76E-05	0.055418454	-3.650587648	0.000261641	0.214545624	-5.90645861	3.50E-09	2.87E-06	-7.274487055	3.48E-13	2.85E-10	-5.764147829	8.21E-09	6.73E-06	-6.701473785	2.06E-11	1.69E-08	6.760497193	1.38E-11	1.13E-08	-7.863799899	3.73E-15	3.06E-12	-5.868438256	4.40E-09	3.61E-06	7.595907887	3.06E-14	2.51E-11	0.512389977	0.608378105	1	-0.926879299	0.353989207	1	-6.49111157
Thecamonas - Chaetognatha	-5.765089931	8.16E-09	6.69E-06	-6.166432171	6.98E-10	5.73E-07	-3.84271769	0.000121679	0.099777112	-2.960807398	0.003068338	1	-3.774931678	0.000160052	0.13124225	-1.726236633	0.08430485	1	-2.437822659	0.014776021	1	-5.433014546	5.54E-08	4.54E-05	-3.1752908	0.001496864	1	-3.077516074	0.002087336	1	4.860328755	1.17E-06	0.000960966	-5.318836776	1.04E-07	8.56E-05	-2.994676058	0.002747365	1	4.570100067	4.87E-06	0.003997429	1.946235032	0.051626514	1	-0.057257097	0.954340396	1	-5.14043448
Agaricomycotina - Chaetognatha	-3.181598768	0.001464646	1	-0.380475384	0.703592566	1	-0.416233145	0.677239408	1	-0.464223674	0.642487502	1	0.441878139	0.658577391	1	0.673810816	0.500431597	1	0.018097852	0.985560792	1	0.133354491	0.893913035	1	0.2162284	0.828809717	1	-0.061031857	0.951333838	1	0.930134562	0.352301418	1	-0.874282769	0.381964281	1	-0.379829928	0.704071665	1	1.155415371	0.24792037	1	1.16805778	0.242783459	1	-0.791122928	0.428872261	1	-1.516748883
Entomophthoromycotina - Chaetognatha	-2.424089834	0.015346809	1	-4.41171835	1.03E-05	0.008409384	-2.790472779	0.005263113	1	-2.688798081	0.007170978	1	-1.363189958	0.172822651	1	-0.973112866	0.33049721	1	-2.06657939	0.038773805	1	-2.808306631	0.004980278	1	-2.208794479	0.027188939	1	-2.647141757	0.008117532	1	2.457611461	0.01398644	1	-3.134600819	0.001720881	1	-2.820696212	0.004791956	1	2.652020436	0.00800117	1	-0.471495878	0.637286662	1	0.987311702	0.323489855	1	-3.069745962
Pezizomycotina - Chaetognatha	-4.542411343	5.56E-06	0.00456038	-7.802036836	6.09E-15	5.00E-12	-4.440809299	8.96E-06	0.007348938	-3.65105482	0.000261165	0.214155696	2.021189734	0.043260128	1	-0.980758381	0.326711907	1	-2.423368342	0.015377326	1	-1.7972228	0.072300256	1	-2.99970045	0.002702452	1	-3.279965017	0.0010382	0.851323666	6.337732897	2.33E-10	1.91E-07	-6.954250354	3.54E-12	2.91E-09	-4.068336852	4.73E-05	0.038826915	6.642216143	3.09E-11	2.53E-08	-0.761256369	0.446503956	1	-0.33226641	0.739688101	1	-4.017612988
Ustilaginomycotina - Chaetognatha	-2.641657585	0.008250142	1	-2.085319187	0.037040337	1	-1.26436514	0.206098999	1	-0.772610432	0.439752969	1	-0.275519525	0.782917128	1	0.065957921	0.947411326	1	0.212578661	0.831655617	1	-0.634485371	0.525764111	1	-0.632436674	0.527101576	1	-0.249472818	0.802995065	1	2.504599751	0.012259003	1	-2.561900798	0.010410105	1	-0.91674792	0.359274749	1	2.343343094	0.019111799	1	0.935042639	0.349766326	1	-0.328525074	0.742514689	1	-1.853913972
Annelida - Chaetognatha	-6.736374195	1.62E-11	1.33E-08	-1.152574699	0.249084993	1	0.235752249	0.813624923	1	-1.710640178	0.087147557	1	-3.279582779	0.001039607	0.852477792	-0.757160976	0.448953427	1	-1.725106396	0.0845083	1	-3.118118678	0.001820095	1	-0.957485114	0.338322456	1	-2.032335854	0.042119667	1	-1.112254083	0.26602892	1	1.134390774	0.256630667	1	0.730947999	0.464810916	1	-1.772709604	0.076276839	1	-0.990552699	0.321904045	1	-3.846658332	0.00011974	0.098186606	-1.832176845
Arthropoda - Chaetognatha	-5.680035168	1.35E-08	1.10E-05	-0.499433565	0.617473978	1	1.099018945	0.271759802	1	-0.120596238	0.904010849	1	-3.21937259	0.001284714	1	-0.963349383	0.335372219	1	-1.111529861	0.266340344	1	-2.802527921	0.005070383	1	-0.589646392	0.555427742	1	-0.949392306	0.342421122	1	3.702507585	0.000213479	0.175052761	-3.150883287	0.001627775	1	2.141321474	0.032248123	1	3.333451754	0.000857755	0.703359479	-1.431149294	0.152387432	1	-4.151696176	3.30E-05	0.027061656	-2.250241848
Bryozoa - Chaetognatha	-5.117763115	3.09E-07	0.000253528	-1.19696698	0.231319425	1	-0.682508821	0.494917267	1	-2.738287225	0.006176011	1	-1.782747621	0.074627396	1	-0.044296673	0.964667923	1	-1.681700483	0.092626934	1	-2.336620264	0.019458938	1	-0.641569703	0.52115261	1	-2.464328749	0.013727014	1	-1.984510896	0.047198915	1	1.846803715	0.064775593	1	0.16893588	0.865847077	1	-2.333409523	0.019626662	1	-0.17782399	0.858861206	1	-0.810373447	0.417725574	1	-2.38319509
Myzozoa - Chordata	-3.305834296	0.000946941	0.776491375	-4.781459033	1.74E-06	0.001427025	-1.391436399	0.164093133	1	0.926036154	0.354427192	1	-3.10487785	0.001903576	1	-1.339863438	0.180289747	1	0.450957672	0.652020056	1	-2.839956684	0.004511966	1	-1.033621752	0.301313026	1	0.888115997	0.374478359	1	11.61948583	3.28E-31	2.69E-28	-11.00837105	3.48E-28	2.86E-25	1.751659389	0.079832394	1	11.04971668	2.20E-28	1.80E-25	-4.214550682	2.50E-05	0.019521524	-2.908021155	0.003637237	1	-1.751723183
Cercozoa - Chordata	0.393966319	0.693605906	1	-2.163288981	0.03051896	1	-1.224479477	0.220771404	1	0.693149193	0.488215929	1	-0.901759866	0.367184444	1	0.16907077	0.865740976	1	1.171250047	0.241498284	1	-1.461521914	0.143872266	1	-0.263512646	0.792155478	1	0.945299335	0.344506078	1	1.855428939	0.063534998	1	-1.87496107	0.060798079	1	-0.88500315	0.376154933	1	1.679694716	0.093016728	1	-1.587080833	0.112494338	1	0.4219373	0.673070784	1	-0.848741767
Retaria - Chordata	-0.455900139	0.64846179	1	-1.542028499	0.123066668	1	-0.332311761	0.73965386	1	-0.53016529	0.595997335	1	1.679286435	0.093096233	1	0.546416809	0.584779458	1	-0.587248822	0.557036607	1	1.006646239	0.314104805	1	0.249744683	0.802784801	1	-0.553995361	0.57958202	1	2.154752852	0.03118118	1	-2.100308761	0.035701689	1	-0.400852838	0.688528474	1	1.914689799	0.055532075	1	-0.370824155	0.710768509	1	-0.058508664	0.953343461	1	-1.207668234
Bigyra - Chordata	-2.621594371	0.008751953	1	-2.351231107	0.018711408	1	-1.520951847	0.128271922	1	-0.802033639	0.4225335	1	-0.828001358	0.407669731	1	-1.768385594	0.076996463	1	-1.166177382	0.243542735	1	-1.650446224	0.098851704	1	-2.1405944	0.032306761	1	-1.100966476	0.270911248	1	3.30986019	0.000933426	0.765409179	-3.323321862	0.000889522	0.729408168	-1.646981118	0.099561927	1	3.092678401	0.00198359	1	-0.411416248	0.680767342	1	0.039524072	0.968472562	1	-3.021359006
Ochrophyta - Chordata	-3.420806753	0.000624357	0.511972574	-4.428753936	9.48E-06	0.007771885	-0.827588245	0.407903728	1	2.283719238	0.022388037	1	-2.918080809	0.003521931	1	-1.419349687	0.155797093	1	1.267553378	0.20495749	1	-3.783349153	0.000154732	0.126880336	-1.666180315	0.095677505	1	1.692538952	0.09054326	1	3.913189106	9.11E-05	0.074689821	-4.198844978	2.68E-05	0.021998952	-1.540437297	0.123453796	1	3.417791363	0.000631315	0.517678146	-1.657305223	0.097457782	1	-2.512769239	0.011978766	1	-1.884482287
Oomycota - Chordata	-4.339093391	1.43E-05	0.011731881	-8.242241966	1.69E-16	1.39E-13	-4.838654701	1.31E-06	0.001071912	-1.525874345	0.127041161	1	0.426770353	0.669546602	1	-3.04128796	0.002355684	1	-1.226374824	0.220057656	1	-2.381418385	0.017246112	1	-4.031759174	5.54E-05	0.045395939	-1.378427248	0.168071415	1	5.165089915	2.40E-07	0.000197065	-6.256794023	3.93E-10	3.22E-07	-4.661031088	3.15E-06	0.002579959	5.466834707	4.58E-08	3.76E-05	-1.20765045	0.227181745	1	-1.557002745	0.119469834	1	-3.186168834
Cryptophyta - Chordata	-2.06247096	0.03916292	1	-3.235676236	0.001213549	0.995110554	-2.003224986	0.045153145	1	-0.797719068	0.425033536	1	-1.093515627	0.274167472	1	-0.413321839	0.679370832	1	-0.420013329	0.674475717	1	-2.164115466	0.030455489	1	-1.342417105	0.179460792	1	-0.62973027	0.528871074	1	3.102270275	0.001920425	1	-3.126766777	0.001767401	1	-1.711628714	0.086965113	1	2.72304609	0.006468303	1	-0.413263789	0.679413357	1	-0.02273159	0.981864377	1	-1.562912093
Haptophyta - Chordata	-1.791028849	0.073288666	1	-3.43787512	0.000586298	0.480764376	-1.204311946	0.228469031	1	1.008174083	0.313370898	1	-1.770116826	0.076707681	1	-0.004794428	0.996174614	1	1.358246022	0.174385632	1	-1.837492177	0.06613727	1	-0.168430979	0.866244238	1	1.430730506	0.152507467	1	5.011786728	5.39E-07	0.000442201	-5.111629731	3.19E-07	0.000261901	-0.343559675	0.731177455	1	4.331731757	1.48E-05	0.012131171	-2.44516657	0.014478526	1	-2.306009273	0.021110114	1	-0.215073144
Nibbleridia - Chordata	-1.406256194	0.159648063	1	-1.753754819	0.079472528	1	-0.605403319	0.544911047	1	-0.488926444	0.624893774	1	-1.065318917	0.286731635	1	0.029488192	0.976475237	1	0.564416577	0.57247066	1	-0.86877043	0.38497271	1	0.140720779	0.888090529	1	0.281678602	0.778189963	1	2.687921463	0.00718983	1	-2.56521929	0.010311062	1	-0.165804454	0.868310841	1	3.093100666	0.001980769	1	-1.72609633	0.084330084	1	-0.510852288	0.609454493	1	-1.795519702
Chlorophyta - Chordata	0.594727293	0.552025775	1	-0.966150483	0.333968887	1	5.245294495	1.56E-07	0.000127947	8.027029522	9.99E-16	8.19E-13	-1.486756675	0.137079088	1	0.874577088	0.381804059	1	4.714102911	2.43E-06	0.001990779	-1.094445352	0.273759703	1	1.303119105	0.192534102	1	5.671535155	1.42E-08	1.16E-05	-0.495740504	0.620077506	1	0.427050675	0.669342418	1	0.216009136	0.828980626	1	-1.047014789	0.295092757	1	-2.036038183	0.041746521	1	-4.357640952	1.31E-05	0.01078069	4.842510411
Picozoa - Chordata	4.316235122	1.59E-05	0.01301446	4.581048931	4.63E-06	0.003793726	8.452627892	2.85E-17	2.34E-14	9.931378735	3.04E-23	2.49E-20	-2.898569767	0.003748689	1	0.992341829	0.321030805	1	4.452014134	8.51E-06	0.006975622	0.017015945	0.986423895	1	2.994434998	0.002749536	1	6.618204766	3.64E-11	2.98E-08	-1.54672284	0.121930093	1	3.406213455	0.000658707	0.540139384	5.389188222	7.08E-08	5.80E-05	-2.292814446	0.02185869	1	-4.828245227	1.38E-06	0.001074383	-4.669191888	3.02E-06	0.002479572	7.993475159
Prasinodermophyta - Chordata	-2.048412441	0.040519604	1	-2.359106575	0.018318994	1	-0.765005561	0.444268233	1	-0.061622539	0.950863428	1	-1.574038118	0.115478637	1	-0.861295613	0.389075251	1	-1.14248209	0.253253687	1	-1.984475094	0.047202902	1	-1.175620072	0.239746731	1	-0.741231767	0.458552925	1	2.596127393	0.00942811	1	-2.505608579	0.012224086	1	-0.785503345	0.43215851	1	2.36340778	0.018107733	1	-1.812062243	0.06997658	1	0.374134595	0.708304181	1	-1.93080724
Rhodophyta - Chordata	-3.789857535	0.000150734	0.123601642	-1.613966294	0.106534737	1	-0.281261306	0.778509986	1	-1.833491114	0.066729569	1	0.117724925	0.906285617	1	0.551652053	0.581186766	1	-1.012289002	0.311399892	1	0.815742132	0.414647636	1	0.266933605	0.789520282	1	-1.5192413	0.128701769	1	-2.479243465	0.01316614	1	3.123297625	0.001788368	1	1.878115747	0.060365333	1	-3.130066902	0.001747665	1	-2.002757425	0.045203332	1	-6.963576775	3.32E-12	2.72E-09	2.285796982
Choanoflagellata - Chordata	-4.718257888	2.38E-06	0.001950557	-5.258957277	1.45E-07	0.000118797	-2.725124	0.006427734	1	-0.274678476	0.783563269	1	-1.399178999	0.161759313	1	-1.41130816	0.15815377	1	-0.390123079	0.696445537	1	-2.4674091	0.013609477	1	-1.702079965	0.088740379	1	-0.137486843	0.890645992	1	4.439652452	9.01E-06	0.00738855	-4.81197956	1.49E-06	0.00122543	-1.612105042	0.106939084	1	4.069026183	4.72E-05	0.038712235	-3.125575661	0.001774574	1	-2.513708025	0.01194693	1	-2.250233894
filasterea - Chordata	-0.809570893	0.418186843	1	-1.240000629	0.214975162	1	-1.32854432	0.183998352	1	-1.471588458	0.141132044	1	-1.195581324	0.231859983	1	-1.798400418	0.072113577	1	-1.827303686	0.067654121	1	-1.327076625	0.184483337	1	-1.795022553	0.072650107	1	-1.762583173	0.077970817	1	2.57678288	0.009972457	1	-2.383021362	0.017171198	1	-0.136596009	0.891350131	1	2.530124789	0.011402197	1	#N/D	#N/D	#N/D	0.310731683	0.756004609	1	-1.617861942
Amoebozoa - Chordata	-3.176857158	0.001488803	1	-9.441380827	3.68E-21	3.02E-18	-6.514294244	7.30E-11	5.99E-08	-3.802671443	0.000143144	0.117378196	-4.272688446	1.93E-05	0.015836678	-4.540414815	5.61E-06	0.00460378	-3.874669566	0.000106769	0.087550971	-7.33950865	2.14E-13	1.76E-10	-5.846560453	5.02E-09	4.12E-06	-4.10256977	4.09E-05	0.0335041	8.354322392	6.58E-17	5.40E-14	-9.148322333	5.78E-20	4.74E-17	-5.942193942	2.81E-09	2.31E-06	9.392212585	5.88E-21	4.82E-18	-1.368173072	0.171257908	1	-2.326277538	0.02000375	1	-4.029285833
Thecamonas - Chordata	-4.126661914	3.68E-05	0.030181485	-5.638868093	1.71E-08	1.40E-05	-3.540499329	0.000399371	0.327483934	-1.44772862	0.147692962	1	-3.654497616	0.000257686	0.211302567	-1.793572615	0.072881411	1	-1.045341408	0.295865206	1	-4.940714223	7.78E-07	0.000638263	-2.739883705	0.006146093	1	-1.388301514	0.165045252	1	5.048107164	4.46E-07	0.000365891	-5.276668932	1.32E-07	0.000107874	-2.534724868	0.011253567	1	4.737301522	2.17E-06	0.001775979	1.112550409	0.265901569	1	-0.564733276	0.572255197	1	-3.650217152
Agaricomycotina - Chordata	-1.96203862	0.049757988	1	0.176468224	0.859926111	1	-0.091096913	0.927415586	1	0.638252381	0.523309404	1	0.663335101	0.507115961	1	0.704358067	0.481209813	1	1.03321127	0.30150504	1	0.653404032	0.51349584	1	0.622079734	0.53388944	1	1.172613092	0.240950997	1	0.909201355	0.363243849	1	-0.68254444	0.494894752	1	0.022194966	0.982292433	1	1.136059722	0.25593157	1	0.48401045	0.628378453	1	-1.146493097	0.251591182	1	-0.382903583
Entomophthoromycotina - Chordata	-0.612608607	0.540135166	1	-3.79326566	0.000148679	0.121916732	-2.433751468	0.014943252	1	-1.161630083	0.245385757	1	-1.117835323	0.263637332	1	-1.001439426	0.316614411	1	-0.654868915	0.512552155	1	-2.180054761	0.029253403	1	-1.72332594	0.084829599	1	-0.935635172	0.349461059	1	2.520936733	0.011704289	1	-2.979296479	0.002889111	1	-2.351733417	0.018686162	1	2.719871448	0.00653073	1	-1.389319229	0.164735699	1	0.531953804	0.594757992	1	-1.476212582
Pezizomycotina - Chordata	-1.734292933	0.082866121	1	-7.539018205	4.74E-14	3.88E-11	-4.25583977	2.08E-05	0.017077798	-1.192627274	0.233015379	1	2.937463106	0.003309095	1	-1.1028663	0.270085231	1	-0.032828596	0.973811274	1	-0.672729069	0.50111967	1	-2.394327509	0.016650873	1	-0.424995705	0.670839806	1	7.271503069	3.56E-13	2.92E-10	-7.523822011	5.32E-14	4.36E-11	-3.612316857	0.000303473	0.248848212	7.616304503	2.61E-14	2.14E-11	-2.420523398	0.015498182	1	-1.308922255	0.190560687	1	-1.457694217
Ustilaginomycotina - Chordata	-1.687280781	0.091549375	1	-1.680866692	0.092788811	1	-1.02541559	0.305167135	1	0.069154807	0.944866396	1	-0.11769923	0.906305977	1	0.078162097	0.937699112	1	0.992402257	0.321001339	1	-0.247469177	0.804545143	1	-0.334314658	0.73814213	1	0.692707494	0.488493135	1	2.50646254	0.012194598	1	-2.434781905	0.014900768	1	-0.614782412	0.538698426	1	2.340143152	0.01927635	1	0.563693794	0.572962542	1	-0.591376924	0.554267898	1	-0.983940481
Annelida - Chordata	-4.025987165	5.67E-05	0.046524163	0.447174357	0.654749175	1	1.394808091	0.163073718	1	1.565770364	0.117402387	1	-3.341819624	0.000832311	0.682495256	-0.883621033	0.376900821	1	1.222528631	0.221507783	1	-2.134353746	0.032813835	1	0.142917875	0.886355041	1	1.571115261	0.116155878	1	-1.510446608	0.130929503	1	2.096725654	0.036017868	1	2.255303428	0.02411429	1	-2.335861913	0.01949844	1	-3.057746251	0.002230083	1	-5.792244482	6.95E-09	5.70E-06	1.577714886
Arthropoda - Chordata	-2.615335413	0.008913987	1	1.35009774	0.176984633	1	2.551738367	0.010718698	1	3.739795833	0.00018417	0.151019222	-3.30824429	0.000938829	0.769839589	-1.159169625	0.24638705	1	2.149536793	0.031591873	1	-1.715452801	0.086262242	1	0.659734413	0.509424279	1	3.123593666	0.00178657	1	4.503877457	6.67E-06	0.005471425	-3.21819078	0.00129002	1	4.127443894	3.67E-05	0.030079067	4.027107291	5.65E-05	0.046303161	-3.83572992	0.000125192	0.097649701	-6.327107567	2.50E-10	2.05E-07	1.236838674
Bryozoa - Chordata	-2.337696481	0.019402999	1	0.20240548	0.839599745	1	0.150252836	0.880565142	1	-0.052639026	0.958019522	1	-1.496680004	0.134476542	1	-0.010132328	0.99191571	1	0.909669767	0.362996693	1	-1.27781973	0.201312996	1	0.385973165	0.699516543	1	0.616170724	0.537781849	1	-2.456632172	0.01402462	1	2.777082881	0.005484919	1	1.368498653	0.171156043	1	-2.877689294	0.004005995	1	-1.923410173	0.054428558	1	-1.902467158	0.057110108	1	0.520411943
Chaetognatha - Chordata	3.185154598	0.001446767	1	1.392699575	0.163710657	1	0.824240132	0.409803128	1	2.740192612	0.006140319	1	0.5195515	0.603376209	1	0.036303082	0.971040692	1	2.497345832	0.012512686	1	1.272247622	0.203285152	1	0.986401877	0.323935944	1	3.039759986	0.002367668	1	-0.105190414	0.916224717	1	0.522352089	0.601425208	1	1.011377469	0.311835801	1	-0.114306682	0.908994686	1	-1.38848074	0.164990706	1	-0.82722283	0.408110774	1	2.863361372
Myzozoa - cnidaria	-0.666072345	0.50536486	1	-6.247965431	4.16E-10	3.41E-07	-3.240509641	0.001193162	0.978393147	-0.900073198	0.368081298	1	-1.255603075	0.209259916	1	-0.699328413	0.484346814	1	-0.876382918	0.380821901	1	-1.710103362	0.087246761	1	-1.32272923	0.185925439	1	-0.748988538	0.453864114	1	14.17850082	1.24E-45	1.02E-42	-14.07915126	5.10E-45	4.18E-42	0.198257202	0.842843835	1	14.64002253	1.56E-48	1.28E-45	-3.874295295	0.000106934	0.083408275	0.302180665	0.762514343	1	-2.1503436
Cercozoa - cnidaria	1.726614586	0.084236905	1	-2.187473193	0.028707998	1	-1.749982525	0.080121329	1	-0.015277394	0.987810878	1	0.071343891	0.943124065	1	0.561844474	0.574221988	1	0.715876604	0.474067546	1	-0.795653339	0.426233555	1	-0.24923629	0.803178009	1	0.318804136	0.749875042	1	1.403411129	0.160494276	1	-1.674898423	0.093954163	1	-1.677161562	0.093510893	1	1.643168759	0.100348022	1	-0.971988834	0.331056104	1	1.916983355	0.055240046	1	-0.809041521
Retaria - cnidaria	0.399960492	0.689185616	1	-1.521754881	0.128070511	1	-0.646574047	0.517907659	1	-1.030449094	0.302799237	1	2.385163306	0.017071541	1	0.811498103	0.417079682	1	-0.937269804	0.348619791	1	1.513596991	0.130128085	1	0.272898425	0.784931297	1	-1.008852502	0.313045377	1	1.843583996	0.06524379	1	-1.953384763	0.05077402	1	-0.903139434	0.366451898	1	1.877804057	0.060407975	1	-0.097934825	0.921984047	1	0.911547361	0.362007043	1	-1.180126455
Bigyra - cnidaria	-1.513142464	0.130243475	1	-2.374745559	0.017561051	1	-2.016834905	0.043712745	1	-1.523687481	0.127586798	1	0.080299186	0.935999305	1	-1.485715954	0.137354269	1	-1.689889892	0.091049022	1	-1.036289416	0.300067142	1	-2.205038746	0.027451376	1	-1.770480864	0.076647069	1	2.945710625	0.003222137	1	-3.192503868	0.001410451	1	-2.410675273	0.015923018	1	3.112667223	0.001854049	1	0.281824589	0.778078015	1	1.40809841	0.159101932	1	-3.075501569
Ochrophyta - cnidaria	0.405670799	0.6849845	1	-8.4964474	1.95E-17	1.60E-14	-4.267747631	1.97E-05	0.016191435	0.480424137	0.630925834	1	-0.231418681	0.816989554	1	-0.725190789	0.468334993	1	-0.291933698	0.770337318	1	-3.539153182	0.000401413	0.329158535	-3.214931868	0.001304755	1	-0.325505478	0.744798538	1	4.886062533	1.03E-06	0.000843555	-6.861000913	6.84E-12	5.61E-09	-7.284388279	3.23E-13	2.65E-10	6.254431009	3.99E-10	3.27E-07	0.029412422	0.976535666	1	3.060868227	0.002206962	1	-3.387646553
Oomycota - cnidaria	-1.945110011	0.051761739	1	-11.51918383	1.06E-30	8.66E-28	-8.426518315	3.56E-17	2.92E-14	-4.585605514	4.53E-06	0.003711915	3.905154939	9.42E-05	0.077215328	-3.100638039	0.001931042	1	-3.412579995	0.00064351	0.527678505	-1.016306194	0.3094836	1	-5.6749454	1.39E-08	1.14E-05	-4.148959959	3.34E-05	0.027387116	5.626153392	1.84E-08	1.51E-05	-7.999963698	1.24E-15	1.02E-12	-9.090113015	9.89E-20	8.11E-17	7.432900476	1.06E-13	8.71E-11	0.285344162	0.775380482	1	2.529931713	0.011408473	1	-4.32267581
Cryptophyta - cnidaria	-0.930633902	0.352042972	1	-3.296182313	0.000980084	0.803668805	-2.519278959	0.011759545	1	-1.519192455	0.12871406	1	-0.19632013	0.844359607	1	-0.073977103	0.941028604	1	-0.912517774	0.361496217	1	-1.571442705	0.116079853	1	-1.373477948	0.169603812	1	-1.27953536	0.200708596	1	2.729438331	0.006344231	1	-2.987727932	0.002810596	1	-2.478026733	0.013211125	1	2.72756886	0.006380294	1	0.1788768	0.85803444	1	1.343157973	0.179220827	1	-1.554159159
Haptophyta - cnidaria	0.580974787	0.561257447	1	-3.937796962	8.22E-05	0.067431167	-2.403024289	0.016260107	1	-0.33247566	0.739530116	1	-0.008383993	0.99331062	1	0.790476324	0.429249644	1	0.561430451	0.57450413	1	-0.66872682	0.503669756	1	-0.145103433	0.884629208	1	0.316377273	0.751716165	1	4.862063893	1.16E-06	0.000952579	-5.500946284	3.78E-08	3.10E-05	-1.96141529	0.049830598	1	4.928252114	8.30E-07	0.000680342	-1.655030396	0.097918332	1	0.269085882	0.787863594	1	-0.088663421
Nibbleridia - cnidaria	-0.807825091	0.419191279	1	-1.734962774	0.082747399	1	-0.829671867	0.406724332	1	-0.840812109	0.400453202	1	-0.601822288	0.547292438	1	0.20944984	0.834097088	1	0.331261655	0.740446853	1	-0.533995557	0.593344608	1	0.154873301	0.876921202	1	-0.029340931	0.976592683	1	2.463724316	0.013750183	1	-2.456950885	0.014012184	1	-0.517583324	0.604749019	1	3.07133217	0.002131059	1	-1.300581036	0.193401902	1	0.172035264	0.863409805	1	-1.777119514
Chlorophyta - cnidaria	6.37558321	1.82E-10	1.49E-07	-1.249699313	0.211409409	1	6.669217868	2.57E-11	2.11E-08	10.08816276	6.23E-24	5.11E-21	1.747990788	0.080465623	1	3.013230906	0.002584822	1	5.610462989	2.02E-08	1.65E-05	1.238259827	0.215619734	1	2.244382249	0.024807818	1	6.519025967	7.08E-11	5.80E-08	-3.040365157	0.002362915	1	1.895637739	0.058007963	1	-2.727759302	0.006376612	1	-2.209898047	0.027112239	1	-0.917816649	0.358714864	1	-1.135945218	0.255979492	1	8.365203085
Picozoa - cnidaria	9.612070355	7.11E-22	5.83E-19	6.418924298	1.37E-10	1.13E-07	10.07241683	7.32E-24	6.00E-21	11.27483145	1.75E-29	1.43E-26	-0.985864138	0.324199787	1	2.447742836	0.014375422	1	4.53722188	5.70E-06	0.00467401	2.144810691	0.031967986	1	4.121781095	3.76E-05	0.030828258	7.001280073	2.54E-12	2.08E-09	-3.649708139	0.000262538	0.215281518	5.437950337	5.39E-08	4.42E-05	5.119963759	3.06E-07	0.000250587	-3.461626188	0.000536922	0.440276325	-4.56418553	5.01E-06	0.00391121	-2.0875914	0.036834708	1	11.17953781
Prasinodermophyta - cnidaria	-1.369824824	0.170741591	1	-2.349401734	0.018803607	1	-1.027181123	0.304335185	1	-0.462411555	0.643786214	1	-1.04857632	0.294373159	1	-0.666366059	0.505177152	1	-1.434860021	0.15132699	1	-1.615846012	0.106127611	1	-1.177875497	0.238846245	1	-1.114184432	0.265200073	1	2.341217293	0.019220977	1	-2.384679815	0.017093992	1	-1.200552118	0.229924984	1	2.333676379	0.019612674	1	-1.389092374	0.164804662	1	1.17408525	0.240360881	1	-1.915069345
Rhodophyta - cnidaria	-0.496852306	0.619293207	1	-2.617696158	0.008852559	1	-2.869810915	0.004107173	1	-7.164105488	7.83E-13	6.42E-10	5.331327705	9.75E-08	7.99E-05	2.966335467	0.003013716	1	-4.470425634	7.81E-06	0.006401255	5.230990952	1.69E-07	0.000138255	0.635981516	0.52478847	1	-6.225088521	4.81E-10	3.95E-07	-7.36814646	1.73E-13	1.42E-10	7.312944115	2.61E-13	2.14E-10	-0.247898285	0.804213107	1	-6.459329173	1.05E-10	8.62E-08	-0.721769262	0.47043635	1	-5.777213838	7.59E-09	6.23E-06	4.73363271
Choanoflagellata - cnidaria	-3.029482012	0.002449735	1	-5.940778316	2.84E-09	2.33E-06	-4.019932119	5.82E-05	0.047736228	-1.693459514	0.090368035	1	0.264311555	0.791539857	1	-0.921601261	0.356736601	1	-1.401078012	0.161190746	1	-1.491958517	0.135710021	1	-1.921018959	0.054729317	1	-1.405375929	0.159909521	1	4.136969455	3.52E-05	0.028857681	-5.033403003	4.82E-07	0.000395116	-3.255709982	0.001131092	0.92749563	4.493895879	6.99E-06	0.00573441	-2.468356711	0.013573498	1	-0.191282801	0.848304035	1	-2.464127279
filasterea - cnidaria	-0.204709697	0.837798944	1	-1.215672186	0.224109824	1	-1.560605693	0.118616815	1	-1.834063639	0.066644548	1	-0.733488449	0.46326057	1	-1.638136747	0.101393171	1	-2.086232638	0.036957555	1	-0.997240623	0.318647727	1	-1.801730291	0.07158785	1	-2.095632399	0.036114813	1	2.351388064	0.018703516	1	-2.272789528	0.023038866	1	-0.488060119	0.625507259	1	2.502287102	0.012339381	1	#N/D	#N/D	#N/D	1.002753562	0.31597978	1	-1.597486565
Amoebozoa - cnidaria	0.02630335	0.979015383	1	-14.38725769	6.22E-47	5.10E-44	-11.90121032	1.17E-32	9.56E-30	-8.725292412	2.65E-18	2.18E-15	-2.801755302	0.005082541	1	-5.610607651	2.02E-08	1.65E-05	-7.967552496	1.62E-15	1.33E-12	-8.634115161	5.92E-18	4.85E-15	-8.995991149	2.34E-19	1.92E-16	-8.928237232	4.33E-19	3.55E-16	10.9502512	6.63E-28	5.43E-25	-13.13560622	2.06E-39	1.69E-36	-12.0821306	1.31E-33	1.08E-30	14.17348172	1.34E-45	1.10E-42	0.140063057	0.888610169	1	1.919004726	0.054983736	1	-6.013308988
Thecamonas - cnidaria	-2.923315294	0.003463256	1	-5.878918114	4.13E-09	3.39E-06	-4.259322899	2.05E-05	0.016813861	-2.347814459	0.018883925	1	-2.74980698	0.005963038	1	-1.475387844	0.140108302	1	-1.669274934	0.095062906	1	-4.418911765	9.92E-06	0.008134329	-2.869883543	0.00410623	1	-2.208295995	0.027223646	1	4.74665189	2.07E-06	0.001695854	-5.264462163	1.41E-07	0.000115292	-3.50612581	0.00045468	0.372837805	4.883902525	1.04E-06	0.000852853	1.96466736	0.04945275	1	1.021559441	0.306989463	1	-3.779306507
Agaricomycotina - cnidaria	-1.07653973	0.281685942	1	0.238229482	0.811703112	1	-0.42486733	0.670933392	1	0.1263691	0.899439761	1	1.402930342	0.160637612	1	0.995333627	0.319574028	1	0.694607984	0.487301008	1	1.193552479	0.232653072	1	0.656749009	0.511342316	1	0.723559618	0.46933614	1	0.54632011	0.584845915	1	-0.492552611	0.62232874	1	-0.510108888	0.609975179	1	1.080341859	0.279989976	1	1.051862505	0.292862637	1	-0.127528597	0.898522041	1	-0.334295605
Entomophthoromycotina - cnidaria	0.795608202	0.426259798	1	-3.925716597	8.65E-05	0.070906973	-3.088051361	0.002014736	1	-2.045036305	0.040851279	1	-0.06525664	0.947969665	1	-0.637073091	0.524077235	1	-1.256037796	0.209102267	1	-1.497305165	0.134313872	1	-1.794060206	0.07280356	1	-1.729239092	0.083766312	1	2.072146789	0.038251754	1	-2.833152321	0.004609142	1	-3.312465911	0.000924774	0.758314641	2.74880667	0.005981265	1	-0.800385603	0.42348742	1	2.184151542	0.028951114	1	-1.474655903
Pezizomycotina - cnidaria	0.969742144	0.332175038	1	-9.247319081	2.30E-20	1.89E-17	-6.443921715	1.16E-10	9.55E-08	-3.267990317	0.001083141	0.888175386	6.110029727	9.96E-10	8.17E-07	-0.461266127	0.644607684	1	-1.26594414	0.205533082	1	0.919512649	0.357827493	1	-2.933461072	0.003352057	1	-2.140060646	0.032349866	1	7.809174982	5.76E-15	4.72E-12	-8.72542305	2.65E-18	2.17E-15	-6.315183729	2.70E-10	2.21E-07	9.255905043	2.12E-20	1.74E-17	-1.610754423	0.107233258	1	1.875300135	0.060751445	1	-1.639156063
Ustilaginomycotina - cnidaria	-1.003521969	0.315609082	1	-1.661449853	0.096623132	1	-1.291320071	0.196592714	1	-0.329761555	0.741580139	1	0.428616489	0.668202344	1	0.286544136	0.774461394	1	0.730594621	0.465026799	1	0.146032814	0.883895484	1	-0.324523082	0.74554205	1	0.340288001	0.733639652	1	2.250268492	0.024431907	1	-2.312838944	0.020731496	1	-1.027386562	0.304238477	1	2.310078485	0.020883809	1	0.845994418	0.397555858	1	0.194310905	0.845932447	1	-0.954215188
Annelida - cnidaria	-1.471920716	0.141042289	1	0.912220447	0.361652682	1	0.47339683	0.635930091	1	-0.191419242	0.848197146	1	-1.464685438	0.14300676	1	-0.004907974	0.996084019	1	0.072634394	0.942097056	1	-0.646998072	0.517633191	1	0.295720514	0.767443529	1	0.046638349	0.962801467	1	-3.971529283	7.14E-05	0.058558431	3.988523138	6.65E-05	0.054518454	0.780197219	0.435274799	1	-3.762985535	0.000167897	0.137675471	-2.36298636	0.018128337	1	-3.563384489	0.000366104	0.300205144	2.558024754
Arthropoda - cnidaria	0.885069398	0.376119203	1	2.397341406	0.016514528	1	2.203943123	0.027528344	1	3.008673209	0.002623912	1	-1.305731659	0.191643828	1	-0.351073731	0.725533035	1	1.40710453	0.159396395	1	0.110842589	0.911741172	1	1.124915917	0.260624667	1	2.315241225	0.020599734	1	4.946228855	7.57E-07	0.000620453	-3.896504574	9.76E-05	0.080024592	3.582682839	0.000340083	0.278868406	5.803246217	6.50E-09	5.33E-06	-3.520558995	0.000430638	0.335897784	-4.355920688	1.33E-05	0.010865718	2.232555941
Bryozoa - cnidaria	0.328500224	0.742533475	1	0.462293094	0.643871151	1	-0.984603643	0.324818799	1	-1.940219755	0.052352989	1	0.654147509	0.513016775	1	0.957766809	0.338180359	1	-0.130381518	0.896264589	1	0.226801542	0.820578065	1	0.561463995	0.574481268	1	-0.909686314	0.362987964	1	-4.506986133	6.58E-06	0.005391904	4.282876974	1.84E-05	0.01512836	-0.142572864	0.88662753	1	-3.975312428	7.03E-05	0.057635277	-0.905981951	0.364945406	1	1.273195583	0.202948647	1	0.876076022
Chaetognatha - cnidaria	6.441275995	1.18E-10	9.71E-08	1.815998581	0.06937059	1	0.033315078	0.97342333	1	1.747544237	0.080542978	1	2.677117457	0.00742586	1	0.822447273	0.410822384	1	1.925258315	0.05419705	1	3.002573469	0.002677073	1	1.225214961	0.220494239	1	2.244256773	0.024815885	1	-1.223142395	0.221275918	1	1.209431222	0.22649722	1	-0.318388198	0.75019049	1	-0.374764061	0.707835944	1	-0.461642278	0.644337871	1	2.000249735	0.045473304	1	3.579104366
Chordata - cnidaria	3.449743942	0.000561119	0.460117178	0.211909781	0.83217742	1	-1.224218776	0.220869708	1	-1.948773937	0.051322428	1	2.670449097	0.007574986	1	1.010006667	0.312492096	1	-1.345056968	0.178606838	1	1.93483201	0.053010914	1	0.071043386	0.943363225	1	-1.765702553	0.077445764	1	-1.423351988	0.154634143	1	0.764134869	0.444786875	1	-1.967750691	0.04909673	1	-0.309904345	0.756633698	1	1.576998332	0.114795909	1	3.824797473	0.00013088	0.107321298	0.213093933
Myzozoa - Ctenophora	-2.44104833	0.014644695	1	-2.359897987	0.018279961	1	0.062966614	0.949793089	1	0.572954541	0.566675474	1	-1.526008894	0.127007649	1	1.054435543	0.291683557	1	0.63846458	0.523171304	1	-0.757838459	0.448547696	1	1.028283585	0.30381645	1	0.755289153	0.450075506	1	6.629249924	3.37E-11	2.77E-08	-6.003999642	1.93E-09	1.58E-06	1.560133061	0.11872844	1	6.252235594	4.05E-10	3.32E-07	1.046218541	0.295460144	1	-0.86064854	0.389431643	1	-1.836376266
Cercozoa - Ctenophora	-0.583194201	0.559762575	1	-1.857238158	0.063277278	1	-0.376839633	0.706292786	1	0.642609958	0.52047722	1	-0.847150805	0.39691107	1	1.35741386	0.174649747	1	1.178638975	0.238541965	1	-0.727398293	0.466982	1	0.936848926	0.348836274	1	0.973486316	0.330311658	1	2.814652973	0.004882993	1	-2.534222261	0.011269723	1	0.040342359	0.967820183	1	2.576667041	0.009975799	1	1.25232208	0.210452526	1	0.503646627	0.614509721	1	-1.494312884
Retaria - Ctenophora	-1.05945816	0.289391175	1	-1.539332316	0.123723189	1	0.110384166	0.91210471	1	-0.314737466	0.752960995	1	1.217663703	0.223351796	1	1.434352654	0.151471651	1	-0.203366195	0.838848821	1	1.070011295	0.284614225	1	1.097139197	0.272580548	1	-0.212573328	0.831659777	1	2.977268162	0.002908295	1	-2.698776461	0.006959491	1	0.195372888	0.84510104	1	2.688279063	0.007182135	1	1.141775024	0.253547547	1	0.124330735	0.901053413	1	-1.712163346
Bigyra - Ctenophora	-2.738117097	0.006179207	1	-2.034494415	0.041901771	1	-0.638941976	0.522860679	1	-0.434065743	0.664240701	1	-0.807823036	0.419192462	1	-0.09139463	0.927179029	1	-0.506328018	0.612626397	1	-0.910566205	0.362523984	1	-0.474414874	0.635204089	1	-0.503452701	0.614646027	1	3.865257703	0.000110972	0.090997013	-3.591107728	0.000329275	0.2700059	-0.558510535	0.576495812	1	3.596850493	0.000322093	0.264116659	1.703746507	0.088428456	1	0.2353248	0.813956648	1	-3.028414165
Ochrophyta - Ctenophora	-2.253768161	0.024210757	1	-1.881234148	0.059940074	1	0.377072516	0.706119715	1	0.946205868	0.344043594	1	-1.228652214	0.21920223	1	1.188864159	0.234493126	1	0.882758383	0.377366831	1	-0.825284977	0.409209819	1	0.954173433	0.33999586	1	0.958975177	0.337571251	1	3.277132049	0.001048673	0.859911967	-2.978059321	0.002900798	1	0.383524232	0.701331106	1	2.964217744	0.003034535	1	1.713797554	0.086565913	1	-0.506716761	0.612353568	1	-1.780192401
Oomycota - Ctenophora	-2.785883531	0.005338205	1	-3.604320421	0.000312971	0.256636019	-1.230698852	0.218435518	1	-0.385375497	0.699959234	1	-0.112236052	0.910636244	1	0.439543901	0.660267479	1	-0.010868962	0.991327994	1	-0.524723261	0.599775584	1	-0.092224931	0.92651933	1	-0.129320125	0.897104348	1	3.946354847	7.93E-05	0.065066991	-3.983934025	6.78E-05	0.055582633	-0.930739534	0.351988314	1	3.913825089	9.08E-05	0.074493271	1.740285019	0.081808983	1	-0.3036337	0.761406974	1	-2.34508737
Cryptophyta - Ctenophora	-2.331259966	0.019739656	1	-2.678078284	0.007404591	1	-0.989877498	0.322233999	1	-0.430926161	0.666522061	1	-1.001029709	0.316812446	1	0.894644126	0.370977356	1	0.03663291	0.970777703	1	-1.284347718	0.199020317	1	0.106394512	0.915269347	1	-0.16054842	0.872449082	1	3.714200824	0.000203847	0.167154433	-3.448080561	0.000564586	0.462960203	-0.605552628	0.544811867	1	3.327880282	0.000875095	0.717577599	1.63764907	0.101494921	1	0.191101927	0.848445738	1	-1.992416632
Haptophyta - Ctenophora	-1.919852669	0.054876512	1	-2.0584938	0.039542756	1	0.022972644	0.981672094	1	0.67364642	0.500536134	1	-1.109449476	0.267236329	1	1.528225434	0.126456576	1	1.087811344	0.2766784	1	-0.506979229	0.612169393	1	1.306342374	0.191436153	1	1.065404997	0.286692696	1	4.262109754	2.03E-05	0.016605487	-3.946315858	7.94E-05	0.065077582	0.655034482	0.512445554	1	3.795553116	0.000147315	0.120798013	1.319044483	0.187154242	1	-0.806991802	0.419671206	1	-1.210487697
Nibbleridia - Ctenophora	-1.79531537	0.072603468	1	-1.782589056	0.074653223	1	-0.243967825	0.807255739	1	-0.343310942	0.73136455	1	-1.088445675	0.276398407	1	0.792585943	0.428019101	1	0.726304635	0.467652039	1	-0.594210909	0.552371057	1	0.820605155	0.411871211	1	0.44378201	0.657200196	1	3.347888501	0.000814298	0.667724077	-3.0557054	0.002245318	1	0.261197917	0.793939885	1	3.641086567	0.00027149	0.222621656	0.827989996	0.407676165	1	-0.319367138	0.749448127	1	-2.170128897
Chlorophyta - Ctenophora	-0.924068873	0.355450458	1	-0.781488726	0.434515105	1	2.48382726	0.012997884	1	3.028190795	0.002460227	1	-0.803260066	0.421824434	1	1.939033798	0.052497223	1	2.125613925	0.033535419	1	0.011266356	0.991010939	1	1.936723029	0.052779209	1	2.401629383	0.016322236	1	1.813602849	0.069738891	1	-1.450277115	0.146981258	1	0.949315527	0.342460159	1	1.470342273	0.141469077	1	1.575673933	0.115100968	1	-1.199399653	0.230372583	1	0.461447464
Picozoa - Ctenophora	0.64039374	0.521916652	1	1.423315014	0.154644857	1	4.045701254	5.22E-05	0.042776715	4.220123271	2.44E-05	0.020021839	-1.44719156	0.14784328	1	1.995298814	0.046010299	1	2.258675965	0.023903549	1	0.394026714	0.693561317	1	2.656319566	0.007899871	1	3.076245037	0.002096255	1	1.315763956	0.188253281	1	-0.184424733	0.853680268	1	3.034924785	0.002405957	1	0.874814935	0.38167461	1	0.815430763	0.414825781	1	-1.539006982	0.123802592	1	1.944023077
Prasinodermophyta - Ctenophora	-2.378919545	0.017363465	1	-2.287307322	0.022177891	1	-0.332261597	0.739691736	1	0.053211735	0.957563206	1	-1.51856609	0.128871752	1	0.103995154	0.917173194	1	-0.75098932	0.452659083	1	-1.521860751	0.128043975	1	-0.250137026	0.802481383	1	-0.433165778	0.664894339	1	3.304018857	0.000953094	0.781537254	-3.022132604	0.002510006	1	-0.227059794	0.820377247	1	3.022295971	0.002508651	1	0.783384475	0.43340137	1	0.471946958	0.636964649	1	-2.300000906
Rhodophyta - Ctenophora	-2.400125126	0.016389468	1	-0.980748778	0.326716643	1	0.549968865	0.582340729	1	-0.402975246	0.686966435	1	-0.243267182	0.807798426	1	1.82705862	0.067690956	1	0.134649805	0.892888761	1	0.670169723	0.502749602	1	1.578280235	0.114501245	1	-0.09493817	0.924363938	1	1.180370523	0.23785288	1	-0.576088145	0.564555604	1	1.503513709	0.132706625	1	0.812543207	0.416480004	1	1.635603795	0.101922536	1	-1.953116804	0.050805756	1	-0.454604587
Choanoflagellata - Ctenophora	-3.440301718	0.000581066	0.476474142	-3.078589453	0.002079831	1	-0.797355032	0.425244867	1	0.048203835	0.961553794	1	-0.96877783	0.332656051	1	0.783845164	0.433130969	1	0.231519602	0.816911159	1	-0.88914226	0.37392663	1	0.495240913	0.620430074	1	0.303922817	0.761186694	1	4.085146288	4.40E-05	0.036120226	-3.917810068	8.94E-05	0.073272795	-0.015639635	0.987521885	1	3.7582305	0.000171119	0.140317754	1.131437442	0.25787102	1	-0.976508929	0.328812325	1	-2.19607913
filasterea - Ctenophora	-1.25937364	0.207895406	1	-1.321135911	0.186456051	1	-0.893491851	0.371593834	1	-1.225936303	0.220222646	1	-1.205447149	0.228030729	1	-0.849220516	0.395758599	1	-1.421934463	0.155045277	1	-1.005860759	0.314482555	1	-0.918076235	0.358578955	1	-1.392370461	0.163810245	1	3.248064014	0.001161931	0.952783639	-2.892055529	0.003827303	1	0.287432893	0.773780878	1	3.135422586	0.001716067	1	#N/D	#N/D	#N/D	0.411058559	0.681029596	1	-2.012183029
Amoebozoa - Ctenophora	-2.278686273	0.022685721	1	-3.857733881	0.000114443	0.093843385	-1.722578372	0.084964799	1	-1.17341853	0.24062801	1	-1.825828701	0.067876069	1	-0.019190576	0.984689076	1	-0.937586989	0.3484567	1	-2.26240332	0.023672496	1	-0.644490566	0.519257373	1	-1.080671416	0.279843303	1	5.004198489	5.61E-07	0.000459978	-4.90576556	9.31E-07	0.000763122	-1.281529433	0.200007769	1	5.229946218	1.70E-07	0.000139039	1.721518419	0.085156793	1	-0.536344024	0.59172081	1	-2.581406519
Thecamonas - Ctenophora	-3.671745889	0.000240899	0.197537301	-4.142161891	3.44E-05	0.028211882	-1.876947755	0.060525255	1	-0.81252004	0.416493292	1	-2.679756021	0.007367584	1	0.083052371	0.933809897	1	-0.333956227	0.73841259	1	-3.010196773	0.002610785	1	-0.674512755	0.49998538	1	-0.612742655	0.540046514	1	4.967205248	6.79E-07	0.000556982	-4.814647402	1.47E-06	0.001209172	-1.014697531	0.310250031	1	4.639073347	3.50E-06	0.002869794	2.283550048	0.022397988	1	-0.146849128	0.883251107	1	-3.336253528
Agaricomycotina - Ctenophora	-2.297979274	0.021562969	1	-0.137160664	0.890903803	1	0.330476267	0.741040122	1	0.643414128	0.519955418	1	0.357256678	0.720899658	1	1.599619889	0.109682934	1	1.128049395	0.259299059	1	0.777237625	0.437018588	1	1.436474151	0.150867467	1	1.201893481	0.2294048	1	1.990332393	0.046554332	1	-1.562549402	0.118158617	1	0.570382315	0.568418422	1	2.077845438	0.037723597	1	2.007429864	0.044703912	1	-0.727047173	0.467197058	1	-1.069468396
Entomophthoromycotina - Ctenophora	-1.307941601	0.190893118	1	-2.900677325	0.003723571	1	-1.132469766	0.257436988	1	-0.620069644	0.535211936	1	-0.973415029	0.330347072	1	0.615897967	0.537961863	1	-0.071296423	0.943161842	1	-1.15317922	0.248836831	1	0.009296907	0.992582248	1	-0.308246807	0.757894538	1	3.267249163	0.001085981	0.890504053	-3.269269919	0.001078254	0.884168189	-0.891604357	0.372605034	1	3.282005186	0.001030717	0.845188017	1.278562334	0.201051221	1	0.570735073	0.56817924	1	-1.913759034
Pezizomycotina - Ctenophora	-1.853953354	0.063745834	1	-3.76418449	0.000167093	0.137016663	-1.2748324	0.20236857	1	-0.333132752	0.739034078	1	1.033574912	0.301334933	1	1.07345214	0.283068301	1	0.432746166	0.665199187	1	0.081378562	0.935140897	1	0.35447424	0.722983506	1	0.20068055	0.840948369	1	5.126568586	2.95E-07	0.000241958	-4.867315726	1.13E-06	0.000927619	-0.764657144	0.444475732	1	5.135144952	2.82E-07	0.00023118	1.343504993	0.17910851	1	-0.293060877	0.76947562	1	-1.756067729
Ustilaginomycotina - Ctenophora	-2.064190909	0.038999619	1	-1.696216766	0.089844836	1	-0.559210664	0.576017956	1	0.167185059	0.86722444	1	-0.249357091	0.803084574	1	0.922738779	0.356143352	1	1.109576546	0.267181542	1	-0.008048575	0.993578236	1	0.483066221	0.629048718	1	0.816521798	0.414201761	1	3.225875343	0.00125588	1	-2.960406688	0.003072332	1	-0.078275369	0.93760901	1	3.002020694	0.002681939	1	1.810997227	0.070141281	1	-0.358896902	0.719672217	1	-1.485201272
Annelida - Ctenophora	-2.654637279	0.007939373	1	-0.265535524	0.790596948	1	1.162412975	0.245067756	1	0.798700287	0.42446422	1	-1.551199548	0.12085387	1	1.274041855	0.202648583	1	0.927513701	0.353659882	1	-0.42261236	0.672578107	1	1.51436578	0.129933093	1	1.000382089	0.317125635	1	1.387225042	0.165373152	1	-0.780959121	0.434826538	1	1.722578919	0.0849647	1	0.923682743	0.35565152	1	1.320689531	0.186604906	1	-1.8610435	0.062738034	1	-0.583692396
Arthropoda - Ctenophora	-2.077038514	0.037798005	1	0.050201499	0.959961817	1	1.561280067	0.118457685	1	1.55991797	0.118779267	1	-1.479112689	0.139110199	1	1.203497226	0.228783964	1	1.244807275	0.213202601	1	-0.22779907	0.81980245	1	1.710973858	0.087085939	1	1.537621581	0.124141168	1	3.613054224	0.000302611	0.248141339	-2.760868452	0.005764789	1	2.366785054	0.017943351	1	3.290143785	0.001001362	0.821116837	1.226677413	0.21994386	1	-1.943828486	0.051916137	1	-0.739860183
Bryozoa - Ctenophora	-2.100522471	0.035682906	1	-0.338314679	0.735126063	1	0.68012216	0.496427114	1	0.174005131	0.86186143	1	-0.915533863	0.359911433	1	1.567981337	0.116885488	1	0.842507805	0.399503773	1	-0.169103642	0.86571512	1	1.591264807	0.111549993	1	0.657295831	0.510990717	1	0.856648859	0.391638975	1	-0.344964542	0.730121028	1	1.431941433	0.152160583	1	0.529883559	0.596192666	1	1.531814536	0.125568208	1	-0.523130226	0.600883633	1	-0.92359388
Chaetognatha - Ctenophora	0.48153551	0.630135948	1	0.261001077	0.794091676	1	0.995663808	0.31941352	1	1.516617645	0.129363248	1	-0.01057259	0.991564451	1	1.542751841	0.122890998	1	1.644997825	0.09997026	1	0.986093373	0.324087295	1	1.859324935	0.062981095	1	1.850564522	0.064232228	1	1.807763187	0.070643366	1	-1.243645485	0.213630068	1	1.30583586	0.191608382	1	1.662533411	0.09640587	1	1.561244767	0.11846601	1	-0.125735432	0.899941353	1	0.228109729
Chordata - Ctenophora	-1.09710895	0.272593768	1	-0.427468979	0.669037775	1	0.618013364	0.536566529	1	0.19756752	0.843383449	1	-0.271233425	0.786211507	1	1.5792291	0.114283517	1	0.452158596	0.651154733	1	0.3836599	0.701230537	1	1.431036477	0.152419761	1	0.393269151	0.6941207	1	1.924516385	0.054289889	1	-1.549400953	0.121285365	1	0.845423237	0.397874575	1	1.77870776	0.075287686	1	1.965226206	0.049388062	1	0.268567372	0.788262623	1	-1.143230847
cnidaria - Ctenophora	-2.306506467	0.021082349	1	-0.515609946	0.606126863	1	1.055991376	0.290972155	1	0.864521085	0.387301703	1	-1.185194329	0.235940622	1	1.298246106	0.19420278	1	0.924641694	0.355152318	1	-0.256219356	0.797781463	1	1.462044858	0.143728918	1	1.005809537	0.314507199	1	2.480124912	0.013133636	1	-1.867539001	0.061826356	1	1.543717494	0.122656786	1	1.951996033	0.050938676	1	1.708393697	0.087563316	1	-0.97155591	0.331271526	1	-1.254225646
Myzozoa - Echinodermata	-0.149215109	0.881383899	1	-2.791046851	0.005253787	1	-1.359969852	0.173839464	1	-0.644490055	0.519257704	1	-1.036869229	0.299796806	1	-0.170617754	0.864524337	1	-0.735876823	0.461805663	1	-1.167158763	0.243146261	1	-0.530960791	0.59544595	1	-0.61378562	0.539357001	1	10.91402208	9.88E-28	8.10E-25	-10.45746503	1.35E-25	1.11E-22	0.790438455	0.429271752	1	11.07639292	1.63E-28	1.34E-25	-0.979142884	0.327509385	1	0.553020543	0.580249343	1	-2.588276493
Cercozoa - Echinodermata	1.78099711	0.074912923	1	-1.318776209	0.18724394	1	-1.225690149	0.220315299	1	-0.017956132	0.985673849	1	-0.000828898	0.999338635	1	0.680484132	0.496197966	1	0.623718709	0.532812334	1	-0.73271014	0.463735238	1	-0.049378605	0.960617578	1	0.262918007	0.792613777	1	1.732852677	0.083121857	1	-1.81187756	0.070005117	1	-1.286917917	0.1981229	1	1.884780406	0.059459491	1	0.094426559	0.924770319	1	1.968576858	0.049001702	1	-1.257964225
Retaria - Echinodermata	0.490781227	0.623581189	1	-0.974539077	0.329788946	1	-0.338894004	0.734689582	1	-1.007366036	0.313758907	1	2.279799213	0.0226196	1	0.892813147	0.371957245	1	-0.950305362	0.341957115	1	1.489588856	0.136332374	1	0.392775458	0.694485332	1	-1.010128614	0.312433675	1	2.07372332	0.038105014	1	-2.06003599	0.0393951	1	-0.67752954	0.498070034	1	2.056265191	0.039756962	1	0.310281413	0.756346964	1	0.99535258	0.319564813	1	-1.486027077
Bigyra - Echinodermata	-1.303205135	0.192504738	1	-1.561968438	0.118295424	1	-1.520531846	0.128377361	1	-1.454974202	0.145676404	1	0.012697076	0.989869471	1	-1.276159622	0.201899099	1	-1.659811617	0.096952356	1	-0.968904541	0.332592819	1	-1.926782931	0.054006687	1	-1.722860788	0.084913703	1	3.185551852	0.001444782	1	-3.254651301	0.001135317	0.930959674	-2.01730631	0.043663558	1	3.274710977	0.001057701	0.867315038	1.2322437	0.217858064	1	1.487372489	0.136916459	1	-3.389673149
Ochrophyta - Echinodermata	0.591803659	0.553982073	1	-1.888978912	0.058894655	1	-0.805507539	0.420526858	1	0.212842636	0.831449707	1	-0.293335442	0.769265766	1	0.070949735	0.943437761	1	-0.280372887	0.779191436	1	-1.584664876	0.113042496	1	-0.980359203	0.32690884	1	-0.255836666	0.79807696	1	3.368005201	0.000757142	0.620856175	-3.797776886	0.000146	0.119719711	-2.556717184	0.010566509	1	3.794037992	0.000148217	0.121537924	2.112460804	0.034646944	1	1.839803064	0.065797155	1	-2.904517567
Oomycota - Echinodermata	-0.960070229	0.337019871	1	-5.977965227	2.26E-09	1.85E-06	-4.646116365	3.38E-06	0.002773587	-3.071047235	0.002133094	1	2.452168361	0.014199821	1	-1.729679037	0.083687636	1	-2.401405499	0.016332227	1	-0.633720445	0.52626328	1	-3.364174364	0.00076773	0.629538787	-2.859631516	0.004241335	1	4.68667329	2.78E-06	0.00227699	-5.865505589	4.48E-09	3.67E-06	-5.387154924	7.16E-08	5.87E-05	5.721361345	1.06E-08	8.67E-06	2.018905457	0.043497047	1	2.04362541	0.040990567	1	-4.00644828
Cryptophyta - Echinodermata	-0.748219009	0.454328067	1	-2.439869033	0.014692587	1	-1.999236361	0.045582786	1	-1.450691557	0.146865768	1	-0.250852496	0.801928153	1	0.068877215	0.945087356	1	-0.919168874	0.358007249	1	-1.478772841	0.139201037	1	-1.134511822	0.256579918	1	-1.255111538	0.209438273	1	2.979498018	0.002887211	1	-3.059550644	0.002216693	1	-2.08147554	0.037390401	1	2.907813794	0.00363965	1	1.017153805	0.309080268	1	1.425530701	0.154003852	1	-1.940921976
Haptophyta - Echinodermata	0.737621152	0.460744698	1	-1.870686333	0.06138857	1	-1.192190905	0.233186399	1	-0.27712683	0.781682721	1	-0.128644619	0.897638859	1	0.910049073	0.36279663	1	0.362392242	0.717058936	1	-0.50964418	0.610300766	1	0.214099226	0.830469679	1	0.188966052	0.850119424	1	4.684711688	2.80E-06	0.002298905	-4.888241591	1.02E-06	0.000834273	-1.064443757	0.28712772	1	4.60493918	4.13E-06	0.003383209	0.17154292	0.863796885	1	0.497266382	0.619001215	1	-0.946817658
Nibbleridia - Echinodermata	-0.725335329	0.468246337	1	-1.347302997	0.177882667	1	-0.609841617	0.54196673	1	-0.831886233	0.405473163	1	-0.627517468	0.53032009	1	0.27954765	0.779824576	1	0.301092333	0.763344087	1	-0.517623351	0.604721086	1	0.243782186	0.807399518	1	-0.047778905	0.961892449	1	2.630410326	0.008528187	1	-2.537050672	0.011179077	1	-0.36514825	0.715000745	1	3.193850478	0.001403888	1	-0.56304472	0.573404432	1	0.246323085	0.805432141	1	-1.995107492
Chlorophyta - Echinodermata	4.053644471	5.04E-05	0.041349184	1.161407624	0.24547617	1	4.92894119	8.27E-07	0.000677947	5.816515516	6.01E-09	4.93E-06	0.837856578	0.402111258	1	2.114540797	0.034469104	1	3.10595279	0.00189667	1	0.764538798	0.444546225	1	1.763878157	0.077752495	1	3.667509935	0.000244924	0.200837711	-0.736885603	0.46119192	1	0.522143796	0.601570215	1	-0.823952751	0.409966405	1	-0.437468167	0.661771857	1	1.277231011	0.201520702	1	-0.258852998	0.795748665	1	3.563514481
Picozoa - Echinodermata	7.150954569	8.62E-13	7.07E-10	6.184045749	6.25E-10	5.12E-07	8.086282389	6.15E-16	5.04E-13	8.004215136	1.20E-15	9.86E-13	-0.848352243	0.396241831	1	2.062157702	0.039192724	1	3.108837632	0.001878249	1	1.566758924	0.117171052	1	3.332125011	0.000861855	0.706721365	4.891591856	1.00E-06	0.000820194	-1.715493567	0.086254774	1	3.370803236	0.000749494	0.614584827	4.285567414	1.82E-05	0.014946416	-1.720841483	0.085279593	1	-1.786433599	0.07402908	1	-1.128791282	0.258985891	1	6.797532878
Prasinodermophyta - Echinodermata	-1.263864279	0.206278745	1	-1.889892933	0.058772281	1	-0.769472299	0.441612983	1	-0.456639073	0.64793049	1	-1.069298859	0.284935025	1	-0.571629433	0.567573051	1	-1.440695695	0.149670672	1	-1.577755029	0.114621899	1	-1.053758522	0.291993488	1	-1.117149329	0.263930482	1	2.529365109	0.011426909	1	-2.472516842	0.013416539	1	-1.012840512	0.311136347	1	2.480036754	0.013136884	1	-0.647677747	0.5171934	1	1.242107801	0.214196791	1	-2.159236203
Rhodophyta - Echinodermata	0.145627512	0.884215448	1	0.685107286	0.493276223	1	-0.294761301	0.768176231	1	-3.597675563	0.000321074	0.26328049	2.488520926	0.012827569	1	1.882865021	0.059718663	1	-2.380937994	0.017268618	1	2.672575339	0.007527147	1	0.814556969	0.41532595	1	-3.22067368	0.001278897	1	-2.610535356	0.009040063	1	3.055988767	0.002243197	1	0.67216575	0.501478182	1	-2.352837743	0.018630762	1	1.662928237	0.096326801	1	-2.472221857	0.013427616	1	1.058227361
Choanoflagellata - Echinodermata	-2.309921929	0.020892477	1	-3.770588156	0.000162863	0.133547871	-2.680665795	0.007347586	1	-1.433947211	0.151587328	1	0.110012923	0.912399126	1	-0.530661323	0.595653493	1	-1.26961883	0.204220439	1	-1.225623032	0.220340566	1	-1.312087732	0.189490535	1	-1.248945159	0.211685133	1	4.159399297	3.19E-05	0.026165024	-4.621643845	3.81E-06	0.003121832	-2.25120589	0.0243725	1	4.336561493	1.45E-05	0.011867774	-0.493961571	0.621333319	1	0.097725504	0.922150264	1	-2.889507536
filasterea - Echinodermata	-0.129849933	0.896685157	1	-0.834581941	0.403953133	1	-1.331528418	0.183015201	1	-1.812572162	0.069897835	1	-0.757517924	0.448739632	1	-1.544665166	0.122427275	1	-2.085818299	0.036995085	1	-0.975007916	0.329556334	1	-1.688068463	0.091398088	1	-2.087929771	0.03680417	1	2.519495238	0.011752323	1	-2.355219135	0.018511785	1	-0.335998542	0.736871966	1	2.632006718	0.008488218	1	#N/D	#N/D	#N/D	1.066421059	0.286233346	1	-1.817771061
Amoebozoa - Echinodermata	0.377381009	0.705890478	1	-6.940033038	3.92E-12	3.21E-09	-6.20674789	5.41E-10	4.44E-07	-5.326351031	1.00E-07	8.22E-05	-1.874127001	0.060912923	1	-3.055753475	0.002244958	1	-4.985868674	6.17E-07	0.000505809	-5.214142036	1.85E-07	0.000151429	-5.02843651	4.94E-07	0.000405486	-5.53552934	3.10E-08	2.54E-05	7.663110904	1.81E-14	1.49E-11	-8.561657399	1.11E-17	9.12E-15	-6.634247945	3.26E-11	2.67E-08	9.44287448	3.63E-21	2.97E-18	1.981846258	0.04749645	1	1.547644256	0.12170797	1	-4.854764011
Thecamonas - Echinodermata	-2.573423717	0.010069784	1	-4.683945256	2.81E-06	0.002307523	-3.517575511	0.000435508	0.357116906	-2.200026682	0.027805002	1	-2.646509251	0.008132728	1	-1.217927027	0.223251705	1	-1.619406263	0.10535988	1	-4.112133499	3.92E-05	0.032145598	-2.481977105	0.013065567	1	-2.107637418	0.035062364	1	4.881271956	1.05E-06	0.000864311	-5.172409425	2.31E-07	0.000189498	-2.954470088	0.003132065	1	4.928248222	8.30E-07	0.000680355	2.790621777	0.005260691	1	1.125389022	0.260424221	1	-4.069266843
Agaricomycotina - Echinodermata	-0.937485798	0.348508726	1	0.77919714	0.435863595	1	-0.099156898	0.921013697	1	0.120190081	0.904332575	1	1.3128957	0.189218096	1	1.075819502	0.282007988	1	0.635820614	0.52489335	1	1.173805257	0.240473038	1	0.774065146	0.438892267	1	0.674682574	0.499877459	1	0.827046744	0.408210568	1	-0.644995173	0.518930314	1	-0.276994163	0.781784588	1	1.291153764	0.196650364	1	1.765042343	0.07755665	1	-0.009297172	0.992582036	1	-0.685108914
Entomophthoromycotina - Echinodermata	0.905361618	0.365273842	1	-2.856865779	0.004278467	1	-2.421935266	0.0154381	1	-1.916799506	0.055263408	1	-0.135305575	0.892370278	1	-0.433743897	0.664474426	1	-1.232852656	0.217630742	1	-1.379180748	0.167839032	1	-1.475621783	0.140045454	1	-1.659514156	0.09701223	1	2.379464878	0.017337795	1	-2.898094013	0.00375438	1	-2.773315188	0.005548835	1	2.931065612	0.003378014	1	0.182273643	0.855367982	1	2.212192814	0.026953345	1	-1.914854289
Pezizomycotina - Echinodermata	1.038527758	0.299024419	1	-5.678144133	1.36E-08	1.12E-05	-4.139047819	3.49E-05	0.028597521	-2.531160159	0.011368592	1	4.586180141	4.51E-06	0.003701719	-0.064918562	0.948238841	1	-1.081911013	0.279292071	1	0.748780595	0.453989457	1	-1.90194612	0.057178199	1	-1.728392332	0.083917909	1	6.82454607	8.82E-12	7.23E-09	-7.185136204	6.71E-13	5.51E-10	-4.293733116	1.76E-05	0.01440688	7.795202959	6.43E-15	5.27E-12	0.257148732	0.797063959	1	1.751362147	0.079883549	1	-2.225530966
Ustilaginomycotina - Echinodermata	-0.903691631	0.366158938	1	-1.213454169	0.224956227	1	-1.029190789	0.30339003	1	-0.326209016	0.74426622	1	0.383172609	0.701591786	1	0.365333475	0.714862494	1	0.688519302	0.491125819	1	0.154638135	0.877106604	1	-0.21468726	0.830011156	1	0.312981996	0.754294341	1	2.439938368	0.014689768	1	-2.401878254	0.016311136	1	-0.842572942	0.399467329	1	2.456833908	0.014016747	1	1.239650463	0.215104707	1	0.278902089	0.780319965	1	-1.214630726
Annelida - Echinodermata	-0.630431519	0.528412295	1	2.33397927	0.019596807	1	1.303759266	0.192315675	1	-0.134578355	0.892945256	1	-1.125451538	0.260397742	1	0.341137544	0.733000039	1	-0.074987912	0.94022433	1	-0.381970674	0.702483117	1	0.625555082	0.531606809	1	-0.058225264	0.953569197	1	-1.687507189	0.091505869	1	2.10903274	0.034941756	1	1.206121166	0.227770775	1	-1.721835626	0.085099299	1	0.147528756	0.882714684	1	-1.996298317	0.045901461	1	0.558610802
Arthropoda - Echinodermata	0.901967558	0.367074101	1	3.291045869	0.000998156	0.818488217	2.392561954	0.016731203	1	1.831894328	0.066967166	1	-0.964908833	0.334590477	1	0.148190606	0.882192346	1	0.731128413	0.464700721	1	0.115781854	0.907825432	1	1.141472208	0.253673471	1	1.322412377	0.18603087	1	4.012769368	6.00E-05	0.049208642	-2.938228185	0.00330094	1	2.919405361	0.003506999	1	4.354114059	1.34E-05	0.010955703	-0.28573768	0.775079043	1	-2.290666047	0.021982736	1	0.175128395
Bryozoa - Echinodermata	0.546832437	0.584493856	1	1.860806408	0.06277152	1	0.121626259	0.903195016	1	-1.472472093	0.140893438	1	0.356380642	0.721555524	1	1.024075559	0.305799587	1	-0.205854906	0.836904251	1	0.211047388	0.832850294	1	0.799658832	0.423908491	1	-0.764809826	0.444384796	1	-2.586190293	0.009704334	1	2.775180534	0.005517107	1	0.495335848	0.62036307	1	-2.3350064	0.019543086	1	1.005564694	0.314625015	1	1.275007484	0.202306593	1	-0.332140078
Chaetognatha - Echinodermata	5.545570872	2.93E-08	2.40E-05	2.808495981	0.00497735	1	0.782038712	0.434191823	1	1.427677583	0.153384681	1	2.076467865	0.0378507	1	0.937085717	0.348714468	1	1.486000637	0.137278952	1	2.498259553	0.012480478	1	1.332883179	0.182570143	1	1.773583943	0.076131996	1	-0.290262065	0.771615758	1	0.591486983	0.554194174	1	0.264726018	0.791220533	1	0.274372402	0.78379845	1	1.012080763	0.311499439	1	1.913754344	0.055651552	1	2.065647382
Chordata - Echinodermata	2.865922696	0.004157958	1	1.702940883	0.088579132	1	-0.023903651	0.980929462	1	-1.453656221	0.146041641	1	1.841289498	0.065579146	1	1.057113218	0.290459919	1	-1.108128409	0.267806364	1	1.47672005	0.139750695	1	0.436779394	0.662271344	1	-1.39004006	0.164516713	1	-0.220222557	0.82569783	1	0.097250877	0.922527166	1	-0.843924827	0.398711414	1	0.452102353	0.651195249	1	2.762161476	0.005742007	1	3.167812567	0.001535905	1	-0.849643842
cnidaria - Echinodermata	0.387084818	0.698693417	1	1.958781335	0.0501384	1	1.121213005	0.262197205	1	-0.009165439	0.99268714	1	-0.178405153	0.858404803	1	0.389642713	0.696800763	1	-0.139143485	0.889336766	1	0.05150763	0.958921022	1	0.486698501	0.626472008	1	-0.100743649	0.91975396	1	1.059727375	0.289268645	1	-0.595504482	0.551506304	1	0.781385191	0.434575979	1	0.864500273	0.38731313	1	2.013089937	0.044105169	1	0.407675345	0.68351204	1	-1.282966759
Ctenophora - Echinodermata	2.339033771	0.019333686	1	1.166960888	0.243226165	1	-0.624204852	0.532493061	1	-0.829954212	0.406564672	1	1.072109321	0.283670933	1	-1.107559934	0.268051915	1	-0.932165921	0.351250784	1	0.26275958	0.792735892	1	-1.230823469	0.218388896	1	-0.996582263	0.318967319	1	-2.00735393	0.044711991	1	1.581194759	0.113833513	1	-1.207556404	0.227217937	1	-1.569435113	0.116546588	1	-1.275335987	0.202190345	1	1.06729923	0.285836736	1	0.77889268
Myzozoa - Entoprocta	0.690638062	0.489793022	1	-2.683933792	0.007276151	1	-2.15544941	0.031126683	1	-2.084306463	0.0371323	1	-1.796114582	0.072476296	1	-2.633140972	0.008459923	1	-3.049291861	0.002293815	1	-3.080640965	0.002065556	1	-3.140357345	0.001687419	1	-3.028045631	0.002461409	1	6.648814852	2.95E-11	2.42E-08	-7.057464951	1.70E-12	1.39E-09	-1.095400927	0.273341028	1	6.682215819	2.35E-11	1.93E-08	-2.013063202	0.044107981	1	-0.249257788	0.803161381	1	-0.15940348
Cercozoa - Entoprocta	1.822816642	0.068331166	1	-2.144278745	0.032010559	1	-2.117136317	0.03424828	1	-1.454283977	0.145867591	1	-1.090124313	0.275658388	1	-1.556138982	0.119675047	1	-1.744522217	0.081068071	1	-2.568900232	0.010202182	1	-2.346346659	0.018958465	1	-2.015661599	0.043835374	1	2.98189653	0.002864688	1	-3.504350083	0.000457723	0.375333027	-2.005132622	0.044948871	1	3.061607087	0.002201522	1	-1.231417085	0.21816691	1	0.98676648	0.323757131	1	-0.169172059
Retaria - Entoprocta	0.875290467	0.38141588	1	-1.783032265	0.074581051	1	-1.294975773	0.195328587	1	-1.976733935	0.048071713	1	0.983660642	0.325282397	1	-0.89709689	0.369667218	1	-2.518214252	0.011795155	1	-0.440546674	0.659541215	1	-1.533948836	0.12504224	1	-2.584590999	0.009749457	1	3.120825328	0.00180345	1	-3.484818343	0.000492471	0.403826431	-1.447145423	0.147856198	1	3.08640041	0.002025958	1	-0.443552167	0.657366395	1	0.51168837	0.608869127	1	-0.649686999
Bigyra - Entoprocta	-0.35794091	0.720387534	1	-2.309243651	0.020930065	1	-2.315537981	0.020583508	1	-2.434136466	0.014927366	1	-1.04450874	0.296250077	1	-2.871191263	0.00408928	1	-3.289643598	0.001003144	0.822577718	-2.687317018	0.007202855	1	-3.612964424	0.000302716	0.248227325	-3.355980542	0.000790841	0.648489889	4.003079099	6.25E-05	0.051269177	-4.50490361	6.64E-06	0.005445052	-2.521387507	0.011689304	1	4.042434741	5.29E-05	0.043377211	-0.461464996	0.64446503	1	0.702495686	0.482370091	1	-1.747019477
Ochrophyta - Entoprocta	0.969368709	0.332361259	1	-2.233969522	0.025485079	1	-1.924361364	0.054309304	1	-1.811076866	0.070128954	1	-1.518621835	0.128857712	1	-2.620166726	0.008788679	1	-2.930933464	0.003379452	1	-3.215504971	0.001302152	1	-3.341082059	0.000834526	0.684310945	-2.951534841	0.003161989	1	3.442620864	0.000576106	0.472407219	-4.19516279	2.73E-05	0.022359406	-2.301783737	0.021347371	1	3.550370563	0.000384689	0.315445187	-0.787516211	0.430979743	1	0.123674508	0.901572997	1	-0.051103436
Oomycota - Entoprocta	0.387135285	0.698656057	1	-3.875160091	0.000106555	0.087374791	-3.409887691	0.000649896	0.532915014	-3.021933295	0.002511659	1	-0.446364283	0.655334129	1	-3.250961901	0.001150153	0.943125209	-3.699882381	0.000215699	0.176873519	-2.876235735	0.00402449	1	-4.245337717	2.18E-05	0.017897683	-3.904338156	9.45E-05	0.077476548	4.082069534	4.46E-05	0.036601878	-5.132841967	2.85E-07	0.000234028	-3.498266536	0.000468293	0.384000163	4.448190677	8.66E-06	0.007100925	-0.699141631	0.484463524	1	0.31282055	0.754417002	1	-0.654226006
Cryptophyta - Entoprocta	0.038700604	0.969129092	1	-2.936668024	0.00331759	1	-2.657662	0.007868476	1	-2.431075714	0.015054068	1	-1.232864262	0.217626411	1	-1.90991057	0.056144729	1	-2.760315664	0.005774554	1	-3.051713397	0.002275392	1	-3.046738354	0.00231339	1	-3.021686111	0.002513711	1	3.855815048	0.000115345	0.094582632	-4.365467656	1.27E-05	0.010401788	-2.567248438	0.010250914	1	3.780217998	0.000156691	0.128486705	-0.47205698	0.636886118	1	0.658272813	0.510362844	1	-0.711021944
Haptophyta - Entoprocta	1.0709079	0.284210844	1	-2.386453794	0.017011745	1	-2.111541528	0.034725792	1	-1.888285453	0.058987639	1	-1.388759708	0.164905831	1	-2.040070195	0.041343335	1	-2.480346923	0.013125461	1	-2.755031349	0.005868651	1	-2.717367701	0.006580346	1	-2.589004328	0.009625388	1	4.386823875	1.15E-05	0.009431464	-5.053173432	4.35E-07	0.000356314	-1.863204647	0.062433479	1	4.318467333	1.57E-05	0.012883551	-1.408814198	0.158890116	1	-0.218730047	0.826860342	1	0.403044976
Nibbleridia - Entoprocta	-0.272931323	0.784906008	1	-1.975727175	0.048185685	1	-1.34236139	0.179478847	1	-1.647713009	0.099411577	1	-1.244111758	0.213458434	1	-1.025365624	0.305190702	1	-1.100013447	0.271326263	1	-1.758492274	0.078663785	1	-1.237245815	0.215995837	1	-1.424528555	0.154293525	1	3.465356064	0.00052953	0.434214512	-3.676504386	0.000236452	0.193890469	-1.027418724	0.304223338	1	3.951261156	7.77E-05	0.063747156	-1.51164721	0.130623635	1	-0.015498808	0.987634235	1	-1.336653877
Chlorophyta - Entoprocta	2.206782883	0.027329231	1	-1.181524409	0.237394463	1	0.109254342	0.91300076	1	0.203538342	0.838714281	1	-1.110280246	0.266878283	1	-1.866798942	0.06192967	1	-1.707297925	0.087766692	1	-2.394244965	0.016654621	1	-2.361294085	0.018211282	1	-1.536186383	0.124492675	1	2.045318536	0.040823464	1	-2.726265604	0.006405543	1	-1.735620785	0.082630908	1	2.120052864	0.034001587	1	-1.020787401	0.307355175	1	-0.574926189	0.565341217	1	2.174304587
Picozoa - Entoprocta	3.636186772	0.000276704	0.226897066	0.935373927	0.349595629	1	1.656129887	0.097695518	1	1.406581742	0.15955145	1	-1.720574596	0.085328047	1	-1.73046466	0.08354729	1	-1.496740088	0.134460901	1	-1.977124973	0.048027506	1	-1.579971515	0.11411339	1	-0.805066212	0.420781472	1	1.565942136	0.117362164	1	-1.489706477	0.136301431	1	0.317344395	0.750982295	1	1.538599585	0.12390208	1	-2.413308401	0.015808437	1	-0.927199704	0.353822856	1	3.622138345
Prasinodermophyta - Entoprocta	-0.674933992	0.499717703	1	-2.493226889	0.012658793	1	-1.552960253	0.120432631	1	-1.40291675	0.160641665	1	-1.68469522	0.092047389	1	-1.910894264	0.05601817	1	-2.764789101	0.005695961	1	-2.804431182	0.005040545	1	-2.527003715	0.011504029	1	-2.501160199	0.012378717	1	3.430815549	0.00060177	0.493451095	-3.709241414	0.000207881	0.17046254	-1.654867027	0.097951474	1	3.370640303	0.000749937	0.614948398	-1.57908442	0.114316695	1	0.810060422	0.41790545	1	-1.372595518
Rhodophyta - Entoprocta	0.820893287	0.411707055	1	-1.374176374	0.169386934	1	-1.75325378	0.079558455	1	-3.090807263	0.001996132	1	-0.577914032	0.563322161	1	-2.001040475	0.045388028	1	-3.634421089	0.000278606	0.228456519	-1.782543821	0.074660592	1	-2.734135352	0.006254433	1	-3.946505316	7.93E-05	0.065026133	1.442209851	0.149243182	1	-1.900739934	0.057336085	1	-1.226092634	0.220163817	1	1.496404316	0.134548325	1	-0.93258515	0.351034203	1	-1.324405103	0.185368541	1	1.26987752
Choanoflagellata - Entoprocta	-0.445297946	0.656104452	1	-3.362681578	0.000771893	0.632952616	-2.862039101	0.00420925	1	-2.443360552	0.014551192	1	-1.24937637	0.211527447	1	-2.690921634	0.007125493	1	-3.239097658	0.001199085	0.983249779	-3.082710331	0.002051247	1	-3.424404686	0.000616148	0.505241308	-3.255099743	0.001133525	0.9294909	4.217616767	2.47E-05	0.020245634	-5.008944472	5.47E-07	0.000448781	-2.462550307	0.013795282	1	4.276054735	1.90E-05	0.015599227	-1.754652054	0.079318842	1	-0.398124413	0.690538479	1	-0.609638561
filasterea - Entoprocta	0.257358842	0.796901772	1	-1.519140104	0.128727234	1	-1.985036113	0.047140454	1	-2.521030988	0.011701155	1	-1.359879438	0.173868079	1	-2.649859054	0.008052536	1	-3.225599127	0.001257093	1	-2.165801231	0.030326379	1	-2.957592618	0.003100516	1	-3.241318597	0.001189781	0.975620671	3.366584236	0.000761053	0.624063744	-3.514580221	0.00044045	0.361168686	-1.001460399	0.316604277	1	3.450929457	0.00055866	0.458100846	#N/D	#N/D	#N/D	0.714926889	0.474654221	1	-1.17870801
Amoebozoa - Entoprocta	0.901010016	0.367582994	1	-4.118098756	3.82E-05	0.031324902	-3.898591945	9.68E-05	0.079338003	-3.797920841	0.000145915	0.119650221	-2.085857937	0.036991493	1	-3.722194681	0.000197499	0.161948894	-4.617859809	3.88E-06	0.003179288	-4.556567454	5.20E-06	0.0042637	-4.809804454	1.51E-06	0.00123884	-4.846559762	1.26E-06	0.00103009	5.091926983	3.54E-07	0.000290643	-6.021828829	1.72E-09	1.41E-06	-3.855814577	0.000115345	0.094582814	5.708286269	1.14E-08	9.36E-06	-0.744955849	0.456298411	1	0.085612079	0.931774796	1	-0.87545422
Thecamonas - Entoprocta	-1.081733392	0.279371011	1	-4.371940761	1.23E-05	0.010098049	-3.640998859	0.000271582	0.222697519	-2.949495653	0.003182931	1	-2.878018417	0.004001818	1	-2.908419991	0.003632601	1	-3.32829234	0.000873801	0.716516992	-4.85627007	1.20E-06	0.000980864	-4.039758785	5.35E-05	0.043875085	-3.673266093	0.00023947	0.196365305	5.075297119	3.87E-07	0.000317251	-5.753475924	8.74E-09	7.17E-06	-3.109198033	0.001875959	1	5.080112227	3.77E-07	0.000309314	0.508596478	0.611035098	1	0.355076147	0.722532546	1	-1.959531646
Agaricomycotina - Entoprocta	-0.2462742	0.80546998	1	-0.41766893	0.676189192	1	-1.146419059	0.2516218	1	-1.115975994	0.26443241	1	0.127238508	0.898751628	1	-0.847827831	0.396533861	1	-1.322597434	0.185969288	1	-0.801044552	0.423105854	1	-1.327949556	0.184194772	1	-1.31022105	0.190121067	1	2.156794201	0.031021703	1	-2.405319614	0.016158327	1	-1.158026881	0.246853067	1	2.504198248	0.012272924	1	0.189157704	0.849969216	1	-0.321145309	0.748100276	1	0.043872587
Entomophthoromycotina - Entoprocta	1.213423123	0.22496809	1	-3.166510427	0.001542798	1	-2.918141423	0.003521246	1	-2.762634253	0.005733698	1	-1.221231658	0.221998321	1	-2.391048884	0.016800316	1	-3.073260498	0.002117336	1	-3.053182582	0.002264281	1	-3.375807794	0.000735993	0.603514395	-3.377613178	0.000731179	0.599566426	3.424709842	0.000615456	0.504674206	-4.252978097	2.11E-05	0.01729759	-2.989679635	0.002792702	1	3.762454988	0.000168254	0.13796795	-1.130314641	0.258343668	1	1.072660349	0.283423537	1	-0.537037151
Pezizomycotina - Entoprocta	1.192588739	0.233030478	1	-4.025449	5.69E-05	0.046630698	-3.395801506	0.00068428	0.5611093	-2.90235092	0.003703734	1	0.660307449	0.509056551	1	-2.545059933	0.010925898	1	-3.176898803	0.00148859	1	-2.233667457	0.025504962	1	-3.70717739	0.000209582	0.171857358	-3.488080287	0.000486502	0.398931615	5.21406989	1.85E-07	0.000151488	-5.95356435	2.62E-09	2.15E-06	-3.272082807	0.001067583	0.875418081	5.608959632	2.04E-08	1.67E-05	-1.375089738	0.169103625	1	0.307030991	0.758819783	1	-0.110086449
Ustilaginomycotina - Entoprocta	-0.364319632	0.715619341	1	-1.90986334	0.056150811	1	-1.776942539	0.075577694	1	-1.290433338	0.196900243	1	-0.432077902	0.665684795	1	-1.102853631	0.270090734	1	-0.928545403	0.353124728	1	-1.310408251	0.190057764	1	-1.803385236	0.071327735	1	-1.267809111	0.204866128	1	3.353693563	0.000797406	0.653873078	-3.648322407	0.000263958	0.216445779	-1.50802758	0.131547468	1	3.350630073	0.000806279	0.661149049	0.402954402	0.686981769	1	-0.020783438	0.983418409	1	-0.557795884
Annelida - Entoprocta	0.516749508	0.605331031	1	-0.684278635	0.493799235	1	-1.125377549	0.260429081	1	-1.893576341	0.058281266	1	-1.822056622	0.068446395	1	-2.458092262	0.013967729	1	-2.807697642	0.004989705	1	-2.781588117	0.005409364	1	-2.715101553	0.006625545	1	-2.829403367	0.004663488	1	1.636145379	0.101809165	1	-2.072848213	0.038186408	1	-0.965575076	0.334256852	1	1.59083641	0.111646397	1	-1.493289443	0.135361438	1	-1.244035333	0.213486559	1	1.108688297
Arthropoda - Entoprocta	1.092643975	0.274550147	1	-0.385716956	0.699706304	1	-0.761663197	0.446261046	1	-1.186642388	0.235368708	1	-1.754668706	0.079315992	1	-2.55336538	0.010668751	1	-2.532461064	0.011326495	1	-2.612739242	0.00898198	1	-2.558966475	0.010498387	1	-2.344823526	0.019036087	1	3.763327201	0.000167668	0.137487428	-3.973041105	7.10E-05	0.058187854	-0.370682497	0.710874029	1	3.855568234	0.000115461	0.094678117	-1.707441166	0.087740084	1	-1.322277867	0.18607564	1	0.964979923
Bryozoa - Entoprocta	0.975010442	0.329555081	1	-0.745030676	0.456253175	1	-1.535778115	0.124592809	1	-2.431821037	0.015023128	1	-1.208857269	0.226717685	1	-2.093199126	0.036331383	1	-2.806001231	0.00501605	1	-2.487317142	0.01287106	1	-2.546888397	0.010868819	1	-3.07271963	0.002121177	1	1.123910776	0.261050879	1	-1.627644039	0.103600385	1	-1.183060997	0.236784974	1	1.199931011	0.230166135	1	-1.063013529	0.287775816	1	0.08052305	0.935821265	1	0.732155921
Chaetognatha - Entoprocta	3.36652864	0.000761207	0.624189554	-0.158820172	0.873810556	1	-1.170843182	0.241661817	1	-1.07066684	0.284319258	1	-0.333022848	0.739117037	1	-2.014463933	0.043960848	1	-1.933813334	0.053136083	1	-1.314441595	0.188697641	1	-2.173378397	0.029751849	1	-1.823328817	0.068253604	1	2.030672178	0.04228826	1	-2.455420452	0.014071989	1	-1.230223574	0.218613394	1	2.269468176	0.02323987	1	-0.924920298	0.355007367	1	0.461248325	0.644620455	1	1.838137004
Chordata - Entoprocta	1.948346966	0.051373461	1	-0.831954391	0.405434689	1	-1.604245351	0.108659982	1	-2.419743499	0.015531458	1	-0.59304176	0.553153205	1	-2.097390965	0.03595898	1	-3.194487027	0.001400796	1	-1.967388068	0.049138489	1	-2.717161756	0.006584442	1	-3.340562907	0.000836087	0.685591645	2.147166204	0.031780052	1	-2.785808139	0.005339446	1	-1.755312074	0.079205942	1	2.398100791	0.01648033	1	-0.229247008	0.818676939	1	0.873958784	0.3821407	1	0.517286455
cnidaria - Entoprocta	0.902911345	0.366572949	1	-0.929560473	0.352598701	1	-1.265275062	0.205772743	1	-1.875452848	0.06073045	1	-1.476035094	0.139934471	1	-2.497069127	0.012522454	1	-2.872294977	0.004075024	1	-2.66109629	0.007788668	1	-2.835428356	0.004576428	1	-2.887685268	0.00388088	1	2.682044251	0.007317378	1	-3.130256151	0.001746539	1	-1.181583519	0.237370996	1	2.582314764	0.009814003	1	-0.787139746	0.431200065	1	-0.344261756	0.730649443	1	0.466368298
Ctenophora - Entoprocta	2.265100015	0.023506543	1	-0.319302189	0.749497373	1	-1.658714889	0.097173258	1	-1.970665432	0.048762157	1	-0.251818816	0.801181113	1	-2.726332435	0.006404246	1	-2.739990447	0.006144097	1	-1.7635458	0.07780848	1	-3.087319543	0.002019704	1	-2.807744801	0.004988975	1	0.230165299	0.817963326	1	-0.983842052	0.325193179	1	-1.937279134	0.052711232	1	0.525155671	0.599474978	1	-1.887796027	0.059053339	1	0.44728207	0.654671411	1	1.22684201
Echinodermata - Entoprocta	0.739273437	0.459740976	1	-1.537898696	0.124073386	1	-1.584191381	0.113150174	1	-1.797488959	0.072258029	1	-1.358261917	0.17438059	1	-2.525685863	0.011547268	1	-2.711664927	0.006694623	1	-2.571731686	0.010119128	1	-2.882507286	0.00394524	1	-2.739094243	0.006160871	1	2.225653613	0.026037392	1	-2.808931758	0.004970618	1	-1.391859589	0.163964921	1	2.194242339	0.028217992	1	-1.515387458	0.129674312	1	-0.465323238	0.641699996	1	0.872256528
Myzozoa - Gastrotricha	-0.752922763	0.451496329	1	-0.585039508	0.558521152	1	0.750777509	0.452786567	1	1.334547307	0.182024554	1	-1.362208175	0.173132197	1	-0.278201665	0.780857557	1	-0.392717552	0.694528106	1	-0.303214548	0.761726363	1	0.258039228	0.796376633	1	0.349428051	0.726767978	1	4.592964187	4.37E-06	0.003583351	-4.029679623	5.59E-05	0.045799397	2.093784642	0.036279169	1	4.108092361	3.99E-05	0.032713127	-1.108289783	0.267736687	1	-0.963454083	0.335319697	1	-0.738809889
Cercozoa - Gastrotricha	0.769006627	0.441889377	1	-0.472134013	0.636831136	1	0.13753606	0.890607091	1	1.221996365	0.221709002	1	-0.694593969	0.487309793	1	0.339046902	0.734574398	1	0.399309042	0.689665506	1	-0.37388056	0.70849318	1	0.338782518	0.734773572	1	0.663253012	0.507168524	1	1.118954866	0.263159394	1	-0.898710396	0.368806938	1	0.400034392	0.689131186	1	0.8046494	0.421022027	1	-0.650078705	0.515641384	1	0.468034896	0.639759635	1	-0.61829464
Retaria - Gastrotricha	-0.000388298	0.999690183	1	-0.437349366	0.661857999	1	0.523922995	0.6003321	1	0.124161111	0.901187713	1	1.372125423	0.170024396	1	0.628848493	0.529448249	1	-0.842024183	0.399774417	1	1.37808919	0.168175753	1	0.625256738	0.531802569	1	-0.478383047	0.632377597	1	1.634318603	0.102191969	1	-1.404328907	0.16022093	1	0.480547568	0.630838088	1	1.28546387	0.198630234	1	-0.200284505	0.841258081	1	0.087191248	0.930519496	1	-1.0138947
Bigyra - Gastrotricha	-1.483051755	0.138060661	1	-0.702219328	0.482542394	1	-0.148855539	0.881667625	1	0.099514447	0.920729818	1	-0.659229664	0.509748301	1	-1.106404054	0.268551672	1	-1.296155043	0.194922075	1	-0.573421836	0.566359109	1	-1.083220219	0.278710687	1	-0.836401519	0.402929058	1	2.252521621	0.024289328	1	-2.036742114	0.041675892	1	-0.225395101	0.821671922	1	1.91008458	0.056122324	1	-0.04817947	0.961573212	1	0.193585574	0.846500395	1	-2.221013073
Ochrophyta - Gastrotricha	-0.498853758	0.617882413	1	-0.02341607	0.981318386	1	1.104176429	0.269516612	1	1.753186447	0.079570009	1	-1.047995751	0.294640564	1	-0.185359308	0.852947223	1	-0.174682313	0.861329266	1	-0.358025281	0.720324395	1	0.153826792	0.877746308	1	0.548280678	0.583499192	1	1.027930087	0.303982716	1	-0.806553172	0.419923962	1	0.88728605	0.374924914	1	0.605388195	0.544921093	1	-0.204136906	0.838246515	1	-0.597195507	0.550376859	1	-0.645270249
Oomycota - Gastrotricha	-1.096990494	0.272645548	1	-1.865495499	0.062111983	1	-0.590449496	0.554889336	1	0.343593592	0.731151945	1	0.111736202	0.911032574	1	-0.931169725	0.351765776	1	-1.078846811	0.280656023	1	-0.056283826	0.955115703	1	-0.916348463	0.359484157	1	-0.5758062	0.564746182	1	1.780813884	0.074942861	1	-1.908462042	0.056331525	1	-0.495673442	0.620124827	1	1.653674067	0.098193754	1	-0.150965446	0.880002974	1	-0.381987219	0.702470845	1	-1.261798334
Cryptophyta - Gastrotricha	-1.067050626	0.285948976	1	-1.360267561	0.17374527	1	-0.507678237	0.611679013	1	0.102724591	0.918181556	1	-0.856778602	0.391567254	1	-0.098204357	0.921770023	1	-0.740991222	0.458698762	1	-0.955603982	0.339272349	1	-0.489357307	0.624588756	1	-0.485790563	0.627115666	1	2.098069781	0.035898982	1	-1.890500451	0.05869106	1	-0.273494452	0.784473157	1	1.63506934	0.102034513	1	-0.078952583	0.937070338	1	0.148223728	0.882166207	1	-1.158333124
Haptophyta - Gastrotricha	-0.281427528	0.778382507	1	-0.345515141	0.72970713	1	0.679290603	0.496953749	1	1.405000471	0.160021138	1	-0.934567685	0.350011139	1	0.269596699	0.78747054	1	0.11730391	0.906619227	1	-0.0614133	0.951030061	1	0.578343815	0.563032019	1	0.687614659	0.491695474	1	2.214242575	0.026812097	1	-1.970404969	0.048791977	1	1.128847703	0.258962085	1	1.641762176	0.1006393	1	-0.695320221	0.486854645	1	-0.901849648	0.367136742	1	-0.128751776
Nibbleridia - Gastrotricha	-0.978869576	0.327644427	1	-0.927197834	0.353823827	1	0.072864241	0.94191415	1	-0.002782226	0.997780108	1	-0.992834757	0.320790489	1	0.159109595	0.873582529	1	0.240544268	0.80990835	1	-0.373416648	0.708838371	1	0.449732744	0.652903158	1	0.244379104	0.806937224	1	2.303261123	0.021264156	1	-2.04924734	0.040437935	1	0.482181259	0.629677189	1	2.556107252	0.010585049	1	-0.990206414	0.322073238	1	-0.353404429	0.723785266	1	-1.625831571
Chlorophyta - Gastrotricha	0.869097649	0.384793723	1	1.103303583	0.269895351	1	3.293241608	0.000990393	0.812122492	3.915222219	9.03E-05	0.074063204	-0.605745854	0.54468353	1	0.612383461	0.540284082	1	1.133498261	0.257005071	1	0.509626156	0.610313396	1	1.18748709	0.235035546	1	2.057405623	0.039647225	1	-0.474432674	0.635191398	1	0.76358271	0.445115956	1	1.471501406	0.141155568	1	-0.92791288	0.353452763	1	-0.381709294	0.702677006	1	-1.321595903	0.186302748	1	1.691947952
Picozoa - Gastrotricha	2.453615207	0.014142823	1	3.351984704	0.000802345	0.657922504	4.896330055	9.76E-07	0.000800673	5.130689723	2.89E-07	0.00023672	-1.28024324	0.200459603	1	0.702329661	0.4824736	1	1.294795668	0.195390727	1	0.895553466	0.370491298	1	1.953469129	0.050764032	1	2.765911606	0.005676392	1	-0.937034623	0.348740749	1	2.027201091	0.042641852	1	3.628585908	0.000284978	0.233681895	-1.491538521	0.135820166	1	-1.413910299	0.157388242	1	-1.672742787	0.094377942	1	3.214135726
Prasinodermophyta - Gastrotricha	-1.474821408	0.140260564	1	-1.338760439	0.180648673	1	0.02068144	0.983499774	1	0.438009371	0.661379491	1	-1.417816249	0.156244419	1	-0.611097323	0.541135152	1	-1.309920813	0.190222626	1	-1.286189654	0.198376881	1	-0.675914498	0.499094932	1	-0.665489946	0.505737172	1	2.139550199	0.032391135	1	-1.900109641	0.057418733	1	0.014798522	0.988192918	1	1.806562441	0.07083053	1	-1.046628432	0.295270983	1	0.44402493	0.65702456	1	-1.697476217
Rhodophyta - Gastrotricha	-0.656902937	0.51124333	1	0.910889273	0.362353718	1	1.282290119	0.199740893	1	0.342171104	0.73222213	1	-0.019825334	0.984182708	1	0.485019939	0.627662202	1	-0.952341758	0.340923687	1	1.20160909	0.229515018	1	0.807708094	0.419258643	1	-0.550654726	0.581870386	1	-1.154033936	0.248486256	1	1.694206534	0.090226044	1	2.054718509	0.039906201	1	-1.633449647	0.102374463	1	-0.310038061	0.756532013	1	-2.11294197	0.034605735	1	0.741094751
Choanoflagellata - Gastrotricha	-1.889375467	0.058841536	1	-1.436468294	0.150869132	1	-0.18430734	0.853772356	1	0.741296212	0.458513858	1	-0.791618332	0.428583254	1	-0.476726682	0.63355676	1	-0.750623059	0.45287954	1	-0.466250607	0.641036129	1	-0.247947353	0.804175141	1	-0.094345111	0.924835016	1	2.07018709	0.038434828	1	-1.978914342	0.047825651	1	0.423629033	0.671836378	1	1.644934279	0.099983365	1	-0.952062785	0.341065141	1	-1.075897523	0.28197309	1	-1.172881528
filasterea - Gastrotricha	-0.438077596	0.661330034	1	-0.461568557	0.644390748	1	-0.58253795	0.560204387	1	-0.893395309	0.371645514	1	-1.11089509	0.266613509	1	-1.497555145	0.134248868	1	-1.927136305	0.053962645	1	-0.788791912	0.430233638	1	-1.30468364	0.192000595	1	-1.608390471	0.107749687	1	2.202533228	0.027627665	1	-1.884116445	0.059549226	1	0.508653661	0.610995009	1	2.045867033	0.040769455	1	#N/D	#N/D	#N/D	0.384805776	0.700381319	1	-1.466202396
Amoebozoa - Gastrotricha	-0.5513636	0.581384448	1	-2.11281086	0.03461696	1	-1.097077336	0.272607587	1	-0.470548275	0.637963353	1	-1.672764592	0.094373648	1	-1.423892403	0.154477621	1	-2.05653126	0.039731336	1	-1.863480747	0.062394659	1	-1.50101892	0.133350668	1	-1.572621232	0.115806548	1	2.862553001	0.00420243	1	-2.849349434	0.004380874	1	-0.857233103	0.391316071	1	3.003709936	0.002667095	1	-0.181331823	0.856107129	1	-0.626550103	0.530954184	1	-1.499667589
Thecamonas - Gastrotricha	-2.342719557	0.019143767	1	-2.75902904	0.005797338	1	-1.380106489	0.16755386	1	-0.245575915	0.806010535	1	-2.569680861	0.010179224	1	-1.011571749	0.311742859	1	-1.185627031	0.235769622	1	-2.702152547	0.006889215	1	-1.339910022	0.180274599	1	-0.977116641	0.32851141	1	3.257541289	0.001123819	0.921531644	-3.170845084	0.001519962	1	-0.667101618	0.504707227	1	2.84715322	0.004411213	1	0.710955207	0.477111993	1	-0.202805458	0.839287092	1	-2.480920971
Agaricomycotina - Gastrotricha	-1.205979069	0.227825561	1	1.043429523	0.296749406	1	0.76897935	0.441905569	1	1.12049695	0.262502052	1	0.506326663	0.612627348	1	0.756671271	0.44924683	1	0.478569138	0.632245178	1	1.097116247	0.272590579	1	0.946888808	0.343695441	1	0.945766194	0.344267852	1	0.564454829	0.572444633	1	-0.184960882	0.853259717	1	0.876575042	0.3807175	1	0.595052654	0.551808276	1	0.443824941	0.657169155	1	-0.782317492	0.434028009	1	-0.325657708
Entomophthoromycotina - Gastrotricha	0.083252606	0.933650684	1	-1.484893523	0.137572032	1	-0.616048785	0.537862322	1	-0.048064089	0.961665166	1	-0.818463229	0.41309273	1	-0.464712354	0.64213746	1	-0.916059294	0.359635796	1	-0.796295572	0.425860259	1	-0.638116217	0.523398031	1	-0.664612576	0.506298323	1	1.512876488	0.130311035	1	-1.584824289	0.113006262	1	-0.540771102	0.588665363	1	1.454394268	0.145837028	1	-0.586660124	0.557431994	1	0.536241574	0.591791604	1	-1.015879888
Pezizomycotina - Gastrotricha	-0.177869817	0.858825216	1	-2.081676975	0.037371985	1	-0.654857922	0.512559234	1	0.375543275	0.707256469	1	1.29574197	0.195064397	1	-0.229957857	0.818124518	1	-0.584339428	0.55899197	1	0.559635353	0.575728186	1	-0.426169609	0.669984261	1	-0.218691607	0.826890288	1	3.070418501	0.00213759	1	-2.886693978	0.003893127	1	-0.335540881	0.737217112	1	2.989002867	0.002798895	1	-0.666668789	0.504983719	1	-0.368308157	0.712643471	1	-0.675533947
Ustilaginomycotina - Gastrotricha	-1.156536402	0.247461819	1	-0.740990682	0.45869909	1	-0.208832105	0.834579308	1	0.55327057	0.58007815	1	-0.13426545	0.893192673	1	0.216897936	0.828287887	1	0.571669064	0.567546196	1	0.244728288	0.806666823	1	0.065573795	0.947717153	1	0.598318841	0.549627207	1	2.060523679	0.039348505	1	-1.837686235	0.066108653	1	0.165264181	0.868736051	1	1.786058058	0.074089858	1	0.572466734	0.567005817	1	-0.397823964	0.690759951	1	-0.871884065
Annelida - Gastrotricha	-0.957862898	0.338131898	1	1.615874298	0.106121494	1	1.904032322	0.056905975	1	1.578458935	0.114460215	1	-1.387316499	0.165345274	1	-0.063667074	0.949235323	1	-0.102669654	0.918225159	1	0.050787022	0.959495233	1	0.756455128	0.449376366	1	0.600650823	0.54807258	1	-0.888785537	0.37411835	1	1.431878535	0.152178586	1	2.269650217	0.023228814	1	-1.465179439	0.142871968	1	-0.729024402	0.465986736	1	-2.011552413	0.04426714	1	0.582064255
Arthropoda - Gastrotricha	-0.341668423	0.732600438	1	1.961491206	0.04982175	1	2.326849269	0.019973289	1	2.37930794	0.017345179	1	-1.31126672	0.189767668	1	-0.148494845	0.881952254	1	0.219477893	0.826277799	1	0.257919572	0.796468979	1	0.955357613	0.339396881	1	1.157689846	0.246990629	1	1.412660257	0.157755643	1	-0.613481457	0.53955804	1	2.946779564	0.00321102	1	0.981750802	0.326222631	1	-0.872882683	0.382727026	1	-2.100111992	0.035718991	1	0.427750801
Bryozoa - Gastrotricha	-0.423043725	0.672263359	1	1.491562053	0.135813992	1	1.382046092	0.166957549	1	0.907770298	0.363999594	1	-0.728978533	0.466014794	1	0.275461721	0.782961531	1	-0.165235894	0.868758315	1	0.30253138	0.762247016	1	0.854573119	0.392787514	1	0.253251895	0.800073567	1	-1.38277679	0.166733318	1	1.828539327	0.067468649	1	1.95144389	0.051004265	1	-1.813532829	0.06974968	1	-0.42478584	0.670992801	1	-0.609103304	0.542455968	1	0.200212308
Chaetognatha - Gastrotricha	2.203853381	0.027534657	1	2.054550189	0.039922471	1	1.68588176	0.091818576	1	2.276652588	0.02280698	1	0.204885178	0.837661836	1	0.289177845	0.772445285	1	0.698811813	0.484669645	1	1.485875631	0.137312021	1	1.154551783	0.248274022	1	1.503399121	0.132736153	1	-0.324759061	0.745363431	1	0.826430952	0.408559671	1	1.80211386	0.071527494	1	-0.563439485	0.573135656	1	-0.347337381	0.728337871	1	-0.191952958	0.847779054	1	1.367256271
Chordata - Gastrotricha	0.628309026	0.52980152	1	1.407418128	0.159303439	1	1.3208836	0.186540179	1	0.935785336	0.349383723	1	-0.058031664	0.953723407	1	0.281330959	0.778456567	1	-0.575910744	0.564675513	1	0.879742614	0.378998759	1	0.684699837	0.493533352	1	-0.02319314	0.981496211	1	-0.28237425	0.777656557	1	0.58585286	0.557974398	1	1.344040408	0.178935321	1	-0.525442573	0.599275565	1	0.179653538	0.857424571	1	0.217429476	0.827873662	1	-0.025776777
cnidaria - Gastrotricha	-0.563511383	0.573086711	1	1.391457913	0.164086614	1	1.80839887	0.070544444	1	1.663033299	0.09630577	1	-1.003390247	0.315672608	1	-0.063534251	0.949341086	1	-0.125060495	0.900475658	1	0.233351381	0.815488563	1	0.688251873	0.491294183	1	0.599303643	0.548970419	1	0.208398916	0.834917503	1	0.340541128	0.733449056	1	2.095064167	0.036165289	1	-0.438013827	0.66137626	1	-0.206944198	0.836053438	1	-1.083705817	0.278495256	1	-0.099770829
Ctenophora - Gastrotricha	1.287663867	0.197862997	1	1.347710364	0.177751557	1	0.493358387	0.62175938	1	0.531392792	0.595146615	1	0.163083705	0.870452529	1	-0.990689882	0.321837033	1	-0.761336622	0.446456032	1	0.349748586	0.726527387	1	-0.584995399	0.55855081	1	-0.314564123	0.753092623	1	-1.662248098	0.09646304	1	1.599134644	0.109790688	1	0.338069778	0.735310605	1	-1.728750921	0.083853683	1	-1.51869274	0.128839855	1	-0.045665931	0.963576519	1	0.845867939
Echinodermata - Gastrotricha	-0.675330712	0.499465675	1	0.62513929	0.531879643	1	1.321944023	0.186186792	1	1.587736191	0.112346006	1	-0.892173815	0.372299775	1	-0.199891416	0.841565504	1	-0.069385767	0.944682558	1	0.203903823	0.838428657	1	0.481661394	0.630046505	1	0.607019495	0.543837975	1	-0.180468073	0.856785117	1	0.537438454	0.590964787	1	1.716607237	0.086050959	1	-0.726471646	0.467549683	1	-0.765899313	0.443736215	1	-1.1768322	0.239262488	1	0.347980171
Entoprocta - Gastrotricha	-1.056093456	0.29092552	1	1.639703793	0.10106677	1	2.173609793	0.029734452	1	2.529019768	0.011438158	1	0.415957918	0.677440797	1	1.816276389	0.069327985	1	2.053808254	0.039994254	1	2.14058075	0.032307863	1	2.580154469	0.009875613	1	2.558502983	0.010512392	1	-1.855384002	0.06354141	1	2.562946201	0.010378813	1	2.30648171	0.021083731	1	-2.221240552	0.026334673	1	0.289378322	0.772291882	1	-0.503473725	0.614631249	1	-0.409844892
Myzozoa - Hemichordata	-0.583107845	0.559820703	1	-0.81624002	0.414362872	1	-0.273511294	0.784460212	1	-0.959789371	0.337161233	1	-0.314154891	0.753403401	1	-0.34810354	0.727762426	1	-0.390236517	0.696361661	1	-0.621929274	0.533988375	1	-0.555098556	0.57882725	1	-0.813936712	0.415681208	1	1.500744945	0.133421543	1	-1.604841346	0.108528724	1	-0.022760477	0.981841335	1	0.579424867	0.562302529	1	0.855590025	0.392224589	1	0.273315834	0.784610444	1	-1.29410606
Cercozoa - Hemichordata	0.150303425	0.880525231	1	-0.781948815	0.434244655	1	-0.484548569	0.627996604	1	-0.798701602	0.424463458	1	-0.11580217	0.90780933	1	-0.040836755	0.967426038	1	-0.00363238	0.997101786	1	-0.659836802	0.509358563	1	-0.44914927	0.65332398	1	-0.56043218	0.575184687	1	0.169845893	0.865131334	1	-0.377230426	0.706002371	1	-0.645704507	0.518470741	1	-0.66876954	0.5036425	1	1.121721302	0.261980956	1	0.905813069	0.365034802	1	-1.242688429
Retaria - Hemichordata	-0.231600515	0.816848308	1	-0.764284768	0.444697561	1	-0.194035336	0.846148214	1	-1.252193735	0.210499278	1	1.067703559	0.285654253	1	0.18392511	0.854072206	1	-0.711387241	0.476844303	1	0.413153821	0.679493919	1	-0.196170932	0.844476379	1	-1.131371266	0.25789886	1	0.618932461	0.535960853	1	-0.77621032	0.437624814	1	-0.496273519	0.619701447	1	-0.219667422	0.826130178	1	0.959630874	0.337241025	1	0.661858153	0.508062133	1	-1.47561817
Bigyra - Hemichordata	-1.040061672	0.298311249	1	-0.906094436	0.36488587	1	-0.629987244	0.52870293	1	-1.366741229	0.17170643	1	-0.109216906	0.913030452	1	-0.806451604	0.419982502	1	-0.902094741	0.367006542	1	-0.766997997	0.443082706	1	-1.198047728	0.230898437	1	-1.343386958	0.179146708	1	0.795777411	0.426161423	1	-0.999139117	0.317727304	1	-0.965609687	0.334239526	1	-0.05538484	0.955831874	1	1.723620538	0.084776368	1	0.755419094	0.44999756	1	-2.11763352
Ochrophyta - Hemichordata	-0.471325136	0.637408568	1	-0.582466058	0.560252798	1	-0.14179159	0.887244627	1	-0.814463572	0.415379433	1	-0.166849833	0.867488207	1	-0.308056992	0.758038966	1	-0.297441093	0.766129775	1	-0.643709717	0.519763687	1	-0.605168219	0.54506723	1	-0.742860948	0.457565871	1	-0.019565014	0.984390374	1	-0.233748381	0.815180325	1	-0.548745039	0.583180433	1	-0.913826792	0.360807866	1	1.801157725	0.071678023	1	0.4457561	0.655773436	1	-1.25150604
Oomycota - Hemichordata	-0.725170885	0.468347202	1	-1.351525832	0.176527051	1	-0.838681042	0.401648319	1	-1.381756269	0.167046551	1	0.308055011	0.758040473	1	-0.621038285	0.534574434	1	-0.676671713	0.498614268	1	-0.518347911	0.60421555	1	-1.048897899	0.294225113	1	-1.204192154	0.228515318	1	0.307161843	0.758720188	1	-0.703049851	0.482024683	1	-1.115641452	0.264575641	1	-0.463950148	0.642683463	1	1.831803933	0.066980637	1	0.531310742	0.595203463	1	-1.521622253
Cryptophyta - Hemichordata	-0.817699715	0.413528673	1	-1.257836012	0.208451069	1	-0.821786043	0.411198678	1	-1.365025335	0.172245087	1	-0.214811255	0.829914478	1	-0.267546198	0.789048649	1	-0.605347197	0.544948328	1	-0.971282947	0.331407398	1	-0.880614649	0.378526427	1	-1.155977519	0.247690353	1	0.713219431	0.475709985	1	-0.92096966	0.357066268	1	-0.991319871	0.321529413	1	-0.202386669	0.83961445	1	1.618989671	0.105449486	1	0.730627225	0.465006878	1	-1.536840964
Haptophyta - Hemichordata	-0.386305369	0.699270525	1	-0.71586286	0.474076033	1	-0.288286285	0.773127605	1	-0.895733307	0.370395217	1	-0.150329632	0.880504556	1	-0.110800946	0.911774195	1	-0.171300261	0.863987675	1	-0.516785203	0.605306111	1	-0.405471302	0.685131109	1	-0.652629682	0.513995045	1	0.534750495	0.592822399	1	-0.767092964	0.443026245	1	-0.405071614	0.685424871	1	-0.426600297	0.669670482	1	1.231675932	0.218070164	1	0.281022506	0.778693138	1	-1.019802834
Nibbleridia - Hemichordata	-0.899102433	0.368598102	1	-1.09967884	0.271472077	1	-0.408992124	0.682545441	1	-1.189969298	0.23405846	1	-0.49860114	0.618060402	1	-0.067419412	0.946247816	1	-0.00499797	0.996012214	1	-0.649319968	0.516131582	1	-0.199918762	0.841544117	1	-0.577105916	0.563867908	1	1.287088416	0.198063473	1	-1.374117687	0.169405149	1	-0.366133635	0.714265361	1	0.906886697	0.364466717	1	0.565983367	0.571405087	1	0.291352926	0.770781413	1	-1.916189367
Chlorophyta - Hemichordata	0.093009148	0.925896293	1	-0.115427397	0.908106365	1	0.769130245	0.441815995	1	0.089680453	0.92854115	1	0.011408857	0.990897247	1	0.021610328	0.982758795	1	0.24337282	0.807716597	1	-0.285292256	0.775420245	1	-0.175731824	0.860504632	1	-0.114628224	0.908739808	1	-0.63601603	0.524765974	1	0.412281594	0.680133038	1	-0.301822357	0.762787487	1	-1.54328419	0.122761838	1	1.600354975	0.109519858	1	0.129784932	0.896736584	1	-0.243840242
Picozoa - Hemichordata	0.771088143	0.440654688	1	0.846590981	0.397223143	1	1.477784877	0.139465367	1	0.644229081	0.519426896	1	-0.279964904	0.779504431	1	0.066006078	0.947372986	1	0.322453338	0.747109282	1	-0.115609425	0.907962093	1	0.161187211	0.871945954	1	0.206976974	0.836027841	1	-0.833623239	0.404493326	1	0.952283013	0.340953471	1	0.626242898	0.531155634	1	-1.783963119	0.074429658	1	0.533290823	0.59383228	1	-0.037892385	0.969773484	1	0.442323011
Prasinodermophyta - Hemichordata	-1.201345147	0.229617344	1	-1.360577774	0.173647159	1	-0.471637724	0.637185395	1	-0.960257779	0.336925493	1	-0.730767246	0.464921333	1	-0.597057805	0.550468788	1	-1.057839976	0.290128404	1	-1.263574776	0.206382692	1	-0.99655354	0.318981267	1	-1.234132442	0.217153556	1	1.066327634	0.286275562	1	-1.187768197	0.234924747	1	-0.735469747	0.462053458	1	0.255107617	0.798639981	1	0.509561349	0.610358808	1	0.872270474	0.383060841	1	-1.941488921
Rhodophyta - Hemichordata	-0.536640046	0.591516276	1	-0.198434579	0.842705065	1	-0.067116874	0.94648866	1	-1.391289151	0.164137762	1	0.254174884	0.799360453	1	-0.03278708	0.973844381	1	-0.616920329	0.537287277	1	-0.003238979	0.997415673	1	-0.33607261	0.736816113	1	-1.193116422	0.232823781	1	-0.914417305	0.360497612	1	0.792468531	0.428087534	1	-0.067789601	0.945953122	1	-1.83210171	0.066936269	1	1.689023863	0.091214857	1	-0.205095353	0.837497627	1	-0.657252118
Choanoflagellata - Hemichordata	-1.103024862	0.270016369	1	-1.201717695	0.229472923	1	-0.66523197	0.505902135	1	-1.174537584	0.240179767	1	-0.094713023	0.924542774	1	-0.440050353	0.659900639	1	-0.555833983	0.578324352	1	-0.695440086	0.486779547	1	-0.7662659	0.443518104	1	-0.991677832	0.321354708	1	0.48888222	0.624925084	1	-0.785935426	0.431905319	1	-0.706899712	0.479628803	1	-0.408304559	0.683050093	1	0.971439265	0.331329583	1	0.192111566	0.847654815	1	-1.498505165
filasterea - Hemichordata	-0.516704757	0.605362275	1	-0.770429221	0.441045326	1	-0.872431458	0.382973045	1	-1.819727848	0.06880046	1	-0.582082402	0.560511178	1	-1.238858284	0.215397985	1	-1.537779602	0.124102513	1	-0.943034634	0.345663188	1	-1.440478484	0.149732073	1	-1.887211846	0.059131838	1	1.215863038	0.2240371	1	-1.257352511	0.208626017	1	-0.34741482	0.728279701	1	0.546092378	0.585002439	1	#N/D	#N/D	#N/D	0.818070387	0.413316997	1	-1.802292982
Amoebozoa - Hemichordata	-0.495143521	0.620498815	1	-1.448454672	0.147489934	1	-1.047948475	0.294662347	1	-1.723811688	0.084741844	1	-0.432718382	0.665219374	1	-0.822628709	0.410719167	1	-1.079047831	0.280566406	1	-1.269323008	0.204325884	1	-1.289513812	0.197219518	1	-1.617701249	0.105726997	1	0.748959011	0.453881911	1	-1.086536688	0.277241618	1	-1.26561082	0.205652451	1	0.088374248	0.929579229	1	1.807094541	0.07074754	1	0.428034405	0.668626072	1	-1.622053545
Thecamonas - Hemichordata	-1.434293209	0.151488607	1	-1.933819518	0.053135322	1	-1.258441735	0.208232046	1	-1.574599056	0.115349021	1	-1.047630634	0.294808818	1	-0.729922547	0.465437529	1	-0.811801776	0.416905383	1	-1.833357548	0.066749416	1	-1.308278233	0.190778955	1	-1.408581857	0.158958847	1	1.225893252	0.220238848	1	-1.507781312	0.131610507	1	-1.199929602	0.230166682	1	0.336290572	0.736651759	1	2.507888385	0.012145502	1	0.558732257	0.576344462	1	-2.207580735
Agaricomycotina - Hemichordata	-0.950960101	0.341624631	1	0.113357885	0.909746828	1	-0.068183044	0.945639925	1	-0.687953428	0.491482109	1	0.531963847	0.594751035	1	0.243979695	0.807246546	1	0.084526368	0.932637939	1	0.212123215	0.832010909	1	-0.028019786	0.97764637	1	-0.292806767	0.769669855	1	-0.054068502	0.956880587	1	-0.024414396	0.980522066	1	-0.285095368	0.775571079	1	-0.672357932	0.501355857	1	2.084193001	0.037142615	1	0.147057169	0.883086896	1	-1.057292126
Entomophthoromycotina - Hemichordata	-0.210713161	0.833111104	1	-1.291187743	0.196638584	1	-0.873076324	0.382621478	1	-1.474980629	0.140217751	1	-0.164374435	0.869436388	1	-0.454104772	0.649753419	1	-0.675840733	0.49914177	1	-0.872106383	0.383150344	1	-0.954316671	0.339923372	1	-1.250965152	0.210947192	1	0.345942083	0.729386241	1	-0.707844928	0.479041563	1	-1.136212672	0.255867569	1	-0.366170936	0.714237528	1	1.153212945	0.248822992	1	0.941286433	0.346558093	1	-1.44922902
Pezizomycotina - Hemichordata	-0.340694598	0.733333506	1	-1.461838827	0.143785381	1	-0.869524007	0.384560583	1	-1.355509311	0.175255344	1	0.816760377	0.41406538	1	-0.328596388	0.742460778	1	-0.474753961	0.634962351	1	-0.251384383	0.80151694	1	-0.844528928	0.398373905	1	-1.051553706	0.293004357	1	0.883723988	0.376845228	1	-1.145221373	0.252117467	1	-1.047105758	0.295050804	1	0.134959359	0.892644007	1	1.266523509	0.205325718	1	0.52944897	0.596494035	1	-1.26732404
Ustilaginomycotina - Hemichordata	-0.989155144	0.322587241	1	-0.962064603	0.336017153	1	-0.624646754	0.532202927	1	-0.88341698	0.37701102	1	0.124933287	0.900576366	1	-0.045060966	0.964058714	1	0.196553275	0.844177138	1	-0.242962814	0.808034204	1	-0.502228011	0.615507141	1	-0.39159325	0.695358776	1	1.013643288	0.310752994	1	-1.146152592	0.25173202	1	-0.635159308	0.525324519	1	0.241438028	0.809215642	1	1.732382113	0.083205551	1	0.304696065	0.760597647	1	-1.384874805
Annelida - Hemichordata	-0.666477551	0.505105908	1	0.105480516	0.915994529	1	0.204862517	0.837679541	1	-0.865815976	0.386591087	1	-0.318958623	0.749757889	1	-0.257756769	0.796594631	1	-0.267855551	0.788810509	1	-0.473663303	0.635740026	1	-0.34889667	0.727166885	1	-0.712058018	0.47642885	1	-0.810518446	0.417642268	1	0.695164429	0.486952262	1	0.041057461	0.967250087	1	-1.769667644	0.076782523	1	1.240221208	0.214893586	1	-0.178891541	0.858022865	1	-0.717469909
Arthropoda - Hemichordata	-0.408111944	0.683191491	1	0.243285803	0.807784002	1	0.37382909	0.708531476	1	-0.540301118	0.588989388	1	-0.28281173	0.777321162	1	-0.293142926	0.769412907	1	-0.134108216	0.893317003	1	-0.388549556	0.697609389	1	-0.269579674	0.787483639	1	-0.483999527	0.628386205	1	0.147220775	0.882957763	1	-0.158380192	0.874157222	1	0.314054606	0.753479566	1	-0.750869425	0.452731243	1	1.110225601	0.266901823	1	-0.210493617	0.833282433	1	-0.787434708
Bryozoa - Hemichordata	-0.445392958	0.656035801	1	0.069802834	0.944350591	1	0.001943439	0.998449361	1	-1.130881294	0.258105058	1	-0.051482749	0.958940848	1	-0.112300979	0.910584766	1	-0.294480211	0.768390983	1	-0.363271947	0.716401747	1	-0.296915407	0.766531093	1	-0.850526765	0.395032286	1	-1.027729232	0.304077213	1	0.877349304	0.38029694	1	-0.069929462	0.944249803	1	-1.926526742	0.054038636	1	1.533376693	0.125183068	1	0.424160349	0.671448876	1	-0.877763686
Chaetognatha - Hemichordata	0.704512592	0.481113611	1	0.337678959	0.735605133	1	0.154918701	0.87688541	1	-0.510131975	0.609959005	1	0.348444019	0.727506749	1	-0.101681454	0.919009523	1	0.084289963	0.932825892	1	0.162724054	0.870735707	1	-0.151279931	0.879754899	1	-0.29290954	0.769591297	1	-0.576576039	0.56422589	1	0.457988038	0.646961035	1	-0.107367336	0.914497567	1	-1.391642148	0.164030789	1	1.563633578	0.117903645	1	0.603201914	0.546374375	1	-0.338165502
Chordata - Hemichordata	0.002719059	0.997830508	1	0.03103067	0.97524508	1	-0.0268814	0.978554329	1	-1.121754453	0.261966857	1	0.235616059	0.813730611	1	-0.110453594	0.912049651	1	-0.46925654	0.638886276	1	-0.118430236	0.905726769	1	-0.371220885	0.710473019	1	-0.969472312	0.332309588	1	-0.557299595	0.577322752	1	0.345310857	0.729860685	1	-0.332540618	0.739481074	1	-1.376088516	0.16879423	1	2.139072511	0.032429796	1	0.791714807	0.428526987	1	-0.978777482
cnidaria - Hemichordata	-0.498668361	0.618013037	1	0.000454098	0.999637683	1	0.150860306	0.880085913	1	-0.846594358	0.39722126	1	-0.150824901	0.880113843	1	-0.258050439	0.79636798	1	-0.277140541	0.781672193	1	-0.400504393	0.688785049	1	-0.384222893	0.700813252	1	-0.71982314	0.471633896	1	-0.354438417	0.723010348	1	0.236736131	0.812861503	1	-0.048932898	0.960972772	1	-1.340974939	0.179928589	1	1.791541996	0.073206362	1	0.234919385	0.814271304	1	-1.017406905
Ctenophora - Hemichordata	0.453481952	0.650201736	1	0.204505769	0.837958285	1	-0.278976933	0.780262527	1	-1.122244996	0.261758286	1	0.330150325	0.741286379	1	-0.751636164	0.452269889	1	-0.621346687	0.534371542	1	-0.267608922	0.789000363	1	-0.932725927	0.350961495	1	-1.061362341	0.288525265	1	-1.308256243	0.190786411	1	0.957333153	0.338399127	1	-0.65611697	0.511748866	1	-2.008193977	0.044622683	1	-0.358777361	0.71976165	1	0.614772594	0.538704911	1	-0.413995894
Echinodermata - Hemichordata	-0.553734439	0.579760602	1	-0.299655685	0.764439804	1	-0.022203858	0.98228534	1	-0.837992858	0.402034714	1	-0.122209127	0.902733399	1	-0.315554009	0.752341051	1	-0.253466205	0.799907973	1	-0.404991046	0.685484092	1	-0.455523785	0.64873246	1	-0.698268631	0.485009213	1	-0.513786576	0.607401214	1	0.325961093	0.744453792	1	-0.168233336	0.866399717	1	-1.462006214	0.143739507	1	1.172618594	0.240948789	1	0.170131629	0.86490662	1	-0.811128394
Entoprocta - Hemichordata	-0.827655356	0.407865709	1	0.383061295	0.701674317	1	0.658785979	0.510033212	1	-0.002105468	0.998320081	1	0.469684609	0.638580365	1	0.791938682	0.428396431	1	0.928941508	0.3529194	1	0.729200149	0.46587924	1	0.815850239	0.414585796	1	0.530490639	0.595771797	1	-1.42813812	0.153252107	1	1.505014711	0.132320295	1	0.441645394	0.65874583	1	-2.289150068	0.022070635	1	1.929746382	0.05363827	1	0.35653417	0.721440567	1	-1.122313459
Gastrotricha - Hemichordata	-0.247337164	0.804647299	1	-0.530742417	0.595597288	1	-0.550420611	0.582030915	1	-1.419933939	0.155626914	1	0.243156172	0.807884418	1	-0.215053761	0.829725404	1	-0.209270728	0.834236902	1	-0.460491133	0.645163734	1	-0.619042166	0.535888581	1	-0.896311541	0.370086397	1	-0.40824604	0.68309305	1	0.089545337	0.928648525	1	-0.845130938	0.398037737	1	-1.076367994	0.281762711	1	1.420600412	0.155432959	1	0.645440014	0.51864208	1	-0.897958441
Myzozoa - Kinorhyncha	0.600056127	0.54846883	1	-0.952152885	0.341019451	1	0.239208632	0.810943809	1	0.036847067	0.970606946	1	-1.079106985	0.280540038	1	0.434371318	0.664018822	1	-0.256323914	0.797700733	1	-0.563794072	0.572894287	1	0.458296358	0.64673954	1	-0.09065516	0.927766601	1	5.513775228	3.51E-08	2.88E-05	-4.797924381	1.60E-06	0.00131461	1.487619752	0.136851201	1	5.451673396	4.99E-08	4.09E-05	-2.148209354	0.031697128	1	0.85983862	0.389878007	1	-1.461866618
Cercozoa - Kinorhyncha	1.596208333	0.110442288	1	-0.833471833	0.404578677	1	-0.147249978	0.882934713	1	0.19468488	0.84563965	1	-0.642565603	0.520506008	1	0.815668297	0.414689876	1	0.344911218	0.730161117	1	-0.596171165	0.551060886	1	0.505600663	0.613137016	1	0.242085804	0.808713678	1	2.782122995	0.005400457	1	-2.340140964	0.019276463	1	0.303366641	0.761610465	1	2.77433232	0.005531514	1	-1.770337417	0.076670948	1	1.738861607	0.082059109	1	-1.285324219
Retaria - Kinorhyncha	0.824716298	0.409532677	1	-0.761462825	0.446380675	1	0.235566649	0.813768955	1	-0.560584738	0.575080658	1	1.118514432	0.263347346	1	1.002942779	0.31588847	1	-0.709794399	0.477831643	1	0.94436031	0.344985556	1	0.737957396	0.460540339	1	-0.661622774	0.508213008	1	3.004245293	0.002662406	1	-2.581596689	0.009834444	1	0.399980518	0.689170866	1	2.909706984	0.003617677	1	-1.143140784	0.252980144	1	1.219627361	0.222606169	1	-1.546075379
Bigyra - Kinorhyncha	-0.258218037	0.796238639	1	-1.015271848	0.30997626	1	-0.373454097	0.708810503	1	-0.690215404	0.490058738	1	-0.618834973	0.53602508	1	-0.374125053	0.708311281	1	-1.035881952	0.300257218	1	-0.7558328	0.449749448	1	-0.657582541	0.510806417	1	-0.968512107	0.332788676	1	3.673861255	0.000238912	0.195908246	-3.239635152	0.001196827	0.981398404	-0.202724179	0.839350624	1	3.63395388	0.000279111	0.228870836	-1.31891299	0.187198203	1	1.481416259	0.138495685	1	-2.610318325
Ochrophyta - Kinorhyncha	0.810935729	0.417402581	1	-0.55670879	0.57772641	1	0.474475957	0.635160539	1	0.299322903	0.764693681	1	-0.841047444	0.400321356	1	0.515526264	0.606185322	1	-0.096364938	0.923230738	1	-0.605237808	0.545020998	1	0.386273345	0.699294239	1	0.039428508	0.968548751	1	2.97074968	0.002970738	1	-2.498504388	0.01247186	1	0.605849725	0.544614547	1	2.964338464	0.003033345	1	-1.514551254	0.129886085	1	1.171288661	0.241482768	1	-1.401519973
Oomycota - Kinorhyncha	0.361176824	0.717967266	1	-1.872082678	0.061195166	1	-0.727632166	0.466838785	1	-0.683535618	0.494268451	1	-0.016939452	0.986484919	1	-0.030343322	0.975793246	1	-0.747469174	0.454780403	1	-0.387224789	0.6985898	1	-0.384307874	0.700750272	1	-0.75772842	0.448613582	1	3.490632966	0.000481878	0.395139762	-3.271135357	0.001071166	0.878356347	-0.378380803	0.705147727	1	3.688368003	0.000225697	0.18507159	-1.46974457	0.141630947	1	1.305648068	0.191672266	1	-1.855457768
Cryptophyta - Kinorhyncha	0.081445463	0.935087695	1	-1.552565981	0.120526858	1	-0.666431603	0.505135268	1	-0.687594333	0.491708278	1	-0.780133006	0.435312591	1	0.449066553	0.653383648	1	-0.582592591	0.560167594	1	-1.067883216	0.285573194	1	-0.172695503	0.862890778	1	-0.682239459	0.495087547	1	3.547751857	0.000388534	0.318597949	-3.120229334	0.001807103	1	-0.241997134	0.808782384	1	3.409404877	0.000651048	0.533859179	-1.312164554	0.189464619	1	1.443546053	0.148866709	1	-1.723143041
Haptophyta - Kinorhyncha	0.909173822	0.36325838	1	-0.772286071	0.439945014	1	0.205008857	0.837565205	1	0.130564555	0.896119783	1	-0.782619162	0.433850785	1	0.818728538	0.412941311	1	0.112657971	0.910301723	1	-0.382290353	0.702246009	1	0.6917302	0.489106778	1	0.171671597	0.863695716	1	3.780502136	0.000156512	0.128340149	-3.298557014	0.000971831	0.796901767	0.809357596	0.418309486	1	3.639822756	0.000272826	0.223717133	-1.844278213	0.065142605	1	0.856156017	0.391911487	1	-0.983894656
Nibbleridia - Kinorhyncha	-0.219928974	0.825926471	1	-1.158891039	0.246500602	1	-0.111614492	0.911129081	1	-0.548050499	0.583657229	1	-0.963305969	0.335393999	1	0.51948284	0.603424076	1	0.235442179	0.813865552	1	-0.544270449	0.586255379	1	0.570964359	0.568023802	1	0.021141744	0.983132586	1	3.399898364	0.000674109	0.552769422	-2.9855527	0.002830664	1	0.426953535	0.669413171	1	3.800201587	0.000144578	0.118554311	-1.970448921	0.048786944	1	0.607708615	0.543380748	1	-2.032258001
Chlorophyta - Kinorhyncha	1.776964834	0.075574026	1	0.249267031	0.803154232	1	2.040738628	0.041276814	1	1.852659057	0.063931242	1	-0.529578258	0.596404372	1	1.079498139	0.280365723	1	0.835005975	0.403714344	1	0.013661566	0.989099987	1	1.121896162	0.261906593	1	1.119128408	0.263085362	1	1.891258857	0.058589798	1	-1.371652185	0.17017174	1	1.025916857	0.304930776	1	1.859864887	0.062904644	1	-1.633777221	0.102305637	1	0.621638262	0.534179756	1	0.338677793
Picozoa - Kinorhyncha	2.912832716	0.003581664	1	1.888431899	0.058967992	1	3.230529319	0.001235612	1	2.776507996	0.005494628	1	-1.020319049	0.307577172	1	1.141461374	0.253677977	1	0.961075926	0.336513993	1	0.301167017	0.76328714	1	1.681488858	0.092667999	1	1.653061721	0.098318303	1	1.524303881	0.127432818	1	-0.428284924	0.668443693	1	2.595573748	0.009443314	1	1.414168303	0.157312492	1	-2.365037438	0.018028248	1	0.328291245	0.742691463	1	1.505318204
Prasinodermophyta - Kinorhyncha	-0.581170913	0.561125269	1	-1.539727432	0.123626807	1	-0.176633748	0.859796084	1	-0.205809525	0.836939701	1	-1.330547466	0.183337958	1	-0.136626717	0.891325857	1	-1.154259075	0.248393969	1	-1.373204756	0.169688701	1	-0.428828932	0.668047722	1	-0.816451788	0.414241788	1	3.334812806	0.000853568	0.699926074	-2.92077151	0.003491658	1	-0.001240894	0.99900991	1	3.222643582	0.001270135	1	-2.015054442	0.043898945	1	1.423949818	0.154460999	1	-2.121106831
Rhodophyta - Kinorhyncha	0.696348893	0.486210361	1	0.107186416	0.914641092	1	0.60261146	0.546767195	1	-0.698569879	0.484820873	1	-0.112394546	0.91051058	1	0.990037965	0.322155563	1	-0.648493922	0.516665541	1	0.501763486	0.615833901	1	0.850048699	0.395298011	1	-0.739289821	0.459731029	1	1.419820888	0.155659832	1	-0.721588828	0.47054731	1	1.435385201	0.151177361	1	1.372077959	0.17003917	1	-1.5877069	0.112352632	1	0.045260512	0.963899662	1	-0.373661489
Choanoflagellata - Kinorhyncha	-0.300863679	0.763518447	1	-1.579810961	0.114150165	1	-0.428853181	0.668030074	1	-0.342667098	0.731848918	1	-0.681829633	0.495346684	1	0.258737557	0.79583774	1	-0.532028852	0.594706013	1	-0.679830947	0.496611509	1	0.078497133	0.937432611	1	-0.400992938	0.688425323	1	3.664429584	0.00024789	0.203270149	-3.297637381	0.00097502	0.799516103	0.293270357	0.76931551	1	3.625980682	0.000287867	0.236050838	-2.028893931	0.042469095	1	0.700259326	0.483765368	1	-1.779374648
filasterea - Kinorhyncha	0.273744303	0.784281129	1	-0.733831608	0.463051374	1	-0.709912099	0.477758647	1	-1.361065291	0.173493057	1	-1.071079815	0.284133543	1	-0.99283824	0.320788791	1	-1.743370399	0.081268935	1	-0.923454453	0.355770426	1	-1.030591355	0.302732492	1	-1.67019774	0.094880247	1	3.307946797	0.000939827	0.770657831	-2.834809507	0.004585302	1	0.451119421	0.651903481	1	3.334418124	0.000854781	0.7009201	#N/D	#N/D	#N/D	1.287697932	0.197851134	1	-1.885218401
Amoebozoa - Kinorhyncha	0.761163182	0.446559606	1	-2.044732969	0.040881191	1	-1.088945592	0.27617788	1	-1.271331525	0.203610732	1	-1.292394544	0.196220545	1	-0.375347792	0.707401827	1	-1.441617408	0.149410335	1	-1.679627185	0.093029875	1	-0.797019572	0.425439665	1	-1.469414981	0.141720266	1	4.268682293	1.97E-05	0.01612375	-3.946424018	7.93E-05	0.065048206	-0.634905409	0.525490109	1	4.66007879	3.16E-06	0.002591925	-1.493140864	0.135400318	1	1.133393063	0.257049226	1	-2.033504613
Thecamonas - Kinorhyncha	-0.856987659	0.391451705	1	-2.65597667	0.007907908	1	-1.361055439	0.17349617	1	-1.007302012	0.313789663	1	-2.125167042	0.033572677	1	-0.245915351	0.80574776	1	-0.917775469	0.358736428	1	-2.448372101	0.014350337	1	-0.825012934	0.409364248	1	-1.076544054	0.281684009	1	4.5183099	6.23E-06	0.005111487	-4.177767922	2.94E-05	0.024139472	-0.549357578	0.582760081	1	4.444844123	8.80E-06	0.007212361	-0.763004362	0.445460794	1	1.224417981	0.220794589	1	-2.817801458
Agaricomycotina - Kinorhyncha	-0.174734188	0.861288503	1	0.494822167	0.620725656	1	0.430962861	0.666495375	1	0.264525301	0.791375172	1	0.360418349	0.718534307	1	1.122486807	0.261655514	1	0.429258044	0.667735446	1	0.679367056	0.496905318	1	1.01333399	0.310900657	1	0.551821216	0.58107085	1	2.131387155	0.03305726	1	-1.575069071	0.115240502	1	0.732543652	0.463836809	1	2.37295837	0.017646253	1	-0.882785422	0.377352218	1	0.506256852	0.612676349	1	-0.962542958
Entomophthoromycotina - Kinorhyncha	1.069232379	0.284964972	1	-1.644314046	0.100111349	1	-0.754394208	0.450612548	1	-0.850477773	0.395059513	1	-0.734701585	0.462521255	1	0.18829059	0.850648862	1	-0.703738892	0.481595395	1	-0.935123123	0.349724851	1	-0.267789191	0.788861591	1	-0.828416066	0.407434911	1	3.133047385	0.001730015	1	-2.918468627	0.003517553	1	-0.449051245	0.65339469	1	3.338994583	0.000840822	0.689474071	-1.713094708	0.086695118	1	1.826653628	0.067751865	1	-1.623966798
Pezizomycotina - Kinorhyncha	1.000105971	0.317259227	1	-2.041313154	0.04121971	1	-0.776038955	0.437725986	1	-0.641127385	0.521439923	1	0.84887451	0.395951124	1	0.460004233	0.645513182	1	-0.399315046	0.689661082	1	0.066806715	0.946735577	1	-0.041595311	0.966821311	1	-0.498069316	0.618435187	1	4.413601656	1.02E-05	0.008336526	-3.973689343	7.08E-05	0.058029639	-0.266728776	0.789677996	1	4.63849924	3.51E-06	0.002877775	-1.825103124	0.067985469	1	1.286085148	0.198413347	1	-1.408381062
Ustilaginomycotina - Kinorhyncha	-0.29648815	0.766857315	1	-1.005065908	0.314865115	1	-0.381916903	0.702523002	1	-0.102716774	0.91818776	1	-0.18250473	0.855186642	1	0.603954756	0.545873723	1	0.528686073	0.59702324	1	-0.003910122	0.996880182	1	0.234378359	0.814691258	1	0.313933156	0.753571807	1	3.264129338	0.00109801	0.900368437	-2.864938318	0.004170905	1	0.133339682	0.893924746	1	3.204303904	0.001353895	1	-0.473918581	0.635557969	1	0.662468843	0.507670797	1	-1.374330631
Annelida - Kinorhyncha	0.462446866	0.643760897	1	0.625945588	0.531350632	1	1.061932975	0.288266114	1	0.201432526	0.840360385	1	-1.092463585	0.274629388	1	0.592966583	0.553203517	1	-0.046594124	0.962836716	1	-0.310653305	0.7560642	1	0.816418913	0.414260583	1	0.086272931	0.931249456	1	1.576296659	0.114957451	1	-0.875315159	0.381402448	1	1.605648973	0.108351059	1	1.452035944	0.146491611	1	-1.878192599	0.060354822	1	0.088329371	0.929614896	1	-0.477016711
Arthropoda - Kinorhyncha	0.910685052	0.362461342	1	0.865520886	0.386752957	1	1.356804861	0.174843222	1	0.76452762	0.444552883	1	-1.034349378	0.300972861	1	0.535427186	0.592354495	1	0.183960967	0.854044076	1	-0.16440152	0.869415067	1	0.957424974	0.338352798	1	0.480811508	0.630650471	1	3.232927601	0.001225286	1	-2.349273623	0.018810078	1	2.082332806	0.037312081	1	3.215643052	0.001301526	1	-1.983630089	0.047297092	1	0.034840522	0.972206908	1	-0.597614599
Bryozoa - Kinorhyncha	0.826592161	0.408468262	1	0.557614023	0.577107979	1	0.704195505	0.48131103	1	-0.258751478	0.795826998	1	-0.625495495	0.531645905	1	0.830051889	0.406509447	1	-0.093350947	0.925624759	1	-0.122571166	0.902446689	1	0.890854034	0.373007483	1	-0.155940575	0.876079862	1	1.179147952	0.238339267	1	-0.548176524	0.5835707	1	1.395445749	0.162881464	1	1.151500653	0.249526327	1	-1.657847687	0.097348213	1	1.110730426	0.266684402	1	-0.748702563
Chaetognatha - Kinorhyncha	2.739793187	0.006147786	1	0.998724632	0.317928105	1	0.948974864	0.342633396	1	0.777152442	0.437068837	1	0.056901172	0.95462392	1	0.83224924	0.405268276	1	0.541698171	0.58802645	1	0.759666338	0.447454055	1	1.116955679	0.264013276	1	0.774981295	0.438350713	1	1.906042568	0.056644683	1	-1.234215692	0.217122542	1	1.307460112	0.191056493	1	2.010291998	0.044400293	1	-1.588294321	0.112219801	1	1.396575159	0.162541365	1	0.162005641
Chordata - Kinorhyncha	1.592185947	0.11134293	1	0.492892688	0.622088414	1	0.656873118	0.511262505	1	-0.242202715	0.808623091	1	-0.138208517	0.890075624	1	0.83542765	0.403476967	1	-0.390698751	0.696019922	1	0.294483883	0.768388177	1	0.767005584	0.443078195	1	-0.357581833	0.720656276	1	1.984466052	0.047203909	1	-1.456589154	0.145229823	1	0.951941967	0.341126414	1	2.094275177	0.036235474	1	-1.225485076	0.22039251	1	1.737724361	0.082259394	1	-0.92100986
cnidaria - Kinorhyncha	0.760566641	0.446915951	1	0.450236988	0.652539569	1	0.97805954	0.328044877	1	0.241603523	0.809087392	1	-0.811208298	0.417246061	1	0.599826387	0.548621945	1	-0.061541133	0.950928257	1	-0.184708783	0.853457457	1	0.765543016	0.443948262	1	0.077827878	0.93796497	1	2.383940289	0.017128381	1	-1.679395396	0.09307501	1	1.465985402	0.142652264	1	2.216721323	0.026642141	1	-1.514450433	0.129911636	1	0.804620457	0.421038733	1	-0.995394442
Ctenophora - Kinorhyncha	1.997649579	0.045754664	1	0.673097598	0.500885202	1	0.157594786	0.874776113	1	-0.322979762	0.746710569	1	0.054750393	0.956337321	1	-0.293412051	0.769207215	1	-0.604090887	0.545783218	1	0.004286305	0.996580034	1	-0.25764409	0.796681599	1	-0.540084054	0.589139067	1	0.440340007	0.659690869	1	-0.238029649	0.811858098	1	0.259642116	0.795139846	1	0.621782996	0.534084569	1	-2.284915808	0.022317765	1	1.239254108	0.215251408	1	-0.016401477
Echinodermata - Kinorhyncha	0.641063442	0.521481465	1	-0.070496218	0.943798711	1	0.662186822	0.507851498	1	0.238016808	0.811868058	1	-0.744744552	0.45642616	1	0.483630415	0.628648186	1	-0.023819932	0.980996242	1	-0.193544162	0.846532824	1	0.620000871	0.535257214	1	0.102114292	0.918665957	1	2.04931757	0.040431072	1	-1.482959895	0.138085066	1	1.226464753	0.220023831	1	1.937030865	0.052741571	1	-1.897795485	0.057723028	1	0.677962354	0.497795563	1	-0.635170844
Entoprocta - Kinorhyncha	0.046770385	0.962696232	1	0.931690946	0.351496267	1	1.558347293	0.119150944	1	1.349981145	0.177022031	1	0.266876509	0.789564244	1	2.018421006	0.043547434	1	1.724639989	0.084592372	1	1.496373598	0.134556326	1	2.359010286	0.018323748	1	1.84487425	0.065055833	1	0.23802302	0.81186324	1	0.5985055	0.54950269	1	1.894337236	0.058180262	1	0.166750896	0.867566057	1	-1.002419258	0.316141145	1	0.851896473	0.394271555	1	-1.078877824
Gastrotricha - Kinorhyncha	0.952688651	0.340747845	1	-0.441912168	0.658552765	1	-0.251914058	0.801107493	1	-0.77146861	0.440429221	1	-0.080576206	0.935778989	1	0.529250075	0.596631984	1	0.022424209	0.982109569	1	-0.287635832	0.773625514	1	0.226863064	0.820530224	1	-0.285593126	0.775189769	1	1.834685053	0.066552368	1	-1.57664218	0.114877882	1	-0.018689849	0.985088526	1	2.074376351	0.038044372	1	-1.119700774	0.262841295	1	1.300248201	0.193515915	1	-0.744909702
Hemichordata - Kinorhyncha	0.814763001	0.415207983	1	0.22584924	0.821318678	1	0.360606111	0.718393921	1	0.855800466	0.392108157	1	-0.276794419	0.781937967	1	0.525262531	0.599400701	1	0.209486808	0.834068232	1	0.254609758	0.799024522	1	0.717985611	0.472766159	1	0.663533316	0.506989049	1	1.505389758	0.132223901	1	-1.049254205	0.294061137	1	0.779102456	0.435919364	1	2.277140962	0.022777809	1	-2.279616153	0.022630464	1	0.200548624	0.841051534	1	0.382377785
Myzozoa - Mollusca	-0.811168309	0.417269022	1	-4.694398821	2.67E-06	0.002192614	-2.211112182	0.02702807	1	-0.741558622	0.458354802	1	-1.284450605	0.198984336	1	-0.510428915	0.609751004	1	-0.712973409	0.475862212	1	-2.042515846	0.041100389	1	-1.108411519	0.267684132	1	-0.733679092	0.463144344	1	12.25588148	1.56E-34	1.28E-31	-12.08246267	1.31E-33	1.07E-30	0.1072428	0.914596362	1	12.06194874	1.68E-33	1.38E-30	-2.690178232	0.007141387	1	1.735582559	0.082637672	1	-4.126879434
Cercozoa - Mollusca	1.472154289	0.140979218	1	-2.205062553	0.027449705	1	-1.621499054	0.104910653	1	-0.06466354	0.948441893	1	-0.118275894	0.905849057	1	0.521980508	0.601683902	1	0.631367631	0.527800175	1	-1.139814033	0.254363786	1	-0.317823108	0.750619121	1	0.205373544	0.837280289	1	2.382319988	0.017203941	1	-2.590837624	0.009574265	1	-1.598817726	0.109861109	1	2.369775772	0.017798876	1	-0.978669587	0.327743264	1	2.517272062	0.011826747	1	-1.982774874
Retaria - Mollusca	0.282045613	0.777908535	1	-1.577881827	0.114592761	1	-0.608975185	0.542540887	1	-1.038530162	0.2990233	1	2.198527696	0.027911523	1	0.78508321	0.432404783	1	-0.943959213	0.345190491	1	1.211150175	0.225837855	1	0.209924851	0.833726326	1	-1.048408082	0.294450631	1	2.515708387	0.011879343	1	-2.590166929	0.00959294	1	-0.890392994	0.373254903	1	2.386542704	0.017007632	1	-0.145497514	0.884318078	1	1.370588194	0.170503365	1	-1.979670564
Bigyra - Mollusca	-1.588085209	0.112267073	1	-2.389969111	0.01684979	1	-1.890147111	0.058738288	1	-1.49695817	0.134404143	1	-0.097064937	0.922674826	1	-1.421951718	0.155040268	1	-1.649971818	0.0989487	1	-1.349101988	0.17730421	1	-2.175458355	0.029595786	1	-1.774313591	0.076011294	1	3.790895545	0.000150105	0.123086163	-3.981015145	6.86E-05	0.056269693	-2.308015298	0.020998286	1	3.726451691	0.000194194	0.159239302	0.133426698	0.893855932	1	2.001287522	0.045361414	1	-4.063425795
Ochrophyta - Mollusca	-0.24250629	0.808387884	1	-4.271344793	1.94E-05	0.015932414	-1.872105759	0.061191973	1	0.08443835	0.932707917	1	-0.607995361	0.543190551	1	-0.355805903	0.721985928	1	-0.254733833	0.798928683	1	-2.672455332	0.00752984	1	-1.696722881	0.089749065	1	-0.407974281	0.683292557	1	5.097247924	3.45E-07	0.000282594	-5.873197668	4.27E-09	3.51E-06	-3.379662495	0.000725749	0.59511411	5.07527813	3.87E-07	0.000317282	-0.221051291	0.825052496	1	3.294044565	0.000987568	0.809806086	-4.81114894
Oomycota - Mollusca	-1.651094194	0.098719343	1	-7.958201676	1.75E-15	1.43E-12	-5.518789255	3.41E-08	2.80E-05	-3.156276904	0.001597971	1	2.167944687	0.030162895	1	-2.076513482	0.037846486	1	-2.365581075	0.018001801	1	-1.558239898	0.11917639	1	-3.952211015	7.74E-05	0.063494578	-2.970137439	0.002976665	1	6.137987878	8.36E-10	6.85E-07	-7.603701468	2.88E-14	2.36E-11	-6.063912318	1.33E-09	1.09E-06	6.791630767	1.11E-11	9.09E-09	-0.047977605	0.961734091	1	3.273068335	0.001063868	0.872371379	-5.610531074
Cryptophyta - Mollusca	-1.033741119	0.301257205	1	-3.266854107	0.001087497	0.891747606	-2.368297836	0.017870144	1	-1.49268048	0.135520845	1	-0.360309621	0.718615605	1	-0.078470888	0.937453487	1	-0.910185888	0.362724485	1	-1.858380447	0.063115007	1	-1.384103784	0.166326678	1	-1.307105456	0.191176898	1	3.585080085	0.000336975	0.276319324	-3.78614019	0.000153005	0.125464408	-2.372110294	0.01768681	1	3.359978954	0.000779484	0.639176965	0.061508573	0.950954187	1	1.939556265	0.05243364	1	-2.617263992
Haptophyta - Mollusca	0.189455374	0.849735928	1	-3.442174225	0.000577058	0.473187936	-1.894008899	0.058223829	1	-0.35907366	0.719539986	1	-0.336982315	0.736130231	1	0.625939654	0.531354524	1	0.375944439	0.706958202	1	-1.233252862	0.217481439	1	-0.264335505	0.791521404	1	0.086451577	0.931107448	1	5.824190075	5.74E-09	4.71E-06	-6.257350637	3.92E-10	3.21E-07	-1.617712588	0.105724552	1	5.452602385	4.96E-08	4.07E-05	-1.395186449	0.162959622	1	1.46969895	0.141643307	1	-2.224671211
Nibbleridia - Mollusca	-0.874731052	0.38172026	1	-1.780414848	0.075008094	1	-0.803675466	0.421584427	1	-0.854437778	0.392862471	1	-0.684657432	0.493560117	1	0.202518296	0.839511556	1	0.305134955	0.76026337	1	-0.716681618	0.473570571	1	0.112618979	0.910332638	1	-0.075686896	0.939668201	1	2.947770232	0.003200749	1	-2.917709387	0.003526128	1	-0.518134611	0.604364353	1	3.430835789	0.000601725	0.49341428	-1.311870955	0.189563679	1	0.516325493	0.605627094	1	-2.349614786
Chlorophyta - Mollusca	3.255841998	0.001130566	0.927064506	-1.062709162	0.287913865	1	3.897096953	9.74E-05	0.079829175	5.651886793	1.59E-08	1.30E-05	0.538045275	0.590545792	1	1.704040403	0.088373539	1	3.101406431	0.001926037	1	-0.259409783	0.795319082	1	1.079703066	0.280274428	1	3.494553675	0.000474855	0.389381195	0.894527198	0.371039884	1	-1.430674099	0.15252364	1	-1.599185108	0.109779478	1	0.784388159	0.432812384	1	-0.727966132	0.466634319	1	1.115439728	0.264662033	1	1.714146768
Picozoa - Mollusca	6.446836401	1.14E-10	9.37E-08	4.233415551	2.30E-05	0.018873828	7.180525697	6.94E-13	5.69E-10	7.854260151	4.02E-15	3.30E-12	-1.096070351	0.273047988	1	1.710030641	0.087260207	1	3.107938216	0.001883974	1	0.67824799	0.49761447	1	2.73331488	0.006270036	1	4.73827479	2.16E-06	0.001767472	-0.301241281	0.763230513	1	1.667242859	0.095466124	1	3.583763537	0.000338679	0.277716548	-0.652795669	0.513888016	1	-3.3540316	0.000796433	0.621217482	0.074706895	0.940447922	1	5.162917677
Prasinodermophyta - Mollusca	-1.435234608	0.151220255	1	-2.38717637	0.016978344	1	-0.992059639	0.321168433	1	-0.482658919	0.629337937	1	-1.134726389	0.256489977	1	-0.659785382	0.509391565	1	-1.435341902	0.151189693	1	-1.805974271	0.070922358	1	-1.203918464	0.228621094	1	-1.14876343	0.250653543	1	2.893865337	0.003805313	1	-2.909727985	0.003617434	1	-1.18830993	0.234711327	1	2.752423184	0.005915602	1	-1.395558332	0.162847537	1	1.551606105	0.120756502	1	-2.56619808
Rhodophyta - Mollusca	-0.665134897	0.505964216	1	-1.666516491	0.095610586	1	-1.341633359	0.179714904	1	-3.687710264	0.000226281	0.185550496	2.155254888	0.031141894	1	1.449173474	0.147289143	1	-2.336463483	0.019467099	1	1.570066427	0.116399658	1	0.097873507	0.922032737	1	-3.341843806	0.000832239	0.682435801	-0.865028694	0.38702304	1	0.964086481	0.33500257	1	-0.162291053	0.87107666	1	-1.043555317	0.296691175	1	-0.551122145	0.581549946	1	-0.989529958	0.32240392	1	-0.861986316
Choanoflagellata - Mollusca	-2.807022221	0.005000179	1	-5.221478205	1.78E-07	0.00014555	-3.326417901	0.000879699	0.721353427	-1.505840324	0.132108169	1	-0.084072484	0.932998802	1	-0.788654806	0.430313789	1	-1.251061378	0.210912085	1	-1.894174299	0.058201878	1	-1.75016496	0.080089853	1	-1.338763795	0.180647581	1	5.219243372	1.80E-07	0.000147318	-5.89354482	3.78E-09	3.10E-06	-2.760263184	0.005775481	1	5.124860911	2.98E-07	0.000244161	-2.011914599	0.04422894	1	1.006551758	0.314150227	1	-4.070202681
filasterea - Mollusca	-0.279433614	0.779912078	1	-1.267855628	0.204849512	1	-1.525134474	0.12722556	1	-1.834814164	0.066533229	1	-0.814616854	0.41529166	1	-1.621118725	0.104992179	1	-2.081022273	0.037431867	1	-1.173921813	0.240426344	1	-1.818621901	0.068969134	1	-2.115193809	0.034413432	1	2.836890152	0.004555528	1	-2.735935244	0.006220327	1	-0.488994103	0.624845872	1	2.869169369	0.004115514	1	#N/D	#N/D	#N/D	1.336022931	0.181541778	1	-2.172364966
Amoebozoa - Mollusca	-0.368083994	0.712810606	1	-9.037335083	1.61E-19	1.32E-16	-7.121186194	1.07E-12	8.77E-10	-5.398008703	6.74E-08	5.53E-05	-2.144047294	0.032029098	1	-3.413735535	0.000640787	0.525445699	-4.926433281	8.37E-07	0.000686702	-6.16210711	7.18E-10	5.89E-07	-5.639724988	1.70E-08	1.40E-05	-5.630908351	1.79E-08	1.47E-05	9.182355706	4.22E-20	3.46E-17	-10.38786886	2.82E-25	2.31E-22	-7.342259541	2.10E-13	1.72E-10	10.55025204	5.07E-26	4.15E-23	-0.13969494	0.888901024	1	2.859409175	0.004244309	1	-6.547479587
Thecamonas - Mollusca	-2.902567629	0.003701172	1	-5.641980833	1.68E-08	1.38E-05	-3.944111462	8.01E-05	0.065679048	-2.247382304	0.024615605	1	-2.770041153	0.005604921	1	-1.387346932	0.165335999	1	-1.607656775	0.10791037	1	-4.549306914	5.38E-06	0.004413477	-2.769984169	0.005605902	1	-2.166513986	0.030271932	1	5.582151832	2.38E-08	1.95E-05	-6.01371721	1.81E-09	1.49E-06	-3.290759504	0.000999173	0.819321823	5.450477899	5.02E-08	4.12E-05	1.59518258	0.110671413	1	1.723377272	0.084820322	1	-4.849962249
Agaricomycotina - Mollusca	-1.160851448	0.245702316	1	0.129521723	0.896944838	1	-0.389597355	0.696834308	1	0.085946021	0.931509328	1	1.226115738	0.220155124	1	0.959856141	0.337127623	1	0.641565821	0.521155131	1	0.874685058	0.381745292	1	0.577245226	0.56377381	1	0.632396571	0.527127774	1	1.302879334	0.19261596	1	-1.215688164	0.224103735	1	-0.506033222	0.612833328	1	1.646581358	0.099644125	1	0.884715481	0.376310104	1	0.394995659	0.692846091	1	-1.216395466
Entomophthoromycotina - Mollusca	0.570769832	0.568155675	1	-3.817762613	0.000134667	0.110427275	-2.850187019	0.004369353	1	-1.96459867	0.049460706	1	-0.262770091	0.79272779	1	-0.604391854	0.54558315	1	-1.221708521	0.221817873	1	-1.820634042	0.068662505	1	-1.765204827	0.077529348	1	-1.719092498	0.085597531	1	3.084262653	0.002040574	1	-3.742963437	0.000181863	0.149127414	-3.109888297	0.001871581	1	3.456422932	0.000547396	0.448864485	-0.830447623	0.406285749	1	2.807553505	0.004991939	1	-2.700758409
Pezizomycotina - Mollusca	0.436832791	0.662232616	1	-7.37787454	1.61E-13	1.32E-10	-4.891715771	1.00E-06	0.000819678	-2.60938124	0.009070612	1	4.334545005	1.46E-05	0.011977076	-0.371315115	0.710402841	1	-1.059976579	0.289155255	1	-0.049174096	0.960780555	1	-2.414953801	0.015737206	1	-1.831016347	0.067098103	1	8.05868601	7.71E-16	6.32E-13	-8.669684034	4.33E-18	3.55E-15	-4.882478393	1.05E-06	0.000859038	8.704761046	3.18E-18	2.61E-15	-1.345653453	0.178414304	1	2.809449595	0.004962629	1	-3.618586341
Ustilaginomycotina - Mollusca	-1.075212017	0.282279816	1	-1.711019426	0.087077527	1	-1.251669925	0.210690163	1	-0.352283203	0.724625884	1	0.317139946	0.751137416	1	0.276787164	0.781943538	1	0.692986014	0.488318329	1	-0.074302863	0.940769399	1	-0.365196779	0.714964523	1	0.280772069	0.778885228	1	2.804475854	0.005039846	1	-2.839118826	0.004523831	1	-1.018113297	0.308624117	1	2.729230004	0.006348241	1	0.780122553	0.435318743	1	0.589021215	0.555847042	1	-1.622201436
Annelida - Mollusca	-1.329588771	0.1836538	1	0.279037556	0.780216004	1	0.382270154	0.70226099	1	-0.240913558	0.809622114	1	-1.38718799	0.165384447	1	-0.023047303	0.981612541	1	-0.055006519	0.95613327	1	-1.316084968	0.188145526	1	0.004774839	0.996190244	1	-0.189118674	0.849999806	1	-0.179482076	0.85755919	1	0.300547901	0.763759264	1	0.477753864	0.632825402	1	-0.590674919	0.554738256	1	-1.673113561	0.094304942	1	-0.716640633	0.473595866	1	-1.10338248
Arthropoda - Mollusca	0.154032042	0.877584471	1	1.118640318	0.263293616	1	1.413172968	0.157604873	1	1.704688993	0.088252444	1	-1.241345463	0.214478157	1	-0.233966332	0.815011117	1	0.74593767	0.455705068	1	-0.871645766	0.383401655	1	0.48347657	0.628757392	1	1.173866082	0.24044867	1	5.557244347	2.74E-08	2.25E-05	-4.804355394	1.55E-06	0.001273057	2.138579023	0.032469778	1	5.498809896	3.82E-08	3.14E-05	-2.184055483	0.028958171	1	-0.939722075	0.347360139	1	-1.569213475
Bryozoa - Mollusca	-0.071444808	0.943043749	1	0.067870455	0.945888758	1	-0.676982776	0.498416883	1	-1.558417229	0.119134375	1	0.118663271	0.905542137	1	0.702164423	0.48257663	1	-0.187736498	0.851083218	1	-0.609406611	0.542254957	1	0.256269995	0.797742364	1	-0.875553668	0.381272722	1	-1.263751028	0.206319403	1	1.191526532	0.233446947	1	-0.136965177	0.89105832	1	-1.343730868	0.179035432	1	-0.790004699	0.429525024	1	2.369687818	0.01780311	1	-1.78378468
Chaetognatha - Mollusca	4.985542804	6.18E-07	0.000506662	1.239909295	0.215008945	1	0.081966588	0.934673283	1	1.339912197	0.180273892	1	1.862056667	0.062595103	1	0.656914499	0.511235895	1	1.494799668	0.134966733	1	1.772526182	0.076307253	1	0.856624925	0.391652206	1	1.666057682	0.095701926	1	0.853761408	0.393237201	1	-0.78100898	0.434797213	1	-0.286246948	0.774688988	1	1.128050859	0.259298441	1	-0.516234383	0.605690719	1	2.868176163	0.004128456	1	0.780886472
Chordata - Mollusca	2.220850125	0.026361114	1	-0.129231565	0.89717442	1	-0.839482111	0.401198823	1	-1.541438591	0.123210078	1	1.58993343	0.111849811	1	0.727729596	0.46677913	1	-1.084534711	0.278127785	1	0.630905923	0.528102039	1	-0.116767599	0.907044221	1	-1.499656973	0.133703281	1	1.118722459	0.263258561	1	-1.506998889	0.131810942	1	-1.482863503	0.13811068	1	1.450128995	0.147022551	1	0.850520527	0.395035753	1	4.263457389	2.01E-05	0.016505608	-2.319617495
cnidaria - Mollusca	-0.410866501	0.681170427	1	-0.360763637	0.718276148	1	0.080931735	0.935496241	1	-0.130224151	0.896389087	1	-0.481269612	0.630324891	1	-0.022389314	0.982137404	1	-0.11592928	0.90770859	1	-1.006799158	0.3140313	1	-0.213706135	0.830776227	1	-0.248111836	0.804047878	1	2.739812499	0.006147424	1	-2.615692514	0.008904671	1	-0.03855263	0.96924707	1	2.120636277	0.033952423	1	-0.224506011	0.82236359	1	1.822988888	0.068305074	1	-3.135366833
Ctenophora - Mollusca	2.061044388	0.039298806	1	0.367492693	0.713251541	1	-0.980773765	0.326704318	1	-0.871070689	0.383715557	1	0.965392194	0.33434841	1	-1.248036704	0.212017616	1	-0.923549961	0.355720677	1	-0.104324233	0.916912048	1	-1.470859153	0.141329211	1	-1.04692687	0.295133308	1	-1.419360455	0.155793955	1	0.877167315	0.380395766	1	-1.488151187	0.136711027	1	-1.129566894	0.258658767	1	-1.724718691	0.084578181	1	1.541800073	0.123122184	1	0.151134388
Echinodermata - Mollusca	-0.607842217	0.543292126	1	-1.761221366	0.078200943	1	-0.788221642	0.430567072	1	-0.09268115	0.926156872	1	-0.232932699	0.815813666	1	-0.312569178	0.754607998	1	0.016809016	0.986588977	1	-0.809327307	0.418326903	1	-0.532530927	0.594358328	1	-0.11343599	0.909684908	1	1.29263056	0.196138865	1	-1.54965888	0.121223413	1	-0.621967136	0.533963478	1	0.966835547	0.333626251	1	-1.618108789	0.105639155	1	1.089032414	0.276139592	1	-1.433167527
Entoprocta - Mollusca	-1.002460341	0.316121312	1	0.771700398	0.440291895	1	1.240404905	0.214825668	1	1.755482924	0.079176739	1	1.255792886	0.209191072	1	2.387493461	0.016963705	1	2.716299352	0.00660162	1	2.217811467	0.02656769	1	2.648461317	0.00808591	1	2.68715191	0.007206417	1	-1.662232609	0.096466144	1	2.13334116	0.03289675	1	1.120446472	0.262523551	1	-1.772305963	0.076343782	1	0.638642631	0.523055441	1	0.940737967	0.346839157	1	-1.49750814
Gastrotricha - Mollusca	0.388161769	0.697896323	1	-1.454223733	0.145884287	1	-1.691789023	0.090686207	1	-1.629566573	0.103193134	1	0.78139438	0.434570576	1	0.05239175	0.958216548	1	0.077225144	0.938444439	1	-0.584986261	0.558556955	1	-0.732008606	0.464163315	1	-0.659763159	0.509405829	1	0.789288198	0.429943583	1	-1.266945705	0.205174705	1	-2.007664089	0.044678999	1	1.181160291	0.237539053	1	0.130702089	0.89601098	1	1.671839218	0.094556031	1	-1.001395828
Hemichordata - Mollusca	0.430820577	0.666598836	1	-0.056209557	0.955174868	1	-0.137037219	0.891001376	1	0.819091289	0.412734332	1	0.075126136	0.940114353	1	0.252341772	0.800776903	1	0.256808075	0.797326936	1	0.241404833	0.809241368	1	0.347845171	0.727956464	1	0.675203876	0.499546244	1	0.774814285	0.438449407	1	-0.638953533	0.522853161	1	0.042547912	0.966061918	1	1.657015311	0.09751638	1	-1.792799961	0.073004916	1	0.05163639	0.958818423	1	0.519088304
Kinorhyncha - Mollusca	-0.849105665	0.395822499	1	-0.533486742	0.593696686	1	-0.932069947	0.351300378	1	-0.269652253	0.787427797	1	0.66441344	0.506425733	1	-0.590517115	0.554844015	1	0.029569312	0.97641054	1	-0.084100537	0.932976498	1	-0.802231031	0.42241933	1	-0.140950029	0.88790942	1	-1.604806646	0.108536363	1	0.950658446	0.341777789	1	-1.438991919	0.150152812	1	-1.604306978	0.108646404	1	1.435612683	0.151112584	1	-0.30114141	0.763306665	1	0.139517694
Myzozoa - Nematoda	-1.204390803	0.228438565	1	-2.924771363	0.003447094	1	-0.061710611	0.95079329	1	-0.311390265	0.755503954	1	-3.043160892	0.002341071	1	0.161319556	0.871841722	1	-0.69541569	0.486794831	1	-2.112709973	0.034625599	1	0.129321389	0.897103348	1	-0.550751304	0.58180417	1	13.66654098	1.61E-42	1.32E-39	-12.41921145	2.06E-35	1.69E-32	2.958937633	0.003087016	1	13.32163013	1.73E-40	1.42E-37	-2.846548508	0.0044196	1	0.180542509	0.856726685	1	-2.665505562
Cercozoa - Nematoda	1.183288065	0.236695001	1	-1.518553389	0.128874951	1	-0.613513924	0.539536579	1	0.112204633	0.910661156	1	-1.082946432	0.2788322	1	0.818366199	0.413148116	1	0.580665453	0.56146595	1	-1.262548213	0.206751589	1	0.254783892	0.798890017	1	0.249511693	0.802964998	1	3.747641488	0.000178505	0.146374221	-3.394865582	0.000686623	0.563030879	-0.099336255	0.920871293	1	3.647459102	0.000264846	0.21717409	-1.164360133	0.244278097	1	1.749207955	0.08025508	1	-1.431685766
Retaria - Nematoda	0.107635109	0.914285146	1	-1.125836446	0.260234754	1	0.063488375	0.949377616	1	-0.903710021	0.366149184	1	1.500521056	0.133479483	1	0.989437576	0.322449098	1	-0.953915778	0.340126276	1	1.087784812	0.276690116	1	0.596289809	0.550981638	1	-0.999819219	0.317398003	1	3.471433573	0.000517687	0.424503664	-3.161376966	0.001570251	1	0.125699009	0.899970186	1	3.283238499	0.001026218	0.8414988	-0.236248362	0.813239954	1	0.873046318	0.382637832	1	-1.611734303
Bigyra - Nematoda	-1.780217939	0.075040301	1	-1.745325632	0.080928203	1	-0.940955322	0.346727755	1	-1.29551797	0.195141606	1	-1.002430435	0.316135749	1	-1.094685805	0.27365431	1	-1.639600029	0.101088357	1	-1.460921149	0.144037082	1	-1.592739543	0.111218633	1	-1.683244427	0.092327784	1	5.040201187	4.65E-07	0.000381335	-4.704771396	2.54E-06	0.002084035	-0.886898708	0.375133437	1	4.894845055	9.84E-07	0.000806742	-0.08094151	0.935488468	1	1.299473693	0.193781416	1	-3.493040037
Ochrophyta - Nematoda	-0.776809103	0.437271405	1	-2.117757257	0.034195631	1	0.671957331	0.501610861	1	0.477328535	0.633128195	1	-2.757670452	0.005821485	1	0.42606894	0.670057612	1	-0.288965291	0.772607939	1	-2.592724735	0.009521895	1	-0.107417825	0.914457514	1	-0.224647464	0.822253537	1	7.588030058	3.25E-14	2.66E-11	-6.945415546	3.77E-12	3.09E-09	0.556500006	0.57786909	1	7.365338834	1.77E-13	1.45E-10	-0.592755339	0.5533449	1	1.14343684	0.252857264	1	-2.851798265
Oomycota - Nematoda	-1.950431942	0.051124658	1	-5.68221109	1.33E-08	1.09E-05	-2.855886536	0.004291685	1	-2.401995988	0.016305887	1	-0.08738205	0.930367837	1	-1.178550617	0.238577165	1	-2.136241525	0.032659732	1	-1.680712383	0.092818794	1	-2.30197946	0.021336331	1	-2.495459461	0.012579413	1	8.304870431	9.99E-17	8.19E-14	-8.448845458	2.94E-17	2.41E-14	-2.324236275	0.020112834	1	8.69627384	3.43E-18	2.81E-15	-0.402288171	0.687471959	1	1.438539294	0.150281097	1	-3.866472263
Cryptophyta - Nematoda	-1.239686669	0.21509131	1	-2.600360925	0.009312576	1	-1.407191769	0.159370532	1	-1.291346868	0.196583425	1	-1.259115743	0.207988529	1	0.215318962	0.829518647	1	-0.918247648	0.358489228	1	-1.957509707	0.050287572	1	-0.821103479	0.411587328	1	-1.22767791	0.219567902	1	4.839514115	1.30E-06	0.001067287	-4.514752221	6.34E-06	0.005198049	-0.949396622	0.342418928	1	4.537503869	5.69E-06	0.004667767	-0.125574731	0.900068566	1	1.239434025	0.215184807	1	-2.086506646
Haptophyta - Nematoda	-0.241167351	0.809425414	1	-2.110750035	0.034793803	1	-0.122246748	0.902703604	1	-0.035504175	0.971677717	1	-1.935242825	0.052960505	1	1.097130458	0.272584367	1	0.289927125	0.77187199	1	-1.392211529	0.163858353	1	0.704090382	0.481376489	1	0.163264374	0.870310283	1	7.75157108	9.08E-15	7.44E-12	-7.216197155	5.35E-13	4.38E-10	0.95795326	0.338086328	1	7.262773971	3.79E-13	3.11E-10	-1.620678173	0.105086677	1	0.194485096	0.845796065	1	-1.215195625
Nibbleridia - Nematoda	-0.991896709	0.321247915	1	-1.456665006	0.145208874	1	-0.318088891	0.75041751	1	-0.761132612	0.446577864	1	-1.162867363	0.244883321	1	0.356376219	0.721558836	1	0.286645753	0.774383578	1	-0.789052097	0.430081558	1	0.393032031	0.694295824	1	-0.050226604	0.959941811	1	3.642128277	0.000270393	0.221722479	-3.33517409	0.00085246	0.699017309	0.211008495	0.832880643	1	4.077912439	4.54E-05	0.037262336	-1.445384099	0.148350027	1	0.167182113	0.867226758	1	-2.086577039
Chlorophyta - Nematoda	2.240971245	0.025027938	1	0.460410894	0.645221317	1	5.441570316	5.28E-08	4.33E-05	5.215121604	1.84E-07	0.000150631	-1.663807278	0.096150949	1	2.139314121	0.032410237	1	2.579104889	0.00990567	1	-0.561977482	0.574131362	1	2.159338322	0.030823929	1	3.096699018	0.001956885	1	3.908299246	9.29E-05	0.076217471	-3.148171993	0.00164295	1	1.823141081	0.068282026	1	3.625247095	0.000288685	0.236721941	-1.029808388	0.303099962	1	-0.548894947	0.583077546	1	2.505141441
Picozoa - Nematoda	5.224468972	1.75E-07	0.000143218	4.97403751	6.56E-07	0.000537695	8.247681325	1.61E-16	1.32E-13	7.299563518	2.89E-13	2.37E-10	-2.871021563	0.004091476	1	2.125364735	0.03355619	1	2.688128349	0.007185377	1	0.296229205	0.767055047	1	3.527063779	0.000420196	0.344560336	4.294443923	1.75E-05	0.014360803	2.546182171	0.010890834	1	-0.246169463	0.805551053	1	6.028391478	1.66E-09	1.36E-06	2.077528518	0.037752806	1	-3.472293577	0.000516032	0.402504717	-1.279248117	0.200809697	1	5.47420341
Prasinodermophyta - Nematoda	-1.563353362	0.117969503	1	-2.008376189	0.044603331	1	-0.432747823	0.665197983	1	-0.378111311	0.705347906	1	-1.677951412	0.093356585	1	-0.475727727	0.634268365	1	-1.440892223	0.149615133	1	-1.87806856	0.060371787	1	-0.870507076	0.384023354	1	-1.109621151	0.267162313	1	3.686819692	0.000227074	0.186200785	-3.384892034	0.000712063	0.583891301	-0.345715927	0.729556214	1	3.496350243	0.000471669	0.386768714	-1.527977476	0.12651813	1	1.140332099	0.25414797	1	-2.25951615
Rhodophyta - Nematoda	-1.12434905	0.260864977	1	0.02470561	0.98028978	1	1.070819666	0.284250522	1	-2.701636189	0.006899922	1	-0.400338135	0.688907484	1	1.930417918	0.053555077	1	-2.040193108	0.041331096	1	0.966044985	0.334021672	1	1.370829079	0.170428244	1	-2.696653054	0.00700402	1	2.548489132	0.010819066	1	-1.195436241	0.231916633	1	3.187950135	0.001432852	1	2.197148824	0.028009819	1	-0.884865886	0.376228969	1	-2.370938331	0.017742991	1	0.382807851
Choanoflagellata - Nematoda	-2.994056618	0.002752949	1	-3.862737392	0.000112124	0.091941286	-1.571700755	0.116019967	1	-1.121709092	0.26198615	1	-1.602749868	0.108989889	1	-0.241691179	0.809019465	1	-1.21260338	0.225281496	1	-2.002046717	0.045279707	1	-0.736432943	0.461467263	1	-1.163653223	0.244564573	1	7.100408057	1.24E-12	1.02E-09	-6.851385624	7.31E-12	6.00E-09	-0.271150591	0.786275212	1	6.874223371	6.23E-12	5.11E-09	-2.204290991	0.027503886	1	-0.151585185	0.879514119	1	-2.985757166
filasterea - Nematoda	-0.400760625	0.688596371	1	-0.947688768	0.343287921	1	-1.034504628	0.300900314	1	-1.734655797	0.08280179	1	-1.291918321	0.196385432	1	-1.454512891	0.145804162	1	-2.082831336	0.0372666	1	-1.243096011	0.213832456	1	-1.524708747	0.127331759	1	-2.075476595	0.037942386	1	3.532023291	0.000412393	0.338162286	-3.154670616	0.001606794	1	0.239945299	0.810372663	1	3.520172279	0.000431267	0.353638594	#N/D	#N/D	#N/D	0.980549746	0.326814827	1	-1.910695965
Amoebozoa - Nematoda	-0.847688644	0.396611393	1	-6.4440339	1.16E-10	9.54E-08	-4.067616319	4.75E-05	0.038947131	-4.273486526	1.92E-05	0.015780073	-3.92572723	8.65E-05	0.070903841	-2.27194805	0.023089648	1	-4.313629754	1.61E-05	0.013168857	-5.640611908	1.69E-08	1.39E-05	-3.647190604	0.000265123	0.217401071	-4.742688207	2.11E-06	0.001729386	10.98643885	4.44E-28	3.64E-25	-10.8319974	2.43E-27	1.99E-24	-3.201067724	0.001369193	1	11.97564852	4.77E-33	3.91E-30	-0.494351265	0.621058126	1	0.976339266	0.328896368	1	-4.540812653
Thecamonas - Nematoda	-3.073188325	0.002117848	1	-4.779335936	1.76E-06	0.001442176	-2.772361486	0.00556512	1	-1.983255107	0.047338941	1	-3.724850794	0.000195431	0.160253238	-1.004568435	0.315104703	1	-1.589596879	0.111925701	1	-4.565610178	4.98E-06	0.004083957	-2.068201021	0.038621124	1	-2.040349447	0.041315533	1	6.946202415	3.75E-12	3.08E-09	-6.762707636	1.35E-11	1.11E-08	-1.608459287	0.107734626	1	6.723737048	1.77E-11	1.45E-08	1.328807803	0.183911387	1	0.915132801	0.360121917	1	-4.143990351
Agaricomycotina - Nematoda	-1.325900615	0.184872619	1	0.589645013	0.555428667	1	0.328937379	0.742203021	1	0.214260149	0.830344193	1	0.490145523	0.624030927	1	1.175508394	0.239791381	1	0.60735988	0.543612108	1	0.746283021	0.455496466	1	0.985753313	0.324254181	1	0.659623128	0.509495709	1	2.344078441	0.019074159	1	-1.846879462	0.064764612	1	0.578822604	0.562708878	1	2.61728739	0.008863168	1	0.699998943	0.483927965	1	-0.123465018	0.901738874	1	-0.832574968
Entomophthoromycotina - Nematoda	0.284527529	0.776006141	1	-3.015842896	0.00256266	1	-1.714851963	0.086372372	1	-1.709884867	0.087287165	1	-1.301042601	0.193243873	1	-0.247676625	0.804384619	1	-1.216496198	0.223795958	1	-1.927770272	0.053883707	1	-1.096869107	0.272698615	1	-1.607821873	0.107874197	1	4.531463798	5.86E-06	0.004803263	-4.567543467	4.93E-06	0.004046482	-1.433608981	0.151683879	1	4.796060843	1.62E-06	0.001326892	-1.010662103	0.312178181	1	1.959701601	0.050030678	1	-2.073301833
Pezizomycotina - Nematoda	-0.052485297	0.958142011	1	-5.537876795	3.06E-08	2.51E-05	-2.679294282	0.007377752	1	-2.041218325	0.041229131	1	2.164807129	0.030402459	1	0.227759012	0.819833593	1	-1.017217925	0.309049771	1	-0.325161929	0.745058521	1	-1.162194249	0.24515657	1	-1.564207013	0.117768961	1	9.876258944	5.28E-23	4.33E-20	-9.423116265	4.38E-21	3.59E-18	-1.780118939	0.075056498	1	10.30082511	6.99E-25	5.73E-22	-1.576485622	0.11491393	1	1.280713597	0.200294282	1	-2.364732327
Ustilaginomycotina - Nematoda	-1.206641394	0.227570278	1	-1.338436912	0.180754053	1	-0.689970837	0.490212527	1	-0.248934478	0.803411465	1	-0.239435856	0.81076763	1	0.452232476	0.651101515	1	0.667864446	0.504220124	1	-0.162320904	0.871053154	1	-0.039497938	0.968493397	1	0.306768915	0.75901927	1	3.598252198	0.000320363	0.262697569	-3.314932168	0.000916654	0.751655992	-0.177084354	0.859442131	1	3.473370339	0.000513966	0.421451819	0.684932255	0.493386671	1	0.187519899	0.851253023	1	-1.325103477
Annelida - Nematoda	-1.670183505	0.094883062	1	1.530349799	0.125930168	1	2.317637458	0.020469033	1	0.150694092	0.880217034	1	-3.207348068	0.001339648	1	0.621706031	0.534135185	1	-0.115623819	0.907950685	1	-1.468668113	0.14192283	1	1.166510659	0.243408042	1	-0.062029209	0.950539571	1	2.79863647	0.005131888	1	-1.547549156	0.121730881	1	3.415978208	0.000635533	0.521137329	2.258224719	0.023931653	1	-1.898799558	0.057590835	1	-2.019619802	0.04342284	1	0.040057554
Arthropoda - Nematoda	-0.397062371	0.691321467	1	2.301890316	0.021341358	1	3.280565069	0.001035994	0.849514793	1.844408954	0.065123563	1	-3.145495358	0.001658058	1	0.465668741	0.64145263	1	0.57255317	0.566947275	1	-1.083727415	0.278485676	1	1.625136424	0.104133493	1	1.118775245	0.263236035	1	7.861814034	3.79E-15	3.10E-12	-6.022105848	1.72E-09	1.41E-06	4.96099629	7.01E-07	0.000575087	7.622772365	2.48E-14	2.04E-11	-2.375571688	0.017521788	1	-2.255009968	0.024132703	1	-0.306636881
Bryozoa - Nematoda	-0.522886886	0.601052971	1	1.219273281	0.222740486	1	1.177663095	0.238930945	1	-1.075136442	0.282313646	1	-1.690521549	0.090928219	1	1.208565691	0.226829744	1	-0.229520508	0.818464383	1	-0.835407303	0.40348842	1	1.276521491	0.201771235	1	-0.693833519	0.48778662	1	1.524880398	0.127288932	1	-0.558721799	0.5763516	1	2.576465551	0.009981615	1	1.289666571	0.197166451	1	-1.068028275	0.285507758	1	0.842759134	0.399363168	1	-0.689168591
Chaetognatha - Nematoda	4.175076023	2.98E-05	0.024426698	2.17588947	0.029563526	1	1.672000624	0.094524199	1	1.522818923	0.127804014	1	0.105833259	0.915714648	1	1.120677589	0.262425125	1	1.320347752	0.186718939	1	1.372773858	0.16982266	1	1.723245292	0.084844176	1	1.615195179	0.106268434	1	3.163527862	0.001558694	1	-2.174832641	0.02964266	1	2.150188399	0.031540315	1	3.269741228	0.001076459	0.88269646	-0.777191915	0.437045551	1	1.482226337	0.138280081	1	1.518892508
Chordata - Nematoda	1.519725041	0.128580095	1	1.063364145	0.287616846	1	1.066789151	0.286067059	1	-1.048114887	0.294585678	1	-0.406955423	0.684040729	1	1.239023148	0.215336926	1	-1.032089382	0.302030247	1	0.27130883	0.786153516	1	0.960505034	0.336801098	1	-1.247064491	0.212373852	1	3.708426605	0.000208551	0.171011893	-3.006308942	0.002644402	1	1.421219508	0.155252955	1	3.838604007	0.000123736	0.101463356	0.466138049	0.64111669	1	2.500796048	0.012391452	1	-1.148388592
cnidaria - Nematoda	-0.904913522	0.365511203	1	1.10261345	0.270195067	1	2.238821063	0.025167561	1	0.284786047	0.775808062	1	-2.591056233	0.009568186	1	0.683201816	0.494479326	1	-0.171997032	0.863439863	1	-1.201307578	0.229631912	1	1.090845661	0.275340801	1	-0.097078705	0.922663892	1	5.549934756	2.86E-08	2.34E-05	-4.191932006	2.77E-05	0.02268029	3.24814903	0.001161584	0.952498988	4.827984596	1.38E-06	0.001130958	-0.58591636	0.557931723	1	-0.00558079	0.995547197	1	-1.53509284
Ctenophora - Nematoda	1.790097981	0.073438161	1	0.922852052	0.35608431	1	-0.088744766	0.929284754	1	-0.692748645	0.488467305	1	0.068235449	0.945598209	1	-0.937938981	0.348275769	1	-0.931822553	0.351428237	1	-0.24206898	0.808726714	1	-0.927522325	0.353655406	1	-0.97756426	0.328289881	1	-0.091550671	0.927055045	1	0.063802716	0.949127316	1	-0.139629201	0.888952968	1	0.112019637	0.910807836	1	-1.807895293	0.070622799	1	0.906937304	0.364439953	1	0.572416912
Echinodermata - Nematoda	-1.001534813	0.316568318	1	-0.439144439	0.660556881	1	1.058414145	0.289866673	1	0.238273989	0.811668594	1	-1.989125536	0.046687348	1	0.290560024	0.771387838	1	-0.045119906	0.964011735	1	-1.013877306	0.310641301	1	0.556399224	0.577937969	1	-0.010302985	0.991779553	1	3.797968457	0.000145887	0.119627244	-3.008569481	0.002624808	1	2.112748806	0.034622273	1	3.342841718	0.000829252	0.679986516	-1.836066499	0.066347822	1	-0.279812494	0.779621366	1	-0.391286339
Entoprocta - Nematoda	-1.195446184	0.231912751	1	1.296467162	0.194814586	1	2.048413579	0.040519492	1	1.869951176	0.061490598	1	0.389404611	0.696976862	1	2.606625927	0.009143919	1	2.630064646	0.008536863	1	2.036096407	0.041740676	1	3.080958411	0.002063355	1	2.673313688	0.007510598	1	-0.383929782	0.701030492	1	1.326745244	0.184592969	1	2.357889583	0.018379159	1	-0.567986982	0.570043808	1	0.458027595	0.646932616	1	0.319953547	0.749003545	1	-1.037610363
Gastrotricha - Nematoda	0.146786081	0.883300871	1	-0.832896607	0.404903043	1	-0.747539805	0.454737785	1	-1.424822115	0.154208628	1	-0.14586005	0.88403187	1	0.342920841	0.731658012	1	0.044559657	0.964458299	1	-0.715845208	0.474086934	1	-0.185256825	0.853027601	1	-0.596465706	0.550864157	1	2.113386122	0.034567733	1	-2.058329539	0.039558511	1	-0.594031473	0.552491063	1	2.412975726	0.015822873	1	0.003455129	0.997243212	1	1.005653183	0.314582431	1	-0.533427358
Hemichordata - Nematoda	0.327378806	0.743381394	1	0.200124542	0.84138318	1	0.25841665	0.796085368	1	0.887058256	0.375047537	1	-0.322525449	0.747054661	1	0.378872583	0.704782485	1	0.242140733	0.808671117	1	0.176613785	0.859811766	1	0.577507963	0.563596361	1	0.692521518	0.488609878	1	1.359259768	0.174064288	1	-0.996104629	0.319199311	1	0.639136849	0.52273391	1	2.201178418	0.027723396	1	-1.902480325	0.057108389	1	-0.23264533	0.816036825	1	0.717888629
Kinorhyncha - Nematoda	-1.00832091	0.313300428	1	-0.095471185	0.923940576	1	-0.255266112	0.798517572	1	-0.145160791	0.884583922	1	-0.012984758	0.989639953	1	-0.367683696	0.713109099	1	0.006534904	0.994785938	1	-0.190066219	0.84925724	1	-0.402269332	0.687485822	1	-0.104551454	0.916731738	1	-0.593728744	0.552693555	1	0.331882923	0.739977666	1	-0.415530341	0.677753709	1	-0.65400032	0.513111599	1	1.337278528	0.181131737	1	-0.773915553	0.438980731	1	0.476056837
Mollusca - Nematoda	-0.452261401	0.651080679	1	1.142037701	0.253438349	1	1.760793594	0.078273345	1	0.320383882	0.748677343	1	-1.77189966	0.076411215	1	0.569630545	0.568928307	1	-0.060003679	0.952152704	1	-0.283874479	0.776506575	1	1.03160021	0.302259442	1	0.091461649	0.927125778	1	2.622888673	0.008718776	1	-1.606317902	0.108204079	1	2.661617952	0.007776609	1	2.461822063	0.013823323	1	-0.295621213	0.767519371	1	-1.244478563	0.213323484	1	0.882976906
Myzozoa - Nemertea	-1.76560635	0.077461914	1	-4.839979498	1.30E-06	0.001064791	-0.880298587	0.378697578	1	0.899598129	0.368334153	1	-4.426998826	9.56E-06	0.007835367	-2.776922299	0.00548763	1	-1.095614623	0.27324746	1	-4.077835792	4.55E-05	0.037274618	-2.102825531	0.035481023	1	-0.246503662	0.80529237	1	15.87276311	9.78E-57	8.02E-54	-14.86510411	5.55E-50	4.55E-47	2.065744594	0.038852602	1	15.91500889	4.99E-57	4.09E-54	-2.630386254	0.00852879	1	0.213562935	0.830887906	1	-3.590311454
Cercozoa - Nemertea	1.128779206	0.258990987	1	-2.103846471	0.035391842	1	-0.987159691	0.323564359	1	0.66812605	0.504053135	1	-1.407152232	0.159382253	1	-0.414005663	0.67886996	1	0.511580826	0.608944407	1	-1.942114725	0.052123213	1	-0.700264037	0.483762426	1	0.449904989	0.65277895	1	3.435348331	0.000591793	0.485269949	-3.299037284	0.00097017	0.795539605	-0.797811801	0.424979712	1	3.532035185	0.000412374	0.338147077	-0.799565645	0.423962499	1	1.83650998	0.066282267	1	-1.603184111
Retaria - Nemertea	0.034073033	0.972818913	1	-1.494770249	0.134974413	1	-0.16613963	0.868047067	1	-0.553795327	0.579718927	1	1.352321057	0.176272631	1	0.155314138	0.87657367	1	-1.041314265	0.297729718	1	0.697054555	0.485768653	1	-0.041384013	0.966989758	1	-0.895903903	0.370304089	1	3.215395269	0.00130265	1	-3.055709947	0.002245283	1	-0.33820489	0.735208791	1	3.158752098	0.001584462	1	-0.056821827	0.954687127	1	0.890286486	0.373312076	1	-1.715238919
Bigyra - Nemertea	-1.962086054	0.049752466	1	-2.296090328	0.021670717	1	-1.301483746	0.193092924	1	-0.838255673	0.401887125	1	-1.297917051	0.19431584	1	-2.328143322	0.019904495	1	-1.80126941	0.071660427	1	-2.099101712	0.035807936	1	-2.563198427	0.010371276	1	-1.580371915	0.114021719	1	4.793520566	1.64E-06	0.001343813	-4.661658854	3.14E-06	0.002572101	-1.571537419	0.11605787	1	4.830021536	1.37E-06	0.00111945	0.357006515	0.721086928	1	1.354230643	0.175662806	1	-3.74441376
Ochrophyta - Nemertea	-1.447020095	0.147891296	1	-4.576650557	4.72E-06	0.003874334	-0.1246917	0.900767628	1	2.390205377	0.016838953	1	-4.73066249	2.24E-06	0.001835064	-3.371689445	0.000747086	0.612610831	-0.712243739	0.476313856	1	-5.579567377	2.41E-08	1.98E-05	-3.171105431	0.0015186	1	0.27039056	0.786859802	1	9.140026832	6.24E-20	5.12E-17	-8.964431993	3.12E-19	2.56E-16	-1.380327479	0.167485838	1	9.457163748	3.16E-21	2.59E-18	0.236177709	0.813294776	1	1.622988448	0.104591874	1	-4.391796475
Oomycota - Nemertea	-2.770164315	0.005602802	1	-8.522093623	1.57E-17	1.28E-14	-4.4996619	6.81E-06	0.005581053	-1.69361513	0.090338441	1	-0.786079518	0.431820903	1	-4.675166074	2.94E-06	0.00240847	-2.969439704	0.002983434	1	-3.68252723	0.000230933	0.189365218	-5.348344579	8.88E-08	7.28E-05	-2.71562037	0.006615172	1	9.357930614	8.13E-21	6.67E-18	-10.12439982	4.31E-24	3.53E-21	-4.693889697	2.68E-06	0.002198081	10.36022052	3.76E-25	3.08E-22	0.376191434	0.706774583	1	1.848692779	0.064502187	1	-5.246852899
Cryptophyta - Nemertea	-1.398295592	0.162024321	1	-3.187917997	0.001433012	1	-1.787782461	0.073811112	1	-0.833905088	0.40433447	1	-1.565647591	0.117431142	1	-0.961768731	0.336165788	1	-1.048877061	0.294234704	1	-2.617058596	0.008869111	1	-1.758358675	0.0786865	1	-1.105202259	0.269071958	1	4.58419788	4.56E-06	0.003737006	-4.463463107	8.06E-06	0.00661293	-1.636724634	0.101688019	1	4.457303872	8.30E-06	0.006805747	0.252738622	0.800470201	1	1.291390919	0.196568158	1	-2.272284202
Haptophyta - Nemertea	-0.490246939	0.623959169	1	-3.401563449	0.000670016	0.5494129	-0.780613717	0.435029722	1	0.982357823	0.325923597	1	-2.752068263	0.005922018	1	-1.092387881	0.274662647	1	0.155058504	0.876775195	1	-2.765537195	0.005682912	1	-0.981534001	0.326329476	1	0.539479222	0.58955623	1	8.081563801	6.39E-16	5.24E-13	-7.894495838	2.91E-15	2.39E-12	-0.176875468	0.859606208	1	7.888973696	3.05E-15	2.50E-12	-1.188896307	0.234480474	1	0.216490625	0.828605332	1	-1.600576663
Nibbleridia - Nemertea	-1.057761989	0.290163966	1	-1.719081966	0.085599448	1	-0.486945857	0.626296701	1	-0.505254098	0.613380378	1	-1.306626119	0.191339722	1	-0.25168997	0.80128071	1	0.242961089	0.808035541	1	-1.095125462	0.273461675	1	-0.067828352	0.945922274	1	0.039653384	0.968369466	1	3.445295681	0.000570435	0.467756727	-3.247268264	0.001165185	0.95545176	-0.120147307	0.904366458	1	3.983225991	6.80E-05	0.05574856	-1.186365238	0.235478094	1	0.166276825	0.867939103	1	-2.15860569
Chlorophyta - Nemertea	2.684554712	0.00726265	1	-0.812076541	0.416747713	1	6.325175771	2.53E-10	2.07E-07	8.523877814	1.54E-17	1.27E-14	-2.985764512	0.002828704	1	-0.698435182	0.484905081	1	3.179812602	0.001473703	1	-2.480366708	0.013124732	1	0.1826161	0.855099251	1	4.673028578	2.97E-06	0.002433682	3.841051412	0.000122508	0.100456929	-3.477959557	0.000505246	0.414301843	0.49963686	0.617330798	1	4.030636721	5.56E-05	0.045613288	-0.405578408	0.685052397	1	-0.766327532	0.44348144	1	3.151671507
Picozoa - Nemertea	6.237867186	4.44E-10	3.64E-07	5.001274127	5.70E-07	0.000467012	9.463264079	2.98E-21	2.45E-18	10.36387871	3.62E-25	2.97E-22	-4.202567536	2.64E-05	0.021640167	-0.318079941	0.750424299	1	3.117261051	0.001825399	1	-1.068127683	0.28546292	1	2.136335738	0.032652058	1	5.781302488	7.41E-09	6.08E-06	2.010543714	0.044373674	1	0.306924301	0.758900991	1	5.886629014	3.94E-09	3.23E-06	1.899142131	0.057545791	1	-3.348853459	0.000811467	0.632944279	-1.634624217	0.102127848	1	6.709566839
Prasinodermophyta - Nemertea	-1.649892323	0.098964961	1	-2.321675538	0.020250413	1	-0.629419626	0.529074373	1	-0.079335715	0.936765599	1	-1.853582783	0.063798873	1	-1.187419014	0.235062384	1	-1.51714802	0.129229317	1	-2.24853187	0.024542295	1	-1.419393645	0.155784284	1	-1.022600869	0.306496599	1	3.468280639	0.0005238	0.429515974	-3.291144861	0.000997805	0.818200235	-0.734865226	0.462421578	1	3.386570378	0.000707721	0.580331396	-1.271667311	0.20349135	1	1.15589356	0.247724697	1	-2.349767365
Rhodophyta - Nemertea	-1.900956331	0.057307733	1	-1.507997544	0.131555156	1	0.447716614	0.65435773	1	-2.084240438	0.037138302	1	-1.373546525	0.169582508	1	-1.1687824	0.242491313	1	-3.125504462	0.001775004	1	-0.525324041	0.599357948	1	-1.022797573	0.306403566	1	-3.172290285	0.001512417	1	2.03212612	0.04214089	1	-0.862066546	0.388650899	1	2.326089076	0.020013799	1	2.154686818	0.03118635	1	-0.171900376	0.863515851	1	-3.369805671	0.000752212	0.61681393	0.255033662
Choanoflagellata - Nemertea	-3.600475259	0.000317636	0.260461564	-5.267962772	1.38E-07	0.000113116	-2.375304524	0.017534477	1	-0.336421325	0.73655317	1	-2.286590057	0.022219762	1	-2.449325624	0.014312399	1	-1.547063376	0.121847964	1	-3.332937327	0.000859343	0.704661241	-2.491113002	0.012734361	1	-1.003079177	0.315822661	1	7.231437438	4.78E-13	3.92E-10	-7.347560083	2.02E-13	1.66E-10	-1.49340771	0.135330496	1	7.318771989	2.50E-13	2.05E-10	-1.861489387	0.062675098	1	-0.18487428	0.853327645	1	-3.592579034
filasterea - Nemertea	-0.459746285	0.645698343	1	-1.20418228	0.228519133	1	-1.211699215	0.22562754	1	-1.490107112	0.136196075	1	-1.437178966	0.150667148	1	-2.083654144	0.037191638	1	-2.154091891	0.031232966	1	-1.554453523	0.120076275	1	-2.007887728	0.044655224	1	-2.009166394	0.04451949	1	3.333909298	0.000856346	0.702203536	-3.064664098	0.002179146	1	-0.090873737	0.927592919	1	3.418994871	0.000628529	0.515393872	#N/D	#N/D	#N/D	0.989921387	0.322212545	1	-1.980502351
Amoebozoa - Nemertea	-1.421282032	0.155234785	1	-9.865589617	5.87E-23	4.81E-20	-6.284625028	3.29E-10	2.69E-07	-4.146054298	3.38E-05	0.027736799	-5.901893533	3.59E-09	2.95E-06	-6.424965428	1.32E-10	1.08E-07	-5.946520602	2.74E-09	2.25E-06	-9.095403355	9.42E-20	7.73E-17	-7.413980444	1.23E-13	1.01E-10	-5.74109463	9.41E-09	7.71E-06	13.1329948	2.13E-39	1.75E-36	-13.56015041	6.90E-42	5.66E-39	-6.087296644	1.15E-09	9.42E-07	14.98037686	9.87E-51	8.09E-48	0.284360628	0.776134029	1	1.291253831	0.196615674	1	-6.3392612
Thecamonas - Nemertea	-3.376215737	0.000734903	0.60262021	-5.615741754	1.96E-08	1.60E-05	-3.309179785	0.000935697	0.7672718	-1.498821401	0.133919971	1	-4.23817249	2.25E-05	0.018478422	-2.45197048	0.014207632	1	-1.789257904	0.07357329	1	-5.506155362	3.67E-08	3.01E-05	-3.244912395	0.001174868	0.963391447	-1.954540402	0.050637342	1	6.810032941	9.76E-12	8.00E-09	-6.870972294	6.38E-12	5.23E-09	-2.459269743	0.013921997	1	6.79473544	1.09E-11	8.90E-09	1.896491339	0.057895104	1	0.96627623	0.333905977	1	-4.510108713
Agaricomycotina - Nemertea	-1.442440662	0.1491781	1	0.235459863	0.813851828	1	0.08885583	0.929196487	1	0.618529315	0.53622648	1	0.306886887	0.75892947	1	0.28440114	0.776102985	1	0.552466738	0.580628617	1	0.318761587	0.749907309	1	0.310702868	0.756026516	1	0.813132324	0.416142196	1	2.045264333	0.040828805	1	-1.704445979	0.0882978	1	0.091616862	0.927002454	1	2.471811868	0.013443024	1	1.078494829	0.280812988	1	-0.131517862	0.895365658	1	-0.924996186
Entomophthoromycotina - Nemertea	0.177963123	0.858751937	1	-3.749065133	0.000177495	0.145545889	-2.189794418	0.02853915	1	-1.20945602	0.226487698	1	-1.672545077	0.094416887	1	-1.650792242	0.098781005	1	-1.394326764	0.163218953	1	-2.713973046	0.006648158	1	-2.216746968	0.026640387	1	-1.496705247	0.13446997	1	4.254005773	2.10E-05	0.01721835	-4.547367075	5.43E-06	0.004454339	-2.274188786	0.022954638	1	4.754269148	1.99E-06	0.001633158	-0.655036286	0.512444392	1	2.077032251	0.037798583	1	-2.308214744
Pezizomycotina - Nemertea	-0.295793963	0.767387434	1	-7.677043118	1.63E-14	1.33E-11	-3.91326787	9.11E-05	0.074665452	-1.306005251	0.191550772	1	2.030824484	0.042272802	1	-2.353670726	0.018589069	1	-1.418438905	0.156062664	1	-1.662459641	0.096420649	1	-3.386647412	0.000707523	0.580168486	-1.482972985	0.138081588	1	10.78732648	3.95E-27	3.24E-24	-10.72786826	7.53E-27	6.18E-24	-3.560319063	0.000370404	0.303731659	11.71157355	1.11E-31	9.12E-29	-1.13253802	0.25740831	1	1.538054576	0.124035271	1	-3.059361876
Ustilaginomycotina - Nemertea	-1.287695171	0.197852095	1	-1.641434559	0.100707241	1	-0.890597975	0.373144886	1	0.05182748	0.958666159	1	-0.392947074	0.694358572	1	-0.245189504	0.806309703	1	0.624035146	0.532604504	1	-0.506401045	0.612575141	1	-0.575606022	0.564881509	1	0.415569125	0.677725323	1	3.378351237	0.000729219	0.597959378	-3.220109218	0.001281418	1	-0.563640594	0.572998754	1	3.36323711	0.000770342	0.631680177	0.875151233	0.381491624	1	0.187177972	0.851521096	1	-1.39975841
Annelida - Nemertea	-2.424331399	0.015336603	1	0.675731706	0.499211002	1	2.104889914	0.035300892	1	1.579024456	0.114330448	1	-4.791216642	1.66E-06	0.001359339	-2.408483146	0.016018966	1	-0.394306583	0.693354704	1	-3.436029799	0.000590306	0.484050953	-0.942027449	0.346178587	1	0.394122874	0.693490324	1	2.333435569	0.019625296	1	-1.319415093	0.187030379	1	2.630254317	0.008532101	1	2.149228172	0.031616317	1	-1.488526211	0.136612175	1	-2.641016576	0.008265768	1	-0.185750737
Arthropoda - Nemertea	-0.826158382	0.408714253	1	1.656881914	0.097543352	1	3.393657803	0.000689658	0.565519653	3.90696502	9.35E-05	0.076639396	-4.867130614	1.13E-06	0.000928488	-2.80957276	0.00496073	1	0.490571566	0.623729501	1	-3.085728396	0.002030542	1	-0.463316915	0.643137223	1	1.977903025	0.047939648	1	9.008091761	2.10E-19	1.72E-16	-7.216103777	5.35E-13	4.39E-10	4.663245131	3.11E-06	0.002552345	9.236194788	2.55E-20	2.09E-17	-2.07702521	0.037799233	1	-3.029900724	0.002446341	1	-0.663507151
Bryozoa - Nemertea	-0.874260931	0.381976171	1	0.382833676	0.70184309	1	0.689826826	0.490303097	1	-0.122714273	0.902333361	1	-2.624531191	0.008676834	1	-1.261946994	0.20696786	1	-0.486876813	0.626345632	1	-2.331625258	0.019720414	1	-0.526653235	0.598434416	1	-0.436846482	0.662222687	1	0.780326507	0.435198714	1	-0.112077161	0.910762226	1	1.63248682	0.102576973	1	0.927704144	0.353561058	1	-0.502555332	0.615276941	1	1.01941674	0.308005162	1	-1.047466861
Chaetognatha - Nemertea	4.624382544	3.76E-06	0.00308087	1.583804587	0.113238195	1	1.306311658	0.191446594	1	2.769378857	0.005616329	1	-0.373030658	0.709125627	1	-1.03264316	0.301770922	1	1.348894574	0.177370831	1	0.458831968	0.646354836	1	0.22307902	0.823474007	1	2.213184226	0.026884947	1	2.75038289	0.005952566	1	-2.034388636	0.041912427	1	1.218675407	0.222967416	1	3.242642088	0.001184269	0.971100416	-0.243810705	0.807377429	1	1.721751535	0.085114537	1	1.602536577
Chordata - Nemertea	1.605923924	0.108290626	1	0.176212557	0.860126956	1	0.547170587	0.584261541	1	-0.069591089	0.94451913	1	-1.091223218	0.275174674	1	-1.284465897	0.198978989	1	-1.473863219	0.140518423	1	-1.024936795	0.305393012	1	-0.953895355	0.340136615	1	-1.108218995	0.267767249	1	3.431624052	0.000599979	0.491982498	-3.088856459	0.002009285	1	0.210208638	0.833504838	1	4.033784177	5.49E-05	0.0450063	1.332582251	0.182668933	1	3.070451518	0.002137354	1	-1.622927414
cnidaria - Nemertea	-1.573201657	0.115672132	1	0.007417862	0.994081457	1	2.056882206	0.039697558	1	2.012387098	0.044179147	1	-4.34947599	1.36E-05	0.011189984	-2.814529361	0.004884872	1	-0.523851462	0.600381857	1	-3.46567922	0.000528894	0.433692995	-1.356458262	0.174953407	1	0.42120462	0.673605671	1	6.141676062	8.17E-10	6.70E-07	-4.969521643	6.71E-07	0.00055037	2.408255999	0.016028937	1	5.747201975	9.07E-09	7.44E-06	0.211819229	0.832248067	1	-0.026208431	0.979091091	1	-2.421031212
Ctenophora - Nemertea	1.760176251	0.078377927	1	0.502591617	0.615251424	1	-0.399736324	0.689350735	1	-0.227457021	0.820068386	1	-0.17148475	0.863842621	1	-2.114977898	0.034431831	1	-1.056424608	0.290774268	1	-0.804405006	0.421163111	1	-1.830894876	0.067116235	1	-0.848036105	0.396417864	1	-0.540536264	0.588827259	1	0.302250235	0.762461312	1	-0.766252362	0.443526158	1	-0.148149273	0.882224964	1	-1.646881985	0.099582305	1	0.937424516	0.348540235	1	0.513730493
Echinodermata - Nemertea	-1.444346313	0.148641584	1	-1.605336329	0.108419808	1	0.550325667	0.582096022	1	1.447952728	0.147630272	1	-2.966548858	0.003011625	1	-2.334960863	0.019545465	1	-0.26054633	0.794442383	1	-2.522999505	0.011635856	1	-1.371116098	0.170338767	1	0.384326129	0.700736744	1	3.524676522	0.000424	0.347680173	-3.067394009	0.00215934	1	1.08126022	0.279581377	1	3.402303122	0.000668205	0.547927935	-1.429974695	0.152724282	1	-0.354122743	0.723246899	1	-0.676143916
Entoprocta - Nemertea	-1.335798106	0.181615272	1	0.906546431	0.364646701	1	1.828957559	0.067405966	1	2.409678186	0.015966597	1	0.171658395	0.863706096	1	1.611259808	0.107123107	1	2.642234002	0.008236113	1	1.58155378	0.113751473	1	2.364323738	0.01806302	1	2.931938894	0.00336853	1	-0.824012228	0.40993261	1	1.600837214	0.109412979	1	1.849677874	0.064359991	1	-0.841880002	0.399855125	1	0.826284557	0.408642692	1	0.327230927	0.743493231	1	-1.159958615
Gastrotricha - Nemertea	0.047837418	0.961845816	1	-1.34439926	0.178819313	1	-1.099745512	0.271443019	1	-0.973123807	0.330491773	1	-0.404488234	0.685853728	1	-0.828676112	0.407287707	1	-0.044639923	0.96439432	1	-1.321964971	0.186179816	1	-1.095151385	0.27345032	1	-0.446828841	0.654998646	1	1.740763938	0.081724966	1	-1.90133996	0.057257498	1	-1.266068036	0.205488725	1	2.241356766	0.025002975	1	0.257377643	0.79688726	1	1.043399575	0.29676327	1	-0.641423179
Hemichordata - Nemertea	0.285427216	0.775316859	1	0.000540606	0.999568659	1	0.125100284	0.900444159	1	1.110947953	0.266590753	1	-0.431766759	0.665910941	1	-0.119852214	0.904600219	1	0.205504666	0.837177853	1	-0.065296412	0.947937999	1	0.200619815	0.840995863	1	0.772077089	0.440068771	1	1.173869398	0.240447342	1	-0.900060471	0.368088071	1	0.370756369	0.710819002	1	2.101930103	0.035559399	1	-1.691670042	0.090708903	1	-0.237096389	0.812582014	1	0.686570779
Kinorhyncha - Nemertea	-1.107166751	0.26822184	1	-0.441060419	0.659169257	1	-0.492116009	0.622637336	1	0.221940046	0.824360555	1	-0.195475648	0.8450206	1	-1.232554883	0.217741879	1	-0.059103039	0.952870038	1	-0.609748231	0.542028599	1	-1.062567105	0.287978311	1	0.019647582	0.984324506	1	-0.941869789	0.346259309	1	0.516695321	0.605368863	1	-0.891696655	0.372555547	1	-0.867691151	0.385563432	1	1.535140318	0.124749365	1	-0.797162055	0.42535692	1	0.423875639
Mollusca - Nemertea	-0.780402932	0.435153743	1	0.302780772	0.762056938	1	1.396588517	0.162537345	1	1.539062891	0.123788943	1	-2.6974714	0.006986829	1	-1.983878806	0.047269352	1	-0.277082928	0.78171643	1	-1.63533382	0.101979087	1	-0.788793218	0.430232874	1	0.50426308	0.614076518	1	2.10999147	0.034859091	1	-1.378440479	0.168067333	1	1.745099261	0.080967592	1	2.339526563	0.019308198	1	0.328805801	0.742302478	1	-1.524861445	0.12729366	1	0.87513307
Nematoda - Nemertea	-0.2100358	0.833639732	1	-0.949093529	0.342573045	1	-0.638575831	0.523098908	1	1.023609947	0.306019545	1	-0.503519294	0.614599219	1	-2.367138279	0.017926234	1	-0.181806374	0.855734682	1	-1.147933576	0.250995986	1	-1.799613098	0.071921751	1	0.349783162	0.726501437	1	-0.924947908	0.354993004	1	0.489967584	0.624156838	1	-1.289916575	0.197079625	1	-0.549607095	0.582588891	1	0.627976263	0.53001949	1	-0.011469244	0.990849068	1	-0.17355928
Myzozoa - Placozoa	0.694875023	0.487133627	1	3.077993675	0.002083993	1	2.836721174	0.00455794	1	2.39706158	0.016527146	1	-0.929856318	0.352445482	1	0.984440296	0.324899073	1	2.219508991	0.026452116	1	1.659377344	0.097039779	1	2.044904793	0.040864245	1	2.520257502	0.011726901	1	4.306217552	1.66E-05	0.013617718	-2.814823521	0.004880403	1	4.547582007	5.43E-06	0.004449794	3.593391167	0.000326402	0.267649653	0.812290421	0.416625006	1	-0.531648214	0.594969665	1	0.286799205
Cercozoa - Placozoa	1.983089321	0.047357453	1	2.105725343	0.035228217	1	1.479579012	0.138985631	1	1.887899968	0.059039381	1	-0.258083996	0.796342082	1	1.298540208	0.194101769	1	2.319785738	0.020352471	1	0.991518858	0.321432289	1	1.575860108	0.115058046	1	2.189825686	0.028536881	1	0.31601648	0.751989999	1	0.483261346	0.628910182	1	1.812877149	0.069850771	1	-0.115476105	0.90806776	1	1.146246607	0.251693128	1	1.022760136	0.306421271	1	0.148112981
Retaria - Placozoa	0.845127949	0.398039405	1	1.513463195	0.130162043	1	1.556707304	0.119539994	1	0.525972431	0.598907362	1	1.854419988	0.063679097	1	1.363287774	0.172791834	1	0.510320625	0.609826856	1	2.531242516	0.011365923	1	1.568258265	0.116820872	1	0.579104093	0.562518939	1	1.042665131	0.297103413	1	-0.380955002	0.703236639	1	1.540565362	0.123422604	1	0.609685427	0.54207021	1	0.819455759	0.412526433	1	0.461063892	0.644752767	1	-0.4554509
Bigyra - Placozoa	-0.568137619	0.569941525	1	1.737671515	0.082268711	1	1.101778644	0.270557917	1	0.609802952	0.541992345	1	-0.235346679	0.813939668	1	-0.346303153	0.729114899	1	0.354831578	0.72271577	1	0.711135099	0.477000522	1	-0.055451735	0.95577858	1	0.458114193	0.646870403	1	1.601970956	0.109162032	1	-0.834559298	0.403965887	1	1.055353364	0.291263744	1	1.145996727	0.251796506	1	2.078704893	0.037644483	1	0.68469074	0.493539094	1	-1.69720234
Ochrophyta - Placozoa	1.088578246	0.276339914	1	3.986991357	6.69E-05	0.054871499	3.408677224	0.000652787	0.535285077	2.998641584	0.002711861	1	-0.525862584	0.598983687	1	1.170440222	0.241823857	1	2.638954072	0.008316225	1	1.699978672	0.089134937	1	2.019691779	0.043415368	1	2.898582739	0.003748534	1	-0.133938662	0.893451078	1	1.25580294	0.209187426	1	3.197598365	0.001385771	1	-0.787118137	0.431212713	1	2.722893505	0.006471291	1	-0.039316137	0.968638341	1	0.459043792
Oomycota - Placozoa	0.288315677	0.773105108	1	1.545942627	0.122118424	1	1.210189355	0.226206242	1	1.190487148	0.233854978	1	0.895881106	0.370316266	1	0.194398102	0.845864176	1	1.407816023	0.159185555	1	1.992606045	0.046304603	1	0.619020606	0.535902784	1	1.408416961	0.15900764	1	0.83624008	0.403019855	1	-0.18440174	0.853698305	1	1.38612753	0.165707965	1	0.561245392	0.574630263	1	2.70559982	0.006818115	1	0.220982167	0.825106319	1	-0.37426395
Cryptophyta - Placozoa	-0.10755721	0.914346942	1	1.009105885	0.312923856	1	0.70450399	0.481118966	1	0.613357099	0.539640246	1	-0.454065245	0.649781867	1	0.769936674	0.441337458	1	0.969487553	0.332301988	1	0.287997764	0.77334845	1	0.602050381	0.547140602	1	0.846297124	0.397387012	1	1.430967835	0.152439434	1	-0.672646169	0.501172422	1	1.002099618	0.316295482	1	0.841510458	0.400062029	1	1.839024087	0.065911643	1	0.633339108	0.52651222	1	-0.494201265
Haptophyta - Placozoa	1.179216653	0.238311917	1	3.139810643	0.001690571	1	2.60914431	0.009076895	1	2.399055012	0.016437445	1	-0.426714065	0.669587605	1	1.567104237	0.117090329	1	2.671971251	0.007540711	1	1.829080456	0.067387556	1	2.313995619	0.020667962	1	2.785386229	0.0053464	1	1.406505347	0.159574118	1	-0.365506328	0.714733484	1	3.204916034	0.001351019	1	0.608174757	0.543071575	1	1.4663137	0.142562845	1	-0.469640332	0.638612004	1	0.992356286
Nibbleridia - Placozoa	-0.37970534	0.704164156	1	0.529431701	0.596506012	1	0.827457971	0.407977535	1	0.29364914	0.769026022	1	-0.738052534	0.460482526	1	0.686826831	0.49219186	1	1.312270708	0.189428812	1	0.410904617	0.681142477	1	1.146180723	0.251720382	1	1.075438777	0.282178328	1	1.863729609	0.062359685	1	-1.286122693	0.198400245	1	1.27548492	0.202137658	1	2.080832522	0.037449238	1	0.310974684	0.755819867	1	-0.094202561	0.924948251	1	-1.219585834
Chlorophyta - Placozoa	2.767923904	0.005641463	1	5.320321111	1.04E-07	8.49E-05	6.093430104	1.11E-09	9.06E-07	5.666342101	1.46E-08	1.20E-05	0.020091677	0.98397024	1	2.141684384	0.032218888	1	4.220598528	2.44E-05	0.019979672	2.746436173	0.006024661	1	3.274787712	0.001057414	0.867079497	4.736538625	2.17E-06	0.001782674	-1.990450759	0.046541303	1	3.179890117	0.001473309	1	3.881563943	0.000103787	0.08510522	-2.67747133	0.00741802	1	2.25786448	0.02395411	1	-0.989186682	0.322571813	1	3.483419613
Picozoa - Placozoa	4.638225053	3.51E-06	0.002881595	7.917239676	2.43E-15	1.99E-12	7.934182782	2.12E-15	1.74E-12	7.065791957	1.60E-12	1.31E-09	-0.829237397	0.406970088	1	2.189265209	0.028577569	1	4.292464687	1.77E-05	0.014489454	3.131825821	0.001737229	1	4.128482629	3.65E-05	0.029943532	5.490441289	4.01E-08	3.29E-05	-2.498034365	0.012488409	1	4.636352343	3.55E-06	0.002907813	6.432271276	1.26E-10	1.03E-07	-3.300436315	0.000965346	0.791583885	0.209121727	0.834353214	1	-1.440546376	0.149712879	1	5.354747387
Prasinodermophyta - Placozoa	-0.828050776	0.407641745	1	0.28082086	0.778847803	1	0.870672343	0.383933084	1	0.794578901	0.426858495	1	-1.156525917	0.247466105	1	-0.052394892	0.958214044	1	-0.175037416	0.861050234	1	-0.447654697	0.654402422	1	0.057326504	0.954285108	1	0.229333878	0.818609424	1	1.647611281	0.099432464	1	-1.042069543	0.297379438	1	0.890180923	0.373368747	1	1.246635698	0.212531106	1	0.234895251	0.814290036	1	0.783314059	0.43344271	1	-1.253956332
Rhodophyta - Placozoa	0.883113733	0.377174825	1	5.137691381	2.78E-07	0.00022807	3.619228962	0.000295482	0.242295334	1.222605539	0.22147872	1	0.760915056	0.446707805	1	2.003858305	0.045085241	1	1.650647968	0.098810478	1	3.644324191	0.000268095	0.219838162	2.829546199	0.004661407	1	1.509291907	0.131224202	1	-2.863234444	0.004193402	1	4.379835898	1.19E-05	0.009739035	4.647983412	3.35E-06	0.002748606	-3.586048427	0.000335727	0.275295845	2.479892807	0.013142188	1	-2.023921031	0.042978278	1	2.267562745
Choanoflagellata - Placozoa	-0.782196811	0.434098918	1	1.735792818	0.082600474	1	1.517630477	0.129107579	1	1.570350985	0.116333479	1	-0.26653387	0.789828078	1	0.636366142	0.524537804	1	1.559520185	0.118873311	1	1.290022419	0.197042874	1	1.273275727	0.202920217	1	1.786303328	0.074050158	1	1.247596737	0.212178774	1	-0.413573612	0.679186402	1	2.295911269	0.021680955	1	0.634538857	0.525729216	1	0.996258134	0.31912474	1	-0.692070844	0.488892841	1	-0.329746044
filasterea - Placozoa	0.18218389	0.855438415	1	1.013225999	0.310952225	1	0.146487381	0.883536651	1	-0.631708334	0.527577481	1	-0.860718609	0.389393041	1	-1.034467329	0.300917743	1	-0.939974916	0.347230427	1	-0.02067517	0.983504776	1	-0.676678546	0.498609932	1	-0.849610615	0.395541608	1	1.759072141	0.078565256	1	-1.11454975	0.265043414	1	1.302990057	0.192578156	1	1.55068693	0.120976728	1	#N/D	#N/D	#N/D	0.67974793	0.496664082	1	-1.052228248
Amoebozoa - Placozoa	0.986321775	0.323975238	1	1.288307494	0.197638946	1	0.607595569	0.54345574	1	0.192665169	0.847221204	1	-1.310851398	0.189907974	1	-0.403054792	0.686907917	1	0.228919947	0.818931137	1	-0.222148111	0.824198586	1	-0.08604742	0.931428722	1	0.199079614	0.842200468	1	2.17211078	0.029847308	1	-1.332669485	0.182640291	1	0.965633929	0.334227391	1	2.228052352	0.025877024	1	2.676463212	0.007440373	1	-0.087790483	0.930043202	1	-0.672955518
Thecamonas - Placozoa	-1.459732902	0.144363496	1	-0.337988614	0.735371768	1	-0.15970593	0.873112729	1	0.27448765	0.783709894	1	-2.355902783	0.018477753	1	-0.171952571	0.863474816	1	0.637912537	0.523530616	1	-1.565058304	0.117569239	1	-0.249872716	0.802685784	1	0.425260558	0.670646743	1	2.69381369	0.007063964	1	-2.012167103	0.044202325	1	0.687856287	0.491543286	1	2.145465599	0.031915639	1	3.353041896	0.000799286	0.623443132	0.279124861	0.780149005	1	-1.973087582
Agaricomycotina - Placozoa	-0.401672442	0.687925109	1	3.219941768	0.001282166	1	1.883462508	0.059637716	1	1.621951126	0.104813813	1	0.957059653	0.338537147	1	1.546707084	0.121933894	1	2.007496507	0.044696822	1	2.302661416	0.021297901	1	1.972472983	0.048555637	1	2.171667558	0.029880747	1	-0.13668669	0.89127845	1	0.985657105	0.324301405	1	2.031154094	0.042239366	1	-0.167857261	0.866695574	1	2.447571269	0.014382268	1	-0.467235325	0.640331523	1	0.325310532
Entomophthoromycotina - Placozoa	1.280072637	0.200519591	1	1.100974124	0.270907919	1	0.703193307	0.48193529	1	0.497550389	0.618800979	1	-0.378140698	0.705326077	1	0.445650723	0.655849565	1	0.942352626	0.346012133	1	0.587347885	0.556970087	1	0.542707918	0.587330922	1	0.778191388	0.436456193	1	0.723452134	0.469402151	1	-0.220972372	0.825113945	1	0.830529419	0.406239522	1	0.572533828	0.566960375	1	1.176634987	0.239341227	1	1.13572926	0.256069891	1	-0.275008053
Pezizomycotina - Placozoa	1.351822769	0.176432018	1	1.139454432	0.254513664	1	1.052720926	0.292468915	1	1.186818756	0.235299119	1	2.299468451	0.021478353	1	1.003368187	0.315683248	1	1.902830118	0.057062716	1	2.647031678	0.008120175	1	1.151830201	0.249390855	1	1.755331081	0.079202693	1	2.434748877	0.014902128	1	-1.439232347	0.150084704	1	1.497364167	0.134298527	1	2.223421614	0.026187384	1	1.537565349	0.124154925	1	0.213970776	0.830569846	1	0.33871727
Ustilaginomycotina - Placozoa	-0.49401081	0.621298545	1	0.908179943	0.363783159	1	0.629797984	0.528826765	1	0.915545476	0.35990534	1	0.190560051	0.848870291	1	0.816585747	0.414165203	1	1.799690286	0.071909556	1	1.159042972	0.246438669	1	0.835518123	0.403426047	1	1.555700614	0.1197793	1	1.564672985	0.117659606	1	-0.976556207	0.328788909	1	1.048094561	0.294595042	1	1.225116357	0.220531383	1	1.71175203	0.086942376	1	-0.110189559	0.912259043	1	-0.377706948
Annelida - Placozoa	0.463252785	0.643183185	1	5.862697565	4.55E-09	3.73E-06	4.302091116	1.69E-05	0.013873884	2.721277098	0.006503023	1	-0.957999013	0.338063256	1	1.270494003	0.203908718	1	2.62151373	0.008754024	1	2.129847043	0.033184243	1	2.692980095	0.00708165	1	2.869114029	0.004116234	1	-2.469948935	0.013513234	1	3.953862539	7.69E-05	0.063057672	4.813543707	1.48E-06	0.001215873	-3.301489369	0.00096173	0.788618432	1.54343264	0.122725839	1	-1.879617514	0.060160225	1	2.004522522
Arthropoda - Placozoa	1.246371648	0.212627985	1	6.354253563	2.09E-10	1.72E-07	4.865417652	1.14E-06	0.000936566	3.736960387	0.000186258	0.152731768	-0.861244884	0.389103184	1	1.182865161	0.236862591	1	3.058772366	0.00222246	1	2.415729119	0.015703739	1	2.968550444	0.00299208	1	3.594208979	0.000325379	0.266810456	0.368828918	0.712255248	1	1.447750808	0.147686755	1	5.696111899	1.23E-08	1.01E-05	-0.286724788	0.774323056	1	1.316053133	0.18815621	1	-1.998821429	0.045627678	1	1.825469868
Bryozoa - Placozoa	1.067972846	0.285532761	1	5.533334266	3.14E-08	2.58E-05	3.557083118	0.000374996	0.307496337	1.846014962	0.064890033	1	-0.160577072	0.872426514	1	1.633083873	0.102451358	1	2.439516201	0.014706943	1	2.355800078	0.018482862	1	2.73172139	0.00630044	1	2.351895003	0.018678046	1	-3.005102727	0.002654912	1	4.329461833	1.49E-05	0.012256882	4.309069787	1.64E-05	0.013443296	-3.644607974	0.0002678	0.219595746	2.072759254	0.03819469	1	-0.086601207	0.930988506	1	1.460052074
Chaetognatha - Placozoa	4.160609646	3.17E-05	0.026026733	6.007783567	1.88E-09	1.54E-06	3.808678741	0.000139711	0.114563296	3.44071015	0.00058019	0.475755546	0.941814847	0.346287442	1	1.583364288	0.113338458	1	3.357380303	0.000786848	0.645215392	3.679809476	0.000233408	0.191394784	2.997052373	0.002726039	1	3.754517198	0.000173676	0.142414255	-1.644817272	0.100007499	1	2.991364315	0.002777339	1	4.002351843	6.27E-05	0.051427071	-2.039932819	0.041357017	1	2.031619491	0.042192192	1	0.415147825	0.678033691	1	2.854856662
Chordata - Placozoa	2.365082763	0.018026042	1	5.460882872	4.74E-08	3.88E-05	3.499399707	0.000466307	0.382371732	1.888130544	0.059008427	1	0.663899036	0.506754933	1	1.650242946	0.098893256	1	1.95499802	0.050583304	1	3.077373844	0.002088332	1	2.538160178	0.011143697	1	2.028658965	0.042493038	1	-1.671240489	0.094674186	1	2.828211917	0.004680881	1	3.584692857	0.000337475	0.276729597	-2.083008605	0.037250439	1	3.206988122	0.001341325	1	0.967176081	0.333456018	1	1.179093194
cnidaria - Placozoa	0.994175257	0.320137552	1	5.720832423	1.06E-08	8.69E-06	4.2668083	1.98E-05	0.016259731	2.871312397	0.004087713	1	-0.472873747	0.636303256	1	1.310885629	0.189896407	1	2.675797745	0.007455162	1	2.421845314	0.015441922	1	2.671108895	0.007560112	1	2.940061695	0.003281469	1	-1.150634004	0.249882838	1	2.673744599	0.007500955	1	4.686103067	2.78E-06	0.00228334	-2.081035046	0.037430698	1	2.679969526	0.007362886	1	-0.67837554	0.497533614	1	1.162499016
Ctenophora - Placozoa	2.463823149	0.013746392	1	3.932732047	8.40E-05	0.068868389	1.776274546	0.075687677	1	1.0717318	0.283840513	1	0.660980204	0.508625009	1	-0.236345209	0.813164809	1	0.903196174	0.366421788	1	1.695345789	0.090009843	1	0.468725709	0.639265708	1	1.000548404	0.317045185	1	-2.699486804	0.006944651	1	3.144323634	0.001664712	1	1.642474335	0.100491741	1	-2.847543276	0.00440581	1	-0.70291094	0.482111253	1	0.388319029	0.697779957	1	1.717188876
Echinodermata - Placozoa	0.754555777	0.450515566	1	4.45917331	8.23E-06	0.006746663	3.474019721	0.000512723	0.420433145	2.670968544	0.007563273	1	-0.361390915	0.717807239	1	1.047610973	0.29481788	1	2.546071447	0.010894289	1	2.227019782	0.025945952	1	2.268690475	0.023287155	1	2.774776494	0.005523966	1	-1.531056859	0.125755341	1	2.74325354	0.00608337	1	4.011725697	6.03E-05	0.049426741	-2.309982323	0.020889133	1	1.374251939	0.169363481	1	-0.808239083	0.418952963	1	1.641036784
Entoprocta - Placozoa	-0.143929811	0.885555895	1	4.170917772	3.03E-05	0.024876777	3.577644926	0.000346704	0.284297274	3.243286574	0.001181593	0.968906249	0.922623905	0.356203233	1	2.819889037	0.004804026	1	3.94024819	8.14E-05	0.066745829	3.616404528	0.000298723	0.244953207	3.907362571	9.33E-05	0.076513447	4.110432123	3.95E-05	0.032383388	-2.87527375	0.004036773	1	4.149560061	3.33E-05	0.02731542	3.759432439	0.000170299	0.139645391	-3.348765965	0.000811723	0.66561311	2.229150766	0.025803875	1	-0.123686073	0.901563839	1	0.312819216
Gastrotricha - Placozoa	1.073840096	0.282894356	1	2.515141676	0.011898456	1	1.266585757	0.205303448	1	0.499624394	0.617339578	1	0.494526985	0.620934054	1	0.878664751	0.379583076	1	1.789884461	0.073472487	1	1.346005644	0.178300696	1	1.14384792	0.252686712	1	1.384145702	0.166313845	1	-0.891934123	0.372428244	1	1.420443031	0.155478743	1	1.304902129	0.191926176	1	-0.968775265	0.332657331	1	1.409694689	0.158629854	1	0.453091552	0.650482818	1	0.79522928
Hemichordata - Placozoa	0.786756512	0.431424415	1	1.792836191	0.072999121	1	1.19375006	0.232575752	1	1.706665072	0.087884323	1	-0.004525984	0.996388799	1	0.6567784	0.511323415	1	1.102816337	0.270106932	1	1.140749829	0.253974044	1	1.203372091	0.228832363	1	1.607430807	0.107959897	1	-0.022980548	0.98166579	1	0.612563202	0.540165196	1	1.515541666	0.129635287	1	0.62533508	0.531751161	1	-0.387238489	0.698579658	1	-0.436501866	0.662472646	1	1.333822321
Kinorhyncha - Placozoa	-0.17165059	0.863712232	1	2.452257616	0.014196299	1	1.266281234	0.205412413	1	1.217107713	0.223563237	1	0.475422783	0.634485659	1	0.126776871	0.899117002	1	1.385413931	0.165925934	1	1.366956932	0.171638805	1	0.658443284	0.51025333	1	1.394807431	0.163073917	1	-2.661217219	0.007785871	1	2.801851154	0.005081031	1	1.047436261	0.294898415	1	-2.977642269	0.002904748	1	2.34364347	0.019096416	1	-1.042593705	0.297136506	1	1.450678843
Mollusca - Placozoa	1.102382397	0.270295461	1	5.463091506	4.68E-08	3.84E-05	3.920773605	8.83E-05	0.072377429	2.719608252	0.00653593	1	-0.226980688	0.820438759	1	1.225338678	0.220447641	1	2.532038453	0.011340155	1	2.688040509	0.007187268	1	2.570656965	0.010150582	1	2.835158569	0.004580295	1	-2.270867638	0.023154992	1	3.628608179	0.000284953	0.233661741	4.362063869	1.29E-05	0.010564982	-2.861327841	0.004218706	1	2.465552813	0.013680201	1	-1.435460736	0.151155849	1	2.464928467
Nematoda - Placozoa	1.341424055	0.179782812	1	4.559485727	5.13E-06	0.004204881	2.691366582	0.007115995	1	2.422934861	0.015395687	1	0.87491615	0.381619531	1	0.829182289	0.407001265	1	2.47696838	0.013250364	1	2.76547178	0.005684052	1	1.840429561	0.065705197	1	2.675575802	0.0074601	1	-3.807144846	0.00014058	0.115275941	4.488055266	7.19E-06	0.005893855	2.560603656	0.010449049	1	-4.276714064	1.90E-05	0.015553118	2.616705902	0.00887828	1	-0.600080706	0.54845245	1	1.81451419
Nemertea - Placozoa	1.557171283	0.119429824	1	5.437713007	5.40E-08	4.43E-05	3.258037064	0.001121858	0.919923173	1.948200265	0.051391005	1	1.241462836	0.214434819	1	2.341023361	0.019230964	1	2.748408775	0.00598853	1	3.650744168	0.000261482	0.214414909	3.06768562	0.002157234	1	2.632268956	0.008481669	1	-3.482290184	0.000497145	0.407658605	4.475031485	7.64E-06	0.006264804	3.520170728	0.000431269	0.353640662	-4.213341978	2.52E-05	0.020632811	2.344808454	0.019036857	1	-0.634707371	0.525619285	1	2.049692638
Myzozoa - Platyhelminthes	0.277099933	0.781703373	1	-0.433370577	0.664745572	1	0.321201498	0.748057697	1	0.282534769	0.77753349	1	-3.505223964	0.000456223	0.374103123	-0.19145816	0.848166657	1	0.141531162	0.887450344	1	-2.716373394	0.006600143	1	0.092492382	0.926306844	1	0.205552941	0.83714014	1	5.822597125	5.79E-09	4.75E-06	-5.446528137	5.14E-08	4.21E-05	1.642854018	0.100413141	1	5.117401192	3.10E-07	0.000254015	-1.758466171	0.078668223	1	0.326869994	0.743766217	1	-0.962043623
Cercozoa - Platyhelminthes	1.604410636	0.108623568	1	-0.347300417	0.728365638	1	-0.215856371	0.829099707	1	0.420044834	0.674452702	1	-2.236842206	0.025296655	1	0.4322532	0.665557398	1	0.83275072	0.404985333	1	-2.160636682	0.030723415	1	0.215961492	0.829017764	1	0.564780029	0.572223393	1	1.82652331	0.067771473	1	-1.766554563	0.077302856	1	-0.031320563	0.975013892	1	1.362447653	0.173056654	1	-1.236663752	0.216211941	1	1.53896876	0.123811923	1	-0.760349802
Retaria - Platyhelminthes	0.622380284	0.533691841	1	-0.336520879	0.73647811	1	0.258774571	0.795809179	1	-0.532612357	0.594301946	1	0.233359204	0.815482489	1	0.705851492	0.480280496	1	-0.539705342	0.589400255	1	0.039931375	0.968147837	1	0.534845356	0.592756797	1	-0.587451698	0.556900381	1	2.187366844	0.028715755	1	-2.082812712	0.037268298	1	0.145635885	0.884208838	1	1.723826827	0.08473911	1	-0.584294559	0.559022152	1	0.896301023	0.370092013	1	-1.132981263
Bigyra - Platyhelminthes	-0.766574288	0.443334667	1	-0.59026887	0.555010406	1	-0.499398847	0.617498432	1	-0.71515932	0.474510603	1	-2.138609461	0.032467311	1	-1.071921209	0.283755423	1	-0.944311685	0.345010396	1	-2.297059979	0.021615348	1	-1.255404173	0.209332075	1	-0.988604789	0.322856542	1	2.973464123	0.002944588	1	-2.912167509	0.003589301	1	-0.664029766	0.50667126	1	2.48653641	0.012899337	1	-0.634764517	0.525582009	1	1.204648184	0.228339147	1	-2.453928667
Ochrophyta - Platyhelminthes	0.593144359	0.553084546	1	0.177556978	0.859070914	1	0.68654522	0.492369359	1	0.693425729	0.48804242	1	-3.2619255	0.001106582	0.907397417	-0.088375883	0.929577929	1	0.398552603	0.690222892	1	-2.879746048	0.003979956	1	-0.026296801	0.979020607	1	0.415093254	0.678073637	1	2.041101358	0.041240753	1	-2.040388835	0.041311613	1	0.327621372	0.743197961	1	1.392307145	0.163829409	1	-0.868024387	0.385380982	1	0.79078101	0.429071794	1	-0.869719127
Oomycota - Platyhelminthes	-0.081910032	0.934718256	1	-1.808362748	0.070550062	1	-1.124503377	0.260799539	1	-0.793122753	0.427706307	1	-1.945720172	0.051688362	1	-0.892515906	0.372116471	1	-0.590318278	0.554977288	1	-2.477826109	0.013218555	1	-1.171357243	0.241455211	1	-0.790200653	0.429410595	1	2.817183386	0.004844685	1	-3.185358733	0.001445747	1	-1.14365124	0.252768302	1	2.493674993	0.012642825	1	-0.807395552	0.419438628	1	0.991473127	0.321454608	1	-1.551100104
Cryptophyta - Platyhelminthes	-0.334869514	0.73772352	1	-1.273157795	0.202962054	1	-0.871766758	0.383335633	1	-0.711827997	0.476571294	1	-2.343615682	0.019097839	1	-0.025662939	0.979526185	1	-0.368190961	0.712730849	1	-2.693669136	0.007067028	1	-0.639123504	0.52274259	1	-0.624758604	0.532129503	1	2.813181875	0.00490539	1	-2.760405364	0.005772968	1	-0.713944821	0.4752613	1	2.201139608	0.027726142	1	-0.641085743	0.521466976	1	1.156515992	0.247470162	1	-1.326348559
Haptophyta - Platyhelminthes	0.731269304	0.464614676	1	-0.183577847	0.854344643	1	0.263835448	0.791906718	1	0.405490786	0.68511679	1	-2.93859787	0.003297005	1	0.389293416	0.697059106	1	0.660190529	0.50913157	1	-2.337951273	0.019389776	1	0.441424547	0.658905675	1	0.572184662	0.567196877	1	3.210242836	0.001326229	1	-3.167361169	0.001538291	1	0.629466741	0.529043536	1	2.424109351	0.015345984	1	-1.333285637	0.182438085	1	0.334653956	0.737886139	1	-0.272128947
Nibbleridia - Platyhelminthes	-0.515511345	0.606195744	1	-0.855118854	0.392485353	1	-0.139354787	0.889169799	1	-0.508896744	0.610824602	1	-1.906711694	0.056557932	1	0.208580536	0.834775706	1	0.491872171	0.622809712	1	-1.431289834	0.152347166	1	0.375113644	0.707575951	1	0.173355733	0.862371818	1	2.730101371	0.006331485	1	-2.572939913	0.010083871	1	0.223253544	0.823338181	1	2.905286682	0.003669169	1	-1.505409965	0.132218709	1	0.256068071	0.797898276	1	-1.724644902
Chlorophyta - Platyhelminthes	2.05281937	0.040090099	1	1.388775867	0.164900916	1	3.049456129	0.002292561	1	3.035161015	0.002404073	1	-2.754884197	0.005871291	1	0.769963056	0.441321808	1	1.800445654	0.071790298	1	-1.910954767	0.056010394	1	1.089580776	0.275897855	1	2.042206683	0.041131034	1	0.407993048	0.683278779	1	-0.331532888	0.740242003	1	0.963642452	0.335225215	1	-0.270505781	0.78677117	1	-1.037905962	0.299313838	1	-0.040590742	0.967622165	1	1.760925309
Picozoa - Platyhelminthes	3.717059586	0.000201555	0.165275034	3.791291248	0.000149866	0.122890189	4.770099973	1.84E-06	0.001509903	4.357041736	1.32E-05	0.010810235	-3.415135351	0.000637503	0.522752661	0.860672339	0.389418532	1	1.951895063	0.050950665	1	-1.427669347	0.153387053	1	1.911976885	0.055879159	1	2.79876394	0.005129863	1	-0.1130431	0.909996385	1	1.054644054	0.291588148	1	3.290122945	0.001001436	0.821177656	-0.891937581	0.37242639	1	-2.058564919	0.039535936	1	-0.464625204	0.64219988	1	3.45492947
Prasinodermophyta - Platyhelminthes	-0.965882501	0.33410298	1	-1.267252071	0.205065172	1	-0.218278013	0.827212505	1	-0.121852629	0.903015733	1	-2.453090651	0.014163464	1	-0.569403056	0.569082643	1	-1.055866934	0.291029013	1	-2.490784404	0.012746144	1	-0.779420655	0.435731961	1	-0.761405519	0.446414892	1	2.620063382	0.008791343	1	-2.489075031	0.012807593	1	-0.283389628	0.776878178	1	2.189674477	0.028547853	1	-1.561831983	0.118327575	1	1.150643572	0.2498789	1	-1.815655276
Rhodophyta - Platyhelminthes	0.418731686	0.675412236	1	1.184769613	0.23610855	1	0.879944256	0.378889509	1	-0.825363857	0.409165048	1	-2.144234822	0.032014076	1	0.634535982	0.525731092	1	-0.442478062	0.658143302	1	-1.187748088	0.234932672	1	0.679750124	0.496662692	1	-0.770119275	0.441229143	1	-0.316879424	0.751335095	1	0.662272538	0.507796573	1	1.588904559	0.112081942	1	-1.026102814	0.304843124	1	-0.971862096	0.331119159	1	-0.9210243	0.35703774	1	0.692585243
Choanoflagellata - Platyhelminthes	-1.00195091	0.316367303	1	-1.346978508	0.177987155	1	-0.645714137	0.518464503	1	-0.278825762	0.780378543	1	-2.73821702	0.00617733	1	-0.407523941	0.683623214	1	-0.275652079	0.782815306	1	-2.714925953	0.006629059	1	-0.434847033	0.663673463	1	-0.257606522	0.796710596	1	3.030515726	0.002441365	1	-3.145499888	0.001658033	1	-0.110338883	0.912140622	1	2.406773477	0.016094149	1	-1.588871417	0.112089425	1	0.11741445	0.906531634	1	-1.419122157
filasterea - Platyhelminthes	0.033175825	0.973534376	1	-0.38269171	0.701948362	1	-0.804325399	0.421209073	1	-1.412512166	0.157799211	1	-2.026495626	0.042714021	1	-1.472270369	0.140947881	1	-1.707455047	0.087737506	1	-1.852729291	0.063921169	1	-1.404916013	0.160046254	1	-1.706463004	0.087921909	1	2.627902918	0.008591303	1	-2.405398221	0.016154851	1	0.250112424	0.802500408	1	2.387597306	0.016958913	1	#N/D	#N/D	#N/D	1.011833944	0.311617457	1	-1.561219523
Amoebozoa - Platyhelminthes	0.517044869	0.605124837	1	-2.075528923	0.037937541	1	-1.677012653	0.093540008	1	-1.683304377	0.092316184	1	-3.892102626	9.94E-05	0.081490934	-1.423300053	0.154649192	1	-1.637790512	0.101465402	1	-4.45327023	8.46E-06	0.006934921	-1.804732446	0.07111656	1	-1.866485998	0.061973401	1	3.996058439	6.44E-05	0.05281279	-4.215667701	2.49E-05	0.0204213	-1.541303926	0.123242834	1	3.958864469	7.53E-05	0.061751702	-0.839634773	0.401113196	1	0.733328821	0.463357901	1	-1.823370061
Thecamonas - Platyhelminthes	-1.605430559	0.108399084	1	-2.731432908	0.006305958	1	-1.817775816	0.069098404	1	-1.14866925	0.25069239	1	-4.269992379	1.95E-05	0.016029331	-0.973675463	0.330217704	1	-0.801769731	0.422686171	1	-4.678166	2.89E-06	0.002373508	-1.542918021	0.122850668	1	-1.152284234	0.249204293	1	4.096318068	4.20E-05	0.034421394	-4.183016842	2.88E-05	0.023588618	-1.165772772	0.243706328	1	3.524176589	0.000424801	0.348336852	0.116049389	0.907613399	1	0.87176151	0.383338496	1	-2.766013831
Agaricomycotina - Platyhelminthes	-0.582559877	0.560189622	1	1.189689081	0.234168619	1	0.496922015	0.619244046	1	0.455669134	0.648627921	1	-0.715881451	0.474064553	1	0.842204628	0.399673424	1	0.832273732	0.405254454	1	-0.319235292	0.749548097	1	0.861257813	0.389096065	1	0.869166682	0.384755968	1	1.120343463	0.262567427	1	-0.868658029	0.385034204	1	0.535058249	0.592609579	1	1.039971837	0.298352985	1	-0.099247286	0.920941932	1	0.032086672	0.974402932	1	-0.422804988
Entomophthoromycotina - Platyhelminthes	0.92898228	0.35289827	1	-1.40034368	0.161410426	1	-1.019564821	0.307934896	1	-0.942328668	0.346024395	1	-2.440495521	0.014667128	1	-0.402371516	0.68741063	1	-0.520152347	0.602957396	1	-2.687117437	0.007207161	1	-0.809754114	0.41808151	1	-0.825811273	0.408911158	1	2.273666951	0.022986019	1	-2.5261011	0.011533628	1	-1.033795297	0.301231871	1	2.069161473	0.038530937	1	-1.162675205	0.244961305	1	1.664149567	0.096082544	1	-1.195232803
Pezizomycotina - Platyhelminthes	0.86747106	0.385683962	1	-2.037151078	0.041634905	1	-1.172800005	0.240876016	1	-0.718968055	0.472160602	1	-0.605609991	0.544773766	1	-0.14157537	0.887415423	1	-0.076280802	0.939195699	1	-1.731913762	0.083288918	1	-0.635649118	0.525005147	1	-0.39911093	0.689811469	1	4.155145782	3.25E-05	0.026656577	-4.181306062	2.90E-05	0.023766831	-0.947898372	0.343181194	1	3.887905088	0.000101113	0.082912781	-1.306685546	0.19131953	1	0.958794726	0.337662167	1	-0.88423001
Ustilaginomycotina - Platyhelminthes	-0.641756916	0.521031028	1	-0.658513147	0.510208452	1	-0.452003167	0.651266701	1	-0.004476369	0.996428386	1	-1.145986496	0.25180074	1	0.273786043	0.78424905	1	0.860250408	0.389651023	1	-0.931773881	0.351453395	1	-0.024325938	0.980592624	1	0.525594355	0.59917008	1	2.539586714	0.011098353	1	-2.425506145	0.015287057	1	-0.130162902	0.896437545	1	2.168793835	0.03009834	1	0.18845668	0.850518672	1	0.283659342	0.776671455	1	-0.965413171
Annelida - Platyhelminthes	0.06928846	0.944760011	1	1.934124119	0.053097869	1	1.556166259	0.119668562	1	0.532474251	0.594397571	1	-3.560823447	0.000369694	0.303148758	0.040038975	0.968062054	1	0.459829792	0.645638398	1	-2.366934418	0.017936111	1	0.626420362	0.531039258	1	0.474096088	0.635431388	1	-0.050727952	0.959542303	1	0.403193176	0.68680612	1	1.827997894	0.067549868	1	-0.857559224	0.391135899	1	-1.380977231	0.167285962	1	-0.832101587	0.405351606	1	0.513622072
Arthropoda - Platyhelminthes	0.742372588	0.457861623	1	2.310571877	0.020856514	1	2.009166436	0.044519486	1	1.385114064	0.166017592	1	-3.502006373	0.000461769	0.37865023	-0.050272516	0.959905225	1	0.812262796	0.416640853	1	-2.168455056	0.030124081	1	0.839763279	0.401041126	1	1.072903018	0.283314632	1	2.434688076	0.014904632	1	-1.808088645	0.070592705	1	2.554079197	0.010646904	1	1.781722395	0.074794513	1	-1.529424991	0.126159121	1	-0.921732704	0.356668018	1	0.340367524
Bryozoa - Platyhelminthes	0.613229499	0.539724602	1	1.788233785	0.073738298	1	1.003763792	0.315492481	1	-0.157648282	0.874733956	1	-2.788178912	0.005300526	1	0.400200896	0.689008555	1	0.376247573	0.706732851	1	-2.025283259	0.042838287	1	0.733830918	0.463051795	1	0.10467189	0.916636168	1	-0.602901592	0.546574157	1	0.855738789	0.39214228	1	1.49585607	0.134691166	1	-1.245738045	0.212860581	1	-1.073069425	0.283239968	1	0.70101342	0.48329464	1	0.088665388
Chaetognatha - Platyhelminthes	3.375882969	0.000735792	0.603349524	2.373852877	0.017603563	1	1.338267439	0.180809272	1	1.338398984	0.18076641	1	-1.715366	0.086278145	1	0.409582208	0.68211245	1	1.277627551	0.201380781	1	-0.679110661	0.497067748	1	1.055987086	0.290974115	1	1.441971388	0.149310445	1	0.499305067	0.617564486	1	-0.180827658	0.856502853	1	1.348874237	0.177377364	1	0.070002486	0.944191681	1	-0.979997379	0.327087412	1	1.116244503	0.26431749	1	1.382398849
Chordata - Platyhelminthes	1.745247862	0.080941733	1	1.700221759	0.089089221	1	0.936670983	0.348927827	1	-0.133089415	0.894122666	1	-2.080696409	0.037461703	1	0.407266829	0.683812023	1	-0.060915753	0.951426304	1	-1.419326996	0.155803705	1	0.551461302	0.581317487	1	-0.192259296	0.8475391	1	0.579935473	0.561958133	1	-0.480445015	0.630910993	1	0.843242399	0.39909289	1	0.136902154	0.891108136	1	-0.469046014	0.639036746	1	1.626890674	0.103760319	1	-0.163511362
cnidaria - Platyhelminthes	0.516305004	0.605641402	1	1.701957272	0.088763378	1	1.448221572	0.147555093	1	0.602487902	0.546849413	1	-3.198384494	0.001381999	1	0.042432977	0.966153541	1	0.448284779	0.653947685	1	-2.22485415	0.026091031	1	0.5511442	0.581534828	1	0.470741983	0.637825	1	1.150015544	0.250137469	1	-0.79469368	0.42679171	1	1.633376322	0.102389874	1	0.261529841	0.79368394	1	-0.868577629	0.385078195	1	0.234243619	0.814795854	1	-0.253803318
Ctenophora - Platyhelminthes	2.088264787	0.036773956	1	1.531441488	0.125660317	1	0.174348408	0.861591658	1	-0.248572977	0.803691114	1	-1.251193182	0.210864005	1	-0.951924416	0.341135316	1	-0.397449555	0.691035979	1	-1.299458577	0.1937866	1	-0.734259089	0.462790847	1	-0.443675686	0.657277077	1	-1.101222229	0.270799949	1	0.877047189	0.380461008	1	-0.069723652	0.944413616	1	-1.298577853	0.194088843	1	-1.902702794	0.057079337	1	0.901233215	0.367464334	1	0.800211654
Echinodermata - Platyhelminthes	0.340072433	0.733801981	1	0.859636684	0.389989347	1	0.940322823	0.347051996	1	0.573265529	0.566464921	1	-2.95633043	0.003113234	1	-0.109034981	0.913174745	1	0.477197821	0.633221262	1	-2.123703647	0.033694932	1	0.334884904	0.73771191	1	0.483734808	0.628574087	1	0.681855176	0.495330531	1	-0.523550164	0.600591452	1	1.245511377	0.212943836	1	-0.08359176	0.933381018	1	-1.407679204	0.159226082	1	0.064641751	0.948459242	1	0.253423128
Entoprocta - Platyhelminthes	-0.358196814	0.720196031	1	1.82723829	0.067663949	1	1.920087312	0.054846872	1	1.837730694	0.066102099	1	-0.95182391	0.341186294	1	1.950730362	0.05108913	1	2.50471614	0.01225497	1	0.596517816	0.550829356	1	2.543491627	0.010975069	1	2.531232869	0.011366236	1	-1.314516499	0.18867245	1	1.891713778	0.058529127	1	1.976540991	0.048093538	1	-1.817868233	0.069084275	1	-0.253693905	0.799732043	1	0.418113362	0.675864236	1	-0.524929171
Gastrotricha - Platyhelminthes	0.772461252	0.439841288	1	0.138458565	0.889878014	1	-0.344924153	0.730151392	1	-0.818430342	0.413111502	1	-1.454494508	0.145809255	1	0.076248539	0.939221366	1	0.400771971	0.688588017	1	-1.701992018	0.088756865	1	-0.131293428	0.895543191	1	-0.120629913	0.903984175	1	0.635911967	0.524833803	1	-0.798540329	0.424556999	1	-0.430126215	0.667103831	1	0.504347964	0.614016878	1	-0.470314344	0.638130451	1	0.975645769	0.329240035	1	-0.094976699
Hemichordata - Platyhelminthes	0.651901893	0.514464464	1	0.608298607	0.542989445	1	0.376620383	0.706455738	1	1.008724019	0.313107009	1	-1.002618933	0.316044757	1	0.256963355	0.797207062	1	0.420007741	0.674479799	1	-0.420481539	0.674133713	1	0.557130016	0.577438601	1	0.842822194	0.399327893	1	0.743415762	0.457230004	1	-0.506046856	0.612823757	1	0.630044225	0.528665649	1	1.349993366	0.177018111	1	-1.890914756	0.058635724	1	-0.136328689	0.891561445	1	0.862513528
Kinorhyncha - Platyhelminthes	-0.353437199	0.723760702	1	0.564454087	0.572445138	1	-0.019951647	0.984081945	1	0.130680449	0.896028099	1	-1.090084919	0.275675739	1	-0.480846408	0.630625664	1	0.300134716	0.764074399	1	-1.077450812	0.281278914	1	-0.338317611	0.735123854	1	0.195390925	0.84508692	1	-1.367304123	0.17153	1	0.971773683	0.331163151	1	-0.327627445	0.743193368	1	-1.718984906	0.08561712	1	0.73569072	0.461918939	1	-0.546781532	0.584528833	1	0.696359795
Mollusca - Platyhelminthes	0.646104826	0.51821147	1	1.746531391	0.080718657	1	1.336509841	0.181382686	1	0.619237149	0.535760142	1	-2.834965181	0.004583068	1	0.04871147	0.961149235	1	0.468090179	0.639720102	1	-1.712814991	0.086746581	1	0.60295111	0.546541214	1	0.540289952	0.588997087	1	0.029188364	0.976714361	1	0.258504353	0.79601769	1	1.557466051	0.119359875	1	-0.570973711	0.568017463	1	-0.767510722	0.442777921	1	-0.488214408	0.62539798	1	0.980289556
Nematoda - Platyhelminthes	0.874846009	0.381657699	1	1.073037256	0.283254401	1	0.336613895	0.73640798	1	0.426627861	0.669650401	1	-1.786469327	0.074023299	1	-0.263872843	0.791877902	1	0.487585152	0.625843715	1	-1.509111285	0.131270346	1	0.022250986	0.982247747	1	0.474986759	0.634796411	1	-1.404581814	0.160145668	1	1.128733671	0.259010201	1	0.059158313	0.952826013	1	-1.899714556	0.057470589	1	-0.634448036	0.525788469	1	0.216567239	0.828545619	1	0.460466064
Nemertea - Platyhelminthes	1.03097476	0.302552656	1	1.636333082	0.101769896	1	0.696587788	0.486060801	1	-0.102688826	0.918209942	1	-1.603940264	0.10872722	1	0.995877	0.319309912	1	0.609414405	0.542249792	1	-0.966394817	0.333846656	1	0.990977449	0.321696592	1	0.310365405	0.756283099	1	-0.976600631	0.328766907	1	0.921015636	0.357042264	1	0.755650082	0.44985902	1	-1.697996158	0.089508487	1	-0.9026436	0.366715079	1	0.234424426	0.814655498	1	0.580008978
Placozoa - Platyhelminthes	-0.261417543	0.79377053	1	-2.478408816	0.013196984	1	-1.711211621	0.087042054	1	-1.437155427	0.150673835	1	-2.142241715	0.032174036	1	-0.834695031	0.40388944	1	-1.426171982	0.153818705	1	-3.310069432	0.000932728	0.764837217	-1.344114695	0.178911301	1	-1.583767726	0.113246586	1	1.644001464	0.1001759	1	-2.378927623	0.017363085	1	-1.84648683	0.06482155	1	1.577500615	0.114680381	1	-2.004600507	0.045005772	1	0.628686834	0.529554099	1	-0.964034272
Myzozoa - Porifera	-1.904016049	0.056908094	1	-3.455160524	0.000549965	0.450971529	-2.326637249	0.01998458	1	0.852137697	0.394137671	1	-3.239865755	0.00119586	0.980605091	-1.231393918	0.21817557	1	-0.5216006	0.601948446	1	-3.537852112	0.000403396	0.330784661	-1.447814155	0.147669033	1	0.134702557	0.892847052	1	12.26965841	1.32E-34	1.08E-31	-11.98643478	4.19E-33	3.43E-30	0.362525064	0.716959697	1	13.34530549	1.26E-40	1.03E-37	-2.549436271	0.010789723	1	3.842635718	0.00012172	0.099810454	-2.485877265
Cercozoa - Porifera	1.25201359	0.210564912	1	-1.288008116	0.197743138	1	-1.472682824	0.14083658	1	0.601122045	0.547758701	1	-0.673708559	0.500496619	1	0.350700679	0.725812916	1	0.821248717	0.411504612	1	-1.487046538	0.13700252	1	-0.319856297	0.749077269	1	0.621260039	0.534428542	1	0.992396347	0.32100422	1	-1.193272899	0.232762512	1	-1.601446728	0.10927801	1	1.463117291	0.143435287	1	-0.500028129	0.617055271	1	3.195523259	0.001395775	1	-0.96877746
Retaria - Porifera	0.092936775	0.92595379	1	-0.932268454	0.351197806	1	-0.469431227	0.638761432	1	-0.619406389	0.535648673	1	1.88497666	0.059432989	1	0.671914229	0.501638301	1	-0.86115226	0.38915419	1	1.047518669	0.294860426	1	0.224113352	0.822669103	1	-0.804005756	0.421393651	1	1.572517533	0.115830576	1	-1.636550408	0.101724445	1	-0.858219469	0.390771288	1	1.760605672	0.078305168	1	0.078841703	0.937158533	1	1.76381042	0.077763903	1	-1.28596427
Bigyra - Porifera	-1.932658234	0.053278314	1	-1.539690375	0.123635844	1	-1.758610168	0.078643745	1	-0.942100669	0.346141102	1	-0.611333823	0.540978604	1	-1.66867226	0.09518235	1	-1.576724374	0.11485896	1	-1.676976135	0.093547149	1	-2.258516551	0.023913474	1	-1.476534362	0.139800498	1	2.555239061	0.010611489	1	-2.736772049	0.006204527	1	-2.336630477	0.019458406	1	2.937141163	0.003312533	1	0.727257356	0.467068316	1	2.599018789	0.009349066	1	-3.210123682
Ochrophyta - Porifera	-1.81332527	0.069781668	1	-2.935142138	0.003333949	1	-2.30804846	0.020996441	1	3.265455454	0.001092882	0.896163189	-3.655583087	0.000256598	0.210410428	-1.564721142	0.117648309	1	0.272227925	0.785446771	1	-6.178175939	6.48E-10	5.32E-07	-3.002985692	0.00267345	1	1.147869653	0.251022378	1	2.187065766	0.028737723	1	-3.505484766	0.000455777	0.373736799	-5.745012064	9.19E-09	7.54E-06	4.39950463	1.08E-05	0.008896858	1.541645567	0.123159746	1	8.549213625	1.24E-17	1.02E-14	-3.583915629
Oomycota - Porifera	-3.215180615	0.001303625	1	-8.038810862	9.07E-16	7.44E-13	-7.040731986	1.91E-12	1.57E-09	-2.396210231	0.016565586	1	1.372979568	0.169758699	1	-3.515940953	0.000438198	0.359322711	-2.841069683	0.004496249	1	-3.064820709	0.002178005	1	-5.503371085	3.73E-08	3.06E-05	-2.936425481	0.003320186	1	4.019654999	5.83E-05	0.04779241	-6.021017526	1.73E-09	1.42E-06	-8.269541797	1.34E-16	1.10E-13	6.407590232	1.48E-10	1.21E-07	1.366203586	0.171875072	1	6.282367928	3.33E-10	2.73E-07	-4.529428935
Cryptophyta - Porifera	-1.353782606	0.175805745	1	-2.455380399	0.014073558	1	-2.257920626	0.023950608	1	-0.937633677	0.348432698	1	-0.886227945	0.375494708	1	-0.265738011	0.790440987	1	-0.804200497	0.421281192	1	-2.208791829	0.027189124	1	-1.432141954	0.1521032	1	-0.988650741	0.322834051	1	2.340315594	0.019267451	1	-2.53327324	0.011300283	1	-2.403561885	0.016236219	1	2.554450808	0.010635546	1	0.561835883	0.574227841	1	2.534480855	0.011261408	1	-1.698210578
Haptophyta - Porifera	-0.371225636	0.71046948	1	-2.032261377	0.042127202	1	-1.795673979	0.072546383	1	0.9241914	0.355386672	1	-1.514266755	0.129958197	1	0.347885615	0.727926089	1	0.768247194	0.44234034	1	-2.058967907	0.039497313	1	-0.287263335	0.773910694	1	0.923407037	0.355795126	1	3.905432013	9.41E-05	0.077126904	-4.386301064	1.15E-05	0.00945415	-1.774024995	0.076059016	1	4.44004078	8.99E-06	0.00737523	-0.799850011	0.423797704	1	2.857899955	0.004264548	1	-0.418718216
Nibbleridia - Porifera	-1.023620972	0.306014336	1	-1.317090857	0.187808171	1	-0.704033698	0.481411788	1	-0.549953515	0.582351257	1	-0.950629476	0.3417925	1	0.111836748	0.910952849	1	0.382670522	0.701964074	1	-0.860652316	0.389429563	1	0.120602933	0.904005546	1	0.113877359	0.909335013	1	2.27148679	0.023117526	1	-2.232476369	0.025583495	1	-0.486894828	0.626332864	1	2.987445225	0.002813197	1	-0.986175261	0.324047117	1	0.77889693	0.436040433	1	-1.852083406
Chlorophyta - Porifera	3.994101296	6.49E-05	0.05325088	2.158295218	0.030904886	1	6.952206801	3.60E-12	2.95E-09	11.31731395	1.08E-29	8.83E-27	-1.196345835	0.231561629	1	1.929682736	0.05364616	1	5.432923454	5.54E-08	4.55E-05	-1.476971866	0.139683179	1	1.740733523	0.081730299	1	6.966601382	3.25E-12	2.66E-09	-4.208609032	2.57E-05	0.021069698	3.438348786	0.000585273	0.479924118	-2.206329211	0.027360958	1	-2.602015948	0.009267754	1	0.319728997	0.749173777	1	3.794609345	0.000147876	0.121258404	6.871393583
Picozoa - Porifera	7.810744143	5.69E-15	4.66E-12	8.482088477	2.21E-17	1.81E-14	10.23632462	1.36E-24	1.12E-21	12.33514593	5.86E-35	4.80E-32	-2.970618706	0.002972005	1	1.744115172	0.081139009	1	4.587364468	4.49E-06	0.003680789	0.115475493	0.908068245	1	3.693784947	0.000220941	0.181171352	7.446209449	9.61E-14	7.88E-11	-4.544556863	5.51E-06	0.004514177	6.421245799	1.35E-10	1.11E-07	5.00892746	5.47E-07	0.00044882	-3.729623293	0.000191766	0.157248329	-3.369290166	0.00075362	0.58782397	1.615023626	0.106305579	1	10.08579996
Prasinodermophyta - Porifera	-1.617247583	0.105824849	1	-1.865747508	0.062076699	1	-0.881650796	0.377965677	1	-0.127577355	0.898483453	1	-1.449681411	0.147147382	1	-0.777129797	0.437082196	1	-1.371928604	0.170085665	1	-1.990081649	0.046581942	1	-1.214612631	0.224513869	1	-0.946726728	0.343778047	1	2.11910649	0.034081468	1	-2.125290844	0.033562352	1	-1.163570586	0.244598077	1	2.23764276	0.025244361	1	-1.073852476	0.282888806	1	1.871716874	0.061245784	1	-2.000723905
Rhodophyta - Porifera	-2.423408974	0.015375606	1	1.585776189	0.112790089	1	-1.307233883	0.191133291	1	-3.455047016	0.000550197	0.451161434	1.334380911	0.182079053	1	1.638657461	0.101284618	1	-3.341250765	0.000834019	0.683895241	1.453610795	0.146054242	1	0.230086788	0.818024331	1	-4.000326086	6.33E-05	0.051869313	-8.029238938	9.81E-16	8.04E-13	8.279012414	1.24E-16	1.02E-13	0.063183205	0.949620618	1	-6.243374881	4.28E-10	3.51E-07	0.805369454	0.420606513	1	0.640589219	0.521789606	1	3.335232068
Choanoflagellata - Porifera	-3.797884463	0.000145936	0.119667778	-4.187011496	2.83E-05	0.023177424	-3.440398475	0.000580858	0.476303816	-0.529672482	0.59633903	1	-1.098469811	0.271999393	1	-1.276505573	0.201776858	1	-1.165708009	0.243732521	1	-2.72585067	0.006413601	1	-2.006395081	0.044814113	1	-0.816098284	0.414443926	1	3.30642841	0.000944935	0.774846645	-4.056077303	4.99E-05	0.040921074	-3.060982031	0.002206123	1	4.078398214	4.53E-05	0.037184579	-1.582503288	0.113534722	1	2.167386795	0.030205373	1	-2.706359506
filasterea - Porifera	-0.421466701	0.673414322	1	-0.798627809	0.424506258	1	-1.43380271	0.151628571	1	-1.541622202	0.123165427	1	-1.082085814	0.279214399	1	-1.73280553	0.08313024	1	-2.030971258	0.04225791	1	-1.323159156	0.185782456	1	-1.83288262	0.066820029	1	-1.949121272	0.051280944	1	2.159329557	0.030824609	1	-2.048608491	0.040500414	1	-0.45741867	0.647370147	1	2.419309344	0.01555001	1	#N/D	#N/D	#N/D	1.608299505	0.107769599	1	-1.672734966
Amoebozoa - Porifera	-1.577426204	0.11469749	1	-10.01930667	1.25E-23	1.03E-20	-9.903963084	4.00E-23	3.28E-20	-5.797669052	6.72E-09	5.51E-06	-5.127549109	2.94E-07	0.000240702	-5.818953636	5.92E-09	4.86E-06	-6.861258748	6.83E-12	5.60E-09	-10.26634154	9.99E-25	8.19E-22	-8.430448399	3.44E-17	2.82E-14	-7.06174195	1.64E-12	1.35E-09	8.567248095	1.06E-17	8.69E-15	-10.31636929	5.94E-25	4.87E-22	-10.76520178	5.03E-27	4.12E-24	12.30090847	8.96E-35	7.34E-32	1.30965173	0.19031368	1	6.222087937	4.91E-10	4.02E-07	-6.045096789
Thecamonas - Porifera	-3.404996576	0.000661649	0.542552044	-4.857715587	1.19E-06	0.000973732	-3.931678569	8.44E-05	0.069170939	-1.650871363	0.098764844	1	-3.543010035	0.000395588	0.324381872	-1.689794835	0.091067212	1	-1.533353611	0.125188752	1	-5.145536656	2.67E-07	0.000218741	-2.924321983	0.003452075	1	-1.854503428	0.06366717	1	4.265231129	2.00E-05	0.01637502	-4.70317534	2.56E-06	0.002100399	-3.405740275	0.000659849	0.541076351	4.656619699	3.21E-06	0.002635836	2.397566051	0.016504405	1	2.431162648	0.015050457	1	-3.928233415
Agaricomycotina - Porifera	-1.402388126	0.160799377	1	0.868020524	0.385383097	1	-0.234430727	0.814650607	1	0.565766763	0.571552344	1	0.866367834	0.386288478	1	0.84387301	0.398740372	1	0.770957292	0.440732247	1	0.69157811	0.489202313	1	0.602639013	0.546748861	1	0.938414438	0.348031469	1	0.25820878	0.796245782	1	-0.155645512	0.876312448	1	-0.462858933	0.643465486	1	0.956360221	0.338890274	1	1.385700529	0.165838367	1	0.795337745	0.426417063	1	-0.451238724
Entomophthoromycotina - Porifera	0.28145845	0.778358793	1	-2.92156671	0.003482757	1	-2.770632946	0.005594746	1	-1.350736647	0.176779808	1	-0.881897456	0.377832263	1	-0.858799081	0.390451375	1	-1.123724286	0.26113001	1	-2.249437462	0.024484677	1	-1.85789124	0.063184461	1	-1.379628984	0.167700909	1	1.614076089	0.106510923	1	-2.293092316	0.021842691	1	-3.213771146	0.00131004	1	2.540213206	0.011078491	1	-0.365530976	0.714715088	1	3.583668009	0.000338803	0.277818186	-1.643578138
Pezizomycotina - Porifera	-0.137791463	0.890405232	1	-6.838114978	8.02E-12	6.58E-09	-5.577591998	2.44E-08	2.00E-05	-1.713072788	0.08669915	1	4.146331432	3.38E-05	0.027703265	-0.922267197	0.35638922	1	-0.960218792	0.336945111	1	-0.729972896	0.465406752	1	-2.985440115	0.002831706	1	-1.350477831	0.17686276	1	6.573807511	4.90E-11	4.02E-08	-7.295097065	2.98E-13	2.45E-10	-5.919183391	3.24E-09	2.65E-06	8.50109859	1.88E-17	1.54E-14	-0.726525122	0.467516912	1	4.791747233	1.65E-06	0.001355748	-1.958014042
Ustilaginomycotina - Porifera	-1.251721143	0.210671493	1	-1.179253808	0.238297126	1	-1.145229877	0.252113945	1	0.004791481	0.996176966	1	0.024380345	0.980549226	1	0.173760612	0.8620536	1	0.788936148	0.430149327	1	-0.231937295	0.816586717	1	-0.363068979	0.716553357	1	0.504662811	0.613795686	1	2.028350463	0.042524492	1	-2.053602247	0.040014205	1	-0.990772071	0.32179689	1	2.214095014	0.026822244	1	1.01974627	0.307848811	1	0.894006518	0.371318404	1	-1.041893879
Annelida - Porifera	-2.794878249	0.005191926	1	3.577951081	0.000346298	0.28396456	1.25741901	0.208601949	1	1.726963108	0.084174289	1	-3.66106236	0.000251172	0.20596072	-0.644543619	0.519222982	1	0.409127464	0.682446122	1	-2.755381359	0.005862376	1	0.050748662	0.9595258	1	0.985209658	0.324521097	1	-4.926548252	8.37E-07	0.000686299	5.154480996	2.54E-07	0.000208554	0.920903591	0.357100763	1	-4.012906762	6.00E-05	0.049179998	-1.122339234	0.26171823	1	0.659609365	0.509504543	1	1.869443041
Arthropoda - Porifera	-0.788061994	0.430660445	1	5.229251433	1.70E-07	0.000139562	2.918529341	0.003516868	1	4.863710868	1.15E-06	0.000944682	-3.756052398	0.000172615	0.141543946	-1.033659024	0.301295596	1	1.661947994	0.096523203	1	-2.303353822	0.021258944	1	0.77407772	0.438884832	1	3.158246195	0.001587215	1	3.119427116	0.001812031	1	-1.927286642	0.053943917	1	3.480017254	0.000501381	0.411132823	4.700625319	2.59E-06	0.002126801	-1.904670588	0.056822905	1	0.455477695	0.648765611	1	1.468733743
Bryozoa - Porifera	-0.809477083	0.41824078	1	2.590778039	0.009575923	1	-0.298186524	0.765560807	1	-0.357015174	0.721080446	1	-1.184816484	0.236090014	1	0.412465483	0.679998275	1	0.144136127	0.885392978	1	-1.478311627	0.139324387	1	0.360866493	0.718199253	1	-0.128937972	0.89740673	1	-5.285145631	1.26E-07	0.000102996	5.237729212	1.63E-07	0.000133303	0.018223375	0.985460655	1	-4.210284631	2.55E-05	0.020914031	0.084192449	0.932903422	1	4.359743792	1.30E-05	0.010677615	0.435653624
Chaetognatha - Porifera	5.339767422	9.31E-08	7.63E-05	3.515627015	0.000438717	0.359747817	0.557009525	0.577520921	1	2.91911942	0.003510217	1	1.123958317	0.26103071	1	0.38823163	0.697844628	1	2.089048506	0.036703357	1	1.533987329	0.12503277	1	1.046369035	0.295390683	1	2.7839075	0.005370835	1	-1.982680128	0.047403171	1	2.105459406	0.035251337	1	-0.183192333	0.85464711	1	-0.697271386	0.485632972	1	0.2616355	0.793602472	1	4.504888645	6.64E-06	0.005445436	3.148605446
Chordata - Porifera	2.122688982	0.033779923	1	2.429742203	0.015109566	1	-0.499547159	0.617393972	1	-0.303468251	0.76153304	1	0.667914634	0.504188086	1	0.440495374	0.659578362	1	-1.003152974	0.315787059	1	0.086302534	0.931225924	1	-0.114889884	0.908532403	1	-0.914406586	0.360503243	1	-2.367127513	0.017926755	1	1.911937334	0.055884232	1	-1.715062808	0.086333712	1	-0.719177003	0.472031867	1	2.351805269	0.018682553	1	6.873758824	6.25E-12	5.13E-09	-0.209601917
cnidaria - Porifera	-1.895241025	0.058060477	1	3.624084555	0.000289987	0.23778912	1.085338537	0.277771743	1	2.527637342	0.01148329	1	-3.053627639	0.002260925	1	-0.849295206	0.395717048	1	0.453432944	0.650237018	1	-2.859300072	0.00424577	1	-0.297042067	0.766434393	1	1.24995636	0.211315489	1	-1.644048598	0.100166164	1	1.925587274	0.054155929	1	0.260724265	0.794305152	1	-0.689748828	0.490352154	1	1.359119968	0.174108576	1	5.28770878	1.24E-07	0.000101564	-0.677396227
Ctenophora - Porifera	1.882051694	0.059828997	1	1.299023151	0.193935984	1	-0.814438776	0.415393632	1	-0.311110119	0.755716909	1	0.515814241	0.605984155	1	-1.475089598	0.140188457	1	-0.820955168	0.411671805	1	-0.365671071	0.714610536	1	-1.51811962	0.128984246	1	-0.728825097	0.466108658	1	-2.82264407	0.004762942	1	2.274658087	0.022926449	1	-1.478297894	0.139328061	1	-2.090397668	0.036582092	1	-1.5264567	0.126896166	1	2.064561358	0.038964523	1	1.107047816
Echinodermata - Porifera	-1.472548311	0.140872871	1	0.229896689	0.818172049	1	-0.443356284	0.657508051	1	1.478062137	0.139391147	1	-1.604099229	0.108692182	1	-0.867005232	0.385939143	1	0.396889454	0.691448982	1	-1.711421688	0.087003296	1	-0.638978518	0.522836907	1	0.823106119	0.410447649	1	-1.971001089	0.048723751	1	1.689877719	0.091051351	1	-0.597099764	0.550440776	1	-1.229007518	0.219068987	1	-1.07134016	0.284016509	1	2.676849492	0.007431801	1	0.837041135
Entoprocta - Porifera	-1.290817413	0.196766998	1	1.67547754	0.093840574	1	1.483507973	0.1379395	1	2.389288294	0.01688105	1	0.835732069	0.40330565	1	2.308087198	0.020994287	1	2.951228881	0.003165123	1	2.054861729	0.039892362	1	2.759085109	0.005796344	1	3.131547947	0.001738874	1	-3.008621671	0.002624357	1	3.512816898	0.000443383	0.36357399	1.229424997	0.218912503	1	-2.711638395	0.006695159	1	1.124271691	0.260897784	1	1.440522867	0.149719525	1	-0.604616227
Gastrotricha - Porifera	0.131044133	0.895740396	1	-0.562535206	0.573751424	1	-1.551474087	0.120788113	1	-1.080577428	0.279885128	1	0.30600019	0.759604501	1	-0.129084274	0.897290965	1	0.2269067	0.820496292	1	-0.879045789	0.379376449	1	-0.751189433	0.452538659	1	-0.31266143	0.754537902	1	-0.579199223	0.562454755	1	0.097403835	0.922405699	1	-2.022987745	0.043074411	1	0.279212298	0.780081906	1	0.45374872	0.650009697	1	2.227639598	0.025904558	1	-0.048134793
Hemichordata - Porifera	0.320648242	0.748476974	1	0.33894135	0.734653914	1	-0.04905785	0.960873194	1	1.082405575	0.279072352	1	-0.13530749	0.892368763	1	0.178239246	0.858535089	1	0.319309309	0.749491974	1	0.132304837	0.894743181	1	0.355995747	0.72184375	1	0.836114742	0.403090356	1	0.200096037	0.841405473	1	-0.056153051	0.955219882	1	0.073297571	0.941569325	1	1.274968583	0.202320362	1	-1.532057061	0.125508355	1	0.261728983	0.793530394	1	0.952737355
Kinorhyncha - Porifera	-1.063918556	0.287365596	1	0.135859254	0.891932547	1	-0.79986793	0.42378732	1	0.166943346	0.867414627	1	0.316001502	0.752001368	1	-0.734944959	0.462373016	1	0.134498531	0.893008373	1	-0.277165057	0.781653369	1	-0.811042555	0.417341233	1	0.124073191	0.901257324	1	-2.641631251	0.008250783	1	1.984735966	0.047173855	1	-1.419284644	0.155816047	1	-2.320931271	0.020290553	1	1.68606032	0.091784182	1	0.053039001	0.957700833	1	0.882715817
Mollusca - Porifera	-0.698684214	0.484749401	1	2.435231315	0.014882273	1	0.548111787	0.583615148	1	1.582072643	0.113632988	1	-1.299004039	0.193942543	1	-0.468161312	0.639669237	1	0.3725638	0.70947312	1	-0.683087483	0.494551564	1	0.033656011	0.973151457	1	0.95850706	0.337807133	1	-3.57478036	0.000350522	0.287428064	3.618082816	0.000296793	0.243370617	0.1872753	0.851444788	1	-2.43058399	0.015074512	1	0.953455047	0.340359562	1	1.279594478	0.200687793	1	2.621229233
Nematoda - Porifera	-0.056997033	0.954547559	1	0.717936911	0.472796188	1	-1.636392779	0.101757409	1	0.970451507	0.331821486	1	1.007254701	0.313812392	1	-1.081618712	0.279421986	1	0.390487123	0.696176376	1	-0.244988184	0.80646558	1	-1.204656741	0.228335842	1	0.710681989	0.477281323	1	-6.194464783	5.85E-10	4.80E-07	5.016031156	5.27E-07	0.000432548	-3.02218862	0.002509541	1	-5.022978626	5.09E-07	0.000417185	1.24113312	0.214556576	1	2.567238274	0.010251214	1	1.163022976
Nemertea - Porifera	0.238609445	0.811408441	1	2.381924609	0.017222423	1	-1.229946241	0.218717237	1	-0.237122065	0.812562095	1	2.100799491	0.035658571	1	2.102119646	0.035542796	1	0.794350962	0.426991144	1	1.393008502	0.16361722	1	1.087123064	0.276982426	1	0.425579522	0.670414265	1	-6.892484961	5.48E-12	4.50E-09	5.969455566	2.38E-09	1.95E-06	-2.105846028	0.035217729	1	-5.889357882	3.88E-09	3.18E-06	0.660593278	0.508873181	1	3.508136936	0.000451257	0.370030502	1.845200459
Placozoa - Porifera	-1.519331629	0.128679042	1	-4.642605513	3.44E-06	0.002821151	-3.919102396	8.89E-05	0.072881068	-2.130161827	0.033158255	1	-0.39341128	0.69401574	1	-1.537814372	0.124094009	1	-2.521858517	0.011673665	1	-3.205181063	0.001349775	1	-2.72898915	0.006352879	1	-2.558787827	0.010503783	1	0.675531002	0.499338461	1	-2.104403174	0.035343293	1	-4.567020144	4.95E-06	0.004056593	1.866195439	0.062014027	1	-2.1358123	0.032694716	1	2.167494111	0.030197198	1	-1.342886147
Platyhelminthes - Porifera	-0.974664098	0.329726907	1	-0.806008014	0.420238228	1	-1.173107046	0.240752881	1	0.018163768	0.985508206	1	2.43068786	0.015070191	1	-0.24920095	0.803205344	1	-0.334482495	0.738015498	1	1.511588217	0.130638651	1	-0.619577967	0.535535676	1	-0.162568652	0.87085807	1	-1.542539915	0.122942446	1	1.258435873	0.208234165	1	-1.557978556	0.119238332	1	-0.427752616	0.668831238	1	1.11118408	0.266489122	1	1.059777298	0.289245927	1	0.08641876
Myzozoa - Rotifera	-1.118353568	0.263416017	1	-2.081611702	0.037377952	1	-1.269780918	0.20416268	1	0.524598751	0.599862155	1	-3.301404075	0.000962022	0.78885824	-0.816257215	0.414353039	1	-0.871803828	0.383315406	1	-3.378262482	0.000729454	0.59815242	-1.090853763	0.275337235	1	-0.453725699	0.650026268	1	6.110456474	9.93E-10	8.15E-07	-6.034566093	1.59E-09	1.31E-06	0.118167594	0.905934866	1	6.248409179	4.15E-10	3.40E-07	-2.358010381	0.018373179	1	0.261834779	0.793448824	1	-2.441395223
Cercozoa - Rotifera	0.954163834	0.340000718	1	-1.311515124	0.189683787	1	-1.313965741	0.188857733	1	0.570099257	0.568610379	1	-1.608425012	0.107742127	1	0.17166269	0.863702719	1	0.317993637	0.750489764	1	-2.252307112	0.024302871	1	-0.498112713	0.618404601	1	0.205004963	0.837568248	1	0.839759131	0.401043452	1	-1.049732976	0.293840898	1	-1.392806081	0.163678439	1	0.993201126	0.32061195	1	-1.212355713	0.225376246	1	1.683262826	0.092324223	1	-1.55861701
Retaria - Rotifera	0.010145342	0.991905327	1	-1.020720634	0.307386815	1	-0.482606552	0.629375126	1	-0.527064552	0.598148762	1	0.989653349	0.322343584	1	0.529853836	0.596213275	1	-1.066577883	0.286162492	1	0.248596141	0.803673194	1	0.042505136	0.966096017	1	-0.973300223	0.330404112	1	1.451471931	0.146648493	1	-1.539499821	0.123682321	1	-0.819686413	0.412394898	1	1.44839732	0.147505964	1	-0.331424329	0.74032399	1	0.891666799	0.372571554	1	-1.720442271
Bigyra - Rotifera	-1.766931251	0.077239743	1	-1.539047119	0.123792794	1	-1.582349355	0.11356984	1	-0.754527785	0.450532368	1	-1.511223917	0.130731411	1	-1.558269193	0.119169449	1	-1.717255556	0.085932489	1	-2.389108795	0.0168893	1	-2.164473077	0.030428061	1	-1.577615737	0.114653915	1	2.205374667	0.027427814	1	-2.399983479	0.016395812	1	-2.052661997	0.04010537	1	2.303192199	0.021268032	1	-0.279897427	0.779556201	1	1.277247713	0.201514807	1	-3.470323884
Ochrophyta - Rotifera	-0.770653702	0.440912221	1	-1.340786317	0.17998984	1	-0.865792532	0.386603945	1	1.162631578	0.244979013	1	-3.021581984	0.002514575	1	-0.72631885	0.467643326	1	-0.58028147	0.561724821	1	-3.757104791	0.000171891	0.140950234	-1.372287784	0.169973867	1	-0.198247223	0.842851642	1	0.706139736	0.480101243	1	-1.202464316	0.229183684	1	-1.920958988	0.054736878	1	0.984825281	0.3247099	1	-0.704265671	0.481267341	1	0.951481444	0.341360034	1	-2.468512544
Oomycota - Rotifera	-1.660956668	0.09672215	1	-4.086844918	4.37E-05	0.035856895	-3.369794038	0.000752244	0.61683997	-1.005642695	0.314587478	1	-1.090971713	0.27528533	1	-1.833623936	0.066709837	1	-1.939679828	0.052418613	1	-3.070165704	0.0021394	1	-2.923306556	0.003463354	1	-1.890465392	0.058695745	1	1.859658383	0.062933874	1	-2.851819315	0.00434698	1	-3.888117336	0.000101025	0.082840327	2.557406621	0.010545587	1	-0.576432975	0.564322561	1	1.212551649	0.225301284	1	-3.324068901
Cryptophyta - Rotifera	-1.267407518	0.205009613	1	-2.32921495	0.019847681	1	-2.013214659	0.044092052	1	-0.750673126	0.452849401	1	-1.748435732	0.080388605	1	-0.347648259	0.728104359	1	-1.050628751	0.293429131	1	-2.84802354	0.004399167	1	-1.451377372	0.146674807	1	-1.156610885	0.247431373	1	2.019912769	0.043392437	1	-2.224380155	0.026122878	1	-2.110418492	0.034822325	1	1.97296079	0.04850003	1	-0.302212507	0.762490071	1	1.221554161	0.221876272	1	-2.165605803
Haptophyta - Rotifera	-0.383483878	0.701361021	1	-1.581217417	0.113828334	1	-1.208490268	0.226858737	1	0.661039294	0.508587114	1	-2.466203769	0.013655363	1	0.030244141	0.975872345	1	-0.081714019	0.93487413	1	-2.737244784	0.006195617	1	-0.512930731	0.607999776	1	0.096826808	0.922863934	1	2.40944015	0.015977016	1	-2.765160508	0.005689479	1	-1.15078706	0.24981985	1	2.378222598	0.017396321	1	-1.507641364	0.13164634	1	0.269996284	0.787163112	1	-1.34715463
Nibbleridia - Rotifera	-1.037207133	0.299639335	1	-1.381116375	0.167243181	1	-0.711454716	0.476802503	1	-0.494429181	0.62100311	1	-1.464569741	0.143038343	1	0.040686176	0.967546082	1	0.166344132	0.867886138	1	-1.354865042	0.175460559	1	-0.005572597	0.995553734	1	-0.0614643	0.950989445	1	2.178083957	0.029399787	1	-2.162026439	0.030616138	1	-0.487256103	0.626076852	1	2.734227572	0.006252681	1	-1.492107888	0.135670864	1	0.203847748	0.838472478	1	-2.169434902
Chlorophyta - Rotifera	1.389222693	0.164765043	1	0.465355694	0.641676757	1	2.614376212	0.008939055	1	4.554166916	5.26E-06	0.004312674	-2.260137626	0.023812711	1	0.543058391	0.5870896	1	1.486201842	0.13722574	1	-2.294584993	0.021756919	1	0.291903101	0.770360712	1	2.185731396	0.028835262	1	-1.65329668	0.098270498	1	1.281501046	0.200017733	1	-0.933231788	0.350700305	1	-1.439453174	0.150022168	1	-1.019843448	0.307802714	1	-0.271550242	0.785967863	1	1.417318189
Picozoa - Rotifera	3.741868502	0.000182657	0.149778815	3.887599516	0.00010124	0.083017198	5.015556193	5.29E-07	0.000433618	6.277773408	3.43E-10	2.82E-07	-3.172624403	0.001510678	1	0.670798804	0.502348709	1	1.686541657	0.091691519	1	-1.555655562	0.119790019	1	1.480722206	0.138680614	1	3.209403474	0.001330107	1	-2.275311386	0.022887257	1	3.150176821	0.001631717	1	2.446337741	0.014431574	1	-2.247705087	0.024595001	1	-2.869099823	0.004116419	1	-0.857565112	0.391132646	1	3.802508534
Prasinodermophyta - Rotifera	-1.593830046	0.110974106	1	-1.900148847	0.057413589	1	-0.875750295	0.381165797	1	-0.08333027	0.933588932	1	-2.001289204	0.045361233	1	-0.811100999	0.417307672	1	-1.526456398	0.126896241	1	-2.485979333	0.012919547	1	-1.287288308	0.197993817	1	-1.090067546	0.275683391	1	2.00549988	0.044909634	1	-2.035644228	0.041786093	1	-1.12430058	0.260885533	1	1.96937105	0.048910498	1	-1.568187321	0.116837422	1	1.153244986	0.248809844	1	-2.341282286
Rhodophyta - Rotifera	-1.018138583	0.308612102	1	0.154652271	0.877095459	1	-0.570195242	0.568545283	1	-1.080207385	0.28004984	1	-1.368626018	0.171116207	1	0.343934286	0.730895706	1	-1.812325027	0.06993599	1	-1.250159565	0.211241264	1	-0.321341026	0.74795197	1	-1.940274265	0.052346367	1	-2.761855606	0.005747389	1	2.777262926	0.005481881	1	-0.045773344	0.963490905	1	-2.577967672	0.00993833	1	-0.905699516	0.365094919	1	-1.573432464	0.115618715	1	-0.151998846
Choanoflagellata - Rotifera	-2.641056851	0.008264785	1	-3.062513985	0.002194862	1	-2.355056936	0.018519868	1	-0.260452634	0.794514648	1	-2.18956738	0.028555627	1	-1.014571352	0.310310201	1	-1.297638558	0.194411566	1	-3.195571296	0.001395543	1	-1.638806361	0.101253594	1	-0.988755343	0.322782858	1	2.170973778	0.029933155	1	-2.719719322	0.006533735	1	-2.063498289	0.03906531	1	2.331753193	0.019713679	1	-1.960406347	0.049948315	1	-0.01858	0.985176158	1	-2.82196508
filasterea - Rotifera	-0.459873794	0.645606811	1	-0.884024489	0.376682993	1	-1.411142487	0.158202604	1	-1.445221064	0.148395802	1	-1.59060742	0.111697954	1	-1.727919537	0.084002651	1	-2.147806797	0.031729107	1	-1.798307248	0.072128332	1	-1.878535042	0.060308008	1	-2.039425669	0.041407563	1	2.07054987	0.038400881	1	-1.985737635	0.047062464	1	-0.458994959	0.646237786	1	2.189510378	0.028559765	1	#N/D	#N/D	#N/D	0.99907107	0.317760264	1	-1.997477319
Amoebozoa - Rotifera	-0.834672153	0.403902325	1	-4.546349817	5.46E-06	0.004475911	-4.236342613	2.27E-05	0.018629583	-2.306488452	0.021083355	1	-3.90308346	9.50E-05	0.077879446	-2.633443298	0.008452395	1	-3.495892535	0.000472479	0.387432734	-5.965644448	2.44E-09	2.00E-06	-3.894680404	9.83E-05	0.080629196	-3.483580338	0.000494755	0.405698778	3.564419375	0.000364663	0.299023264	-4.360306356	1.30E-05	0.010650199	-4.543350682	5.54E-06	0.004540096	4.70048251	2.60E-06	0.002128289	-0.640726255	0.521700553	1	0.852123338	0.39414564	1	-3.775986965
Thecamonas - Rotifera	-2.911135546	0.003601178	1	-4.230762579	2.33E-05	0.019097832	-3.305397287	0.000948419	0.777703244	-1.291422204	0.196557316	1	-4.021018007	5.79E-05	0.047516683	-1.522559078	0.127869054	1	-1.662431476	0.096426292	1	-5.291564189	1.21E-07	9.94E-05	-2.647029393	0.008120229	1	-1.866547623	0.061964788	1	3.507072194	0.000453066	0.371514294	-3.909887218	9.23E-05	0.075718164	-2.840926623	0.004498266	1	3.567790414	0.000360004	0.295203505	0.911656552	0.361949542	1	0.91109076	0.362247554	1	-4.018468541
Agaricomycotina - Rotifera	-1.359336446	0.17404	1	0.620533004	0.534906932	1	-0.266415104	0.789919534	1	0.563355541	0.573192805	1	-0.009227163	0.992637894	1	0.673324917	0.500740604	1	0.413204997	0.679456428	1	-0.13474261	0.892815382	1	0.374377275	0.708123648	1	0.609107106	0.542453448	1	0.235772577	0.813609148	1	-0.173093368	0.862578038	1	-0.451569769	0.651578953	1	0.684094473	0.493915512	1	0.454188483	0.649693172	1	-0.059275195	0.952732918	1	-0.980282427
Entomophthoromycotina - Rotifera	0.119644486	0.904764778	1	-2.638978246	0.008315632	1	-2.3508559	0.018730286	1	-1.04466962	0.296175691	1	-1.833212429	0.066770986	1	-0.839364703	0.401264684	1	-1.325659056	0.184952655	1	-2.910566849	0.003607738	1	-1.770274629	0.076681402	1	-1.476134618	0.139907757	1	1.327453101	0.184358844	1	-1.928462934	0.05379757	1	-2.683101233	0.007294291	1	1.827809187	0.067578194	1	-1.083648635	0.278520618	1	1.858668781	0.063074101	1	-2.140048537
Pezizomycotina - Rotifera	-0.239821901	0.810468328	1	-4.207935553	2.58E-05	0.021132576	-3.257861998	0.00112255	0.920490854	-0.872715047	0.382818414	1	0.737264932	0.460961254	1	-0.714394058	0.474983545	1	-1.124932481	0.260617647	1	-1.950429627	0.051124934	1	-2.039062991	0.041443741	1	-1.258652766	0.208155779	1	3.715710856	0.000202633	0.166159225	-4.185305158	2.85E-05	0.023352227	-3.404420893	0.000663045	0.543696917	4.426556753	9.57E-06	0.007851434	-1.467572271	0.142220445	1	1.132283408	0.257515303	1	-2.249827802
Ustilaginomycotina - Rotifera	-1.247944533	0.212051371	1	-1.250542691	0.211101371	1	-1.125166412	0.260518523	1	0.041925957	0.966557724	1	-0.60643359	0.544226869	1	0.08869497	0.92932433	1	0.518298046	0.604250336	1	-0.822305807	0.410902873	1	-0.481500873	0.63016056	1	0.283334101	0.776920739	1	1.91962047	0.054905856	1	-1.967807692	0.049090169	1	-0.960787092	0.33665923	1	1.947088602	0.051524113	1	0.560871942	0.574884839	1	0.228056419	0.81960238	1	-1.433959813
Annelida - Rotifera	-1.450148714	0.147017053	1	1.262344942	0.206824692	1	0.459725514	0.645713254	1	0.891004615	0.372926694	1	-3.402840482	0.000666892	0.546851474	-0.502512346	0.61530717	1	-0.441304219	0.658992772	1	-2.916132256	0.003544002	1	-0.356381737	0.721554704	1	-0.084756653	0.932454855	1	-2.247577303	0.024603156	1	2.284757464	0.022327053	1	0.356287311	0.721625411	1	-2.23865858	0.02517814	1	-1.657760983	0.097365719	1	-1.396116123	0.162679529	1	-0.37460535
Arthropoda - Rotifera	-0.507486642	0.611813407	1	1.805575099	0.070984735	1	1.102348156	0.270310341	1	2.136307871	0.032654328	1	-3.337359895	0.000845784	0.693542484	-0.644464884	0.519274022	1	0.052786067	0.957902363	1	-2.655722692	0.007913866	1	-0.064289174	0.948739974	1	0.773316311	0.439335205	1	1.303507322	0.192401618	1	-0.873883255	0.382181835	1	1.388039638	0.165124976	1	1.547204427	0.121813959	1	-1.968062832	0.049060809	1	-1.543081143	0.122811089	1	-0.640733312
Bryozoa - Rotifera	-0.606499474	0.544183132	1	1.06599012	0.286428108	1	-0.270273444	0.786949894	1	-0.098101048	0.921852056	1	-2.277730556	0.022742636	1	0.029071366	0.976807673	1	-0.51255221	0.60826459	1	-2.368911723	0.017840511	1	-0.16026435	0.872672841	1	-0.57351102	0.56629874	1	-2.885510621	0.003907793	1	2.796688389	0.00516293	1	-0.050283027	0.959896849	1	-2.682691451	0.007303234	1	-1.065322209	0.286730146	1	0.780827416	0.434904007	1	-0.922643073
Chaetognatha - Rotifera	3.181163786	0.001466847	1	1.870159445	0.06146168	1	0.247664026	0.804394368	1	1.913192879	0.055723365	1	-0.818525712	0.413057067	1	0.059533667	0.952527051	1	0.753267558	0.45128915	1	-0.498057117	0.618443784	1	0.320260379	0.748770956	1	1.269382485	0.20430468	1	-1.237483164	0.215907761	1	1.255482832	0.209303536	1	-0.170556841	0.864572237	1	-0.792960942	0.427800579	1	-0.864698549	0.387204266	1	1.321268174	0.186411962	1	0.884471674
Chordata - Rotifera	0.963639379	0.335226757	1	0.940755538	0.346830151	1	-0.374461435	0.708061044	1	-0.063638122	0.949258376	1	-1.292442094	0.196204087	1	0.036211947	0.97111336	1	-1.131454487	0.257863849	1	-1.532187187	0.12547625	1	-0.422260007	0.672835246	1	-0.995120981	0.319677428	1	-1.259252032	0.207939313	1	0.953377894	0.340398638	1	-0.973734441	0.330188412	1	-0.770326634	0.441106161	1	0.061886334	0.95065335	1	2.074320523	0.038049553	1	-1.281839793
cnidaria - Rotifera	-0.866335543	0.38630618	1	0.918085971	0.358573859	1	0.271638405	0.785900066	1	1.019059018	0.308174949	1	-2.916532391	0.00353946	1	-0.524597386	0.599863104	1	-0.494878525	0.620685871	1	-2.769544633	0.005613471	1	-0.504951761	0.613592717	1	-0.109566448	0.912753221	1	-0.591926344	0.553899912	1	0.623353061	0.533052536	1	0.026922498	0.97852155	1	-0.675588671	0.499301837	1	-0.701839819	0.482779063	1	0.128531743	0.897728179	1	-1.536767633
Ctenophora - Rotifera	1.544999407	0.122346407	1	0.928872154	0.352955346	1	-0.772953276	0.439550033	1	-0.214675176	0.830020578	1	-0.503182085	0.614836259	1	-1.400880584	0.161249786	1	-1.061376347	0.288518902	1	-1.231436918	0.218159496	1	-1.532579529	0.125379489	1	-0.92951907	0.352620147	1	-2.460879699	0.013859683	1	1.946275703	0.051621631	1	-1.324237911	0.185424044	1	-2.046873499	0.040670507	1	-1.853791028	0.063769063	1	0.916999579	0.359142861	1	0.321231576
Echinodermata - Rotifera	-0.978774937	0.327691196	1	-0.219453535	0.826296771	1	-0.352268822	0.724636668	1	0.914643521	0.360378804	1	-2.509141636	0.012102495	1	-0.675039563	0.499650629	1	-0.367998321	0.712874486	1	-2.499879518	0.012423555	1	-0.708986536	0.478332832	1	-0.044374971	0.964605513	1	-1.090613502	0.275442986	1	0.872410355	0.382984553	1	-0.390471864	0.696187657	1	-1.061662794	0.288388796	1	-1.658236758	0.097269688	1	-0.102454412	0.918395996	1	-0.687365469
Entoprocta - Rotifera	-1.230427083	0.218537217	1	1.280002873	0.200544126	1	1.246931568	0.212422591	1	2.160471152	0.030736214	1	-0.183035549	0.854770125	1	1.923647901	0.054398733	1	2.267685612	0.023348375	1	0.930433711	0.352146571	1	2.230260255	0.02573017	1	2.476333355	0.013273958	1	-2.651328339	0.008017586	1	3.060222805	0.002211724	1	1.049609127	0.293897859	1	-2.606217365	0.009154834	1	0.23576798	0.813612716	1	0.36697081	0.713640792	1	-1.187432521
Gastrotricha - Rotifera	0.013880137	0.988925609	1	-0.695839745	0.486529195	1	-1.403607353	0.160435804	1	-0.87402224	0.382106142	1	-0.719637455	0.471748245	1	-0.229726927	0.818303969	1	-0.160865057	0.872199684	1	-1.700558223	0.089025975	1	-0.86376938	0.387714592	1	-0.57328575	0.566451232	1	-0.499396855	0.617499835	1	0.045685418	0.963560987	1	-1.782013207	0.074747078	1	0.009610495	0.992332052	1	-0.134372977	0.893107649	1	1.007092431	0.313890358	1	-0.720221574
Hemichordata - Rotifera	0.265400928	0.790700621	1	0.231351037	0.8170421	1	-0.077879878	0.937923606	1	1.079192601	0.280501877	1	-0.589918739	0.55524513	1	0.11807905	0.906005023	1	0.144115696	0.88540911	1	-0.310409442	0.756249615	1	0.245532316	0.806044289	1	0.671170596	0.502111858	1	0.194657622	0.84566099	1	-0.072453127	0.942241307	1	0.054303222	0.956693583	1	1.131307735	0.25792559	1	-1.931306156	0.053445203	1	-0.19561484	0.844911644	1	0.59968061
Kinorhyncha - Rotifera	-1.057432521	0.290314236	1	-0.035023058	0.972061354	1	-0.787542614	0.430964293	1	0.198600574	0.842575204	1	-0.458240005	0.646780022	1	-0.76843445	0.44222912	1	-0.147763997	0.882529024	1	-0.973858373	0.330126865	1	-0.912765157	0.361366067	1	-0.116843489	0.906984081	1	-2.437460272	0.014790839	1	1.802322674	0.071494653	1	-1.337452761	0.181074892	1	-2.318157036	0.020440788	1	1.192763382	0.232962055	1	-0.687115111	0.492010193	1	0.280919716
Mollusca - Rotifera	-0.552108235	0.5808742	1	1.010167143	0.312415218	1	0.198684054	0.842509898	1	0.976997939	0.328570173	1	-2.340217908	0.019272492	1	-0.455199693	0.648965581	1	-0.378793864	0.704840945	1	-1.928743967	0.053762655	1	-0.335560769	0.737202112	1	0.03489871	0.972160509	1	-1.98990232	0.046601697	1	1.951619815	0.050983359	1	0.044557798	0.964459782	1	-1.733670008	0.082976651	1	-0.491111667	0.62334747	1	-0.866075823	0.386448582	1	0.320778917
Nematoda - Rotifera	-0.189672736	0.849565586	1	0.115060598	0.90839709	1	-1.110248189	0.266892092	1	0.689571783	0.490463517	1	-0.910969941	0.362311212	1	-0.851451107	0.394518812	1	-0.314710348	0.752981587	1	-1.618411303	0.105573988	1	-1.07876421	0.280692853	1	-0.034378576	0.972575268	1	-3.820013545	0.000133444	0.109424363	3.034046591	0.002412972	1	-1.920634284	0.05477783	1	-3.45841538	0.000543363	0.445557605	-0.256064446	0.797901075	1	0.111035438	0.911588245	1	-0.355698865
Nemertea - Rotifera	-0.048659361	0.961190763	1	0.845540226	0.397809283	1	-0.732721189	0.463728497	1	-0.020186776	0.983894377	1	-0.616698278	0.537433757	1	0.861206507	0.389124317	1	-0.207093347	0.835936957	1	-0.903536564	0.366241192	1	0.181882263	0.855675124	1	-0.302822644	0.762025026	1	-3.485417635	0.000491369	0.402922966	2.953762264	0.003139257	1	-1.127131573	0.259686856	1	-3.373641942	0.000741808	0.608282479	-0.743326879	0.457283802	1	0.131390283	0.895466575	1	-0.258831635
Placozoa - Rotifera	-1.342822692	0.179329394	1	-3.995065793	6.47E-05	0.053034558	-3.240828627	0.001191828	0.977299041	-1.652210187	0.09849171	1	-1.465606723	0.142755459	1	-1.380080926	0.167561729	1	-2.452937739	0.014169486	1	-3.687853406	0.000226154	0.185446174	-2.455555852	0.014066689	1	-2.420702719	0.01549054	1	0.546056245	0.585027276	1	-1.744359131	0.081096487	1	-3.73088425	0.000190809	0.156463282	1.237267154	0.215987918	1	-2.441385344	0.014631033	1	0.623902553	0.532691584	1	-1.901609525
Platyhelminthes - Rotifera	-0.929073782	0.352850851	1	-0.903858135	0.366070631	1	-1.060596169	0.288873464	1	0.07705576	0.938579187	1	1.01715306	0.309080622	1	-0.335710838	0.737088932	1	-0.659478992	0.509588232	1	0.283821847	0.776546912	1	-0.751605676	0.452288229	1	-0.457926939	0.647004932	1	-1.304191629	0.192168253	1	1.023827202	0.3059169	1	-1.356042387	0.175085682	1	-0.606023294	0.544499285	1	0.46053284	0.645133805	1	-0.123159915	0.901980467	1	-0.666127695
Porifera - Rotifera	-0.180283728	0.856929829	1	-0.382403832	0.702161848	1	-0.117780458	0.906241614	1	0.106189319	0.915432146	1	-1.787727377	0.073820003	1	-0.215062466	0.829718617	1	-0.648195518	0.5168585	1	-1.711979775	0.086900396	1	-0.391737838	0.69525193	1	-0.551541098	0.581262802	1	0.00073806	0.999411114	1	-0.069725732	0.944411961	1	-0.066034559	0.947350311	1	-0.420406891	0.674188235	1	-1.164988527	0.244023637	1	-1.754655266	0.079318292	1	-1.272238993
Myzozoa - Xenacoelomorpha	-0.264572098	0.791339117	1	0.414002328	0.678872402	1	0.882597384	0.377453842	1	1.272863091	0.203066628	1	-2.57348365	0.01006804	1	0.618540982	0.536218792	1	1.683438868	0.092290164	1	-1.586428746	0.112642084	1	0.814651019	0.415272098	1	1.577879928	0.114593197	1	4.37947205	1.19E-05	0.009755309	-3.45208617	0.00055627	0.456141439	1.840127995	0.065749448	1	4.209325118	2.56E-05	0.021003038	0.922343248	0.356349562	1	0.106292533	0.915350256	1	-0.694964709
Cercozoa - Xenacoelomorpha	0.976280966	0.32892525	1	0.317019264	0.751228985	1	0.336460605	0.736523554	1	1.223104834	0.221290103	1	-1.802375119	0.071486407	1	0.996639303	0.318939621	1	2.000718094	0.045422778	1	-1.426700945	0.153666113	1	0.79352849	0.427469977	1	1.645209333	0.09992665	1	1.46864752	0.141928419	1	-0.894915937	0.370832027	1	0.443665027	0.657284784	1	1.378986745	0.167898841	1	1.18194564	0.237227271	1	1.192986518	0.232874653	1	-0.610161042
Retaria - Xenacoelomorpha	0.240658703	0.809819649	1	0.199172818	0.842127562	1	0.660989864	0.508618814	1	0.228553571	0.819215914	1	0.297182927	0.766326855	1	1.153122024	0.248860303	1	0.571460777	0.567687341	1	0.377384288	0.705888041	1	0.983306035	0.325456841	1	0.424113078	0.671483349	1	1.903251439	0.057007744	1	-1.379921474	0.167610824	1	0.517597508	0.604739121	1	1.735644396	0.082626731	1	0.999056958	0.3177671	1	0.711787829	0.47659617	1	-0.992253275
Bigyra - Xenacoelomorpha	-1.04130524	0.297733906	1	0.086672623	0.930931738	1	0.075024426	0.940195277	1	0.223424977	0.823204767	1	-1.741089447	0.081667901	1	-0.314074501	0.753464455	1	0.439236474	0.660490199	1	-1.575978041	0.115030864	1	-0.490332666	0.623898516	1	0.277759472	0.781197004	1	2.476367728	0.01327268	1	-1.916097394	0.0553527	1	-0.115583363	0.907982749	1	2.353918613	0.018576678	1	1.783844875	0.074448875	1	0.922288779	0.356377966	1	-2.077862513
Ochrophyta - Xenacoelomorpha	-0.040715422	0.967522767	1	0.901075302	0.367548284	1	1.170791832	0.241682462	1	1.606482218	0.108167999	1	-2.339307991	0.019319499	1	0.718157246	0.472660336	1	1.915250242	0.055460598	1	-1.661416605	0.096629805	1	0.741857466	0.458173699	1	1.769034131	0.076888179	1	1.434805318	0.151342582	1	-0.780957856	0.434827282	1	0.83619807	0.403043484	1	1.326021163	0.184832688	1	1.869318657	0.061578494	1	0.449668569	0.652949438	1	-0.610952173
Oomycota - Xenacoelomorpha	-0.544128035	0.58635337	1	-0.634739893	0.525598071	1	-0.223743321	0.822957035	1	0.453347863	0.650298273	1	-1.363874134	0.172607183	1	0.086228992	0.931284384	1	1.131612817	0.257797249	1	-1.39071238	0.164312662	1	-0.150648609	0.880252914	1	0.822316738	0.410896653	1	2.052478322	0.0401232	1	-1.693337315	0.090391279	1	-0.300035563	0.764150029	1	2.180082752	0.029251328	1	1.899199221	0.057538287	1	0.614143913	0.539120232	1	-1.143256535
Cryptophyta - Xenacoelomorpha	-0.669222518	0.503353544	1	-0.501903611	0.615735325	1	-0.245916351	0.805746986	1	0.226296217	0.820971041	1	-1.917782588	0.055138584	1	0.587686721	0.55674259	1	0.93579009	0.349381275	1	-1.917812145	0.055134835	1	0.040834471	0.967427859	1	0.591355445	0.554282287	1	2.338221803	0.019375745	1	-1.785294875	0.0742135	1	-0.15860473	0.873980302	1	2.107937505	0.035036396	1	1.676703548	0.093600467	1	0.880804047	0.378423889	1	-1.106010682
Haptophyta - Xenacoelomorpha	0.111406798	0.911293769	1	0.5809807	0.561253461	1	0.823218428	0.410383791	1	1.34193511	0.179617036	1	-2.186406227	0.028785898	1	1.04899969	0.294178261	1	2.045728925	0.040783048	1	-1.346563356	0.178120902	1	1.067925984	0.285553901	1	1.826316957	0.067802532	1	2.419177794	0.015555635	1	-1.767292446	0.077179264	1	1.051400714	0.293074588	1	2.163063439	0.030536301	1	1.297175461	0.194570822	1	0.122128981	0.902796871	1	-0.168882621
Nibbleridia - Xenacoelomorpha	-0.741049512	0.45866342	1	-0.40215959	0.68756658	1	0.209818053	0.833809682	1	0.087970871	0.929899828	1	-1.722942619	0.084898902	1	0.607142808	0.543756143	1	1.30709403	0.191180779	1	-1.072776605	0.28337136	1	0.7514275	0.452395418	1	0.924640824	0.35515277	1	2.50731845	0.012165106	1	-2.017511568	0.043642155	1	0.517733864	0.604643967	1	2.872339904	0.004074445	1	0.618879009	0.535996068	1	0.162439498	0.870959769	1	-1.595671028
Chlorophyta - Xenacoelomorpha	1.07760829	0.281208601	1	1.818620821	0.068969299	1	2.968785768	0.00298979	1	3.385047854	0.000711658	0.583559942	-1.968150558	0.049050717	1	1.365588347	0.172068206	1	2.972461754	0.00295422	1	-0.939850314	0.347294346	1	1.58592896	0.112755425	1	2.999115882	0.002707643	1	0.20038468	0.84117974	1	0.506121742	0.612771189	1	1.317587752	0.187641688	1	0.063311336	0.949518589	1	1.667726296	0.095370073	1	-0.179120888	0.857842781	1	1.388761743
Picozoa - Xenacoelomorpha	2.388333325	0.016924983	1	3.671083754	0.000241524	0.198049821	4.312876945	1.61E-05	0.013213793	4.41419972	1.01E-05	0.008313515	-2.505135447	0.012240451	1	1.429346729	0.152904601	1	3.078559088	0.002080043	1	-0.593808151	0.552640437	1	2.217260798	0.026605275	1	3.5767602	0.000347879	0.285260803	-0.195698144	0.844846437	1	1.558916181	0.11901622	1	3.110501348	0.0018677	1	-0.422411281	0.672724845	1	0.599477129	0.548854757	1	-0.503815915	0.614390743	1	2.709097993
Prasinodermophyta - Xenacoelomorpha	-1.177916888	0.238829742	1	-0.72944727	0.465728112	1	0.174655581	0.861350273	1	0.513147376	0.607848234	1	-2.194974989	0.028165392	1	-0.07264269	0.942090454	1	-0.043514286	0.965291577	1	-2.005014688	0.044961477	1	-0.280583878	0.779029583	1	0.137200761	0.890872109	1	2.361281718	0.01821189	1	-1.861787149	0.062633099	1	0.078064829	0.937776484	1	2.184361028	0.02893573	1	0.562456991	0.573804699	1	0.978837058	0.327660496	1	-1.653274204
Rhodophyta - Xenacoelomorpha	-0.171285691	0.863999131	1	1.663800885	0.096152227	1	1.31695411	0.187854007	1	0.452745614	0.65073193	1	-1.495525528	0.134777343	1	1.264834272	0.205930743	1	1.27422591	0.202583365	1	-0.38229261	0.702244336	1	1.275863365	0.202003824	1	0.867246005	0.385807235	1	-0.351453901	0.725247851	1	1.265411589	0.205723823	1	1.792239447	0.073094618	1	-0.507665382	0.61168803	1	1.756972942	0.078922421	1	-0.847769548	0.396566325	1	0.573185236
Choanoflagellata - Xenacoelomorpha	-1.251812513	0.210638189	1	-0.354067948	0.723287962	1	0.094352744	0.924828953	1	0.786784692	0.431407916	1	-2.049977718	0.040366605	1	0.408594736	0.682837095	1	1.285398743	0.19865298	1	-1.669398255	0.095038479	1	0.365171621	0.714983301	1	1.151720525	0.249435935	1	2.300771205	0.021404567	1	-1.782933242	0.074597171	1	0.4606682	0.645036673	1	2.162631647	0.030569522	1	1.036820029	0.29981974	1	-0.046056821	0.963264962	1	-1.081381843
filasterea - Xenacoelomorpha	-0.225424591	0.821648983	1	0.041800506	0.966657731	1	-0.415083417	0.678080839	1	-0.761195385	0.446540374	1	-1.835508729	0.066430347	1	-0.972425044	0.330839138	1	-0.759708301	0.447428966	1	-1.46882138	0.141881243	1	-0.921342888	0.356871436	1	-0.841905652	0.399840766	1	2.411278171	0.015896719	1	-1.860065437	0.062876268	1	0.542974309	0.587147491	1	2.385844944	0.017039934	1	#N/D	#N/D	#N/D	0.872665177	0.382845603	1	-1.442093174
Amoebozoa - Xenacoelomorpha	-0.089985023	0.928299117	1	-0.826284881	0.408642508	1	-0.636611559	0.524377894	1	-0.215568632	0.829324009	1	-2.841414572	0.004491388	1	-0.310003083	0.756558612	1	0.345582056	0.729656834	1	-2.885632678	0.003906278	1	-0.624289824	0.532437266	1	0.01394143	0.988876709	1	2.940808582	0.003273568	1	-2.46219695	0.013808882	1	-0.595043413	0.551814452	1	3.29096569	0.000998441	0.818721538	1.874682113	0.060836469	1	0.412156556	0.680224677	1	-1.344774314
Thecamonas - Xenacoelomorpha	-1.756579242	0.078989554	1	-1.665356244	0.095841703	1	-0.992048569	0.321173833	1	-0.072860576	0.941917067	1	-3.485580301	0.000491071	0.402678063	-0.170420312	0.864679599	1	0.659156419	0.509795329	1	-3.508005953	0.000451479	0.370212736	-0.668875502	0.503574899	1	0.232840834	0.815885003	1	3.356126558	0.000790424	0.648147591	-2.888896328	0.003865965	1	-0.495073802	0.620548026	1	3.190942107	0.001418097	1	2.568967012	0.010200217	1	0.610341944	0.541635318	1	-2.288781025
Agaricomycotina - Xenacoelomorpha	-0.856716185	0.391601756	1	1.589201704	0.112014862	1	0.890227415	0.373343787	1	1.148209893	0.250881926	1	-0.550207096	0.582177337	1	1.291088526	0.196672982	1	1.849565734	0.064376165	1	0.07061951	0.943700582	1	1.292153634	0.196303945	1	1.7738224	0.076092532	1	0.925836231	0.354531096	1	-0.25320254	0.800111704	1	0.881375983	0.378114353	1	1.116081703	0.264387164	1	2.139949903	0.032358816	1	-0.073592063	0.941334987	1	-0.345397993
Entomophthoromycotina - Xenacoelomorpha	0.376805469	0.706318176	1	-0.544889459	0.585829546	1	-0.320141015	0.748861435	1	0.100830086	0.919685343	1	-1.945570495	0.051706354	1	0.310484412	0.756192612	1	0.896212597	0.370139229	1	-1.832007278	0.066950336	1	-0.05172243	0.958749865	1	0.50765495	0.611695347	1	1.821879269	0.068473307	1	-1.494159585	0.135133913	1	-0.383979539	0.700993613	1	1.966158617	0.049280291	1	1.21235207	0.22537764	1	1.277347942	0.201479435	1	-0.966549629
Pezizomycotina - Xenacoelomorpha	0.204650179	0.837845448	1	-0.84974055	0.395469348	1	-0.287954914	0.773381251	1	0.47912232	0.631851612	1	-0.345213828	0.729933624	1	0.644190112	0.519452162	1	1.490945449	0.135975818	1	-0.849065277	0.395844971	1	0.237029685	0.812633761	1	1.087003665	0.27703519	1	3.128782678	0.001755321	1	-2.521361049	0.011690184	1	-0.173085868	0.862583933	1	3.288401939	0.001007579	0.826214599	1.332233648	0.182783423	1	0.603141097	0.546414829	1	-0.642601676
Ustilaginomycotina - Xenacoelomorpha	-0.877834907	0.380033318	1	-0.165864538	0.868263555	1	-0.041731864	0.966712452	1	0.621816676	0.534062419	1	-0.98483169	0.324706752	1	0.707998726	0.478946049	1	1.730465663	0.083547111	1	-0.56165141	0.574353546	1	0.418497988	0.675583057	1	1.328731113	0.183936696	1	2.286774801	0.022208971	1	-1.802933797	0.071398612	1	0.219925212	0.8259294	1	2.16502931	0.030385441	1	1.771808196	0.076426402	1	0.176165632	0.86016382	1	-0.866102972
Annelida - Xenacoelomorpha	-0.428635018	0.668188857	1	2.236782607	0.025300552	1	1.833080131	0.066790655	1	1.4713437	0.141198191	1	-2.60114698	0.009291264	1	0.802594953	0.422208887	1	1.93881565	0.05252379	1	-1.30380018	0.192301721	1	1.229304889	0.218957515	1	1.793680309	0.07286421	1	-0.148309416	0.882098585	1	1.060899549	0.288735554	1	1.979860312	0.047719227	1	-0.390758585	0.69597569	1	1.307156817	0.191159458	1	-0.784966425	0.432473254	1	0.440950921
Arthropoda - Xenacoelomorpha	0.082255382	0.934443635	1	2.522514904	0.011651901	1	2.177803207	0.029420691	1	2.127021545	0.033418293	1	-2.544063144	0.010957128	1	0.738082275	0.460464454	1	2.215869163	0.026700464	1	-1.141628652	0.253608409	1	1.394649839	0.163121458	1	2.25789453	0.023952236	1	1.749076681	0.080277765	1	-0.624476232	0.532314875	1	2.53187284	0.011345513	1	1.628935072	0.103326765	1	1.177632409	0.238943184	1	-0.851629689	0.394419656	1	0.307259822
Bryozoa - Xenacoelomorpha	0.002883075	0.997699642	1	2.12835957	0.033307283	1	1.40755261	0.159263588	1	0.921648915	0.356711735	1	-2.037382088	0.041611767	1	1.068752115	0.285181382	1	1.849916243	0.064325622	1	-1.070132273	0.284559774	1	1.305218767	0.191818366	1	1.485816347	0.137327705	1	-0.575469412	0.564973872	1	1.402569534	0.160745242	1	1.728990632	0.083810772	1	-0.704979893	0.480822749	1	1.599935583	0.109612875	1	0.399985488	0.689167206	1	0.115021879
Chaetognatha - Xenacoelomorpha	2.196622574	0.028047413	1	2.593216124	0.0095083	1	1.668216757	0.095272706	1	2.07456629	0.038026749	1	-1.227001992	0.219821842	1	1.063516382	0.28754784	1	2.528872132	0.011442971	1	-0.044250001	0.964705126	1	1.550653237	0.120984807	1	2.508510044	0.012124152	1	0.288264027	0.773144641	1	0.579119402	0.56250861	1	1.617384755	0.105795254	1	0.311249565	0.755610905	1	1.628588403	0.103400181	1	0.738298046	0.460333354	1	1.134006633
Chordata - Xenacoelomorpha	0.877169967	0.380394326	1	2.059605834	0.039436238	1	1.355951753	0.17511452	1	0.944342457	0.344994676	1	-1.484284479	0.137733466	1	1.07602848	0.281914519	1	1.515743553	0.12958421	1	-0.595730641	0.551355185	1	1.165126744	0.243967693	1	1.260221732	0.207589385	1	0.341411397	0.732793896	1	0.368541578	0.712469449	1	1.222825523	0.221395603	1	0.36894995	0.712165031	1	2.205674108	0.027406826	1	1.116424061	0.264240659	1	-0.080430935
cnidaria - Xenacoelomorpha	-0.0958914	0.923606825	1	2.056503915	0.039733969	1	1.748371463	0.080399726	1	1.534711357	0.124854745	1	-2.298655261	0.021524523	1	0.814284783	0.415481825	1	1.947630817	0.051459154	1	-1.172216909	0.241109981	1	1.177497535	0.238996981	1	1.806561914	0.070830612	1	0.762765325	0.445603364	1	0.157927014	0.874514311	1	1.826551926	0.067767167	1	0.469008346	0.63906367	1	1.859471506	0.062960334	1	0.029210967	0.976696334	1	-0.145160027
Ctenophora - Xenacoelomorpha	1.43689076	0.150749036	1	1.912809343	0.055772465	1	0.647684582	0.517188978	1	0.609409533	0.54225302	1	-0.984570269	0.324835199	1	-0.226411628	0.820881285	1	0.88631726	0.375446591	1	-0.730082963	0.465339475	1	-0.055466932	0.955766474	1	0.725115467	0.468381197	1	-1.039786856	0.298438937	1	1.343859804	0.178993726	1	0.388195743	0.697871183	1	-0.918947209	0.358123185	1	-0.319351277	0.749460153	1	0.675051934	0.49964277	1	0.734237307
Echinodermata - Xenacoelomorpha	-0.207951662	0.835266711	1	1.406953875	0.159441067	1	1.358029086	0.174454455	1	1.487632708	0.136847783	1	-2.170975213	0.029933046	1	0.67192567	0.501631018	1	1.925825097	0.054126217	1	-1.149500612	0.250349614	1	0.994473417	0.319992441	1	1.77790889	0.07541882	1	0.422702921	0.672512024	1	0.329986688	0.741410021	1	1.534783855	0.12483693	1	0.196591438	0.844147272	1	1.238509754	0.215527108	1	-0.093610278	0.925418745	1	0.243107288
Entoprocta - Xenacoelomorpha	-0.678893578	0.497205295	1	2.167887893	0.030167217	1	2.16236112	0.030590352	1	2.412215021	0.015855927	1	-0.732516421	0.463853424	1	2.289522569	0.022049008	1	3.392121152	0.000693538	0.568700889	0.909277385	0.363203725	1	2.789495143	0.005279029	1	3.296620266	0.000978557	0.802416811	-1.230577191	0.21848104	1	2.222679971	0.026237387	1	2.164763073	0.030405834	1	-1.383929101	0.166380165	1	1.985503284	0.047088505	1	0.253350354	0.799997488	1	-0.422440433
Gastrotricha - Xenacoelomorpha	0.285176576	0.775508865	1	0.714756683	0.474759405	1	0.208164868	0.835100239	1	0.13441655	0.893073196	1	-1.15145651	0.249544477	1	0.675523369	0.49934331	1	1.598552788	0.109920007	1	-1.06309396	0.287739344	1	0.478528952	0.632273773	1	1.025859733	0.304957705	1	0.461651142	0.644331513	1	-0.094379867	0.924807408	1	0.086016144	0.931453583	1	0.645487028	0.518611622	1	1.468887305	0.141863358	1	0.732057829	0.464133272	1	-0.045854949
Hemichordata - Xenacoelomorpha	0.403597175	0.686508964	1	0.925410851	0.354752237	1	0.651940872	0.514439317	1	1.449391942	0.147228158	1	-0.899704906	0.368277312	1	0.59777527	0.549989894	1	1.125099613	0.260546825	1	-0.168900884	0.865874604	1	0.874330369	0.381938365	1	1.458199608	0.144785532	1	0.660937556	0.50865236	1	-0.140999256	0.88787053	1	0.866135499	0.38641586	1	1.412542384	0.15779032	1	0.048286894	0.9614876	1	-0.197320505	0.843576734	1	0.846173862
Kinorhyncha - Xenacoelomorpha	-0.641000105	0.521522615	1	1.013210819	0.310959474	1	0.409158523	0.682423331	1	0.827843864	0.40775893	1	-0.898559297	0.368887447	1	0.080931092	0.935496753	1	1.330262907	0.183431664	1	-0.632179348	0.52726969	1	0.194396395	0.845865513	1	1.131417575	0.257879378	1	-1.308421872	0.190730258	1	1.379921474	0.167610824	1	0.090000348	0.928286938	1	-1.374963213	0.16914285	1	2.319042236	0.020392746	1	-0.592048663	0.553818002	1	0.660570829
Mollusca - Xenacoelomorpha	0.030546714	0.975631039	1	2.096392658	0.036047373	1	1.665998888	0.095713636	1	1.522780853	0.127813542	1	-2.077904462	0.037718159	1	0.793944191	0.427227922	1	1.917691702	0.055150114	1	-0.831246752	0.405834248	1	1.202479432	0.22917783	1	1.820962378	0.068612576	1	-0.084469456	0.932683187	1	0.937335607	0.348585952	1	1.777424535	0.075498417	1	-0.18265727	0.855066945	1	1.858180724	0.063143354	1	-0.523545784	0.600594499	1	0.808754255
Nematoda - Xenacoelomorpha	0.224312812	0.822513908	1	1.569159122	0.116610866	1	0.880450027	0.378615566	1	1.358556908	0.174287038	1	-1.280394066	0.20040658	1	0.53536206	0.59239952	1	1.909995311	0.056133817	1	-0.694779219	0.487193674	1	0.7382958	0.460334718	1	1.749882359	0.080138615	1	-1.209833293	0.226342868	1	1.611075528	0.107163261	1	0.60292092	0.546561299	1	-1.237110151	0.216046192	1	1.967263991	0.049152784	1	0.029658317	0.976339556	1	0.407837121
Nemertea - Xenacoelomorpha	0.318113348	0.750398959	1	2.009508274	0.044483258	1	1.171524727	0.241387925	1	0.974195387	0.329959535	1	-1.10949399	0.267217136	1	1.53336057	0.125187038	1	2.042120091	0.04113962	1	-0.23913376	0.811001864	1	1.506856243	0.131847509	1	1.656702113	0.097579716	1	-0.861991294	0.388692308	1	1.455613628	0.145499459	1	1.155993883	0.247683659	1	-1.045803801	0.295651626	1	1.757919114	0.078761273	1	0.035453392	0.971718211	1	0.494212583
Placozoa - Xenacoelomorpha	-0.630651993	0.528268095	1	-1.426406551	0.153751024	1	-0.882685118	0.377406425	1	-0.291546216	0.770633603	1	-1.679657686	0.093023937	1	-0.037158425	0.970358688	1	0.165244548	0.868751503	1	-2.328913026	0.019863674	1	-0.482504917	0.629447306	1	-0.099992257	0.920350473	1	1.280301672	0.20043906	1	-1.344942307	0.178643866	1	-1.048491996	0.294411988	1	1.546619264	0.121955082	1	0.448317115	0.65392435	1	0.399788753	0.689312115	1	-0.765412667
Platyhelminthes - Xenacoelomorpha	-0.391965021	0.695084059	1	0.613198054	0.539745391	1	0.520543537	0.602684792	1	0.864889396	0.387099498	1	0.105210324	0.916208919	1	0.628012536	0.529995728	1	1.290545893	0.196861188	1	0.415896209	0.677485954	1	0.609355911	0.542288555	1	1.163563306	0.244601029	1	-0.089016792	0.929068565	1	0.611606856	0.540797901	1	0.470375293	0.638086913	1	0.217087483	0.828140169	1	1.93920165	0.052476789	1	-0.119450451	0.904918494	1	0.038267448
Porifera - Xenacoelomorpha	0.256622598	0.797470128	1	1.374562149	0.16926723	1	1.539389666	0.123709195	1	1.058665936	0.289751947	1	-1.721680486	0.085127414	1	0.968654474	0.332717614	1	1.855212452	0.063565894	1	-0.636074601	0.524727799	1	1.227740883	0.219544254	1	1.566751952	0.117172682	1	1.065006272	0.286873092	1	-0.20048536	0.841101007	1	1.770444659	0.076653096	1	0.595140305	0.551749689	1	1.599555558	0.109697214	1	-0.955671325	0.339238314	1	-0.018398995
Rotifera - Xenacoelomorpha	0.316336337	0.751747233	1	1.41925604	0.155824383	1	1.442974053	0.149027781	1	0.904052354	0.365967641	1	-0.70834057	0.478733789	1	0.97447863	0.329818945	1	1.977841135	0.047946631	1	0.234352986	0.814710954	1	1.291333283	0.196588134	1	1.672262448	0.094472581	1	0.959513584	0.33730008	1	-0.14779885	0.882501517	1	1.626806523	0.103778196	1	0.734711931	0.462514952	1	1.992384782	0.046328856	1	-0.033495138	0.973279743	1	0.583662951
[truncated: 14 more columns]
