# Supplementary material for: Marine population-genetic inferences reveal stronger oceanic structure in protists than Archaeplastida (plants) and Metazoa (animals)
Source: Sci Adv. 2026 Jun 10;12(24):eadz7158. doi: 10.1126/sciadv.adz7158 (PMC13251859; doi:10.1126/sciadv.adz7158)
Supplement: Supplementary file 2 — Data S1 to S7 [file sciadv.adz7158_data_s1_to_s7.zip › sciadv.adz7158_data_s5.csv]

Var1	Var2	Correlation	P_Value
Efh2_ft_oceans	PHd	-1	0
Efh2_ft_oceans	max_sqfreq_PHd	0.994124158	0
PHd	max_sqfreq_PHd	-0.994124158	0
Fst	Nm	-0.992023199	0
Efh2_reads	Hd_reads	-0.989661579	0
Fst	Hs	-0.959242699	0
Bd_reads	HBd_reads	0.9469639	0
Efh2_Hd	Ht	-0.935787596	0
Efh2_Hd	Hd	-0.93165424	0
Bd_log_reads	HBd_log_reads	0.920129089	0
Efh2_ft_oceans	Fst	-0.904327487	0
Fst	PHd	0.904327487	0
Hs	Nm	0.891883427	0
Efh2_Hd	Hd_log_reads	-0.890463757	0
Efh2_ft_oceans	Hs	0.890123112	0
PHd	Hs	-0.890123112	0
Hd	Hd_log_reads	0.886758114	0
Fst	max_sqfreq_PHd	-0.878247819	0
Nm	total_global	-0.875049197	0
Hs	max_sqfreq_PHd	0.868528664	0
Fst	total_global	0.867986315	0
Efh2_reads	HBd_reads	-0.864107243	0
HBd_reads	Hd_reads	0.857905677	0
Efh2_ft_oceans	total_global	-0.846319059	0
PHd	total_global	0.846319059	0
Total_Connections	total_global	0.835815124	0
Bd	HBd	0.832698474	0
Fst	Max_Distance	0.829842166	0
Hd	Ht	0.823188678	0
Hs	total_global	-0.821674384	0
haplotypes_lt10	num_haplotypes	0.820496627	0
Hd_log_reads	Ht	0.819929041	0
b_nls	Intercept_lm	0.814102819	0
max_sqfreq_PHd	total_global	-0.807089766	0
Hs	Max_Distance	-0.799066436	0
Max_Distance	total_global	0.797771134	0
Efh2_ft_oceans	Max_Distance	-0.788537243	0
PHd	Max_Distance	0.788537243	0
Within_samples_Sigma	Within_samples_SumSq	0.786151078	0
Bd_log_reads	HBd	0.772316005	0
Bd_reads	Efh2_reads	-0.763045267	0
Max_Distance	max_sqfreq_PHd	-0.762585412	0
Bd_reads	Hd_reads	0.758279137	0
HBd	HBd_log_reads	0.756199605	0
Bd_reads	HBd_log_reads	0.749217393	0
Between_samples_SumSq	Within_samples_SumSq	-0.727849793	0
haplotypes_lt10	haplotypes_recovered_multiple	0.726943366	0
HBd_log_reads	Hd_log_reads	0.725851357	0
HBd_log_reads	HBd_reads	0.71907691	0
Hd_log_reads	Hd_reads	0.717313102	0
Efh2_Hd	HBd_log_reads	-0.711474572	0
Efh2_reads	Hd_log_reads	-0.70552266	0
Efh2_ft_oceans	Nm	0.702059048	0
PHd	Nm	-0.702059048	0
Bd_log_reads	Bd_reads	0.693375519	0
HBd	Hd	0.69271996	0
num_haplotypes	Num_Secuencias	0.677927322	0
HBd_log_reads	Ht	0.675875788	0
haplotypes_recovered_multiple	num_haplotypes	0.661547067	0
Intercept_lm	nucleotide_diversity_pi	0.652216135	0
HBd_log_reads	Hd	0.652063058	0
haplotypes_gt10_with_lt10_seq	haplotypes_recovered_multiple	0.64184439	0
Max_Distance	Nm	-0.638070514	0
HBd_reads	Hd_log_reads	0.636119716	0
max_sqfreq_PHd	Nm	0.616028696	0
haplotypes_gt10_with_lt10_seq	num_haplotypes	0.605697205	0
Bd	Bd_log_reads	0.604082938	0
Nm	Total_Connections	-0.596904538	0
Efh2_ft_oceans	Total_Connections	-0.586939464	0
PHd	Total_Connections	0.586939464	0
Bd_log_reads	HBd_reads	0.581718522	0
Fst	Total_Connections	0.577026197	0
Bd_reads	Hd_log_reads	0.563812751	0
Efh2_Hd	HBd	-0.561115269	0
haplotypes_gt10_with_lt10_seq	Num_Secuencias	0.560085726	0
Max_Distance	Total_Connections	0.558744295	0
HBd	Hd_log_reads	0.558310084	0
max_sqfreq_PHd	Total_Connections	-0.552106734	0
Between_samples_SumSq	Within_samples_Sigma	-0.537792329	0
Hs	Total_Connections	-0.53577079	0
Efh2_Hd	Efh2_reads	0.524402169	0
Efh2_reads	HBd_log_reads	-0.517376695	0
Efh2_Hd	HBd_reads	-0.515419461	0
HBd_log_reads	Hd_reads	0.505722859	0
Efh2_Hd	Hd_reads	-0.502249887	0
HBd_reads	Ht	0.495371047	0
Efh2_reads	Ht	-0.495152238	0
Bd_log_reads	Hd_log_reads	0.491091147	0
Hd	Hd_reads	0.488529488	0
Efh2_reads	Hd	-0.488249653	0
Between_samples_Sigma	Between_samples_SumSq	0.484683853	0
haplotypes_recovered_multiple	Num_Secuencias	0.481073114	0
a_nls	nucleotide_diversity_pi	0.4705327	0
Bd_reads	HBd	0.469974822	0
Bd_log_reads	Efh2_Hd	-0.46988202	0
Hd_reads	Ht	0.467612903	0
HBd	Ht	0.463737503	0
Bd_log_reads	Hd	0.461134679	0
Between_samples_SumSq	Num_Secuencias	0.460076717	0
b_nls	nucleotide_diversity_pi	0.457410027	0
HBd_reads	Hd	0.45551507	0
b_nls	Mantel_R	-0.453465556	0
b_nls	Hs	0.448179375	0
a_nls	Mantel_R	0.440948723	0
Bd_log_reads	Ht	0.439259389	0
HBd	HBd_reads	0.437933132	0
Bd_reads	Efh2_Hd	-0.437901891	0
b_nls	Efh2_ft_oceans	0.433164717	0
b_nls	PHd	-0.433164717	0
Between_samples_SumSq	Total_Connections	0.432839484	0
b_nls	max_sqfreq_PHd	0.43265306	0
haplotypes_lt10	Num_Secuencias	0.430295289	0
Hd	Hs	0.429187148	0
global_lt10	Hs	-0.420771048	0
Intercept_lm	Mantel_R	-0.420305139	0
Fst	global_lt10	0.41926706	0
Bd_reads	Ht	0.417036906	0
Bd	HBd_log_reads	0.408528443	0
Bd_reads	Hd	0.400806605	0
nucleotide_diversity_pi	Tajima_s_D	0.397917569	0
global_lt10	total_global	0.393340724	0
Efh2_ft_oceans	global_lt10	-0.391789534	0
global_lt10	PHd	0.391789534	0
b_nls	Hd	0.390318628	0
b_nls	Hd_log_reads	0.38403273	0
b_nls	Fst	-0.37885553	0
haplotypes_gt10_with_lt10_seq	haplotypes_lt10	0.376598242	0
Between_samples_SumSq	num_haplotypes	0.375947652	0
b_nls	Efh2_Hd	-0.375651161	0
global_lt10	max_sqfreq_PHd	-0.373717467	0
a_nls	Tajima_s_D	0.369814064	0
Hd_log_reads	Hs	0.368590387	0
haplotypes_lt10	Within_samples_SumSq	-0.364550638	0
Hd	max_sqfreq_PHd	0.36046418	0
b_nls	Max_Distance	-0.358467115	0
Efh2_Hd	Hs	-0.355821955	0
global_lt10	Max_Distance	0.355063667	0
b_nls	Ht	0.353795752	0
Between_samples_SumSq	haplotypes_lt10	0.353360678	0
Efh2_ft_oceans	Hd	0.352289443	0
Hd	PHd	-0.352289443	0
Hd_log_reads	Intercept_lm	0.349780149	0
Ht	num_haplotypes	0.34437519	0
Hd	nucleotide_diversity_pi	0.332188509	0
Hd	Intercept_lm	0.328489232	0
HBd	Hs	0.327773763	0
Efh2_Hd	num_haplotypes	-0.327499328	0
Between_samples_Sigma	Hd	-0.326449737	0
Num_Secuencias	Within_samples_SumSq	-0.323698734	0
HBd	nucleotide_diversity_pi	0.321370224	0
HBd	Hd_reads	0.317681174	0
Hd_log_reads	nucleotide_diversity_pi	0.315523718	0
Bd_log_reads	Efh2_reads	-0.314573712	0
Bd_log_reads	Hd_reads	0.314326568	0
Efh2_Hd	Intercept_lm	-0.3127447	0
Between_samples_Sigma	Total_Connections	0.31218536	0
Efh2_reads	HBd	-0.30972269	0
b_nls	total_global	-0.306137702	0
Hd_log_reads	max_sqfreq_PHd	0.301410697	0
Between_samples_Sigma	Hs	-0.300164636	0
Efh2_Hd	max_sqfreq_PHd	-0.294944818	0
num_haplotypes	Within_samples_SumSq	-0.294722708	0
Ht	Intercept_lm	0.290899309	0
a_nls	b_nls	-0.28892091	0
Between_samples_SumSq	haplotypes_gt10_with_lt10_seq	0.287752711	0
Efh2_ft_oceans	Hd_log_reads	0.287053318	0
Hd_log_reads	PHd	-0.287053318	0
b_nls	HBd_log_reads	0.286834344	0
Bd	num_haplotypes	-0.282486859	0
Efh2_ft_oceans	Efh2_Hd	-0.278512766	0
Efh2_Hd	PHd	0.278512766	0
HBd_log_reads	Hs	0.277570752	0
Between_samples_Sigma	total_global	0.277127731	0
Hs	Intercept_lm	0.276520287	0
haplotypes_lt10	Ht	0.271065015	0
Between_samples_SumSq	total_global	0.270875917	0
Bd	Hd	0.269936267	0
HBd	max_sqfreq_PHd	0.269780897	0
b_nls	HBd	0.268827748	0
Hd_log_reads	num_haplotypes	0.267780275	0
Efh2_ft_oceans	HBd	0.266451503	0
HBd	PHd	-0.266451503	0
Between_samples_Sigma	HBd	-0.266299662	0
b_nls	haplotypes_lt10	0.26534427	0
Efh2_Hd	haplotypes_lt10	-0.263848994	0
haplotypes_lt10	Tajima_s_D	-0.263688596	0
HBd_log_reads	Intercept_lm	0.263537545	0
Ht	Tajima_s_D	-0.262176077	0
global_lt10	Nm	-0.260942125	0
Bd	nucleotide_diversity_pi	0.259366936	0
num_haplotypes	Tajima_s_D	-0.257653466	0
Num_Secuencias	Total_Reads	0.256699371	0
Bd	Bd_reads	0.25397524	0
a_nls	Slope_lm	0.253015122	0
Between_samples_Sigma	Efh2_Hd	0.251068572	0
HBd	Intercept_lm	0.247124159	0
Hd_reads	Hs	0.24676357	0
a_nls	Ht	-0.24650785	0
Fst	Hd	-0.246453024	0
Hs	Ht	0.245060924	0
Hd_reads	Intercept_lm	0.244498046	0
b_nls	Hd_reads	0.242593402	0
Fst	HBd	-0.240119913	0
HBd_reads	Hs	0.237272895	0
haplotypes_lt10	Within_samples_Sigma	-0.236286194	0
Intercept_lm	max_sqfreq_PHd	0.234726493	0
Bd	Tajima_s_D	0.232642334	0
Efh2_ft_oceans	Intercept_lm	0.232356402	0
PHd	Intercept_lm	-0.232356402	0
Between_samples_Sigma	Hd_log_reads	-0.232267396	0
Bd	haplotypes_lt10	-0.23126953	0
Between_samples_Sigma	Fst	0.231014472	0
HBd_log_reads	max_sqfreq_PHd	0.226279811	0
Bd	Between_samples_Sigma	-0.225437873	0
Hd_reads	nucleotide_diversity_pi	0.225090067	0
Efh2_reads	Hs	-0.220843325	0
b_nls	HBd_reads	0.220655364	0
num_haplotypes	Total_Connections	0.220537952	0
Between_samples_SumSq	Total_Reads	0.218969594	0
HBd_reads	Intercept_lm	0.216302767	0
Bd	total_global	-0.215085464	0
Bd_log_reads	Hs	0.214643736	0
haplotypes_lt10	Hd_log_reads	0.213833317	0
Between_samples_Sigma	nucleotide_diversity_pi	-0.213409454	0
num_haplotypes	Within_samples_Sigma	-0.213340569	0
Ht	Mantel_R	-0.212946081	0
Hd	num_haplotypes	0.21139714	0
Between_samples_Sigma	Nm	-0.210612882	0
Efh2_ft_oceans	HBd_log_reads	0.210598266	0
HBd_log_reads	PHd	-0.210598266	0
Efh2_Hd	Tajima_s_D	0.210540076	0
Bd	Fst	-0.210253513	0
Fst	Intercept_lm	-0.210001425	0
Bd_reads	Hs	0.209725038	0
Efh2_reads	Intercept_lm	-0.209508002	0
Hd	Max_Distance	-0.209172084	0
b_nls	Efh2_reads	-0.206276093	0
Between_samples_Sigma	Ht	-0.203016316	0
Efh2_Hd	nucleotide_diversity_pi	-0.201784656	0
b_nls	Bd_log_reads	0.200261837	0
haplotypes_lt10	Intercept_lm	0.197744427	0
haplotypes_gt10_with_lt10_seq	Within_samples_SumSq	-0.197091218	0
HBd	total_global	-0.196046577	0
Num_Secuencias	Within_samples_Sigma	-0.19515809	0
Bd	haplotypes_gt10_with_lt10_seq	-0.193422597	0
Hs	nucleotide_diversity_pi	0.193179081	0
Hs	Mantel_R	-0.191434855	0
HBd_reads	max_sqfreq_PHd	0.190113177	0
Between_samples_SumSq	haplotypes_recovered_multiple	0.189887449	0
a_nls	Efh2_Hd	0.1897968	0
haplotypes_gt10_with_lt10_seq	Total_Reads	0.189645794	0
HBd_log_reads	nucleotide_diversity_pi	0.188689796	0
a_nls	Bd	0.186974177	0
Hd_reads	max_sqfreq_PHd	0.186886802	0
Between_samples_Sigma	PHd	0.18573067	0
Between_samples_Sigma	Efh2_ft_oceans	-0.18573067	0
global_lt10	Total_Connections	0.184898128	0
Bd_log_reads	Intercept_lm	0.184669771	0
Mantel_R	max_sqfreq_PHd	-0.184315239	0
Efh2_Hd	global_lt10	0.184047704	0
haplotypes_gt10_with_lt10_seq	Total_Connections	0.183163771	0
Intercept_lm	Max_Distance	-0.183017284	0
num_haplotypes	Total_Reads	0.182385256	0
Hd	total_global	-0.180775347	0
Ht	Total_Connections	0.180230831	0
haplotypes_lt10	Hd	0.179884095	0
Total_Connections	Total_Reads	0.179531581	0
b_nls	Nm	0.179101969	0
Efh2_ft_oceans	Mantel_R	-0.178949458	0
PHd	Mantel_R	0.178949458	0
Efh2_ft_oceans	HBd_reads	0.178391738	0
HBd_reads	PHd	-0.178391738	0
Bd_log_reads	max_sqfreq_PHd	0.178365447	0
HBd	Max_Distance	-0.17807764	0
b_nls	Bd_reads	0.177354284	0
Efh2_ft_oceans	Hd_reads	0.177086041	0
PHd	Hd_reads	-0.177086041	0
Fst	Hd_log_reads	-0.17697878	0
Bd	Nm	0.175748522	0
Total_Connections	Within_samples_SumSq	-0.175396089	0
Between_samples_SumSq	Fst	0.174718156	0
Between_samples_Sigma	Max_Distance	0.17444306	0
Bd	Num_Secuencias	-0.173426976	0
Bd_reads	max_sqfreq_PHd	0.173193217	0
Efh2_Hd	Mantel_R	0.173016951	0
Efh2_reads	nucleotide_diversity_pi	-0.171523584	0
Bd_reads	Intercept_lm	0.171473842	0
Num_Secuencias	Total_Connections	0.171394832	0
Ht	Nm	-0.168987965	0
Fst	nucleotide_diversity_pi	-0.168484223	0
Bd	Hs	0.168173737	0
Bd_log_reads	Efh2_ft_oceans	0.166373245	0
Bd_log_reads	PHd	-0.166373245	0
Between_samples_Sigma	max_sqfreq_PHd	-0.16624616	0
Bd	haplotypes_recovered_multiple	-0.16547987	0
HBd_reads	nucleotide_diversity_pi	0.164105817	0
Bd_reads	Efh2_ft_oceans	0.163135419	0
Bd_reads	PHd	-0.163135419	0
Ht	Num_Secuencias	0.1629948	0
global_lt10	Hd	-0.162386255	0
Bd	Total_Connections	-0.161594832	0
Hd_log_reads	Mantel_R	-0.161256156	0
a_nls	haplotypes_lt10	-0.161151822	0
Efh2_reads	max_sqfreq_PHd	-0.160500171	0
b_nls	Between_samples_Sigma	-0.15960978	0
Mantel_R	Max_Distance	0.15765352	0
HBd_log_reads	num_haplotypes	0.157446373	0
Hd	Mantel_R	-0.156841268	0
Bd	Max_Distance	-0.156631936	0
Ht	max_sqfreq_PHd	0.155512778	0
Fst	Mantel_R	0.155268227	0
Bd	HBd_reads	0.154517278	0
nucleotide_diversity_pi	total_global	-0.153749934	0
haplotypes_recovered_multiple	Ht	0.152246735	0
Efh2_reads	PHd	0.149402824	0
Efh2_ft_oceans	Efh2_reads	-0.149402824	0
Between_samples_SumSq	Hs	-0.148590062	2.22E-16
Bd	PHd	-0.148428353	0
Bd	Efh2_ft_oceans	0.148428353	0
Mantel_R	Tajima_s_D	0.148228869	0
Between_samples_SumSq	Nm	-0.14781524	4.44E-16
Efh2_Hd	Num_Secuencias	-0.147750361	0
haplotypes_recovered_multiple	Within_samples_SumSq	-0.146141705	8.88E-16
Bd_log_reads	nucleotide_diversity_pi	0.146085197	0
Max_Distance	nucleotide_diversity_pi	-0.146043978	0
Efh2_Hd	haplotypes_recovered_multiple	-0.145985225	0
b_nls	Total_Connections	-0.145721014	0
Between_samples_Sigma	Intercept_lm	-0.145687623	8.88E-16
Intercept_lm	total_global	-0.145384875	0
haplotypes_gt10_with_lt10_seq	total_global	0.144967285	0
global_lt10	HBd_log_reads	-0.14447516	0
haplotypes_gt10_with_lt10_seq	Ht	0.143933603	0
HBd_reads	num_haplotypes	0.142852666	0
b_nls	haplotypes_recovered_multiple	0.142027496	0
b_nls	num_haplotypes	0.141709224	0
Efh2_ft_oceans	nucleotide_diversity_pi	0.141546278	0
PHd	nucleotide_diversity_pi	-0.141546278	0
Bd	max_sqfreq_PHd	0.140988485	0
nucleotide_diversity_pi	Total_Connections	-0.140808985	0
Tajima_s_D	Total_Connections	-0.139930357	0
haplotypes_recovered_multiple	Tajima_s_D	-0.137169355	0
Fst	Hd_reads	-0.136921386	0
Bd_reads	nucleotide_diversity_pi	0.136554916	0
Hd_log_reads	Max_Distance	-0.135884438	0
Between_samples_Sigma	HBd_log_reads	-0.135422284	8.84E-14
a_nls	global_lt10	0.135377919	0
PHd	Ht	-0.133150366	0
Efh2_ft_oceans	Ht	0.133150366	0
Efh2_Hd	Fst	0.132919817	0
max_sqfreq_PHd	nucleotide_diversity_pi	0.132905657	0
Between_samples_Sigma	Num_Secuencias	0.131811044	3.97E-13
total_global	Total_Reads	0.131211601	0
num_haplotypes	total_global	0.130295555	0
b_nls	global_lt10	-0.129820246	0
Efh2_reads	num_haplotypes	-0.129735367	0
Between_samples_Sigma	Tajima_s_D	-0.129693614	9.39E-13
Efh2_Hd	haplotypes_gt10_with_lt10_seq	-0.128427504	0
Num_Secuencias	Tajima_s_D	-0.127607115	0
Total_Connections	Within_samples_Sigma	-0.12732541	2.42E-12
haplotypes_lt10	HBd_log_reads	0.125440494	0
global_lt10	HBd_reads	-0.124102162	0
Nm	Slope_lm	0.123887355	3.09E-13
b_nls	Num_Secuencias	0.123212072	0
global_lt10	Hd_log_reads	-0.123197471	0
haplotypes_lt10	max_sqfreq_PHd	0.123045264	0
Ht	nucleotide_diversity_pi	0.122286189	0
haplotypes_recovered_multiple	Hd_log_reads	0.121909772	0
Hd_log_reads	Num_Secuencias	0.12049612	0
Efh2_ft_oceans	haplotypes_lt10	0.119051107	0
haplotypes_lt10	PHd	-0.119051107	0
Efh2_reads	global_lt10	0.117584308	0
a_nls	max_sqfreq_PHd	-0.117450921	0
Fst	HBd_reads	-0.117240197	0
Nm	Num_Secuencias	-0.117198556	5.42E-12
Fst	HBd_log_reads	-0.115744893	0
haplotypes_lt10	Total_Reads	0.115184845	0
Between_samples_SumSq	Tajima_s_D	-0.114791279	2.74E-10
Bd_log_reads	Fst	-0.114722374	0
Intercept_lm	Tajima_s_D	0.114512698	0
Hd_reads	num_haplotypes	0.114369338	0
HBd_log_reads	Mantel_R	-0.113739775	0
Hd_log_reads	Tajima_s_D	-0.112700156	0
global_lt10	Ht	-0.112232959	0
Bd	Hd_log_reads	0.112160022	0
Bd_reads	Fst	-0.11131058	0
Num_Secuencias	total_global	0.111002625	0
Efh2_Hd	Max_Distance	0.110719403	0
global_lt10	HBd	-0.110282978	0
Intercept_lm	num_haplotypes	0.110239155	0
a_nls	Efh2_ft_oceans	-0.109778493	0
a_nls	PHd	0.109778493	0
haplotypes_gt10_with_lt10_seq	HBd	-0.108179699	0
Between_samples_SumSq	Max_Distance	0.107678712	3.23E-09
haplotypes_recovered_multiple	Intercept_lm	0.107569234	0
Bd_reads	num_haplotypes	0.107372332	0
haplotypes_lt10	Hs	0.10639186	2.22E-16
Fst	haplotypes_gt10_with_lt10_seq	0.104942228	4.44E-16
Ht	total_global	0.104860899	4.44E-16
a_nls	num_haplotypes	-0.104422835	8.88E-16
HBd	Mantel_R	-0.104361631	6.66E-16
Bd_reads	global_lt10	-0.104335081	8.88E-16
Efh2_reads	Nm	0.103226012	1.30E-09
HBd	Total_Connections	-0.10300516	1.78E-15
HBd	Nm	0.102838772	1.50E-09
Between_samples_Sigma	Within_samples_SumSq	-0.102746936	1.63E-08
haplotypes_gt10_with_lt10_seq	Within_samples_Sigma	-0.10272106	1.65E-08
Efh2_reads	Fst	0.101384854	4.66E-15
a_nls	Num_Secuencias	-0.10118934	5.77E-15
Bd	Total_Reads	-0.101181164	5.33E-15
Hd	Tajima_s_D	-0.101096599	5.55E-15
a_nls	HBd_log_reads	-0.100489952	9.77E-15
a_nls	haplotypes_recovered_multiple	-0.098810097	2.71E-14
Tajima_s_D	Total_Reads	-0.098571185	2.58E-14
Nm	num_haplotypes	-0.097227895	1.11E-08
Hd_reads	Nm	-0.09685473	1.26E-08
Intercept_lm	Num_Secuencias	0.096378418	8.48E-14
Between_samples_Sigma	Total_Reads	0.096081341	1.30E-07
a_nls	Hs	-0.096049216	1.39E-13
haplotypes_gt10_with_lt10_seq	Hd_log_reads	0.095329184	1.75E-13
haplotypes_lt10	Total_Connections	0.094743863	2.46E-13
total_global	Within_samples_SumSq	-0.094168574	2.30E-07
Ht	Total_Reads	0.093929456	3.93E-13
Between_samples_Sigma	Within_samples_Sigma	-0.093339708	2.94E-07
HBd_reads	Nm	-0.091985105	6.53E-08
haplotypes_recovered_multiple	Hd	0.091879866	1.26E-12
Fst	Total_Reads	0.091558952	1.50E-12
Bd_log_reads	global_lt10	-0.090540891	2.65E-12
HBd_log_reads	Tajima_s_D	-0.089986031	3.60E-12
Bd	Intercept_lm	0.089459117	4.81E-12
haplotypes_gt10_with_lt10_seq	Nm	-0.089157747	1.63E-07
haplotypes_gt10_with_lt10_seq	Tajima_s_D	-0.089056028	5.99E-12
Bd_log_reads	Between_samples_Sigma	-0.087376516	1.60E-06
Between_samples_Sigma	Hd_reads	-0.086121721	2.25E-06
Hd_reads	Mantel_R	-0.085630383	3.73E-11
global_lt10	Hd_reads	-0.085357975	4.30E-11
Efh2_Hd	Total_Reads	-0.08505721	5.04E-11
Bd	Between_samples_SumSq	-0.084730765	3.28E-06
Bd_log_reads	Mantel_R	-0.084636593	6.27E-11
b_nls	Bd	0.084375596	8.30E-11
Between_samples_Sigma	Efh2_reads	0.084126961	3.85E-06
haplotypes_lt10	Mantel_R	-0.084012608	8.65E-11
Hd_log_reads	total_global	-0.082400281	1.97E-10
a_nls	haplotypes_gt10_with_lt10_seq	-0.082363453	2.30E-10
max_sqfreq_PHd	Tajima_s_D	-0.082308161	2.06E-10
Between_samples_SumSq	PHd	0.081595615	7.46E-06
Between_samples_SumSq	Efh2_ft_oceans	-0.081595615	7.46E-06
Hd_reads	Total_Reads	-0.080992576	3.98E-10
Mantel_R	total_global	0.08059683	4.84E-10
Hd	Num_Secuencias	0.080052493	6.33E-10
HBd_reads	Num_Secuencias	0.079810616	7.13E-10
HBd	Tajima_s_D	0.079288547	9.19E-10
Efh2_reads	Total_Reads	0.077556752	2.12E-09
HBd	num_haplotypes	-0.076320572	3.79E-09
HBd	Num_Secuencias	-0.076121906	4.16E-09
Between_samples_SumSq	Ht	0.075995119	3.02E-05
haplotypes_recovered_multiple	HBd	-0.074955869	7.15E-09
Nm	Tajima_s_D	0.07461068	1.19E-05
Hs	Total_Reads	-0.074316435	9.59E-09
Nm	nucleotide_diversity_pi	0.074033289	1.39E-05
Hd_reads	Slope_lm	0.073978598	1.12E-08
Hd	Nm	0.073274041	1.70E-05
haplotypes_gt10_with_lt10_seq	Hs	-0.073007343	1.74E-08
Tajima_s_D	total_global	-0.072514843	2.16E-08
a_nls	Total_Reads	-0.072191049	2.62E-08
HBd_reads	Mantel_R	-0.07151046	3.38E-08
Efh2_reads	Mantel_R	0.071407563	3.54E-08
Bd_log_reads	Max_Distance	-0.070954192	4.31E-08
global_lt10	Tajima_s_D	0.070766733	4.68E-08
a_nls	Between_samples_SumSq	-0.069811639	0.000128806
haplotypes_lt10	nucleotide_diversity_pi	0.069690864	7.46E-08
Efh2_reads	Slope_lm	-0.069550806	7.92E-08
total_global	Within_samples_Sigma	-0.069536417	0.000135555
Efh2_ft_oceans	Tajima_s_D	-0.069448843	8.28E-08
PHd	Tajima_s_D	0.069448843	8.28E-08
Hd	Total_Connections	-0.069006466	1.00E-07
HBd_log_reads	Max_Distance	-0.068608928	1.18E-07
haplotypes_lt10	HBd	-0.067311821	2.04E-07
Max_Distance	Total_Reads	0.066930883	2.26E-07
Bd_reads	Num_Secuencias	0.066353819	3.03E-07
haplotypes_lt10	HBd_reads	0.065639225	4.06E-07
HBd_log_reads	Nm	-0.065266073	0.000128096
Between_samples_SumSq	max_sqfreq_PHd	-0.064097265	0.000436453
Total_Reads	Within_samples_Sigma	-0.064094551	0.000436698
Efh2_reads	Num_Secuencias	-0.064072336	7.61E-07
Hd_reads	Max_Distance	-0.0640234	7.76E-07
haplotypes_gt10_with_lt10_seq	Max_Distance	0.063947921	8.00E-07
Between_samples_Sigma	HBd_reads	-0.063356947	0.000508388
haplotypes_recovered_multiple	Total_Reads	0.062214613	1.58E-06
Between_samples_Sigma	num_haplotypes	0.061381293	0.000758013
Intercept_lm	Total_Connections	-0.061105382	2.41E-06
Max_Distance	Num_Secuencias	0.060135758	3.32E-06
Fst	num_haplotypes	0.059911187	3.78E-06
Fst	Num_Secuencias	0.059856293	3.85E-06
global_lt10	num_haplotypes	-0.05931529	4.71E-06
Bd_log_reads	total_global	-0.058885611	5.52E-06
Mantel_R	num_haplotypes	-0.058874309	5.31E-06
a_nls	Total_Connections	-0.057851292	8.62E-06
haplotypes_gt10_with_lt10_seq	Hd	0.057400453	9.46E-06
Between_samples_Sigma	haplotypes_gt10_with_lt10_seq	0.056464564	0.001951726
Total_Reads	Within_samples_SumSq	-0.056260998	0.002026665
Hd_reads	Num_Secuencias	0.056202225	1.45E-05
Between_samples_SumSq	Efh2_Hd	-0.056075817	0.002097119
HBd_log_reads	Num_Secuencias	0.055589041	1.79E-05
HBd_reads	Slope_lm	0.055471773	1.87E-05
Mantel_R	Num_Secuencias	-0.054992297	2.12E-05
Bd_reads	Mantel_R	-0.054719042	2.42E-05
Nm	Total_Reads	-0.054631917	0.001350588
Bd_reads	Total_Reads	-0.054627077	2.50E-05
a_nls	Hd	-0.054249911	3.02E-05
Bd_reads	Nm	-0.054239125	0.00146297
haplotypes_lt10	Max_Distance	-0.054100325	2.99E-05
Bd_reads	Slope_lm	0.053902637	3.20E-05
Efh2_Hd	Total_Connections	-0.053479617	3.69E-05
a_nls	Intercept_lm	0.053409728	3.87E-05
Hs	Tajima_s_D	-0.052960521	4.39E-05
HBd_reads	Total_Reads	-0.05271797	4.75E-05
global_lt10	Mantel_R	0.052693923	4.79E-05
Efh2_reads	haplotypes_lt10	-0.052573185	4.99E-05
b_nls	Between_samples_SumSq	0.052206432	0.00421437
Fst	Within_samples_SumSq	-0.052095336	0.004270483
Bd_reads	Max_Distance	-0.05207317	5.88E-05
b_nls	Tajima_s_D	-0.051972539	6.43E-05
b_nls	Within_samples_SumSq	-0.051724648	0.004579562
Mantel_R	Nm	0.050725552	0.002924808
haplotypes_recovered_multiple	max_sqfreq_PHd	0.050485877	9.82E-05
haplotypes_recovered_multiple	Total_Connections	0.050334104	0.000103069
Hd_reads	total_global	-0.049310914	0.000142255
Efh2_ft_oceans	haplotypes_recovered_multiple	0.049281075	0.000143585
haplotypes_recovered_multiple	PHd	-0.049281075	0.000143585
a_nls	HBd	0.048603512	0.000186274
max_sqfreq_PHd	num_haplotypes	0.048131483	0.000198991
haplotypes_gt10_with_lt10_seq	HBd_reads	0.048075527	0.000208247
Max_Distance	num_haplotypes	0.047926192	0.000211885
haplotypes_lt10	Hd_reads	0.047703004	0.000233212
HBd_log_reads	Total_Connections	0.047494549	0.000248379
Efh2_Hd	total_global	0.047428426	0.000253381
a_nls	Hd_reads	0.04720107	0.000284534
Between_samples_SumSq	Hd_log_reads	0.046447856	0.010854886
HBd_reads	Max_Distance	-0.046440826	0.000340259
Bd_reads	total_global	-0.046196672	0.000365674
Bd	Efh2_Hd	-0.046127019	0.000373243
b_nls	Total_Reads	0.045630202	0.0004399
a_nls	Bd_log_reads	-0.045627223	0.000451732
Efh2_ft_oceans	num_haplotypes	0.045559659	0.000429447
PHd	num_haplotypes	-0.045559659	0.000429447
Bd_reads	haplotypes_lt10	0.045320464	0.000472235
Hd_log_reads	Nm	-0.044410811	0.009194911
global_lt10	haplotypes_lt10	-0.044222112	0.00064673
Bd_reads	haplotypes_gt10_with_lt10_seq	0.044095053	0.000670395
Hd_log_reads	Total_Reads	0.043924571	0.000703413
haplotypes_recovered_multiple	HBd_reads	0.043826624	0.00072306
haplotypes_gt10_with_lt10_seq	nucleotide_diversity_pi	-0.043822659	0.000723866
Hs	Within_samples_SumSq	0.042762276	0.019026317
Nm	Within_samples_SumSq	0.042299905	0.020360553
Intercept_lm	Within_samples_SumSq	-0.042142296	0.02083364
HBd	Total_Reads	-0.041953265	0.001211979
Efh2_reads	Total_Connections	-0.041880868	0.001235926
global_lt10	nucleotide_diversity_pi	0.041844069	0.001248265
haplotypes_recovered_multiple	HBd_log_reads	0.041826069	0.001254342
Bd	Hd_reads	0.041720577	0.001290509
Between_samples_SumSq	nucleotide_diversity_pi	-0.041291266	0.023557082
haplotypes_recovered_multiple	Mantel_R	-0.041289097	0.001448683
Bd_reads	Between_samples_Sigma	-0.041006351	0.024535409
a_nls	Max_Distance	0.040743529	0.001700133
Efh2_reads	haplotypes_recovered_multiple	-0.040222335	0.001919448
Fst	Within_samples_Sigma	-0.039544173	0.030128607
Fst	Slope_lm	0.039370177	0.002392303
Bd_log_reads	haplotypes_gt10_with_lt10_seq	-0.039316653	0.002425296
haplotypes_gt10_with_lt10_seq	PHd	0.039258439	0.002461652
Efh2_ft_oceans	haplotypes_gt10_with_lt10_seq	-0.039258439	0.002461652
global_lt10	Intercept_lm	-0.038818692	0.002752807
a_nls	Between_samples_Sigma	-0.038766027	0.033646889
Efh2_ft_oceans	Total_Reads	-0.038293564	0.003083911
PHd	Total_Reads	0.038293564	0.003083911
Hs	Slope_lm	-0.037892438	0.003471459
Bd	Ht	-0.037663617	0.0036735
Slope_lm	Tajima_s_D	0.037649891	0.003685952
Efh2_reads	haplotypes_gt10_with_lt10_seq	-0.037636486	0.00369815
Tajima_s_D	Within_samples_SumSq	0.037589845	0.039288482
haplotypes_recovered_multiple	Within_samples_Sigma	-0.036957577	0.042717691
Intercept_lm	Within_samples_Sigma	-0.036645061	0.044504024
Efh2_Hd	Nm	0.036406921	0.03276573
HBd_reads	total_global	-0.036392674	0.005003224
Between_samples_SumSq	global_lt10	-0.035797874	0.049666
Hd	Total_Reads	0.035697724	0.005901712
haplotypes_recovered_multiple	Hd_reads	0.035527242	0.006143245
a_nls	Hd_log_reads	-0.035351428	0.006582104
haplotypes_recovered_multiple	Hs	0.034985892	0.006970325
HBd_log_reads	total_global	-0.034900328	0.007109833
a_nls	Fst	0.034871134	0.007354763
Max_Distance	Slope_lm	0.034869118	0.007050606
haplotypes_gt10_with_lt10_seq	max_sqfreq_PHd	-0.034585737	0.007644554
b_nls	haplotypes_gt10_with_lt10_seq	0.034443616	0.00810993
Efh2_ft_oceans	Slope_lm	-0.033748243	0.009113126
PHd	Slope_lm	0.033748243	0.009113126
nucleotide_diversity_pi	Slope_lm	0.03323115	0.010381723
max_sqfreq_PHd	Slope_lm	-0.033094612	0.010550462
Fst	haplotypes_lt10	-0.032689599	0.011700161
max_sqfreq_PHd	Total_Reads	-0.032128178	0.013045322
Bd_reads	haplotypes_recovered_multiple	0.031656031	0.014634075
Hd_log_reads	Slope_lm	0.031525501	0.015047294
Efh2_reads	Max_Distance	0.03129623	0.015798014
HBd_reads	Total_Connections	0.029827013	0.021437355
haplotypes_recovered_multiple	nucleotide_diversity_pi	0.029770985	0.021683363
Mantel_R	Total_Reads	-0.029502537	0.022634082
global_lt10	Slope_lm	0.029487314	0.022966975
Slope_lm	total_global	0.029145813	0.024599369
nucleotide_diversity_pi	Total_Reads	-0.027741486	0.032411669
haplotypes_gt10_with_lt10_seq	Hd_reads	0.026972591	0.037527283
global_lt10	Num_Secuencias	-0.026437202	0.041481977
Hs	num_haplotypes	0.026205788	0.043297512
Bd_log_reads	haplotypes_recovered_multiple	-0.025963878	0.045266704
haplotypes_recovered_multiple	Max_Distance	-0.025931758	0.045533753
HBd_reads	Tajima_s_D	-0.025429028	0.049889529
