# Supplementary material for: Marine population-genetic inferences reveal stronger oceanic structure in protists than Archaeplastida (plants) and Metazoa (animals)
Source: Sci Adv. 2026 Jun 10;12(24):eadz7158. doi: 10.1126/sciadv.adz7158 (PMC13251859; doi:10.1126/sciadv.adz7158)
Supplement: Supplementary file 2 — Data S1 to S7 [file sciadv.adz7158_data_s1_to_s7.zip › sciadv.adz7158_data_s6.csv]

Lineage	median_Max_Distance_metres	median_Mean_Distance_metres	median_num_haplotypes	median_num_ASVs	Total_Reads	median_Hd	median_Bd	median_HBd	median_Hs	median_Ht	median_Fst	median_Nm	median_Hd_reads	median_Bd_reads	median_HBd_reads	median_PHd	PHd-Hs
Phaeophyceae	8089190.531	1945328.434	11	17	1267	0.908117274	0.652777778	0.533068783	0.390625	0.875	0.5	0.125	0.847774849	0.552870549	0.457942917	0.271484375	-0.119140625
rest_ochrophyta	9219256.343	2367066.767	8	13	500	0.923890625	0.665258621	0.552	0.375	0.833900227	0.5	0.125	0.859225308	0.559517909	0.453236928	0.32	-0.055
