# Supplementary material for: Marine population-genetic inferences reveal stronger oceanic structure in protists than Archaeplastida (plants) and Metazoa (animals)
Source: Sci Adv. 2026 Jun 10;12(24):eadz7158. doi: 10.1126/sciadv.adz7158 (PMC13251859; doi:10.1126/sciadv.adz7158)
Supplement: Supplementary file 2 — Data S1 to S7 [file sciadv.adz7158_data_s1_to_s7.zip › sciadv.adz7158_data_s7.csv]

metric	number of significant phyla comparations	total number of phyla comparations	percentage of significant phyla comparations	Metazoa_Archeoplastida	between Metazoa and other phyla	within Metazoa phyla	between Archeoplastida and other phyla	whithin Archeoplastida phyla	other phyla
a_nls	30	820	0.03658537	6	16	4	4	0	0
b_nls	86	820	0.104878	17	38	0	27	3	1
Intercept_lm	50	820	0.06097561	17	6	8	16	3	0
slope_lm	47	820	0.05731707	6	20	12	6	0	3
Mantel_test	9	780	0.011538462	2	1	0	4	1	1
Tajima_s_D	1	666	0.001501502	0	0	0	1	0	0
nucleotide_diversity	57	820	0.0695122	16	12	11	15	3	0
Hd	143	820	0.17439024	14	73	23	26	2	5
Hd_log_reads	100	820	0.12195122	27	39	3	24	3	4
Hd_reads	74	820	0.0902439	33	13	1	21	2	4
Bd	38	820	0.04634146	4	17	3	6	1	7
Bd_log_reads	17	820	0.02073171	0	8	0	8	0	1
Bd_reads	40	820	0.04878049	11	12	0	12	2	3
HBd	50	820	0.06097561	2	32	0	11	0	5
HBd_log_reads	41	820	0.05	2	21	0	14	0	4
HBd_reads	61	820	0.07439024	22	15	1	17	2	4
Between_samples_SumSq	15	742	0.02021563	2	7	1	2	0	3
Within_samples_SumSq	0	742	0	0	0	0	0	0	0
Total_SumSq	15	742	0.02021563	2	7	1	2	0	3
Between_samples_Sigma	38	742	0.05121294	3	29	2	4	0	0
Within_samples_Sigma	0	742	0	0	0	0	0	0	0
Total_Sigma	38	742	0.05121294	3	29	2	4	0	0
Hs	180	820	0.2195122	9	121	14	30	1	5
Ht	80	820	0.09756098	9	38	9	15	2	7
Fst	164	820	0.2	7	109	15	26	0	7
Nm	77	820	0.09390244	13	43	4	10	3	4
Phd	169	820	0.2060976	6	110	18	27	0	8
Max_Distance	149	820	18.17	9	91	15	28	0	6
Mean_Distance	156	820	19.02	9	98	14	28	1	6
